# Supplementary material for: Analysis of codon usage patterns in Hirudinaria manillensis reveals a preference for GC-ending codons caused by dominant selection constraints
Source: BMC Genomics. 2018 Jul 17;19:542. doi: 10.1186/s12864-018-4937-x (PMC6050667; doi:10.1186/s12864-018-4937-x)
Supplement: Supplementary file 1 — The values of ENC, expected ENC, GC content, protein length, GRAVY, and AROMO. This file contains the calculated values of ENC, expected ENC, GC content, protein length, GRAVY, and AROMO. Different columns represent different value types, and their specific meanings were shown at the beginning of each column. (XLSX 1818 kb) [file 12864_2018_4937_MOESM1_ESM.xlsx]

## Sheet: Sheet1
title	ENC	ExpENC	GC1(%)	GC2(%)	GC3(%)	GC12(%)	GC(%)	Protein length	Gravy	Aromo
c10000.graph_c0	51.0878	53.3542	0.7042	0.7092	0.305	0.7067	0.5731	141	-0.521277	0.035461
c10002.graph_c0	51.5435	56.6367	0.7533	0.5195	0.5974	0.6364	0.6234	154	-0.733766	0.025974
c10004.graph_c0	52.03	53.8741	0.5585	0.3572	0.6797	0.45785	0.5314	153	-0.130719	0.084967
c10005.graph_c0	53.9261	56.9382	0.4504	0.3129	0.3893	0.38165	0.3842	131	-0.310687	0.099237
c10010.graph_c0	49.4327	52.7355	0.4361	0.3346	0.3233	0.38535	0.3647	265	-0.39283	0.083019
c10011.graph_c0	51.1587	58.1333	0.5038	0.406	0.3872	0.4549	0.4324	265	-0.166038	0.071698
c10016.graph_c0	55.7296	60.5571	0.4459	0.3994	0.4922	0.42265	0.4458	323	-0.233746	0.092879
c10024.graph_c0	52.3214	59.6936	0.4228	0.3826	0.5033	0.4027	0.4362	149	-0.159732	0.067114
c10032.graph_c0	51.3197	58.1311	0.3958	0.3403	0.3846	0.36805	0.3735	143	0.423077	0.104895
c10033.graph_c0	39.1784	35.0848	0.6265	0.4217	0.9217	0.5241	0.6566	166	-0.334337	0.048193
c10034.graph_c1	54.6284	59.9336	0.4341	0.3571	0.5303	0.3956	0.4404	181	-0.166299	0.138122
c10041.graph_c0	51.8836	55.4849	0.4665	0.3268	0.3464	0.39665	0.3799	357	-0.886555	0.089636
c10044.graph_c0	49.068	48.6408	0.5524	0.419	0.7307	0.4857	0.5668	104	-0.229808	0.105769
c10046.graph_c0	54.7206	60.0717	0.5217	0.5109	0.462	0.5163	0.4982	183	-1.00874	0.054645
c10052.graph_c0	50.1079	53.1238	0.5236	0.3898	0.6956	0.4567	0.5361	253	-0.197628	0.083004
c10069.graph_c0	53.3035	59.2575	0.6802	0.3288	0.4595	0.5045	0.4895	221	-0.326244	0.081448
c10069.graph_c0	50.0686	50.9486	0.4512	0.3049	0.7012	0.37805	0.4858	164	0.309147	0.128049
c10076.graph_c0	54.2525	59.7368	0.5303	0.4091	0.5606	0.4697	0.5	263	-0.350951	0.087452
c1008.graph_c0	53.3812	57.6698	0.5455	0.3939	0.5818	0.4697	0.5071	165	-0.462424	0.066667
c10080.graph_c0	53.961	60.6001	0.4781	0.6176	0.4559	0.54785	0.5171	204	-0.571569	0.009804
c1009.graph_c0	54.3669	60.2982	0.4468	0.39	0.461	0.4184	0.4326	141	-0.84539	0.092199
c10109.graph_c0	51.5884	59.7499	0.4755	0.4755	0.5734	0.4755	0.5082	142	-0.488732	0.06338
c10110.graph_c0	54.5956	59.739	0.4875	0.2625	0.4213	0.375	0.3904	159	-0.24717	0.08805
c10114.graph_c0	52.8072	57.2181	0.4654	0.4428	0.4876	0.4541	0.4652	201	-0.576617	0.064677
c10118.graph_c0	49.7663	51.6456	0.5397	0.3492	0.696	0.44445	0.5278	125	-1.4416	0.056
c1012.graph_c0	49.3216	49.8282	0.5188	0.3008	0.7424	0.4098	0.5201	132	0.231061	0.068182
c10130.graph_c0	52.7409	56.8279	0.42	0.33	0.59	0.375	0.4467	100	-0.756	0.13
c10136.graph_c0	48.0993	53.765	0.4836	0.4262	0.3196	0.4549	0.4098	121	-0.333884	0.041322
c10145.graph_c0	50.744	52.3401	0.5741	0.3656	0.6764	0.46985	0.5387	547	-0.268007	0.073126
c10146.graph_c0	53.5694	59.3943	0.466	0.3665	0.4765	0.41625	0.4363	190	-0.06421	0.136842
c10149.graph_c0	52.6517	60.5479	0.4969	0.3987	0.4847	0.4478	0.4601	163	0.032515	0.079755
c10158.graph_c0	53.5039	56.5671	0.4934	0.3711	0.6332	0.43225	0.4993	229	-0.024017	0.122271
c10181.graph_c0	50.8131	60.0161	0.5244	0.4285	0.5592	0.47645	0.5041	245	-0.809796	0.040816
c10188.graph_c0	50.3409	53.9872	0.4354	0.4354	0.3333	0.4354	0.4014	146	-0.302055	0.10274
c10195.graph_c0	55.0014	60.2911	0.4462	0.5259	0.4542	0.48605	0.4755	250	-0.9168	0.056
c10207.graph_c0	50.6107	54.245	0.5419	0.3576	0.3296	0.44975	0.4097	178	-1.0118	0.08427
c10217.graph_c0	53.4458	60.4091	0.4167	0.3069	0.4546	0.3618	0.3927	263	-0.422814	0.110266
c10218.graph_c0	53.9096	59.3236	0.5681	0.3741	0.5496	0.4711	0.4974	131	-0.125191	0.068702
c10231.graph_c0	52.5558	55.8038	0.6028	0.2996	0.6539	0.4512	0.5186	286	-0.411538	0.055944
c10233.graph_c0	53.5743	59.1925	0.5032	0.4387	0.4258	0.47095	0.456	154	-1.57727	0.032468
c10242.graph_c0	50.2544	50.594	0.4814	0.3361	0.2697	0.40875	0.3623	241	-0.395021	0.070539
c10243.graph_c0	54.2341	60.3507	0.4198	0.3435	0.4885	0.38165	0.4174	130	0.013077	0.1
c10251.graph_c0	52.2909	56.4526	0.4637	0.4888	0.6236	0.47625	0.5253	178	-0.129214	0.039326
c10254.graph_c0	52.7959	59.9276	0.482	0.3153	0.473	0.39865	0.4234	222	-0.033333	0.112613
c10258.graph_c0	52.3733	56.4181	0.4356	0.3564	0.61	0.396	0.4669	100	0.977	0.2
c10259.graph_c0	52.9671	59.1207	0.4972	0.3388	0.5792	0.418	0.4718	182	-0.584066	0.087912
c10261.graph_c0	46.4094	44.4872	0.5504	0.3691	0.8053	0.45975	0.575	149	-0.733557	0.114094
c10262.graph_c0	54.6564	59.059	0.4886	0.3846	0.5846	0.4366	0.4859	130	-0.098461	0.115385
c10263.graph_c0	51.3884	53.9346	0.7029	0.4653	0.6435	0.5841	0.6039	100	-1.596	0.06
c10264.graph_c0	46.4167	44.8851	0.5041	0.3893	0.7623	0.4467	0.5519	244	-0.288115	0.114754
c10265.graph_c0	52.3113	55.6184	0.5083	0.392	0.3421	0.45015	0.4142	300	-0.568	0.09
c10266.graph_c0	52.0069	59.2767	0.5321	0.3486	0.5688	0.44035	0.4832	109	-1.00184	0.06422
c10269.graph_c0	56.028	59.8106	0.3563	0.3899	0.4277	0.3731	0.3913	159	0.702516	0.125786
c10273.graph_c0	54.7595	59.1698	0.4671	0.3713	0.5569	0.4192	0.465	167	-0.025748	0.167665
c1028.graph_c0	47.6584	53.2932	0.5333	0.3833	0.5833	0.4583	0.5	120	-0.23	0.041667
c10280.graph_c0	53.3441	53.7724	0.4906	0.349	0.6037	0.4198	0.4812	105	-0.899048	0.047619
c10281.graph_c0	54.2986	58.9325	0.5148	0.4024	0.5207	0.4586	0.4793	169	-0.083432	0.08284
c10284.graph_c0	48.4566	50.2194	0.4466	0.3625	0.2621	0.40455	0.357	308	-0.704221	0.087662
c10288.graph_c0	53.8716	58.8853	0.4286	0.4857	0.4095	0.45715	0.4413	105	-0.293333	0.104762
c10291.graph_c0	50.4406	59.5575	0.45	0.3143	0.4642	0.38215	0.4096	140	0.283571	0.085714
c10294.graph_c0	54.1044	55.6034	0.4947	0.5873	0.6297	0.541	0.5704	189	-0.334392	0.074074
c10298.graph_c0	49.9345	58.5604	0.5478	0.3391	0.4562	0.44345	0.4477	114	-0.757018	0.061404
c10299.graph_c0	53.469	60.2342	0.4808	0.3913	0.4493	0.43605	0.4405	207	0.105314	0.082126
c10306.graph_c0	50.2338	54.7952	0.4394	0.3333	0.3282	0.38635	0.3671	131	-0.171756	0.114504
c10307.graph_c0	53.002	55.44	0.4117	0.3267	0.6534	0.3692	0.4638	101	-0.526733	0.118812
c10315.graph_c0	53.5029	57.4903	0.4701	0.3806	0.5746	0.42535	0.4751	134	-0.070149	0.156716
c10321.graph_c0	54.7169	59.1958	0.5431	0.4741	0.5518	0.5086	0.523	116	-0.391379	0.094828
c10336.graph_c1	50.8395	53.5374	0.4905	0.3679	0.3302	0.4292	0.3962	106	-0.410377	0.056604
c10339.graph_c0	54.5315	60.1258	0.5	0.3443	0.4918	0.42215	0.4453	122	-1.18279	0.040984
c10342.graph_c0	53.366	58.3533	0.4357	0.4572	0.4	0.44645	0.4309	140	-0.797143	0.042857
c10346.graph_c0	52.1289	60.1208	0.4454	0.2774	0.4622	0.3614	0.395	119	-0.87395	0.058824
c10355.graph_c0	52.7818	54.1462	0.5701	0.3925	0.6542	0.4813	0.539	106	-0.3	0.09434
c10360.graph_c0	51.4619	53.9957	0.4941	0.3059	0.3352	0.4	0.3784	170	-0.898824	0.023529
c10366.graph_c0	52.433	58.6619	0.4247	0.3716	0.3982	0.39815	0.3983	225	-0.499555	0.102222
c10370.graph_c0	52.7222	59.1311	0.5537	0.4462	0.5537	0.49995	0.5179	120	-0.034167	0.066667
c10384.graph_c0	49.4033	52.2919	0.4561	0.4035	0.6404	0.4298	0.5	114	-0.707895	0.096491
c10385.graph_c0	53.4589	57.6667	0.4862	0.37	0.474	0.4281	0.4434	327	-1.51621	0.04893
c1039.graph_c0	54.2271	60.8086	0.4248	0.3922	0.5395	0.4085	0.4519	152	0.236184	0.098684
c10401.graph_c0	51.104	54.3831	0.4984	0.4248	0.6722	0.4616	0.5318	298	-0.352013	0.063758
c10403.graph_c0	46.0854	45.5756	0.4198	0.3292	0.7826	0.3745	0.5103	161	0.27764	0.142857
c10404.graph_c0	57.631	60.3884	0.5447	0.4358	0.5331	0.49025	0.5046	257	-1.01479	0.108949
c10405.graph_c0	53.3302	57.8248	0.522	0.3726	0.5882	0.4473	0.4942	204	0.043137	0.107843
c10415.graph_c0	53.029	56.9046	0.4524	0.3423	0.4078	0.39735	0.4008	335	-0.650149	0.089552
c10423.graph_c0	49.3364	49.7854	0.599	0.3756	0.6852	0.4873	0.5533	197	-0.27868	0.040609
c10436.graph_c0	49.9074	58.5307	0.3755	0.3551	0.4123	0.3653	0.381	244	-0.185656	0.131148
c10447.graph_c0	51.4739	52.4196	0.4603	0.2645	0.3016	0.3624	0.3421	188	-0.795213	0.06383
c10448.graph_c0	52.3227	54.4575	0.4726	0.3902	0.6759	0.4314	0.5128	182	-0.514835	0.071429
c10452.graph_c0	51.4854	56.6917	0.4355	0.3951	0.621	0.4153	0.4839	123	-0.596748	0.089431
c10458.graph_c0	54.0933	58.1682	0.3662	0.3255	0.4186	0.34585	0.3702	171	-0.336257	0.163743
c10463.graph_c0	52.1862	57.7248	0.6635	0.2981	0.5673	0.4808	0.5096	103	-1.10485	0.058252
c10481.graph_c0	53.365	58.6822	0.39	0.35	0.6	0.37	0.4467	99	-0.518182	0.090909
c10485.graph_c0	53.6439	59.653	0.5111	0.4444	0.5111	0.47775	0.4889	180	-1.35111	0.044444
c10486.graph_c0	52.237	60.709	0.5	0.2986	0.5	0.3993	0.4329	143	-0.430769	0.06993
c10515.graph_c0	50.013	51.8378	0.4808	0.4327	0.6731	0.45675	0.5288	104	0.080769	0.096154
c10516.graph_c0	55.0972	60.3282	0.4553	0.3618	0.4471	0.40855	0.4214	245	-0.052653	0.069388
c10526.graph_c0	50.0859	53.645	0.4015	0.3358	0.3088	0.36865	0.3488	136	0.011765	0.088235
c10533.graph_c0	54.4533	58.0971	0.498	0.4183	0.5936	0.45815	0.5033	250	-0.3464	0.1
c10535.graph_c0	51.5156	59.6676	0.4774	0.2744	0.4399	0.3759	0.3973	265	-0.407547	0.128302
c10539.graph_c0	52.5414	60.0486	0.4546	0.4432	0.4375	0.4489	0.4451	175	-0.579429	0.091429
c10541.graph_c0	53.5573	60.5329	0.4751	0.4917	0.4752	0.4834	0.4807	180	-0.259444	0.066667
c10543.graph_c0	53.6564	59.8922	0.4902	0.3158	0.5461	0.403	0.4508	152	-0.338158	0.092105
c10560.graph_c0	54.1469	57.7527	0.5299	0.3276	0.3793	0.42875	0.4126	116	-0.099138	0.086207
c10573.graph_c0	49.9727	54.1346	0.4638	0.3333	0.3334	0.39855	0.3769	137	-0.089781	0.094891
c10576.graph_c0	52.5764	60.0316	0.5083	0.3529	0.4454	0.4306	0.4358	119	-0.601681	0.07563
c10580.graph_c0	52.82	55.6086	0.5944	0.3904	0.5714	0.4924	0.5189	105	-1.25809	0.047619
c10599.graph_c0	52.9747	60.1681	0.5478	0.3391	0.4522	0.44345	0.4464	114	-0.626316	0.061404
c10606.graph_c0	52.1037	56.2602	0.4325	0.4054	0.6036	0.41895	0.4805	111	0.031532	0.09009
c10614.graph_c0	52.4096	58.5342	0.467	0.4185	0.4053	0.44275	0.4302	226	-0.569911	0.088496
c10614.graph_c0	54.163	60.2082	0.5314	0.3943	0.4571	0.46285	0.4609	174	-0.136207	0.063218
c10615.graph_c0	51.2982	54.3372	0.4043	0.353	0.3369	0.37865	0.3648	187	-0.002139	0.128342
c1062.graph_c0	54.9244	58.9198	0.4562	0.4331	0.5392	0.44465	0.4762	216	-0.726389	0.074074
c10620.graph_c0	53.5618	59.0865	0.4573	0.3178	0.4496	0.38755	0.4082	128	-0.428906	0.09375
c10625.graph_c0	51.2072	52.7054	0.4784	0.3135	0.6811	0.39595	0.491	185	-0.19027	0.102703
c10631.graph_c0	50.939	52.6992	0.523	0.3103	0.6897	0.41665	0.5077	174	-0.563793	0.12069
c10640.graph_c0	53.0262	58.2805	0.4339	0.3698	0.5736	0.40185	0.4592	264	-1.16553	0.079545
c10645.graph_c0	52.0974	56.201	0.4757	0.3782	0.3521	0.42695	0.402	267	-0.520599	0.044944
c10650.graph_c0	53.0747	57.6064	0.4152	0.3983	0.3898	0.40675	0.4011	117	-0.948718	0.145299
c10656.graph_c0	54.421	59.4281	0.5983	0.3932	0.5299	0.49575	0.5072	116	0.148276	0.086207
c10658.graph_c0	54.8952	56.2542	0.5031	0.3121	0.363	0.4076	0.3928	157	-0.300637	0.076433
c10664.graph_c0	53.5548	58.2474	0.4874	0.2774	0.4153	0.3824	0.3933	118	-1.89153	0.033898
c1067.graph_c0	51.5412	60.0708	0.4455	0.3465	0.4653	0.396	0.4191	101	-1.03267	0.079208
c10673.graph_c0	53.0828	56.5289	0.5591	0.3701	0.3701	0.4646	0.4331	127	-1.7937	0.023622
c10675.graph_c0	50.545	57.6216	0.4823	0.4823	0.4143	0.4823	0.4598	140	-0.360714	0.1
c1068.graph_c0	50.996	54.4758	0.4891	0.3309	0.3897	0.41	0.4035	136	-0.422794	0.110294
c10685.graph_c0	52.3238	55.3211	0.5022	0.3245	0.6622	0.41335	0.4963	225	-0.176444	0.088889
c10687.graph_c0	48.5352	59.3055	0.4803	0.4606	0.579	0.47045	0.5066	152	-0.857237	0.111842
c10710.graph_c0	48.4935	52.2668	0.717	0.4717	0.6698	0.59435	0.6195	106	-0.671698	0.028302
c10711.graph_c0	49.5543	52.298	0.5194	0.4046	0.7004	0.462	0.5414	257	-0.087159	0.058366
c10712.graph_c0	54.3974	60.3532	0.4277	0.3179	0.4538	0.3728	0.3998	345	-0.650725	0.110145
c10720.graph_c0	50.6382	54.253	0.4264	0.3986	0.3223	0.4125	0.3824	576	-0.246528	0.095486
c10720.graph_c0	52.9852	59.7827	0.5285	0.3902	0.4472	0.45935	0.4552	122	-0.221312	0.081967
c10730.graph_c0	53.2319	59.1303	0.4463	0.3666	0.5167	0.40645	0.4432	120	-0.18	0.133333
c10746.graph_c0	55.6222	60.7037	0.4532	0.3821	0.4794	0.41765	0.4382	266	-0.281203	0.06015
c10750.graph_c0	53.8394	60.0906	0.5257	0.3785	0.4556	0.4521	0.4533	427	-0.280796	0.074941
c10750.graph_c0	53.3629	59.6809	0.6212	0.4621	0.5303	0.54165	0.5378	131	-0.198473	0.030534
c10751.graph_c0	53.7882	55.3924	0.5185	0.463	0.6544	0.49075	0.5453	162	-0.645679	0.04321
c10761.graph_c0	50.7381	57.1424	0.6532	0.3549	0.5726	0.50405	0.5269	123	-0.602439	0.073171
c10769.graph_c0	50.4762	57.7244	0.4568	0.3567	0.3811	0.40675	0.3982	369	-0.135502	0.130081
c10776.graph_c0	49.2492	52.0008	0.9286	0.5715	0.6825	0.75005	0.7275	126	-1.63333	0
c10776.graph_c0	41.6402	32.1489	0.6818	0.5728	0.4909	0.6273	0.7454	109	0.726606	0.036697
c10777.graph_c0	53.25	60.0045	0.5443	0.3872	0.5332	0.46575	0.4883	451	-0.152106	0.070953
c108.graph_c0	50.8892	56.4651	0.4037	0.4679	0.5688	0.4358	0.4801	108	-0.441667	0.138889
c10815.graph_c0	54.0998	57.3817	0.5389	0.3056	0.3722	0.42225	0.4056	180	-0.232222	0.077778
c10816.graph_c0	50.0442	56.9902	0.4231	0.4519	0.3654	0.4375	0.4134	103	-0.54466	0.058252
c10823.graph_c0	52.1724	59.4022	0.3907	0.3112	0.4371	0.35095	0.3797	150	-0.419333	0.126667
c10842.graph_c0	54.0076	56.8457	0.6469	0.7021	0.3744	0.6745	0.5745	235	-0.431489	0.029787
c10850.graph_c0	46.2821	54.0382	0.4237	0.4407	0.6666	0.4322	0.5103	176	-0.65	0.107955
c10851.graph_c0	46.2213	59.9706	0.521	0.498	0.4981	0.5095	0.5058	260	-0.672308	0.05
c10855.graph_c0	50.3518	58.4999	0.5807	0.3333	0.4193	0.457	0.4444	290	-0.805862	0.024138
c10859.graph_c0	49.5439	53.0635	0.5479	0.4794	0.6849	0.51365	0.5708	145	-0.051035	0.055172
c10860.graph_c0	48.8388	52.6077	0.4964	0.3957	0.7014	0.44605	0.5312	278	-0.484173	0.082734
c10862.graph_c0	49.2122	57.1489	0.6518	0.4018	0.4286	0.5268	0.4941	111	-0.325225	0.045045
c10875.graph_c0	45.9792	53.2228	0.4478	0.411	0.6871	0.4294	0.5153	162	-0.348765	0.092593
c10877.graph_c0	54.8553	58.6821	0.4952	0.4822	0.576	0.4887	0.5178	309	-0.343042	0.071197
c10878.graph_c0	49.6849	59.5323	0.487	0.3442	0.5779	0.4156	0.4697	153	-0.460131	0.078431
c10879.graph_c0	54.4085	60.2833	0.4231	0.3366	0.4616	0.37985	0.4071	104	-0.426923	0.096154
c10882.graph_c0	48.7999	56.8283	0.6018	0.3805	0.6106	0.49115	0.531	112	-0.326786	0.035714
c10884.graph_c0	52.2473	57.1642	0.4796	0.3984	0.5492	0.439	0.4755	122	-1.40164	0.008197
c10897.graph_c0	49.0711	53.8704	0.4914	0.487	0.6696	0.4892	0.5492	115	-0.741739	0.026087
c10899.graph_c0	53.3606	60.2614	0.5189	0.3302	0.5283	0.42455	0.4591	105	-0.589524	0.07619
c10900.graph_c0	54.3201	59.1214	0.427	0.3827	0.4182	0.40485	0.4093	1013	-0.463179	0.07305
c10900.graph_c0	49.8492	59.8444	0.5772	0.4295	0.4429	0.50335	0.4832	148	-0.402703	0.074324
c10904.graph_c0	50.0574	59.1712	0.4706	0.3824	0.5098	0.4265	0.4542	101	0.177228	0.049505
c10905.graph_c0	52.8445	56.6722	0.5238	0.347	0.3742	0.4354	0.415	146	-0.426027	0.10274
c10907.graph_c0	51.8617	55.9376	0.4791	0.4271	0.6198	0.4531	0.5087	191	-0.833508	0.099476
c10911.graph_c0	46.7919	57.4261	0.5055	0.3901	0.5934	0.4478	0.4963	181	-0.843094	0.060773
c10912.graph_c0	52.7922	57.2085	0.4848	0.3864	0.409	0.4356	0.4267	132	-0.494697	0.136364
c10915.graph_c0	51.0165	59.8194	0.4889	0.4741	0.4519	0.4815	0.4716	135	-0.377778	0.066667
c10924.graph_c0	51.3671	60.0134	0.4844	0.349	0.4687	0.4167	0.434	191	-0.597382	0.109948
c10926.graph_c0	53.7378	55.7923	0.4823	0.4256	0.3475	0.45395	0.4184	140	-0.304286	0.064286
c10927.graph_c0	53.0189	60.1073	0.5036	0.4786	0.5643	0.4911	0.5155	140	0.057857	0.035714
c10937.graph_c0	52.4496	57.3744	0.5171	0.3636	0.3807	0.44035	0.4205	175	-0.279429	0.022857
c10942.graph_c0	53.3587	59.3763	0.5413	0.3917	0.5115	0.4665	0.4816	217	-0.367281	0.092166
c10944.graph_c0	53.4716	59.6437	0.5284	0.3821	0.5529	0.45525	0.4879	122	-0.15082	0.065574
c10951.graph_c0	47.5247	57.1141	0.4856	0.3699	0.5953	0.42775	0.4837	172	-0.578488	0.069767
c10954.graph_c0	49.8887	53.6971	0.5817	0.3215	0.6633	0.4516	0.5221	195	-0.424103	0.071795
c10957.graph_c0	48.9904	56.7831	0.5126	0.4375	0.5001	0.47505	0.4833	159	0.57044	0.100629
c10960.graph_c0	54.0676	60.1092	0.4426	0.5447	0.4468	0.49365	0.478	234	-0.711111	0.089744
c10961.graph_c0	53.5427	59.6461	0.398	0.3398	0.4216	0.3689	0.3863	102	-0.443137	0.068627
c10962.graph_c0	53.4339	59.8201	0.4869	0.3449	0.5624	0.4159	0.4647	344	-0.279361	0.098837
c10963.graph_c0	45.5819	54.4086	0.4293	0.3927	0.6231	0.411	0.4817	190	-0.832632	0.057895
c10965.graph_c0	50.0187	52.4064	0.4049	0.3967	0.6694	0.4008	0.4904	120	-0.555833	0.083333
c10967.graph_c0	51.5781	53.9148	0.551	0.412	0.6621	0.4815	0.5417	216	-0.719444	0.092593
c10973.graph_c0	52.6955	56.6968	0.5741	0.4167	0.6389	0.4954	0.5432	107	-0.766355	0.102804
c10979.graph_c0	52.3929	58.1136	0.5425	0.2941	0.6078	0.4183	0.4815	153	-0.513725	0.117647
c10988.graph_c0	53.0767	57.1235	0.48	0.37	0.39	0.425	0.4133	99	-0.018182	0.090909
c10994.graph_c0	51.1322	57.3289	0.3821	0.3821	0.374	0.3821	0.3795	123	-0.849593	0.04878
c10997.graph_c0	50.4276	58.8747	0.5886	0.3793	0.4368	0.48395	0.4685	174	-0.036207	0.08046
c10999.graph_c0	46.7849	58.6726	0.5833	0.3875	0.5875	0.4854	0.5195	239	-0.280335	0.062762
c11005.graph_c0	47.3752	57.1148	0.4823	0.3758	0.4965	0.42905	0.4515	140	-0.75	0.05
c1101.graph_c0	51.2624	61.2793	0.5278	0.3889	0.5046	0.45835	0.4737	107	-0.161682	0.065421
c11010.graph_c0	48.5615	54.5972	0.5251	0.3151	0.6743	0.4201	0.5045	218	-0.594495	0.077982
c11013.graph_c0	52.1816	55.5948	0.4075	0.2084	0.3658	0.30795	0.3271	215	-0.701396	0.051163
c11016.graph_c0	50.5766	53.7377	0.4362	0.3936	0.3351	0.4149	0.3883	187	-0.270588	0.128342
c11018.graph_c0	49.9427	58.059	0.5643	0.3861	0.5643	0.4752	0.5049	101	-0.712871	0.049505
c11019.graph_c0	49.3324	55.22	0.4273	0.2393	0.3419	0.3333	0.3361	117	-0.076923	0.08547
c11023.graph_c0	54.2081	58.9713	0.4386	0.3509	0.4123	0.39475	0.4006	114	0.064035	0.087719
c11025.graph_c0	53.2268	60.3228	0.5073	0.353	0.5221	0.43015	0.4608	136	-0.75	0.095588
c11028.graph_c0	53.7155	59.5039	0.3977	0.337	0.4641	0.36735	0.3997	180	-0.118333	0.15
c11034.graph_c0	53.2787	58.8529	0.4452	0.4839	0.4258	0.46455	0.4516	154	-0.607792	0.097403
c11042.graph_c0	49.5395	53.7827	0.4807	0.399	0.6667	0.43985	0.5153	207	0.48744	0.111111
c11043.graph_c0	56.3617	60.3521	0.4894	0.4043	0.5248	0.44685	0.4729	140	-0.298571	0.085714
c11044.graph_c0	49.2837	50.684	0.4434	0.3019	0.717	0.37265	0.4874	105	-0.353333	0.085714
c11048.graph_c0	51.2044	59.3466	0.425	0.4167	0.4583	0.42085	0.4333	119	-1.3084	0.05042
c11050.graph_c0	53.8201	58.9924	0.5243	0.3432	0.598	0.43375	0.4886	102	-0.390196	0.058824
c11053.graph_c0	51.3696	58.0816	0.4036	0.4352	0.6019	0.4194	0.48	108	-0.305556	0.12037
c11056.graph_c0	52.9871	59.2314	0.4621	0.3626	0.4143	0.41235	0.413	250	0.304	0.184
c11062.graph_c0	53.6081	59.1771	0.4706	0.366	0.4183	0.4183	0.4183	305	-0.43541	0.108197
c11066.graph_c0	51.1487	54.5964	0.3813	0.384	0.3261	0.38265	0.3639	138	-0.526812	0.123188
c11072.graph_c0	50.3608	56.4522	0.437	0.2593	0.5075	0.34815	0.401	134	-0.980597	0.059701
c11073.graph_c0	51.4458	54.0945	0.4885	0.3359	0.3358	0.4122	0.3868	130	-0.467692	0.053846
c11073.graph_c0	53.5209	56.9032	0.5043	0.4017	0.3846	0.453	0.4302	116	-0.125862	0.086207
c11079.graph_c0	49.6549	54.3247	0.531	0.3793	0.3287	0.45515	0.413	434	-0.397696	0.062212
c11082.graph_c0	49.302	54.1253	0.4704	0.3265	0.3239	0.39845	0.3737	777	-0.663192	0.06435
c11089.graph_c0	51.8065	59.4282	0.4674	0.3371	0.4249	0.40225	0.4098	352	-0.396591	0.122159
c11090.graph_c0	50.7595	52.1938	0.469	0.4336	0.708	0.4513	0.5368	113	-0.555752	0.026549
c11092.graph_c0	51.1502	55.293	0.462	0.4497	0.6468	0.45585	0.5195	486	0.126337	0.08642
c1111.graph_c0	52.9569	60.9645	0.5096	0.4616	0.5	0.4856	0.4904	104	-0.243269	0.076923
c11113.graph_c0	54.1927	58.6103	0.4966	0.3825	0.4228	0.43955	0.434	148	0.190541	0.081081
c11123.graph_c0	53.2619	59.771	0.4928	0.3923	0.5455	0.44255	0.4769	208	-1.49183	0.086538
c11125.graph_c0	51.0257	54.5033	0.5958	0.7433	0.3208	0.66955	0.5534	187	-0.083422	0.032086
c1113.graph_c0	53.2432	59.81	0.6018	0.3982	0.5463	0.5	0.5155	108	0.05	0.083333
c11144.graph_c0	51.884	55.7277	0.5306	0.3959	0.6552	0.46325	0.5272	293	-0.803754	0.088737
c11153.graph_c0	52.0133	57.6694	0.5395	0.4573	0.5921	0.4984	0.5296	304	-0.844079	0.049342
c11159.graph_c0	54.3821	60.2525	0.3889	0.3572	0.4682	0.37305	0.4047	126	-0.454762	0.111111
c11162.graph_c0	52.0435	58.8367	0.4851	0.2574	0.5742	0.37125	0.4389	100	-0.593	0.08
c11164.graph_c0	48.6861	52.3192	0.5548	0.4932	0.637	0.524	0.5617	145	0.404827	0.137931
c11167.graph_c0	55.1573	58.7933	0.4268	0.4851	0.4249	0.45595	0.4457	1044	-0.182759	0.068966
c11178.graph_c0	49.7036	55.0301	0.4141	0.3594	0.6251	0.38675	0.4662	128	0.709375	0.109375
c11179.graph_c0	50.5304	48.3343	0.6218	0.2774	0.2437	0.4496	0.3809	119	-1.35798	0.033613
c11183.graph_c0	55.711	59.3069	0.4884	0.3821	0.4352	0.43525	0.4352	300	-0.252	0.073333
c11186.graph_c0	47.4335	57.2799	0.5024	0.4244	0.4195	0.4634	0.4488	205	-0.563415	0.063415
c11189.graph_c0	51.701	57.4404	0.5385	0.4017	0.4188	0.4701	0.453	116	-0.518104	0.051724
c11199.graph_c0	49.1317	45.3236	0.4634	0.439	0.7967	0.4512	0.5664	122	-0.336885	0.106557
c11199.graph_c1	51.8598	54.9321	0.439	0.3484	0.6655	0.3937	0.4844	287	0.474216	0.090592
c11207.graph_c0	49.8742	49.783	0.4463	0.4298	0.6529	0.43805	0.5096	241	-0.553527	0.078838
c11220.graph_c0	54.0452	60.6573	0.4927	0.3321	0.4818	0.4124	0.4355	274	-0.045621	0.094891
c11224.graph_c0	54.8846	60.2157	0.3839	0.3604	0.4595	0.37215	0.4012	111	-0.227027	0.054054
c11237.graph_c0	46.6088	49.2289	0.5149	0.3134	0.7015	0.41415	0.5099	134	-0.123881	0.11194
c11240.graph_c0	46.9732	47.4376	0.5167	0.2916	0.725	0.40415	0.5111	120	-0.9025	0.091667
c11242.graph_c0	51.9617	52.3729	0.4961	0.3	0.2923	0.39805	0.3632	130	-0.173077	0.061538
c11247.graph_c0	47.6976	46.9633	0.5	0.4197	0.7654	0.45985	0.5617	162	-1.00124	0.061728
c1125.graph_c0	51.7229	56.8345	0.5688	0.422	0.5596	0.4954	0.5169	109	-0.394495	0.082569
c11251.graph_c0	53.3866	55.5086	0.5046	0.4037	0.6514	0.45415	0.5198	108	-0.503704	0.074074
c11253.graph_c0	47.8236	52.0872	0.5508	0.3985	0.5942	0.47465	0.5145	138	0.451449	0.065217
c11257.graph_c0	51.8214	55.4372	0.6174	0.3826	0.6435	0.5	0.5479	115	0.074783	0.069565
c11269.graph_c0	50.5963	56.1425	0.4819	0.406	0.4182	0.44395	0.4355	165	-0.343636	0.115152
c11271.graph_c0	52.4753	57.3833	0.515	0.467	0.4012	0.491	0.4611	166	-0.395783	0.084337
c11276.graph_c0	52.2439	55.0488	0.605	0.4118	0.6638	0.5084	0.5602	119	-0.614286	0.07563
c11284.graph_c0	52.1396	60.4646	0.5592	0.3783	0.5132	0.46875	0.4835	304	-0.199342	0.072368
c11288.graph_c0	53.4519	55.3635	0.4612	0.3883	0.6407	0.42475	0.4968	205	-0.756098	0.043902
c11293.graph_c0	52.9372	58.8657	0.4952	0.4563	0.4175	0.47575	0.4563	102	-0.073529	0.04902
c11300.graph_c1	49.5824	46.1946	0.4571	0.3143	0.7715	0.3857	0.5142	105	-0.399048	0.085714
c11306.graph_c0	51.9008	56.9877	0.5	0.3786	0.4126	0.4393	0.4304	205	0.088293	0.087805
c11309.graph_c0	51.1675	53.6069	0.3468	0.4899	0.5506	0.41835	0.4622	247	-0.136437	0.060729
c11310.graph_c0	52.9047	60.3808	0.5471	0.478	0.5409	0.51255	0.522	158	-0.412025	0.063291
c11321.graph_c0	47.1346	45.4754	0.5	0.3631	0.7262	0.43155	0.5298	168	-0.251191	0.130952
c11333.graph_c0	51.4942	57.1539	0.5126	0.3824	0.3698	0.4475	0.4216	238	-0.229832	0.067227
c11337.graph_c0	54.2447	54.5108	0.7857	0.2143	0.5595	0.5	0.5199	167	-1.92156	0.017964
c11344.graph_c0	53.5431	51.2606	0.3879	0.2363	0.3151	0.3121	0.3131	164	-1.32134	0.073171
c11350.graph_c0	51.1745	54.9773	0.435	0.315	0.645	0.375	0.465	199	-0.758794	0.070352
c11358.graph_c0	50.1135	57.227	0.4855	0.4077	0.466	0.4466	0.4531	102	-0.186274	0.147059
c11365.graph_c0	53.9605	58.4692	0.4765	0.3021	0.4027	0.3893	0.3937	149	-0.765772	0.040268
c11368.graph_c0	48.8515	46.7557	0.4445	0.453	0.2222	0.44875	0.3732	116	0.037069	0.068966
c11369.graph_c0	55.0497	59.5856	0.4877	0.4094	0.5144	0.44855	0.4705	485	-0.443093	0.084536
c11372.graph_c0	48.5904	50.1614	0.5098	0.4118	0.7157	0.4608	0.5457	102	-0.184314	0.088235
c11378.graph_c0	49.895	51.9923	0.6838	0.3162	0.7094	0.5	0.5698	117	-0.676069	0.051282
c11383.graph_c0	52.8296	53.2826	0.5763	0.4746	0.661	0.52545	0.5707	118	-0.118644	0.050847
c11386.graph_c0	50.2194	56.1461	0.4112	0.5564	0.6504	0.4838	0.5391	123	-0.356911	0.02439
c11387.graph_c0	53.267	56.2773	0.446	0.2906	0.3716	0.3683	0.3694	147	0.151701	0.07483
c11388.graph_c0	54.3054	58.8789	0.5055	0.3542	0.5462	0.42985	0.4687	270	-0.103333	0.066667
c11391.graph_c0	54.3808	59.569	0.5046	0.3611	0.4676	0.43285	0.4445	216	-0.710648	0.055556
c11393.graph_c0	51.3865	59.0044	0.4914	0.3428	0.4171	0.4171	0.4171	174	-0.828161	0.086207
c11397.graph_c0	52.7975	54.5172	0.3833	0.4334	0.3417	0.40835	0.3861	119	0.593277	0.142857
c11405.graph_c0	52.9558	56.2378	0.5092	0.3704	0.6389	0.4398	0.5061	107	0.52243	0.084112
c11408.graph_c0	55.4	59.3057	0.488	0.3697	0.4909	0.42885	0.4496	165	0.372727	0.115152
c1141.graph_c0	47.283	48.0492	0.53	0.57	0.73	0.55	0.61	100	-0.715	0.09
c11413.graph_c0	55.7213	58.1047	0.4118	0.3278	0.3866	0.3698	0.3754	118	-0.718644	0.127119
c11414.graph_c0	49.1677	56.3201	0.5646	0.3588	0.378	0.4617	0.4338	208	-0.752404	0.067308
c11427.graph_c0	52.5325	58.3073	0.3889	0.3959	0.5486	0.3924	0.4445	144	0.370139	0.138889
c11446.graph_c0	53.5724	57.7696	0.3871	0.4113	0.3951	0.3992	0.3979	123	-0.830081	0.02439
c11451.graph_c0	53.9477	56.0211	0.5046	0.4679	0.3487	0.48625	0.4404	108	-0.638889	0.083333
c11453.graph_c0	50.3941	55.0058	0.4072	0.5143	0.3357	0.46075	0.4191	139	-0.881295	0.028777
c11459.graph_c0	52.6207	59.5971	0.4636	0.4133	0.52	0.43845	0.4656	150	-0.089333	0.1
c11460.graph_c0	54.3861	60.9653	0.4465	0.3571	0.479	0.4018	0.4274	167	0.067066	0.101796
c11461.graph_c0	51.7108	60.1433	0.4727	0.3782	0.4776	0.42545	0.4428	200	-0.5645	0.125
c11483.graph_c0	50.8094	57.0961	0.5	0.4779	0.5752	0.48895	0.5177	226	-0.172566	0.066372
c11488.graph_c0	51.7855	53.6514	0.4714	0.51	0.684	0.4907	0.5551	402	-0.512935	0.059701
c11491.graph_c0	53.2483	60.1591	0.3884	0.5146	0.4466	0.4515	0.4498	103	-0.843689	0.038835
c11498.graph_c0	52.5841	58.2569	0.4857	0.4204	0.4286	0.45305	0.4449	244	-0.832787	0.077869
c11503.graph_c0	50.0887	57.2597	0.402	0.4608	0.4118	0.4314	0.4249	101	-0.944555	0.128713
c11512.graph_c0	54.6069	57.9346	0.3845	0.3888	0.4039	0.38665	0.3924	463	-0.163499	0.103672
c11514.graph_c0	56.9138	60.2197	0.4032	0.4409	0.4839	0.42205	0.4427	186	-0.239785	0.086022
c11526.graph_c0	49.597	46.1332	0.4825	0.4562	0.7193	0.46935	0.5526	114	-1.42193	0.04386
c11528.graph_c0	46.9006	47.3816	0.4957	0.3675	0.7692	0.4316	0.5442	116	-0.388793	0.060345
c11533.graph_c0	50.4042	58.761	0.8347	0.5667	0.425	0.7007	0.6095	120	-0.388333	0.016667
c11535.graph_c0	50.1232	57.2976	0.4272	0.2621	0.3786	0.34465	0.356	103	-0.221359	0.067961
c11546.graph_c0	52.5217	58.2703	0.4887	0.3308	0.609	0.40975	0.4762	132	-0.953788	0.098485
c11554.graph_c0	54.0128	59.0181	0.5525	0.3943	0.507	0.4734	0.4847	142	-0.191549	0.077465
c11555.graph_c0	48.5974	52.3028	0.44	0.38	0.6779	0.41	0.4989	149	-0.566443	0.067114
c11558.graph_c0	51.972	59.5867	0.4809	0.4275	0.4351	0.4542	0.4478	131	-0.168702	0.099237
c11560.graph_c0	53.9515	59.7938	0.4476	0.3706	0.5594	0.4091	0.4592	142	-0.406338	0.119718
c11565.graph_c0	51.6227	56.5816	0.3803	0.4114	0.3617	0.39585	0.3844	141	-0.751773	0.078014
c11569.graph_c0	48.168	46.8505	0.6213	0.4563	0.7282	0.5388	0.6019	103	-1.06311	0.058252
c11581.graph_c0	52.7794	60.0687	0.5233	0.4206	0.5608	0.47195	0.5016	106	-0.821698	0.09434
c11582.graph_c0	48.3407	59.4339	0.4034	0.3103	0.4268	0.35685	0.3802	232	0.295258	0.137931
c11582.graph_c0	50.2377	52.6061	0.4434	0.3302	0.3301	0.3868	0.368	105	-0.26381	0.114286
c11584.graph_c0	49.4089	53.8909	0.4112	0.5188	0.5755	0.465	0.5015	106	-1.34717	0.09434
c11587.graph_c0	55.4373	59.6506	0.5	0.3944	0.4681	0.4472	0.4541	141	-0.814184	0.12766
c116.graph_c0	55.9037	57.9412	0.4568	0.3604	0.4518	0.4086	0.423	197	-0.548223	0.081218
c1160.graph_c0	52.3591	57.7257	0.5081	0.3226	0.5935	0.41535	0.4744	123	-0.439024	0.130081
c11607.graph_c1	54.1469	55.6332	0.4252	0.4094	0.5953	0.4173	0.4763	126	-0.105556	0.063492
c11612.graph_c0	50.5289	58.9705	0.454	0.2822	0.5767	0.3681	0.4376	163	-0.23865	0.09816
c11623.graph_c0	51.7633	55.4477	0.5841	0.6194	0.3584	0.60175	0.5207	226	-1.26372	0.039823
c11623.graph_c0	51.928	59.8523	0.434	0.2924	0.5661	0.3632	0.4308	105	-0.824762	0.095238
c11626.graph_c0	54.679	58.9089	0.4503	0.3576	0.5761	0.40395	0.4614	151	-0.596027	0.086093
c11628.graph_c0	52.3422	60.3789	0.5536	0.3244	0.5225	0.439	0.4671	111	-1.25496	0.045045
c11631.graph_c0	52.9963	56.0371	0.4819	0.4277	0.6326	0.4548	0.5141	165	-0.74	0.060606
c11632.graph_c0	52.26	55.6205	0.4755	0.2797	0.6504	0.3776	0.4685	143	-0.651748	0.097902
c11640.graph_c0	50.4376	59.4976	0.4722	0.4778	0.4334	0.475	0.4611	179	-0.261452	0.117318
c1165.graph_c0	51.5229	58.1042	0.539	0.1641	0.5235	0.35155	0.4089	128	-1.89453	0.023438
c11655.graph_c0	47.1419	55.8497	0.739	0.5111	0.4479	0.62505	0.5661	317	-0.972555	0.044164
c11655.graph_c0	47.8143	49.3356	0.5111	0.4479	0.7382	0.4795	0.5657	317	-0.395899	0.025237
c11664.graph_c0	49.4821	53.7394	0.4958	0.4184	0.6506	0.4571	0.5216	477	-0.451153	0.138365
c11668.graph_c0	50.1217	53.9058	0.5017	0.43	0.671	0.46585	0.5342	307	-0.679153	0.04886
c11673.graph_c0	51.0251	53.24	0.4857	0.4	0.3102	0.44285	0.3986	244	-0.261065	0.090164
c11689.graph_c0	53.7168	58.8714	0.5	0.3706	0.43	0.4353	0.4335	286	-0.258392	0.115385
c1169.graph_c0	52.4233	58.3195	0.374	0.3893	0.5954	0.38165	0.4529	131	-0.496183	0.129771
c11693.graph_c0	53.7184	60.6143	0.5034	0.3448	0.469	0.4241	0.4391	144	-0.277084	0.076389
c1170.graph_c0	50.3981	59.9101	0.486	0.4299	0.4392	0.45795	0.4517	107	-1.13271	0.028037
c11705.graph_c0	51.7642	53.504	0.5379	0.311	0.5799	0.42445	0.4762	119	-1.31849	0.042017
c11709.graph_c0	52.6374	57.4577	0.4488	0.3794	0.3834	0.4141	0.4039	253	-0.364822	0.102767
c11719.graph_c0	52.9069	57.9249	0.5381	0.3655	0.5102	0.4518	0.4712	196	-1.46837	0.061224
c11731.graph_c0	52.7947	52.2468	0.696	0.4314	0.5098	0.5637	0.5458	102	-1.95294	0.039216
c11741.graph_c0	52.7709	56.8088	0.5	0.3027	0.3816	0.40135	0.3947	151	-0.38808	0.046358
c11742.graph_c0	51.8269	55.6751	0.456	0.3683	0.3514	0.41215	0.3919	295	-0.10983	0.094915
c11743.graph_c0	48.8456	51.8451	0.5777	0.4661	0.6812	0.5219	0.575	251	-0.56016	0.063745
c11753.graph_c0	55.3046	60.0061	0.4616	0.4201	0.4971	0.44085	0.4596	168	-0.401191	0.10119
c11754.graph_c0	52.9193	56.0454	0.461	0.4252	0.3713	0.4431	0.4192	166	-1.01325	0.060241
c11775.graph_c0	51.7471	56.6189	0.5825	0.4078	0.6019	0.49515	0.5307	103	-0.632039	0.07767
c11779.graph_c0	50.0382	52.1809	0.508	0.3866	0.6645	0.4473	0.5197	312	-0.575321	0.083333
c1178.graph_c0	52.5758	52.7702	0.6251	0.7251	0.3	0.6751	0.55	160	-0.556875	0.01875
c11781.graph_c0	51.5673	54.4189	0.5882	0.3088	0.3236	0.4485	0.4069	136	-1.11544	0.029412
c11782.graph_c0	54.7037	59.2345	0.5	0.416	0.5803	0.458	0.4988	274	-0.206934	0.094891
c11784.graph_c1	52.3898	58.1611	0.5025	0.4826	0.612	0.49255	0.5323	201	0.637811	0.089552
c11790.graph_c0	51.5566	54.4098	0.4831	0.3305	0.3234	0.4068	0.3791	235	-0.218298	0.106383
c11798.graph_c0	51.8157	59.8557	0.3852	0.3425	0.4358	0.36385	0.3878	256	-0.539063	0.128906
c11802.graph_c0	53.503	60.7379	0.4192	0.4191	0.4853	0.41915	0.4411	135	-0.165185	0.103704
c11803.graph_c0	49.8571	59.1914	0.4671	0.4737	0.4343	0.4704	0.4584	152	-0.941447	0.078947
c1181.graph_c0	51.4013	56.7951	0.5144	0.4445	0.6379	0.47945	0.5323	243	-1.24938	0.045267
c11811.graph_c0	52.9007	60.6516	0.4878	0.3821	0.4878	0.43495	0.4526	123	-0.138211	0.056911
c11814.graph_c0	52.1474	57.1268	0.456	0.464	0.632	0.46	0.5173	125	-0.4064	0.08
c11816.graph_c0	52.6472	60.353	0.4112	0.35	0.5333	0.3806	0.4315	179	-0.002793	0.117318
c11818.graph_c0	55.1317	59.7098	0.5034	0.4027	0.5033	0.45305	0.4698	149	-0.202013	0.040268
c11819.graph_c0	47.1151	43.592	0.378	0.3937	0.8032	0.38585	0.5249	126	-0.807936	0.079365
c11820.graph_c0	53.2532	57.3607	0.5174	0.3799	0.3974	0.44865	0.4316	457	-0.438731	0.083151
c11822.graph_c0	52.2967	59.6626	0.4173	0.3597	0.4749	0.3885	0.4173	139	-0.35036	0.115108
c11823.graph_c0	47.5128	54.1503	0.5511	0.3807	0.6686	0.4659	0.5332	175	-0.794857	0.034286
c11828.graph_c0	52.4171	56.9097	0.5882	0.4117	0.6323	0.49995	0.5441	135	0.842963	0.059259
c11834.graph_c0	53.548	58.1899	0.5599	0.4518	0.556	0.50585	0.5225	258	-0.806202	0.050388
c11842.graph_c0	51.2998	59.4829	0.4516	0.3496	0.5529	0.4006	0.4514	123	-0.307317	0.073171
c11847.graph_c0	49.401	51.7974	0.566	0.3988	0.6921	0.4824	0.5523	341	-0.232551	0.076246
c11848.graph_c0	52.1771	57.408	0.489	0.5	0.3791	0.4945	0.456	181	-0.529282	0.077348
c11850.graph_c0	52.0127	54.6573	0.4269	0.3567	0.3392	0.3918	0.3742	171	-0.018129	0.128655
c11862.graph_c0	52.4856	54.4197	0.4206	0.3492	0.3334	0.3849	0.3677	251	-0.208765	0.115538
c11865.graph_c0	47.7823	50.9994	0.4772	0.3637	0.6989	0.42045	0.5133	176	0.348864	0.130682
c11866.graph_c0	48.6648	50.2537	0.6875	0.4236	0.7223	0.55555	0.6111	144	-1.06875	0.034722
c1187.graph_c0	49.9479	53.8104	0.473	0.347	0.6599	0.41	0.4932	147	0.204082	0.129252
c11873.graph_c0	51.8443	60.2907	0.4332	0.3732	0.4793	0.4032	0.4286	217	0.120737	0.069124
c11878.graph_c0	51.3428	53.3436	0.4214	0.2848	0.3101	0.3531	0.339	158	-0.158228	0.082278
c11880.graph_c0	51.8873	56.1744	0.5428	0.4571	0.6412	0.49995	0.5471	314	-0.362102	0.085987
c11884.graph_c0	50.6151	50.8351	0.5269	0.4785	0.6919	0.5027	0.5655	185	-0.616216	0.048649
c11891.graph_c0	52.5489	57.8706	0.3624	0.4161	0.4527	0.38925	0.4103	148	-1.40541	0.047297
c1190.graph_c0	51.5265	59.5772	0.5398	0.4336	0.5575	0.4867	0.5103	113	-0.154867	0.061947
c11900.graph_c0	54.9222	60.8252	0.5714	0.528	0.4782	0.5497	0.5258	160	0.155625	0.1
c11901.graph_c0	52.7282	55.7016	0.4247	0.4337	0.3452	0.4292	0.4012	226	-0.835398	0.053097
c11902.graph_c0	52.9352	59.5262	0.4143	0.4143	0.5429	0.4143	0.4572	139	0.020863	0.107914
c11915.graph_c0	50.163	57.3999	0.5208	0.2986	0.3819	0.4097	0.4005	143	-0.54965	0.055944
c11925.graph_c0	49.3952	55.0402	0.4922	0.4766	0.3386	0.4844	0.436	127	-0.266142	0.11811
c11926.graph_c0	50.3451	52.1183	0.4239	0.2922	0.2963	0.35805	0.3375	242	-1.20992	0.053719
c11927.graph_c0	50.1536	52.7398	0.5056	0.4772	0.6514	0.4914	0.5445	175	-0.589714	0.097143
c11939.graph_c0	50.6621	56.4681	0.4467	0.3073	0.3565	0.377	0.3702	243	0.153498	0.082305
c11944.graph_c0	53.9414	57.858	0.4414	0.4087	0.4823	0.42505	0.4442	366	0.486066	0.136612
c11951.graph_c0	51.4105	56.1311	0.4506	0.4877	0.463	0.46915	0.4671	161	0.070807	0.086957
c11956.graph_c0	53.2885	58.7177	0.4381	0.3524	0.5523	0.39525	0.4476	105	0.45619	0.12381
c11963.graph_c0	53.4462	60.0217	0.4507	0.4789	0.4507	0.4648	0.46	141	-0.753192	0.056738
c11972.graph_c0	50.9476	55.7652	0.4643	0.2946	0.5625	0.37945	0.4405	112	-0.5	0.0625
c11973.graph_c0	55.4543	57.762	0.5571	0.4798	0.6081	0.51845	0.5483	148	-1.20878	0.067568
c11974.graph_c0	51.3513	59.9605	0.5639	0.3835	0.5639	0.4737	0.5038	133	-0.172933	0.075188
c11984.graph_c0	54.9985	58.3687	0.4943	0.2977	0.4213	0.396	0.4045	177	-0.108474	0.073446
c11987.graph_c0	52.7997	53.9584	0.4106	0.36	0.3133	0.3853	0.3614	150	-0.001333	0.073333
c11998.graph_c0	51.3083	59.5724	0.4297	0.2891	0.4922	0.3594	0.4037	127	-0.545669	0.047244
c12000.graph_c0	50.6413	53.9076	0.4786	0.3504	0.3163	0.4145	0.3817	116	-0.287931	0.086207
c12007.graph_c0	54.2385	59.9127	0.4146	0.3212	0.456	0.3679	0.3972	193	-0.370984	0.082902
c12008.graph_c0	52.1103	54.9049	0.4865	0.3604	0.6667	0.42345	0.5045	111	-1.04234	0.063063
c12010.graph_c0	49.2806	55.9305	0.4101	0.3525	0.3454	0.3813	0.3693	138	1.20652	0.181159
c12011.graph_c0	52.6873	55.1805	0.4291	0.4037	0.3527	0.4164	0.3952	275	-0.938909	0.072727
c12015.graph_c0	53.0459	57.7749	0.5604	0.3626	0.4395	0.4615	0.4542	182	-0.117033	0.054945
c12018.graph_c0	52.519	60.6418	0.6286	0.5643	0.5285	0.59645	0.5738	140	-1.08714	0.071429
c12022.graph_c0	54.0238	60.266	0.404	0.3047	0.4835	0.35435	0.3973	151	-0.385431	0.139073
c12024.graph_c0	50.9444	59.8485	0.6158	0.3964	0.5366	0.5061	0.5162	164	-1.07805	0.018293
c12026.graph_c0	52.4399	59.4071	0.4546	0.2477	0.5872	0.35115	0.4299	109	-0.52844	0.110092
c12027.graph_c0	53.2363	59.4664	0.4405	0.4762	0.5238	0.45835	0.4802	167	0.137725	0.08982
c12029.graph_c0	51.3425	54.3173	0.4222	0.3817	0.348	0.40195	0.384	295	-0.474576	0.135593
c12030.graph_c0	55.2926	60.3415	0.448	0.408	0.448	0.428	0.4346	124	-0.866935	0.112903
c12038.graph_c0	53.5208	58.2361	0.5222	0.4589	0.5918	0.49055	0.5242	316	-0.848101	0.044304
c12047.graph_c0	53.7361	60.0596	0.4315	0.3082	0.4452	0.36985	0.395	145	-0.384828	0.034483
c12060.graph_c0	54.1534	59.6741	0.4522	0.431	0.5406	0.4416	0.4746	282	-0.418085	0.078014
c12068.graph_c0	51.504	60.0883	0.4172	0.3374	0.4479	0.3773	0.4008	162	0.438271	0.141975
c12072.graph_c0	50.7686	53.5504	0.4673	0.486	0.5514	0.47665	0.5016	107	-0.916822	0.093458
c12074.graph_c0	54.1006	59.407	0.4725	0.3791	0.4506	0.4258	0.4341	181	0.21547	0.104972
c12077.graph_c0	52.2179	59.7441	0.5733	0.3825	0.5369	0.4779	0.4977	149	-0.755034	0.067114
c12080.graph_c0	54.2653	58.5494	0.383	0.2979	0.5603	0.34045	0.4137	141	0.019858	0.163121
c12081.graph_c0	51.1157	53.1038	0.3698	0.4	0.3172	0.3849	0.3624	145	-0.566897	0.075862
c12084.graph_c0	55.6691	60.5491	0.4952	0.402	0.5242	0.4486	0.4737	310	0.089677	0.151613
c12092.graph_c0	47.0839	48.3496	0.534	0.3508	0.7487	0.4424	0.5445	190	-0.284737	0.057895
c12094.graph_c0	50.0513	53.9882	0.5416	0.311	0.6723	0.4263	0.5084	119	-0.454622	0.109244
c12097.graph_c0	56.1284	57.6372	0.5649	0.3741	0.4809	0.4695	0.4733	131	-2.54046	0
c12099.graph_c0	50.3504	50.1617	0.4655	0.3565	0.2957	0.411	0.3728	115	-0.991304	0.052174
c12106.graph_c0	53.5054	58.2806	0.4391	0.3577	0.4878	0.3984	0.4282	122	-0.171312	0.07377
c12117.graph_c0	48.4985	48.3408	0.5144	0.3333	0.2551	0.42385	0.3676	242	-1.45289	0.07438
c12120.graph_c0	55.9058	60.2302	0.4811	0.4135	0.5405	0.4473	0.4783	369	-0.543631	0.084011
c12122.graph_c0	52.9448	55.7266	0.5343	0.4886	0.3817	0.51145	0.4682	131	-0.693893	0.030534
c12125.graph_c0	54.5973	57.7089	0.479	0.3789	0.3947	0.42895	0.4176	189	-0.160847	0.111111
c12130.graph_c0	54.6677	58.7859	0.4457	0.345	0.5697	0.39535	0.4534	258	-0.214729	0.108527
c12137.graph_c0	48.0616	48.7135	0.5548	0.2945	0.7397	0.42465	0.5297	146	-0.140411	0.061644
c12138.graph_c0	50.3107	53.9937	0.452	0.4952	0.3221	0.4736	0.4231	208	-0.509135	0.0625
c1215.graph_c0	51.3586	58.1504	0.5351	0.2456	0.4298	0.39035	0.4035	114	-0.458772	0.087719
c12151.graph_c0	57.1629	59.8233	0.4975	0.4873	0.5381	0.4924	0.5076	196	-1.04184	0.015306
c12165.graph_c0	53.8038	60.4773	0.6601	0.3495	0.4952	0.5048	0.5016	103	-2.13689	0.029126
c12168.graph_c0	54.375	58.313	0.4134	0.375	0.4134	0.3942	0.4006	103	0.219417	0.087379
c12169.graph_c0	53.2142	58.3714	0.4402	0.2468	0.4493	0.3435	0.3789	158	-0.344304	0.101266
c12170.graph_c0	51.4992	56.5894	0.467	0.3132	0.3626	0.3901	0.381	181	-0.560221	0.082873
c12172.graph_c0	53.5941	59.3721	0.5202	0.3624	0.4967	0.4413	0.4597	297	-0.512795	0.094276
c12183.graph_c0	52.6483	59.5423	0.5736	0.3553	0.4467	0.46445	0.4586	196	-0.163776	0.056122
c12198.graph_c0	50.0431	56.8282	0.4858	0.2857	0.3715	0.38575	0.381	104	-0.507692	0.067308
c12206.graph_c0	52.7752	56.6595	0.5299	0.4616	0.362	0.49575	0.4515	116	-0.283621	0.094828
c12206.graph_c1	53.5626	58.6941	0.5082	0.3833	0.4112	0.44575	0.4344	180	-0.243333	0.105556
c12208.graph_c0	54.0087	56.4957	0.4342	0.3881	0.3618	0.41115	0.3947	151	-0.184768	0.13245
c12219.graph_c0	51.8323	55.8521	0.4476	0.3226	0.367	0.3851	0.379	247	-0.194332	0.076923
c1222.graph_c0	49.4607	50.5395	0.4855	0.4277	0.7283	0.4566	0.5472	172	-0.348256	0.069767
c12221.graph_c0	40.941	45.0195	0.4231	0.301	0.1942	0.36205	0.3064	103	-0.459223	0.07767
c12229.graph_c0	53.4179	57.5005	0.5034	0.3061	0.585	0.40475	0.4648	147	-0.429252	0.061224
c12241.graph_c0	54.2049	59.4288	0.4205	0.3852	0.5159	0.40285	0.4406	282	-0.045035	0.102837
c12244.graph_c0	47.2605	48.179	0.5747	0.4483	0.2701	0.5115	0.431	173	0.960694	0.092486
c12252.graph_c0	52.327	55.3558	0.5206	0.3967	0.6417	0.45865	0.5194	120	-0.19	0.05
c12253.graph_c0	55.5067	57.2917	0.421	0.4269	0.6257	0.42395	0.4912	171	-0.767836	0.116959
c12254.graph_c0	54.6887	57.8906	0.5057	0.3829	0.4972	0.4443	0.462	175	-1.77257	0.04
c12255.graph_c0	53.5973	60.5145	0.4484	0.4072	0.4793	0.4278	0.445	193	-0.933679	0.062176
c12259.graph_c0	52.2162	55.3686	0.7293	0.4394	0.5	0.58435	0.5567	132	-1.56212	0.037879
c1226.graph_c0	49.9829	56.3621	0.5714	0.4375	0.6487	0.50445	0.5523	111	0.092793	0.054054
c1226.graph_c0	49.5409	51.6118	0.6487	0.4324	0.5766	0.54055	0.5525	111	-0.274775	0.063063
c12265.graph_c0	50.6898	54.8005	0.4722	0.4583	0.6528	0.46525	0.5278	144	-0.740972	0.069444
c12277.graph_c0	50.1044	56.4834	0.451	0.549	0.5785	0.5	0.5262	102	-0.294118	0.078431
c1228.graph_c0	53.7129	56.6674	0.5179	0.4595	0.6396	0.4887	0.5389	111	-0.708108	0.045045
c12282.graph_c0	55.5909	59.5984	0.619	0.4794	0.4452	0.5492	0.5148	146	-0.696575	0.068493
c12282.graph_c0	51.6234	54.3301	0.4958	0.4118	0.6639	0.4538	0.5238	118	0.059322	0.127119
c12290.graph_c0	55.3802	59.891	0.5138	0.3481	0.5304	0.43095	0.4641	180	-0.403333	0.083333
c12295.graph_c0	48.2191	52.3935	0.3524	0.4952	0.581	0.4238	0.4762	104	-0.615385	0.038462
c12302.graph_c0	52.9344	59.0244	0.48	0.376	0.424	0.428	0.4267	125	-0.2728	0.056
c12306.graph_c0	51.0537	57.5524	0.44	0.336	0.376	0.388	0.384	125	-0.1032	0.128
c12308.graph_c0	46.7926	56.0415	0.4579	0.4486	0.5608	0.45325	0.4891	106	-1.12359	0.028302
c12313.graph_c0	53.3134	60.5859	0.6348	0.4214	0.5225	0.5281	0.5262	178	-0.576404	0.08427
c12323.graph_c0	52.8449	59.0008	0.4267	0.4459	0.4904	0.4363	0.4544	156	0.239744	0.051282
c12325.graph_c0	50.7083	59.3514	0.4859	0.3085	0.4255	0.3972	0.4067	281	-0.334164	0.064057
c12336.graph_c0	48.8729	50.0503	0.4959	0.4546	0.719	0.47525	0.5565	121	-0.506612	0.082645
c12342.graph_c0	48.7896	52.8089	0.5644	0.3798	0.6969	0.4721	0.547	287	-0.048432	0.073171
c12343.graph_c0	50.1789	52.2091	0.5055	0.3638	0.2972	0.43465	0.3889	359	-0.096379	0.050139
c12348.graph_c0	51.5686	54.5932	0.384	0.3841	0.3334	0.38405	0.3672	138	-1.0942	0.043478
c12355.graph_c0	50.081	54.3033	0.5534	0.369	0.3301	0.4612	0.4175	102	0.02549	0.068627
c12356.graph_c0	49.3939	55.7508	0.5913	0.3212	0.6351	0.45625	0.5158	137	-0.30146	0.080292
c12359.graph_c0	49.4202	52.5254	0.4628	0.367	0.6436	0.4149	0.4911	188	-0.010106	0.090426
c12366.graph_c0	50.9967	59.0343	0.456	0.464	0.464	0.46	0.4614	125	-0.5904	0.08
c12367.graph_c0	53.6884	58.7591	0.4762	0.381	0.4286	0.4286	0.4286	293	-0.961092	0.081911
c12374.graph_c0	53.3703	58.015	0.437	0.3874	0.5766	0.4122	0.467	221	0.479186	0.113122
c12378.graph_c0	52.1103	51.098	0.4018	0.4554	0.3036	0.4286	0.3869	111	-0.118919	0.09009
c12381.graph_c0	50.728	60.8534	0.5389	0.35	0.4889	0.44445	0.4593	179	-0.3419	0.078212
c12391.graph_c0	53.6542	59.1997	0.4554	0.3564	0.4257	0.4059	0.4125	100	-0.45	0.07
c12395.graph_c0	48.8676	52.4775	0.46	0.4273	0.6706	0.44365	0.5193	337	-0.427596	0.077151
c12396.graph_c0	53.6694	60.6	0.3672	0.3751	0.4687	0.37115	0.4036	128	-0.55625	0.117188
c12397.graph_c0	54.8409	59.9937	0.446	0.5337	0.5473	0.48985	0.509	148	-0.145946	0.081081
c12397.graph_c0	52.5392	55.6698	0.6379	0.4396	0.5431	0.53875	0.5402	115	-0.473913	0.095652
c12401.graph_c0	46.4381	49.7804	0.5	0.33	0.66	0.415	0.4967	100	-0.281	0.04
c12406.graph_c0	51.5429	59.696	0.414	0.4105	0.4421	0.41225	0.4222	284	-0.302817	0.102113
c12414.graph_c0	52.0765	58.1888	0.5741	0.4352	0.5093	0.50465	0.5062	216	-1.0713	0.018519
c1242.graph_c0	52.9644	60.4182	0.4459	0.3513	0.4594	0.3986	0.4189	147	-0.244218	0.122449
c12420.graph_c0	51.9808	56.6056	0.4766	0.2969	0.3672	0.38675	0.3802	128	-0.488281	0.078125
c12422.graph_c0	54.1024	58.7821	0.4576	0.383	0.4499	0.4203	0.4301	388	-0.56933	0.082474
c12429.graph_c0	50.4235	58.533	0.4819	0.4177	0.4257	0.4498	0.4418	248	-0.296371	0.080645
c12435.graph_c0	52.0932	59.2835	0.4654	0.3805	0.4214	0.42295	0.4224	317	-0.345111	0.113565
c12437.graph_c0	52.8339	59.0333	0.442	0.3701	0.4089	0.40605	0.407	180	-0.073333	0.094444
c12443.graph_c0	48.6973	55.7407	0.4893	0.3277	0.5915	0.4085	0.4695	235	-0.483404	0.080851
c12445.graph_c0	52.1206	58.9842	0.4926	0.3603	0.5736	0.42645	0.4755	135	-0.198519	0.066667
c12447.graph_c0	50.6222	59.4409	0.4386	0.3334	0.4649	0.386	0.4123	113	0.826549	0.176991
c12453.graph_c0	53.5698	59.9478	0.5367	0.3559	0.5625	0.4463	0.4849	176	-0.367614	0.102273
c12453.graph_c1	52.5391	53.1088	0.5487	0.1504	0.5044	0.34955	0.4011	112	-2.03214	0
c12454.graph_c0	52.8613	56.9853	0.5183	0.365	0.5694	0.44165	0.4842	136	-0.692647	0.132353
c12455.graph_c0	52.537	54.7171	0.3967	0.5061	0.332	0.4514	0.4116	246	-1.42642	0.028455
c12462.graph_c0	50.8787	53.163	0.4513	0.3333	0.3185	0.3923	0.3678	338	-0.66213	0.112426
c12463.graph_c0	54.4996	60.2963	0.4448	0.3399	0.4589	0.39235	0.4145	352	-0.592614	0.082386
c12464.graph_c0	52.3445	59.3797	0.4595	0.2973	0.4325	0.3784	0.3964	110	0.151818	0.081818
c12466.graph_c0	53.3354	58.3896	0.4294	0.452	0.4407	0.4407	0.4407	176	0.207955	0.130682
c12466.graph_c0	51.2888	54.9273	0.4286	0.3233	0.3534	0.37595	0.3684	132	-0.32803	0.060606
c12467.graph_c0	53.5191	55.5352	0.5208	0.5714	0.6451	0.5461	0.5791	216	-0.427315	0.12037
c12468.graph_c0	51.0334	57.3629	0.6	0.3771	0.6057	0.48855	0.5276	174	0.104598	0.068966
c12470.graph_c0	50.6144	59.6521	0.5034	0.3878	0.4422	0.4456	0.4444	146	-0.395205	0.09589
c12472.graph_c0	55.0597	60.0935	0.4652	0.4673	0.4463	0.46625	0.4596	474	-0.936709	0.116034
c12472.graph_c0	55.4985	58.1773	0.4747	0.3228	0.3988	0.39875	0.3987	158	0.351266	0.075949
c12474.graph_c0	53.058	53.6191	0.5909	0.3487	0.6697	0.4698	0.5366	109	-1.20459	0.100917
c12478.graph_c0	50.1318	55.0696	0.4208	0.2979	0.3404	0.35935	0.3531	422	-0.327725	0.118483
c12487.graph_c0	51.0592	57.1785	0.463	0.4334	0.4138	0.4482	0.4368	202	-1.48762	0.024752
c12491.graph_c0	52.3569	57.7987	0.4655	0.319	0.3879	0.39225	0.3908	115	-0.215652	0.113043
c12493.graph_c0	53.668	59.3277	0.4151	0.3962	0.4386	0.40565	0.4167	211	0.401422	0.180095
c12494.graph_c0	52.8393	59.2344	0.5021	0.361	0.5851	0.43155	0.4827	241	-0.154357	0.087137
c12498.graph_c0	50.7399	51.4055	0.4577	0.3169	0.4226	0.3873	0.3991	142	-1.82324	0.06338
c12499.graph_c0	52.3086	59.339	0.4932	0.3425	0.4589	0.41785	0.4315	145	-0.333103	0.103448
c12502.graph_c0	50.5371	60.8375	0.5086	0.3988	0.4856	0.4537	0.4644	172	-0.152907	0.098837
c12505.graph_c0	50.4018	58.9806	0.4545	0.3058	0.4215	0.38015	0.3939	241	-0.565145	0.074689
c12505.graph_c0	50.0691	55.0077	0.375	0.3304	0.375	0.3527	0.3601	111	-0.959459	0.09009
c12513.graph_c0	48.7135	49.933	0.4787	0.2925	0.2607	0.3856	0.344	187	-0.557754	0.149733
c12521.graph_c0	53.891	60.7727	0.5022	0.468	0.4851	0.4851	0.4851	234	-0.927778	0.081197
c12527.graph_c0	49.1242	53.4359	0.5395	0.4028	0.6762	0.47115	0.5396	138	-0.971739	0.050725
c1253.graph_c0	50.9309	51.782	0.6028	0.4795	0.6621	0.54115	0.5813	145	-0.515862	0.089655
c12533.graph_c0	52.0245	60.7361	0.5857	0.3214	0.4714	0.45355	0.4595	139	-0.452518	0.043165
c12536.graph_c0	49.8199	52.4443	0.6059	0.3617	0.3323	0.4838	0.4333	339	-0.449263	0.061947
c12537.graph_c0	52.6251	57.0215	0.5	0.4278	0.6298	0.4639	0.5192	415	-0.449639	0.074699
c12538.graph_c0	54.2846	57.8331	0.4309	0.3334	0.3862	0.38215	0.3835	245	0.039184	0.085714
c12538.graph_c0	50.8099	56.8033	0.4424	0.3397	0.4102	0.39105	0.3974	155	-0.830323	0.051613
c12543.graph_c0	50.4301	58.0144	0.4466	0.4088	0.4528	0.4277	0.4361	158	-0.118987	0.06962
c12545.graph_c0	50.2527	54.5297	0.4203	0.3288	0.3492	0.37455	0.3661	294	-0.293878	0.105442
c12546.graph_c0	49.1607	57.0779	0.5098	0.3579	0.6029	0.43385	0.4902	203	-0.583744	0.059113
c12546.graph_c0	48.8616	58.0622	0.4393	0.3738	0.4486	0.40655	0.4206	106	-0.608491	0.084906
c12547.graph_c0	50.834	53.4882	0.4488	0.3463	0.3138	0.39755	0.3696	614	-0.024267	0.096091
c12557.graph_c0	52.0691	59.1777	0.424	0.3734	0.5696	0.3987	0.4557	157	-0.482166	0.089172
c12558.graph_c0	47.7782	54.8935	0.4669	0.3304	0.6476	0.39865	0.4816	226	-0.315044	0.053097
c12563.graph_c0	52.0281	58.7159	0.4663	0.3445	0.5676	0.4054	0.4595	147	-0.60068	0.068027
c12566.graph_c0	47.9979	53.9802	0.4174	0.4696	0.6435	0.4435	0.5102	114	-0.617544	0.061404
c12567.graph_c0	46.797	60.4385	0.5082	0.4106	0.4756	0.4594	0.4648	245	-0.837551	0.040816
c12573.graph_c0	54.0201	60.6671	0.4926	0.3171	0.4664	0.40485	0.4254	267	-0.353933	0.059925
c12577.graph_c0	49.5588	53.3545	0.4011	0.4361	0.3041	0.4186	0.3806	171	-1.04854	0.035088
c12583.graph_c0	55.5968	60.9235	0.5051	0.3814	0.4845	0.44325	0.457	290	-0.019311	0.051724
c12584.graph_c0	55.3875	60.2389	0.5401	0.4129	0.4638	0.4765	0.4723	510	-0.194902	0.062745
c12585.graph_c0	53.5426	58.9243	0.4762	0.5555	0.5952	0.51585	0.5423	126	-1.25714	0.007937
c12586.graph_c0	52.4686	59.6454	0.5516	0.3677	0.4529	0.45965	0.4574	222	-0.48964	0.094595
c12589.graph_c0	46.3445	56.2028	0.5242	0.4318	0.6123	0.478	0.5228	226	-0.562832	0.084071
c12593.graph_c0	52.6368	57.4761	0.5	0.4263	0.375	0.46315	0.4338	311	-0.299678	0.086817
c12594.graph_c0	52.8872	54.8401	0.695	0.2124	0.5675	0.4537	0.4916	259	-1.07529	0.015444
c12596.graph_c0	50.8281	54.196	0.3804	0.3252	0.3374	0.3528	0.3476	162	0.119136	0.111111
c1260.graph_c0	54.1446	60.1407	0.5	0.4167	0.486	0.45835	0.4675	107	0.053271	0.084112
c12600.graph_c0	53.3464	59.7822	0.5967	0.4362	0.5432	0.51645	0.5254	243	-0.962552	0.049383
c12600.graph_c1	52.1364	59.1582	0.5127	0.3418	0.538	0.42725	0.4641	157	-0.441401	0.095541
c12605.graph_c0	50.6428	58.3308	0.5067	0.47	0.4	0.48835	0.4589	299	-0.824415	0.083612
c12606.graph_c0	53.8626	59.4922	0.4975	0.2965	0.5176	0.397	0.4372	198	-0.306566	0.025253
c12607.graph_c0	54.268	53.5145	0.5295	0.5	0.3725	0.51475	0.4673	101	-1.87624	0
c1261.graph_c0	55.9483	60.3526	0.5408	0.3408	0.4889	0.4408	0.4568	135	-0.012593	0.074074
c12613.graph_c0	51.2036	56.7071	0.4855	0.4565	0.3986	0.471	0.4468	137	0.562044	0.124088
c12614.graph_c1	49.7513	57.8487	0.367	0.523	0.5596	0.445	0.4832	108	-0.274074	0.101852
c12616.graph_c0	52.6252	57.1965	0.4414	0.3545	0.3679	0.39795	0.388	298	0.041611	0.09396
c12616.graph_c0	51.1872	57.1192	0.4981	0.2916	0.369	0.39485	0.3862	270	-0.209259	0.074074
c12617.graph_c0	50.3247	60.2449	0.5445	0.3665	0.5079	0.4555	0.473	190	-0.697895	0.063158
c12618.graph_c0	51.4992	59.5988	0.5113	0.3173	0.5542	0.4143	0.461	396	-0.356313	0.065657
c12620.graph_c0	53.4108	57.5879	0.4286	0.3953	0.3787	0.41195	0.4009	300	-0.804667	0.056667
c12624.graph_c0	47.7723	59.4027	0.5419	0.4275	0.5343	0.4847	0.5012	130	-0.307692	0.1
c12627.graph_c0	53.311	57.5869	0.5596	0.4674	0.3978	0.5135	0.4749	444	-0.397973	0.103604
c12636.graph_c0	52.8337	59.3711	0.4884	0.3798	0.4264	0.4341	0.4316	257	-0.825292	0.066148
c12644.graph_c0	50.5885	46.3365	0.2727	0.2364	0.2182	0.25455	0.2425	109	1.49174	0.12844
c12645.graph_c0	52.9114	59.811	0.4352	0.3807	0.4561	0.40795	0.424	238	-0.35126	0.088235
c12645.graph_c0	53.7867	57.2634	0.5082	0.3333	0.3825	0.42075	0.408	182	-0.501648	0.098901
c12648.graph_c0	52.2495	58.852	0.3776	0.3847	0.4056	0.38115	0.3893	142	-0.476056	0.112676
c12650.graph_c0	52.2889	57.4701	0.3811	0.4057	0.3811	0.3934	0.3894	243	0.23251	0.08642
c12653.graph_c0	56.3181	60.7546	0.5277	0.4246	0.4841	0.47615	0.4788	251	-1.26096	0.059761
c12659.graph_c0	51.4012	60.1936	0.458	0.3359	0.5191	0.39695	0.4377	130	-0.063846	0.084615
c12659.graph_c1	47.2711	48.8904	0.5046	0.3771	0.743	0.44085	0.5416	1073	-0.541845	0.088537
c12665.graph_c0	52.6971	58.3057	0.56	0.456	0.472	0.508	0.496	124	-0.898387	0.048387
c12666.graph_c0	47.3584	51.4751	0.4074	0.2815	0.7037	0.34445	0.4642	134	-0.737314	0.08209
c12672.graph_c0	50.4662	58.559	0.4143	0.3476	0.4286	0.38095	0.3969	209	-0.371292	0.114833
c12672.graph_c0	51.6557	50.4825	0.4569	0.4138	0.2673	0.43535	0.3793	115	-0.606957	0.078261
c12676.graph_c0	52.9296	57.9109	0.4721	0.3819	0.3862	0.427	0.4135	465	-0.730753	0.103226
c12681.graph_c0	52.8674	56.9948	0.4627	0.3261	0.3727	0.3944	0.3871	321	-0.490654	0.087227
c12694.graph_c0	52.9886	59.1577	0.4375	0.3353	0.4147	0.3864	0.3958	175	-0.948	0.08
c12694.graph_c0	53.383	58.3326	0.5196	0.402	0.402	0.4608	0.4412	101	-0.186139	0.138614
c12698.graph_c0	50.5242	56.7493	0.3889	0.4524	0.4127	0.42065	0.418	125	1.3128	0.128
c12704.graph_c0	53.6003	57.4706	0.4471	0.3862	0.3902	0.41665	0.4079	245	-0.487347	0.097959
c12712.graph_c0	51.9313	60.2155	0.5028	0.3051	0.4576	0.40395	0.4218	176	-0.18125	0.125
c12714.graph_c0	54.6597	60.4144	0.467	0.3179	0.4694	0.39245	0.4181	408	-0.517157	0.107843
c12731.graph_c0	52.6443	59.2153	0.4314	0.2843	0.5588	0.35785	0.4249	101	-0.60297	0.039604
c12732.graph_c0	54.6422	57.0473	0.5114	0.3664	0.5649	0.4389	0.4809	130	-1.08923	0.015385
c12733.graph_c0	52.4864	57.5988	0.4721	0.4264	0.6092	0.44925	0.5025	196	-1.19949	0.056122
c12735.graph_c0	50.7632	54.1137	0.5176	0.3764	0.3353	0.447	0.4098	169	-0.516568	0.100592
c12736.graph_c0	51.8561	56.2695	0.4279	0.3758	0.3624	0.40185	0.3887	595	-0.094958	0.121008
c12738.graph_c0	49.6176	52.8086	0.5139	0.3333	0.3125	0.4236	0.3866	143	-1.04685	0.13986
c12740.graph_c0	53.4879	58.7515	0.52	0.32	0.4	0.42	0.4133	149	-0.254363	0.127517
c12743.graph_c0	54.6625	58.6195	0.4464	0.3668	0.4084	0.4066	0.4072	288	-0.720139	0.083333
c12744.graph_c0	55.0786	60.1044	0.4929	0.3705	0.5396	0.4317	0.4676	277	-0.621661	0.101083
c12746.graph_c0	52.2842	54.3568	0.4337	0.4445	0.3262	0.4391	0.4014	278	-0.629856	0.104317
c12747.graph_c0	52.0829	57.0089	0.5057	0.4068	0.3688	0.45625	0.4271	262	0.148473	0.038168
c12748.graph_c0	48.5664	55.5297	0.5094	0.2687	0.3438	0.38905	0.374	319	-0.715047	0.115987
c12752.graph_c0	51.7262	50.3963	0.5	0.2833	0.3083	0.39165	0.3639	119	-1.47143	0.008403
c12757.graph_c0	49.9631	57.1387	0.4866	0.3448	0.3755	0.4157	0.4023	260	-1.39654	0.061538
c12758.graph_c0	50.7694	58.1281	0.3837	0.4128	0.4245	0.39825	0.4069	171	-0.29883	0.081871
c12758.graph_c0	51.8703	57.7585	0.4679	0.4445	0.4094	0.4562	0.4405	170	-0.112353	0.105882
c12760.graph_c0	53.0047	58.2627	0.4918	0.3658	0.6057	0.4288	0.4878	666	-0.252703	0.103604
c12762.graph_c0	51.3397	60.3596	0.454	0.3506	0.454	0.4023	0.4196	173	-0.234682	0.086705
c12763.graph_c0	52.5669	58.9319	0.5135	0.4054	0.5135	0.45945	0.4775	110	-0.380909	0.1
c12764.graph_c0	50.0382	50.4162	0.4375	0.4643	0.2768	0.4509	0.3928	111	-0.16937	0.108108
c12765.graph_c0	49.8824	54.1553	0.4229	0.2489	0.3304	0.3359	0.334	453	-0.458499	0.103753
c12766.graph_c0	52.4387	56.9452	0.41	0.3775	0.3825	0.39375	0.39	399	-0.243609	0.112782
c12766.graph_c0	54.7471	59.6549	0.5143	0.3657	0.4343	0.44	0.4381	174	-0.472414	0.091954
c12770.graph_c0	51.2988	57.2058	0.476	0.3596	0.3699	0.4178	0.4019	291	-0.142268	0.085911
c12772.graph_c0	50.6545	56.831	0.6136	0.3182	0.3864	0.4659	0.4394	131	-0.722137	0.053435
c12774.graph_c0	47.8711	60.0441	0.5515	0.4909	0.4849	0.5212	0.5091	164	-0.243293	0.04878
c12776.graph_c0	53.2717	58.7691	0.4667	0.363	0.4186	0.41485	0.416	269	0.405948	0.118959
c12780.graph_c0	50.8529	57.0033	0.4481	0.3442	0.3702	0.39615	0.3875	153	0.442484	0.176471
c12781.graph_c0	51.311	53.97	0.5586	0.2342	0.3513	0.3964	0.3814	110	-0.880909	0.072727
c12782.graph_c0	51.1236	52.7113	0.4643	0.3571	0.3072	0.4107	0.3762	139	-0.323022	0.107914
c12785.graph_c0	52.1002	58.7847	0.4066	0.3533	0.4267	0.37995	0.3956	149	0.116107	0.120805
c12797.graph_c0	52.5708	58.9317	0.4825	0.4377	0.4249	0.4601	0.4484	312	-0.205449	0.060897
c12799.graph_c0	50.8113	53.8706	0.483	0.3317	0.3366	0.40735	0.3837	204	-0.088726	0.078431
c12806.graph_c0	51.3781	55.4262	0.5455	0.4181	0.3709	0.4818	0.4448	274	0.070073	0.058394
c12809.graph_c0	51.0493	55.9951	0.4755	0.3616	0.3504	0.41855	0.3958	447	-0.108725	0.096197
c12809.graph_c0	49.2131	55.3027	0.4783	0.3116	0.3406	0.39495	0.3768	137	-0.717518	0.043796
c12810.graph_c0	49.2913	57.2828	0.4751	0.3716	0.613	0.42335	0.4866	260	-0.862308	0.057692
c12813.graph_c0	49.6298	54.8551	0.5	0.2639	0.3518	0.38195	0.3719	215	-0.835349	0.04186
c12819.graph_c0	53.2911	55.9076	0.5066	0.3615	0.3641	0.43405	0.4108	378	-0.243386	0.058201
c12822.graph_c0	49.668	53.2061	0.4201	0.3378	0.3151	0.37895	0.3576	218	0.352752	0.155963
c12824.graph_c0	49.9592	53.4747	0.6031	0.5609	0.3174	0.582	0.4939	188	-0.71383	0.085106
c12832.graph_c0	51.0151	58.8614	0.5197	0.3092	0.4145	0.41445	0.4145	151	-0.676159	0.066225
c12834.graph_c0	50.8609	48.0544	0.5385	0.3942	0.2596	0.46635	0.3975	104	-0.965385	0.057692
c12837.graph_c0	52.7603	58.5301	0.4877	0.4136	0.395	0.45065	0.4321	161	-0.279503	0.062112
c12845.graph_c0	51.6441	57.7728	0.4408	0.4342	0.5198	0.4375	0.4649	151	-0.615894	0.139073
c12847.graph_c0	51.8582	58.9013	0.5769	0.4	0.5154	0.48845	0.4974	130	-0.346923	0.061538
c12848.graph_c0	52.8723	60.3144	0.4949	0.3776	0.5051	0.43625	0.4592	195	-0.908718	0.087179
c12851.graph_c0	53.3242	60.7687	0.4706	0.3277	0.5042	0.39915	0.4342	237	-0.677637	0.092827
c12857.graph_c0	54.3782	57.7687	0.4548	0.3757	0.3927	0.41525	0.4078	353	-0.309065	0.076487
c12858.graph_c1	55.3963	60.2265	0.48	0.416	0.52	0.448	0.472	125	-0.4208	0.128
c12861.graph_c0	52.9645	55.3457	0.4103	0.4294	0.641	0.41985	0.4936	155	-0.036774	0.058065
c12862.graph_c0	55.6857	60.2169	0.4525	0.3631	0.4525	0.4078	0.4227	178	-0.044382	0.101124
c12870.graph_c1	49.2151	49.6997	0.522	0.4338	0.6471	0.4779	0.5343	136	-1.20221	0.095588
c12872.graph_c0	50.6043	58.4237	0.5217	0.4162	0.5217	0.46895	0.4865	160	-0.063125	0.0875
c12875.graph_c0	50.636	51.1462	0.4577	0.4296	0.6972	0.44365	0.5282	142	-0.08662	0.077465
c12882.graph_c0	53.2096	60.5103	0.4736	0.3772	0.4913	0.4254	0.4474	113	-0.429204	0.106195
c12885.graph_c0	49.1697	49.3652	0.5481	0.3173	0.7115	0.4327	0.5256	103	-0.171845	0.067961
c12886.graph_c0	49.1516	54.7484	0.5687	0.3922	0.3726	0.48045	0.4445	101	-0.212871	0.079208
c12887.graph_c0	53.2083	58.5543	0.4667	0.3611	0.4389	0.4139	0.4222	179	-0.535195	0.039106
c12888.graph_c0	47.8266	54.5863	0.5581	0.3349	0.659	0.4465	0.5174	653	-0.477795	0.062787
c12890.graph_c0	53.4405	60.8345	0.619	0.355	0.4848	0.487	0.4863	230	-0.376957	0.069565
c12891.graph_c0	52.1936	59.0482	0.5164	0.4344	0.4098	0.4754	0.4536	121	-0.269422	0.082645
c12896.graph_c0	51.9952	58.1611	0.4091	0.3182	0.4091	0.36365	0.3788	109	-0.324771	0.082569
c12897.graph_c0	55.9276	58.9065	0.4415	0.3622	0.4253	0.40185	0.4096	554	-0.456679	0.088448
c12897.graph_c0	55.1789	59.5739	0.4898	0.3674	0.5374	0.4286	0.4648	146	-0.308904	0.109589
c12898.graph_c0	51.1375	53.5158	0.4502	0.3506	0.3147	0.4004	0.3718	250	-0.2496	0.108
c12900.graph_c1	54.8689	51.9481	0.752	0.217	0.5194	0.4845	0.4961	129	-1.48062	0.023256
c12907.graph_c0	54.1037	59.0028	0.4951	0.3491	0.4659	0.4221	0.4367	718	-0.462813	0.137883
c12912.graph_c0	54.5529	59.024	0.4263	0.3825	0.4283	0.4044	0.4123	501	0.333932	0.175649
c12913.graph_c0	55.2452	60.1512	0.4823	0.3308	0.4444	0.40655	0.4192	395	-0.142785	0.091139
c12913.graph_c0	52.8894	60.5511	0.4863	0.3733	0.4624	0.4298	0.4406	291	-0.497595	0.092784
c12920.graph_c0	54.2038	58.832	0.5063	0.4119	0.4025	0.4591	0.4402	317	0.01735	0.07571
c12921.graph_c0	54.3861	60.6514	0.497	0.3952	0.4731	0.4461	0.4551	333	0.063363	0.057057
c12922.graph_c0	50.0477	54.3288	0.5221	0.4814	0.322	0.50175	0.4418	294	0.311565	0.098639
c12928.graph_c0	50.5616	54.0962	0.6201	0.2946	0.6047	0.45735	0.5065	128	-1.10859	0.078125
c1293.graph_c0	44.0133	41.2457	0.5631	0.3628	0.8137	0.46295	0.5798	102	-0.080392	0.107843
c1293.graph_c0	53.3567	57.0094	0.8137	0.3628	0.5589	0.58825	0.5784	102	0.043137	0.019608
c12934.graph_c0	53.8135	60.4047	0.4886	0.3151	0.4703	0.40185	0.4246	218	-0.027523	0.110092
c12936.graph_c0	52.5751	58.3302	0.536	0.44	0.392	0.488	0.456	124	-0.557258	0.064516
c12937.graph_c0	50.0911	54.3156	0.5309	0.2938	0.3299	0.41235	0.3849	193	-1.12435	0.025907
c12949.graph_c0	52.1608	59.6879	0.5113	0.5899	0.4663	0.5506	0.5225	177	-0.982486	0.056497
c12953.graph_c0	50.9694	58.3001	0.5588	0.2647	0.598	0.41175	0.4739	102	-1.41471	0.039216
c12956.graph_c0	54.1115	60.3399	0.4184	0.2908	0.5248	0.3546	0.4114	141	-0.42766	0.134752
c12957.graph_c0	41.8819	31.8043	0.5856	0.4414	0.3874	0.5135	0.6666	110	-0.003636	0.127273
c12965.graph_c0	49.5079	50.1474	0.4206	0.3364	0.2711	0.3785	0.3427	106	-1.38302	0.103774
c12968.graph_c0	55.3638	57.504	0.6386	0.7788	0.3844	0.7087	0.6009	320	-0.1725	0.034375
c12973.graph_c1	54.3066	59.4726	0.4899	0.5101	0.5777	0.5	0.5259	296	-0.644595	0.077703
c12978.graph_c0	54.7456	60.8817	0.506	0.3012	0.4879	0.4036	0.4317	332	-1.22289	0.069277
c12993.graph_c0	53.604	56.8126	0.4461	0.2667	0.3897	0.3564	0.3675	195	-0.411282	0.087179
c13006.graph_c0	54.5011	57.7681	0.4186	0.4419	0.5625	0.43025	0.4741	128	-0.125	0.046875
c13007.graph_c0	51.5972	52.5392	0.5902	0.6458	0.2986	0.618	0.5115	144	-0.436806	0.0625
c13012.graph_c0	51.4363	55.1142	0.4405	0.3536	0.3344	0.39705	0.3762	311	-0.920579	0.051447
c13016.graph_c0	50.0686	49.3733	0.5091	0.3091	0.7364	0.4091	0.5182	109	-0.516514	0.091743
c13025.graph_c0	52.7449	55.559	0.4666	0.4667	0.6572	0.46665	0.5302	105	0.147619	0.066667
c13030.graph_c0	52.9518	59.1257	0.4595	0.3784	0.5135	0.41895	0.4504	111	-0.053153	0.09009
c13055.graph_c0	51.095	57.9302	0.6058	0.4471	0.6154	0.52645	0.5561	208	-0.756731	0.096154
c13056.graph_c0	53.9552	58.2927	0.4497	0.3185	0.6006	0.3841	0.4563	357	-0.388515	0.128852
c13057.graph_c0	54.1152	59.6662	0.4777	0.3717	0.4744	0.4247	0.4414	156	-0.242949	0.121795
c13069.graph_c0	55.749	59.819	0.401	0.3554	0.4772	0.3782	0.4112	196	-0.251531	0.096939
c13074.graph_c0	49.2609	48.9505	0.5563	0.4155	0.7465	0.4859	0.5728	142	0.195775	0.035211
c13119.graph_c0	51.6891	56.4867	0.4404	0.3303	0.3669	0.38535	0.3792	109	-0.308257	0.100917
c13133.graph_c0	54.0877	56.6026	0.4439	0.4112	0.3645	0.42755	0.4065	214	-1.01589	0.023364
c13151.graph_c0	51.3671	59.3593	0.4971	0.3411	0.4477	0.4191	0.4286	172	-0.305814	0.098837
c1316.graph_c0	49.6841	49.8749	0.5609	0.4021	0.7354	0.4815	0.5661	189	-0.537566	0.074074
c13168.graph_c0	52.0862	56.6993	0.5371	0.3333	0.6235	0.4352	0.498	162	-0.479012	0.055556
c13168.graph_c0	51.3263	57.1411	0.5325	0.3636	0.5	0.44805	0.4654	153	0.047059	0.111111
c13182.graph_c0	51.8656	59.9484	0.5129	0.3675	0.4359	0.4402	0.4388	117	0.004274	0.068376
c13186.graph_c0	50.2409	52.3029	0.5621	0.3725	0.6666	0.4673	0.5338	153	-0.452288	0.052288
c13197.graph_c0	47.7664	49.9031	0.4931	0.3541	0.7361	0.4236	0.5277	144	0.057639	0.048611
c13201.graph_c0	53.1135	59.6628	0.469	0.3889	0.5764	0.42895	0.4781	144	-0.171528	0.131944
c13211.graph_c0	52.2191	56.0306	0.4602	0.3628	0.3673	0.4115	0.3968	226	-0.318584	0.075221
c13216.graph_c0	53.9053	59.6643	0.4157	0.382	0.4438	0.39885	0.4138	177	0.2	0.084746
c13216.graph_c0	51.1924	60.4237	0.4083	0.425	0.5378	0.41665	0.4569	119	-0.534454	0.058824
c13232.graph_c0	51.2855	55.0995	0.4474	0.421	0.6184	0.4342	0.4956	152	-1.15526	0.072368
c13253.graph_c0	40.7925	34.812	0.6106	0.584	0.8849	0.5973	0.6932	113	-0.281416	0.035398
c13253.graph_c0	51.7978	56.8209	0.8859	0.584	0.6106	0.73495	0.6941	113	-0.061947	0
c13254.graph_c0	51.7335	59.5808	0.4979	0.3926	0.5662	0.44525	0.4855	242	0.236777	0.024793
c13263.graph_c0	55.2851	59.5373	0.5968	0.3281	0.4236	0.46245	0.4496	314	-0.638853	0.041401
c13266.graph_c0	47.9172	46.1122	0.4778	0.5715	0.759	0.52465	0.6024	112	-1.1	0.107143
c1327.graph_c0	48.8852	53.1085	0.534	0.4388	0.6905	0.4864	0.5545	294	-0.381633	0.057823
c13270.graph_c0	54.0814	60.0476	0.4573	0.402	0.5377	0.42965	0.4656	198	-0.028788	0.090909
c13272.graph_c0	54.9117	58.7956	0.5357	0.5429	0.4143	0.5393	0.4976	139	-0.360432	0.028777
c1328.graph_c0	47.4199	49.1849	0.4948	0.3527	0.7473	0.42375	0.5316	190	-0.65579	0.052632
c13283.graph_c0	54.9551	59.7817	0.4483	0.5086	0.5689	0.47845	0.5086	116	-0.840517	0.060345
c13290.graph_c0	54.9606	60.1487	0.468	0.4359	0.5499	0.45195	0.4845	311	-0.14373	0.057878
c1331.graph_c0	51.9676	53.3104	0.4661	0.2912	0.3203	0.37865	0.3592	103	-0.232039	0.116505
c13312.graph_c0	53.3891	60.3079	0.495	0.3861	0.5049	0.44055	0.462	101	-0.632673	0.128713
c13316.graph_c1	52.6181	59.0608	0.5454	0.4121	0.5515	0.47875	0.503	165	-1.10121	0.084848
c13320.graph_c0	49.8012	49.0545	0.3967	0.3802	0.7107	0.38845	0.4959	121	0.27438	0.157025
c13320.graph_c1	50.6042	45.3706	0.4757	0.3204	0.7282	0.39805	0.5081	103	0.707767	0.126214
c13325.graph_c0	54.1231	58.9265	0.4483	0.3793	0.4052	0.4138	0.411	116	-0.978448	0.094828
c13326.graph_c0	52.7872	60.0342	0.4475	0.2873	0.5083	0.3674	0.4144	180	-0.086111	0.122222
c13337.graph_c0	53.5988	53.9605	0.3951	0.3902	0.3577	0.39265	0.3811	123	-0.928455	0.02439
c13344.graph_c0	52.7807	59.1624	0.5594	0.3217	0.4266	0.44055	0.4359	143	-0.123776	0.06993
c13351.graph_c0	41.2947	36.5058	0.5515	0.194	0.9031	0.37275	0.5495	165	-1.81636	0.078788
c13376.graph_c0	48.5138	53.3129	0.5306	0.3538	0.6802	0.4422	0.5215	147	-0.567347	0.088435
c13379.graph_c0	52.5167	57.3593	0.2965	0.386	0.4093	0.34125	0.3638	171	-0.519298	0.122807
c13386.graph_c0	53.23	58.166	0.4628	0.375	0.4333	0.4189	0.4238	120	-0.423333	0.083333
c13386.graph_c1	53.0178	59.6032	0.5	0.3012	0.4277	0.4006	0.4097	166	-0.303614	0.036145
c13386.graph_c2	54.2284	60.3772	0.6075	0.4019	0.5327	0.5047	0.514	107	0.439252	0.056075
c13387.graph_c0	54.9084	60.3448	0.476	0.3636	0.5187	0.4198	0.4528	186	-0.231183	0.107527
c13390.graph_c0	51.3549	52.1669	0.4959	0.3125	0.7084	0.4042	0.5055	240	-0.559583	0.054167
c1340.graph_c0	50.3951	54.8859	0.4652	0.3957	0.6478	0.43045	0.5029	230	-0.103913	0.13913
c13410.graph_c0	49.9184	57.6353	0.5039	0.3008	0.3789	0.40235	0.3945	256	-0.324219	0.0625
c13414.graph_c0	52.2867	51.5672	0.504	0.376	0.696	0.44	0.5253	124	-0.620161	0.080645
c13415.graph_c0	50.5738	52.2409	0.4874	0.3236	0.2942	0.4055	0.3684	237	-0.567089	0.088608
c13427.graph_c0	52.3201	57.2088	0.4442	0.3632	0.4398	0.4037	0.4157	457	-0.460613	0.124726
c13435.graph_c0	52.2383	57.3904	0.4296	0.326	0.3926	0.3778	0.3827	135	-0.833333	0.074074
c13435.graph_c1	54.6875	57.117	0.5274	0.3356	0.3698	0.4315	0.4109	145	-0.748276	0.055172
c13436.graph_c0	50.8524	59.3196	0.4706	0.4053	0.5359	0.43795	0.4705	153	-0.710458	0.026144
c1345.graph_c0	50.0191	49.834	0.4589	0.5	0.7055	0.47945	0.5548	146	-0.370548	0.089041
c13455.graph_c0	52.4474	56.8569	0.5129	0.4102	0.5641	0.46155	0.4958	117	-0.22735	0.042735
c13457.graph_c0	53.468	59.3689	0.3918	0.4014	0.4762	0.3966	0.423	147	-0.629252	0.081633
c13463.graph_c0	54.3921	59.8161	0.5291	0.4826	0.4942	0.50585	0.502	171	-0.204094	0.111111
c13464.graph_c0	49.8695	57.5739	0.423	0.4121	0.3791	0.41755	0.4048	182	-0.704945	0.06044
c13491.graph_c0	49.5783	57.6074	0.3982	0.4445	0.3797	0.42135	0.4074	107	-0.628037	0.074766
c13496.graph_c0	48.0311	48.9534	0.4689	0.3644	0.743	0.41665	0.5254	354	-0.088701	0.121469
c13513.graph_c0	52.6415	60.9293	0.4703	0.3564	0.5149	0.41335	0.4472	202	-0.394555	0.089109
c13528.graph_c0	51.8556	55.6979	0.4833	0.3278	0.3446	0.40555	0.3855	119	-0.487395	0.092437
c13530.graph_c0	53.9454	58.5856	0.5393	0.3202	0.5113	0.42975	0.4569	178	0.597191	0.073034
c13535.graph_c0	52.885	58.0412	0.4836	0.3501	0.4066	0.41685	0.4134	336	-0.124702	0.059524
c13536.graph_c0	48.182	54.3583	0.5511	0.4626	0.6327	0.50685	0.5487	147	-0.211565	0.102041
c13538.graph_c0	52.1948	57.6618	0.4329	0.3986	0.3876	0.41575	0.4064	552	-0.372283	0.076087
c13543.graph_c0	50.7994	59.0329	0.5517	0.3276	0.4741	0.43965	0.4511	115	-0.029565	0.069565
c13556.graph_c0	52.8646	59.0235	0.5362	0.4131	0.5621	0.47465	0.5036	137	-0.427007	0.087591
c13558.graph_c0	41.7592	40.9731	0.5882	0.429	0.8507	0.5086	0.6224	288	-0.521181	0.065972
c13563.graph_c0	45.5464	44.1555	0.5614	0.4412	0.8059	0.5013	0.6028	170	-0.707059	0.070588
c13566.graph_c0	46.4644	50.6332	0.6377	0.4898	0.7296	0.56375	0.619	196	-0.464286	0.030612
c13567.graph_c0	52.5935	58.886	0.4667	0.3429	0.4476	0.4048	0.4191	105	-1.06571	0.019048
c1357.graph_c0	51.7139	56.6679	0.5503	0.349	0.6309	0.44965	0.5101	149	-0.618121	0.100671
c13571.graph_c0	50.7625	59.0736	0.505	0.34	0.415	0.4225	0.42	200	-0.663	0.07
c13571.graph_c0	48.853	54.0907	0.413	0.3369	0.326	0.37495	0.3587	183	-0.411475	0.103825
c13587.graph_c0	44.2785	42.3831	0.5247	0.4568	0.8148	0.49075	0.5987	161	-0.455901	0.080745
c13589.graph_c0	52.9676	60.4439	0.5242	0.379	0.504	0.4516	0.469	123	-0.17561	0.081301
c13592.graph_c0	48.2765	48.1318	0.6017	0.3136	0.7542	0.45765	0.5565	118	-0.770339	0.042373
c13595.graph_c0	51.9215	55.5996	0.4538	0.3469	0.3468	0.40035	0.3825	345	-0.674493	0.066667
c13596.graph_c0	53.5081	59.5018	0.4125	0.3145	0.4332	0.3635	0.3868	337	-0.588724	0.109792
c13597.graph_c0	52.4852	59.9814	0.4831	0.3841	0.5368	0.4336	0.468	354	-0.275424	0.10452
c13605.graph_c0	39.3712	49.6202	0.4255	0.4539	0.2624	0.4397	0.3807	141	-0.556028	0.028369
c13608.graph_c0	52.8061	60.5135	0.5652	0.3949	0.4673	0.48005	0.4758	276	-0.330435	0.021739
c13611.graph_c0	48.2507	49.2034	0.3817	0.3925	0.2581	0.3871	0.3441	186	0.301613	0.107527
c13614.graph_c0	49.0295	48.0609	0.5423	0.4826	0.7612	0.51245	0.5953	201	-0.453234	0.054726
c13615.graph_c0	50.3348	55.4778	0.5446	0.2489	0.5869	0.39675	0.4601	213	-0.958686	0.046948
c13621.graph_c0	51.5131	60.1754	0.4569	0.3535	0.4569	0.4052	0.4224	116	-0.462931	0.060345
c13624.graph_c0	50.025	57.6273	0.5081	0.3629	0.5726	0.4355	0.4812	124	-0.317742	0.080645
c13630.graph_c0	52.7214	60.4962	0.4938	0.3563	0.5313	0.42505	0.4604	160	-0.32125	0.06875
c13665.graph_c0	53.5926	59.246	0.553	0.4792	0.5668	0.5161	0.533	217	-0.70553	0.059908
c13666.graph_c0	52.494	53.9037	0.5306	0.4388	0.6734	0.4847	0.5476	196	-1.3148	0.061224
c13676.graph_c0	52.4493	52.572	0.4958	0.4034	0.6723	0.4496	0.5238	118	-0.334746	0.059322
c1368.graph_c0	52.9431	56.4706	0.5223	0.414	0.4013	0.46815	0.4459	157	-1.02484	0.050955
c13683.graph_c0	53.3638	59.1112	0.4726	0.2552	0.538	0.3639	0.4221	145	-0.076552	0.062069
c13685.graph_c0	49.2883	44.837	0.8316	0.7326	0.19	0.7821	0.5861	100	-1.073	0.03
c13701.graph_c0	51.9579	57.4385	0.4844	0.4094	0.6	0.4469	0.4979	320	-0.650625	0.05625
c13709.graph_c0	50.8854	49.1657	0.5833	0.7431	0.257	0.6632	0.5278	144	-0.258333	0.048611
c13709.graph_c1	49.7487	52.1366	0.5688	0.713	0.287	0.6409	0.5231	108	-0.65463	0.046296
c13716.graph_c0	50.3803	54.6939	0.4942	0.2275	0.6117	0.36085	0.4444	255	-0.546667	0.094118
c13717.graph_c0	52.6942	59.8396	0.3846	0.3591	0.4366	0.37185	0.3934	142	-0.844366	0.049296
c13722.graph_c0	52.9567	58.4604	0.4888	0.4849	0.6053	0.48685	0.5263	266	-0.183835	0.075188
c13724.graph_c0	50.5675	52.922	0.4259	0.5278	0.6574	0.47685	0.537	108	-0.763889	0.064815
c13729.graph_c0	52.0355	55.1248	0.3629	0.4026	0.6483	0.38275	0.4711	236	-0.196186	0.114407
c13733.graph_c0	52.7201	59.1789	0.5315	0.2931	0.4598	0.4123	0.4283	174	-0.097701	0.063218
c13735.graph_c0	50.5667	52.2928	0.3629	0.3548	0.2904	0.35885	0.336	123	-0.554471	0.113821
c13745.graph_c0	48.3336	45.8327	0.5954	0.3122	0.7745	0.4538	0.5607	173	-0.887283	0.028902
c13754.graph_c0	53.0688	58.7345	0.4736	0.3875	0.4115	0.43055	0.4242	209	-0.425837	0.07177
c13765.graph_c0	52.4489	59.5372	0.4706	0.3866	0.4286	0.4286	0.4286	237	0.521519	0.147679
c13773.graph_c0	52.891	58.885	0.3811	0.3132	0.4037	0.34715	0.366	265	-0.475094	0.083019
c13777.graph_c0	54.6267	59.2873	0.5069	0.4828	0.5483	0.49485	0.5127	290	-1.02276	0.075862
c13783.graph_c0	51.13	59.6982	0.4919	0.2973	0.4595	0.3946	0.4162	185	-0.34	0.097297
c13786.graph_c0	51.0906	59.0017	0.5365	0.356	0.5812	0.44625	0.4913	191	-0.354974	0.099476
c13795.graph_c0	50.8491	52.5563	0.4679	0.5029	0.538	0.4854	0.503	170	-0.520588	0.135294
c13806.graph_c0	54.8693	60.1057	0.5299	0.4701	0.5071	0.5	0.5024	350	-1.088	0.054286
c13826.graph_c0	47.0991	49.222	0.4799	0.3508	0.7419	0.41535	0.5242	247	0.01417	0.133603
c13829.graph_c1	50.6006	50.8595	0.4915	0.3589	0.7265	0.4252	0.5255	117	0.411966	0.102564
c1383.graph_c0	49.178	56.4856	0.4138	0.3104	0.3739	0.3621	0.366	115	-0.158261	0.069565
c13833.graph_c0	49.0814	50.2801	0.5	0.4135	0.6993	0.45675	0.5375	133	-1.47368	0.142857
c13841.graph_c0	56.1054	60.7563	0.4052	0.478	0.5195	0.4416	0.4675	384	-1.10573	0.046875
c13850.graph_c0	53.8739	59.6707	0.5254	0.3772	0.483	0.4513	0.4619	235	-0.333191	0.114894
c13857.graph_c0	52.7367	58.4719	0.452	0.375	0.6036	0.4135	0.4768	280	-0.213571	0.064286
c13858.graph_c0	52.897	57.8681	0.462	0.5066	0.6	0.4843	0.5228	380	-0.101053	0.055263
c13871.graph_c0	52.7348	57.0207	0.4157	0.4045	0.633	0.4101	0.4844	267	-0.446817	0.078652
c13889.graph_c0	51.6142	57.569	0.471	0.2754	0.3913	0.3732	0.3793	138	0.75	0.086957
c13889.graph_c1	50.5283	52.8187	0.4121	0.415	0.313	0.41355	0.3801	147	-0.018367	0.14966
c13904.graph_c0	52.8017	60.5821	0.4348	0.3424	0.4674	0.3886	0.4149	183	0.025137	0.114754
c13905.graph_c0	53.4229	59.7365	0.5484	0.3896	0.5	0.469	0.4795	154	-0.446104	0.103896
c13911.graph_c0	53.9915	59.2378	0.6315	0.4151	0.5152	0.5233	0.5207	330	-1.07091	0.045455
c13917.graph_c0	54.2146	58.4185	0.4456	0.3368	0.4164	0.3912	0.3995	293	-0.131741	0.119454
c13926.graph_c0	50.8618	51.9579	0.5122	0.4309	0.7073	0.47155	0.5502	123	-0.153658	0.097561
c13954.graph_c0	46.1762	52.2565	0.5678	0.4068	0.7034	0.4873	0.5593	118	-0.21017	0.042373
c13956.graph_c0	53.693	60.4755	0.4601	0.4115	0.4734	0.4358	0.4484	226	-0.229204	0.106195
c13965.graph_c0	52.6504	58.0086	0.5045	0.4955	0.3874	0.5	0.4624	110	-0.321818	0.027273
c13972.graph_c0	50.8674	57.322	0.4207	0.3049	0.3719	0.3628	0.3658	163	-0.26319	0.09816
c13973.graph_c0	51.6332	58.8722	0.4286	0.4253	0.4023	0.42695	0.4187	174	-0.105172	0.132184
c13975.graph_c0	50.3504	58.3427	0.381	0.5193	0.5193	0.45015	0.4729	104	-0.148077	0.057692
c13980.graph_c0	54.5739	58.7948	0.4712	0.3961	0.4106	0.43365	0.426	207	-0.078744	0.028986
c13983.graph_c0	52.7437	60.1569	0.4014	0.4606	0.4304	0.431	0.4308	151	0.151656	0.07947
c13990.graph_c0	49.6793	54.2723	0.4611	0.4156	0.3572	0.43835	0.4113	307	-0.966449	0.074919
c14008.graph_c0	51.9332	59.1747	0.425	0.425	0.5083	0.425	0.4528	119	-0.355462	0.109244
c14020.graph_c0	53.3884	60.2925	0.5136	0.35	0.45	0.4318	0.4379	220	-0.439546	0.086364
c1405.graph_c0	51.3461	55.3501	0.3571	0.509	0.5625	0.43305	0.4762	112	0.115179	0.071429
c14057.graph_c1	54.6457	58.8728	0.3931	0.327	0.5881	0.36005	0.436	317	-0.223975	0.091483
c14061.graph_c0	54.4537	58.3795	0.4445	0.2777	0.4074	0.3611	0.3765	107	-0.015888	0.084112
c14062.graph_c0	53.2794	57.3802	0.4234	0.4415	0.4099	0.43245	0.4249	222	-1.22928	0.040541
c14069.graph_c0	52.2556	58.111	0.5064	0.3525	0.391	0.42945	0.4167	156	-0.325	0.064103
c14070.graph_c0	45.1887	44.2211	0.5988	0.3672	0.8079	0.483	0.5914	177	0.221469	0.079096
c14074.graph_c0	53.154	59.084	0.5929	0.4159	0.5664	0.5044	0.5251	113	-0.455752	0.061947
c14074.graph_c1	52.7752	58.8067	0.5632	0.3793	0.5839	0.47125	0.5087	173	-0.090751	0.069364
c14083.graph_c0	50.5028	58.1936	0.518	0.4028	0.5899	0.4604	0.5036	139	-0.340288	0.064748
c14085.graph_c0	53.3924	57.7764	0.3432	0.3431	0.4412	0.34315	0.3758	101	0.094059	0.108911
c14092.graph_c0	53.0825	58.9453	0.5376	0.3764	0.5054	0.457	0.4732	185	-0.456757	0.054054
c14095.graph_c0	50.4211	54.6532	0.4683	0.3805	0.6275	0.4244	0.4918	204	0.160294	0.127451
c14104.graph_c0	51.9438	55.9279	0.467	0.3348	0.6487	0.4009	0.4835	241	-0.423236	0.103734
c14122.graph_c0	50.3374	57.3007	0.4665	0.3074	0.3688	0.38695	0.3809	282	-0.399646	0.060284
c14134.graph_c0	48.8237	58.9476	0.44	0.448	0.512	0.444	0.4666	125	-0.4088	0.128
c14135.graph_c0	53.2327	56.449	0.4492	0.4322	0.5932	0.4407	0.4915	117	-0.17265	0.111111
c14136.graph_c0	50.5353	59.1284	0.5223	0.3572	0.5268	0.43975	0.4687	224	-0.787054	0.084821
c14137.graph_c0	52.7893	57.4189	0.3883	0.4946	0.403	0.44145	0.4286	273	-0.32674	0.051282
c14144.graph_c0	49.7125	52.3244	0.4592	0.3259	0.5597	0.39255	0.448	134	-1.27836	0.059701
c14147.graph_c1	51.4657	55.3382	0.5242	0.4077	0.6602	0.46595	0.5307	103	-0.217476	0.067961
c1416.graph_c0	52.8078	56.6515	0.5471	0.3942	0.6118	0.47065	0.5176	170	-0.716471	0.076471
c14160.graph_c0	53.5343	58.8722	0.4818	0.4273	0.5818	0.45455	0.4969	110	-0.413636	0.063636
c14182.graph_c0	54.7466	58.6616	0.4471	0.3558	0.601	0.40145	0.468	208	-0.325	0.129808
c14183.graph_c0	52.9278	56.1806	0.5929	0.3893	0.6283	0.4911	0.5369	112	-0.349107	0.044643
c14190.graph_c0	50.3477	48.4	0.4828	0.3739	0.7305	0.42835	0.5289	115	-1.69217	0.095652
c14199.graph_c0	52.4401	59.4111	0.5644	0.3926	0.4938	0.4785	0.4836	162	0.378395	0.055556
c14200.graph_c0	55.0769	59.1512	0.5164	0.4017	0.5726	0.45905	0.4968	365	-0.018082	0.10137
c14205.graph_c0	51.965	57.0874	0.4166	0.35	0.3833	0.3833	0.3834	179	-0.106704	0.055866
c14206.graph_c0	51.7643	55.5718	0.4358	0.4357	0.3429	0.43575	0.4047	139	0.371942	0.071942
c14215.graph_c0	48.2915	50.797	0.5	0.4011	0.7293	0.45055	0.5431	181	-0.458563	0.093923
c14219.graph_c0	47.7345	47.9064	0.4113	0.3831	0.2348	0.3972	0.3432	247	-0.991498	0.05668
c14219.graph_c1	48.445	50.1777	0.3792	0.4015	0.2686	0.39035	0.3498	268	-0.495896	0.052239
c14223.graph_c0	48.9316	53.9279	0.5575	0.4778	0.6814	0.51765	0.5722	113	-0.539823	0.115044
c14224.graph_c0	52.332	55.0737	0.5544	0.4294	0.663	0.4919	0.5489	183	-0.578689	0.087432
c14230.graph_c0	50.6492	58.7651	0.5047	0.4047	0.4286	0.4547	0.446	210	-0.503333	0.033333
c14231.graph_c0	52.0077	56.7244	0.3228	0.3651	0.3598	0.34395	0.3492	189	-1.28942	0.047619
c14246.graph_c0	52.2891	60.6952	0.4815	0.4148	0.5037	0.44815	0.4666	135	-1.18741	0.037037
c14261.graph_c0	51.0872	59.9834	0.5255	0.5102	0.5561	0.51785	0.5306	196	-1.39031	0.071429
c14263.graph_c0	51.391	56.4804	0.4626	0.3039	0.6432	0.38325	0.4699	227	-0.155947	0.070485
c14267.graph_c0	53.431	58.2265	0.4134	0.3702	0.4375	0.3918	0.4071	208	-0.880769	0.081731
c14274.graph_c0	52.6318	59.6231	0.5089	0.3879	0.5267	0.4484	0.4745	281	-1.10997	0.053381
c14294.graph_c0	52.8664	59.6489	0.4722	0.4444	0.5486	0.4583	0.4884	144	-0.639583	0.131944
c14303.graph_c0	53.8412	58.834	0.4927	0.4548	0.5831	0.47375	0.5102	343	-1.23644	0.049563
c14304.graph_c0	50.5267	53.3576	0.5281	0.4382	0.6805	0.48315	0.5488	266	-0.466165	0.082707
c14307.graph_c0	52.8341	53.6168	0.5164	0.3922	0.6405	0.4543	0.5164	153	-0.083007	0.091503
c1432.graph_c0	52.4599	59.1188	0.5	0.425	0.5833	0.4625	0.5027	120	-0.350833	0.083333
c14323.graph_c0	51.1049	54.4712	0.7023	0.603	0.4199	0.65265	0.5751	131	-1.17176	0.015267
c14325.graph_c0	53.5367	57.3211	0.5702	0.4649	0.3772	0.51755	0.4708	114	-0.190351	0.087719
c14362.graph_c0	50.8812	58.0577	0.6885	0.4825	0.5527	0.5855	0.5746	198	-0.043434	0.060606
c14364.graph_c0	49.6762	54.5941	0.481	0.2739	0.3503	0.37745	0.3687	157	-1.17516	0.057325
c14368.graph_c0	52.2055	59.5119	0.4136	0.4031	0.4158	0.40835	0.4108	190	-0.14579	0.094737
c14369.graph_c0	52.6643	55.2651	0.6045	0.4773	0.6137	0.5409	0.5651	219	-0.280365	0.086758
c14370.graph_c0	51.0359	59.7634	0.4083	0.3385	0.4728	0.3734	0.4065	387	0.009819	0.090439
c14379.graph_c0	50.7821	58.1745	0.4926	0.3783	0.6067	0.43545	0.4925	267	-0.193258	0.101124
c14381.graph_c0	55.1605	60.7377	0.54	0.4198	0.4812	0.4799	0.4803	212	-0.750943	0.070755
c14390.graph_c0	52.7411	56.4242	0.48	0.276	0.64	0.378	0.4653	250	0.0392	0.08
c14392.graph_c0	52.4762	57.464	0.3921	0.4356	0.4554	0.41385	0.4277	101	-1.27228	0.049505
c14397.graph_c0	50.8441	54.0843	0.5186	0.4576	0.678	0.4881	0.5514	295	-0.778644	0.044068
c14401.graph_c0	53.1115	59.8687	0.4424	0.3407	0.4381	0.39155	0.407	225	-0.471111	0.12
c14404.graph_c0	52.1597	55.5253	0.4696	0.3536	0.6519	0.4116	0.4918	181	0.11768	0.099448
c14411.graph_c0	56.8986	60.5426	0.4793	0.4941	0.5355	0.4867	0.503	337	-1.06291	0.080119
c14414.graph_c0	51.0088	59.5018	0.4872	0.3231	0.4359	0.40515	0.4154	194	-0.41134	0.103093
c14425.graph_c0	56.3507	60.9156	0.4261	0.3478	0.5327	0.38695	0.4354	229	-0.182096	0.122271
c14437.graph_c0	53.3808	60.8179	0.478	0.3187	0.4781	0.39835	0.4249	182	-0.375824	0.071429
c14438.graph_c0	51.7635	57.8772	0.3614	0.3735	0.3976	0.36745	0.3776	165	0.378182	0.139394
c14457.graph_c0	50.5217	53.966	0.5112	0.4044	0.6741	0.4578	0.5299	178	-0.294944	0.101124
c14461.graph_c0	51.9068	57.6783	0.4769	0.3769	0.423	0.4269	0.4256	130	-0.16	0.107692
c14486.graph_c0	49.5183	54.3841	0.5214	0.282	0.641	0.4017	0.4815	116	-1.24138	0.060345
c14494.graph_c0	49.1419	51.4826	0.5577	0.5128	0.7115	0.53525	0.5941	156	-0.197436	0.076923
c14497.graph_c0	52.4686	57.6228	0.5438	0.3063	0.5438	0.42505	0.4646	160	-1.57563	0.0125
c14498.graph_c0	50.2614	57.6129	0.4634	0.3739	0.5529	0.41865	0.4634	123	-0.014634	0.097561
c14500.graph_c0	53.8829	59.4876	0.4658	0.3733	0.4281	0.41955	0.4224	292	-0.220205	0.113014
c14505.graph_c0	41.7885	36.9359	0.5548	0.5206	0.8767	0.5377	0.6507	146	-0.593836	0.068493
c14509.graph_c0	53.8844	58.0711	0.4555	0.4712	0.5812	0.46335	0.5027	191	-0.928272	0.036649
c14516.graph_c0	55.0671	59.6497	0.441	0.5315	0.4488	0.48625	0.4738	254	-0.418504	0.062992
c1452.graph_c0	51.8929	57.2419	0.4455	0.3168	0.6237	0.38115	0.462	100	-0.09	0.1
c14521.graph_c0	51.7553	54.4793	0.3614	0.3193	0.3613	0.34035	0.3474	119	-0.336134	0.134454
c14522.graph_c1	51.6381	51.5751	0.5046	0.3854	0.2844	0.445	0.3914	109	0.017431	0.06422
c14525.graph_c0	50.1713	54.7417	0.4336	0.289	0.3314	0.3613	0.3513	172	-0.83314	0.069767
c14532.graph_c0	55.2911	60.2195	0.4088	0.3759	0.4708	0.39235	0.4184	273	0.094872	0.080586
c14534.graph_c0	51.7738	55.8885	0.4087	0.3609	0.6478	0.3848	0.4725	230	-0.250435	0.073913
c14559.graph_c0	54.1654	58.9298	0.505	0.4448	0.5919	0.4749	0.5139	299	-0.861204	0.050167
c1457.graph_c0	52.5344	55.5193	0.561	0.4228	0.5122	0.4919	0.4986	123	0.201626	0.056911
c14579.graph_c0	50.9805	60.1918	0.4871	0.3057	0.5492	0.3964	0.4473	193	-0.545078	0.067358
c14580.graph_c0	51.694	57.6967	0.4474	0.3158	0.5526	0.3816	0.4386	114	-0.07193	0.149123
c14600.graph_c0	50.097	60.896	0.473	0.3649	0.5203	0.41895	0.4527	148	-0.239865	0.148649
c14601.graph_c0	52.9966	56.3008	0.4789	0.3591	0.3521	0.419	0.3967	142	-0.194366	0.056338
c14602.graph_c0	52.14	51.2491	0.6232	0.3985	0.6232	0.51085	0.5483	138	-0.973913	0.021739
c14605.graph_c0	48.9027	57.2472	0.4774	0.4258	0.6234	0.4516	0.5086	154	-1.10779	0.071429
c14606.graph_c0	53.0476	57.6749	0.594	0.3663	0.6039	0.48015	0.5214	100	-0.551	0.09
c14611.graph_c0	53.9534	58.6043	0.453	0.4656	0.5517	0.4593	0.49	116	-1.03362	0.051724
c14633.graph_c0	53.6514	59.6221	0.5374	0.4826	0.5622	0.51	0.5273	201	-0.813433	0.039801
c14634.graph_c0	48.8185	50.5177	0.3015	0.6324	0.3676	0.46695	0.4339	136	-0.435294	0.029412
c14635.graph_c0	50.4723	52.6576	0.4817	0.3808	0.6926	0.43125	0.5183	217	-0.786175	0.073733
c14646.graph_c0	52.4347	58.2839	0.4961	0.3488	0.4651	0.42245	0.4367	129	-0.758915	0.093023
c14646.graph_c1	53.3903	57.084	0.4948	0.3021	0.3698	0.39845	0.3889	192	-0.181771	0.09375
c14662.graph_c0	53.3929	59.3484	0.4851	0.4553	0.5448	0.4702	0.495	133	-0.084211	0.090226
c14665.graph_c0	52.5599	54.5465	0.4158	0.3663	0.3762	0.39105	0.3861	101	-0.083168	0.118812
c14666.graph_c0	50.6396	54.8089	0.5307	0.4692	0.6312	0.49995	0.5438	179	-0.321229	0.078212
c14677.graph_c0	52.4066	51.7465	0.4252	0.4015	0.7087	0.41335	0.5118	127	-0.586614	0.102362
c1468.graph_c0	52.5538	59.46	0.5	0.2467	0.5752	0.37335	0.4403	153	-0.679085	0.071895
c14686.graph_c0	50.5694	56.0582	0.4678	0.3468	0.3549	0.4073	0.3898	124	0.323387	0.096774
c14686.graph_c1	49.404	52.366	0.4509	0.3138	0.3039	0.38235	0.3562	102	0.182353	0.058824
c14691.graph_c0	48.8445	53.0702	0.4529	0.3632	0.6934	0.40805	0.5031	211	-0.5	0.037915
c14695.graph_c0	54.7345	59.7509	0.5	0.4477	0.4825	0.47385	0.4768	171	-0.467836	0.05848
c14696.graph_c0	47.2054	52.6086	0.4889	0.3111	0.3111	0.4	0.3704	135	-0.317037	0.140741
c14701.graph_c0	50.4152	55.1381	0.5091	0.3273	0.391	0.4182	0.4091	109	-0.340367	0.06422
c14702.graph_c0	51.9538	59.2622	0.5323	0.3629	0.5242	0.4476	0.4731	124	-0.399194	0.048387
c14707.graph_c0	52.1502	57.492	0.623	0.3278	0.5246	0.4754	0.4919	121	-0.807438	0.057851
c14712.graph_c0	53.6561	60.403	0.406	0.4285	0.4887	0.41725	0.4411	132	0.030303	0.090909
c14713.graph_c0	54.2942	57.7699	0.4729	0.4031	0.5969	0.438	0.491	128	-0.560938	0.132813
c14715.graph_c0	56.1996	60.7952	0.4099	0.4685	0.4955	0.4392	0.4579	222	-0.583333	0.144144
c14718.graph_c0	48.8304	59.4171	0.4107	0.3243	0.4144	0.3675	0.3833	111	-0.671171	0.09009
c14730.graph_c0	54.7151	59.0942	0.5	0.4532	0.4687	0.4766	0.474	127	-0.045669	0.094488
c14730.graph_c0	50.747	59.3849	0.5447	0.3929	0.5804	0.4688	0.506	112	0.041071	0.080357
c14747.graph_c0	52.4386	58.6448	0.514	0.3438	0.5929	0.4289	0.4836	285	-0.122456	0.087719
c14752.graph_c0	54.0631	59.4596	0.5	0.4531	0.4375	0.47655	0.4635	127	-0.486614	0.110236
c14755.graph_c0	55.1454	60.941	0.4561	0.386	0.4912	0.42105	0.4444	113	0.133628	0.132743
c14766.graph_c0	51.825	55.7847	0.5157	0.3437	0.6536	0.4297	0.5039	127	-0.248031	0.094488
c14766.graph_c1	53.4274	59.872	0.4865	0.3075	0.5541	0.397	0.4493	296	-0.288176	0.101351
c14767.graph_c0	39.662	37.932	0.6372	0.4697	0.8884	0.55345	0.6651	214	-0.287383	0.056075
c14773.graph_c0	50.5583	60.6022	0.5785	0.4216	0.4706	0.50005	0.4902	102	0.515686	0.039216
c14779.graph_c0	53.2303	57.1178	0.517	0.2881	0.6239	0.40255	0.4759	117	-1.1359	0.017094
c14793.graph_c0	51.7586	58.5952	0.6148	0.415	0.6054	0.5149	0.5453	147	-0.472109	0.081633
c14803.graph_c0	51.5379	56.9654	0.4615	0.3846	0.3654	0.42305	0.4038	104	-0.943269	0.009615
c14805.graph_c0	54.0999	60.5146	0.5	0.4103	0.5	0.45515	0.4701	212	-0.215094	0.061321
c14807.graph_c0	46.5211	43.5158	0.5431	0.4371	0.8013	0.4901	0.5939	151	-0.049007	0.072848
c14810.graph_c0	38.7024	32.7819	0.6197	0.4478	0.9694	0.53375	0.6789	163	-0.130061	0.147239
c14813.graph_c0	49.0671	60.1941	0.4594	0.3919	0.4594	0.42565	0.437	148	-0.23446	0.087838
c14824.graph_c0	46.9754	49.8336	0.4968	0.4713	0.7007	0.48405	0.5563	156	-0.465385	0.102564
c14827.graph_c0	51.6936	56.5309	0.4727	0.3394	0.6425	0.40605	0.4849	165	-0.698788	0.115152
c14832.graph_c0	46.8353	50.0222	0.4579	0.3758	0.6788	0.41685	0.5041	165	0.981818	0.121212
c14836.graph_c0	50.3256	55.5936	0.36	0.3657	0.3448	0.36285	0.3569	174	-0.336782	0.057471
c14847.graph_c0	48.384	52.9645	0.5388	0.35	0.6889	0.4444	0.526	180	-0.471667	0.111111
c14849.graph_c0	53.3729	60.2416	0.4838	0.4129	0.471	0.44835	0.4559	154	-0.279221	0.045455
c14850.graph_c0	49.698	53.7257	0.4101	0.354	0.3146	0.38205	0.3596	178	0.729213	0.129213
c14851.graph_c0	51.8615	56.9979	0.3667	0.3087	0.3624	0.3377	0.346	149	-1.05235	0.09396
c14860.graph_c0	49.1279	48.6428	0.4893	0.4032	0.7514	0.44625	0.5476	185	-0.442703	0.07027
c14863.graph_c0	52.0431	51.539	0.4481	0.3637	0.6558	0.4059	0.4892	154	-1.17922	0.103896
c14864.graph_c0	53.9126	49.9059	0.6212	0.7727	0.2652	0.69695	0.5531	132	-0.300758	0.030303
c14866.graph_c0	51.0255	55.9721	0.5	0.3738	0.6309	0.4369	0.5016	214	-0.991589	0.051402
c14868.graph_c0	52.503	55.8547	0.4693	0.4206	0.5795	0.44495	0.4897	195	-0.441538	0.148718
c14872.graph_c0	54.1784	58.8229	0.432	0.328	0.416	0.38	0.392	125	-0.3128	0.128
c14886.graph_c0	53.1809	59.8142	0.4878	0.3688	0.4426	0.4283	0.4332	122	-0.004098	0.057377
c14891.graph_c0	52.2142	56.4446	0.4386	0.3717	0.3893	0.40515	0.4	113	0.00354	0.123894
c14892.graph_c0	44.7977	57.1176	0.2869	0.3652	0.4087	0.32605	0.3536	114	0.814912	0.210526
c14894.graph_c1	54.9136	58.5519	0.4657	0.3546	0.4088	0.41015	0.4098	203	-0.882266	0.073892
c14895.graph_c0	52.7942	55.2393	0.5233	0.2337	0.6075	0.3785	0.4548	107	-1.12056	0.037383
c14896.graph_c0	51.349	56.5976	0.4273	0.3363	0.5909	0.3818	0.4515	219	-0.086302	0.13242
c14902.graph_c0	53.4084	55.9314	0.3938	0.3185	0.3938	0.35615	0.3687	226	0.073451	0.150442
c14903.graph_c0	53.9708	58.6738	0.495	0.406	0.5743	0.4505	0.4917	202	0.366337	0.089109
c14905.graph_c0	46.8021	50.269	0.351	0.4066	0.26	0.3788	0.3392	150	0.030667	0.126667
c14906.graph_c0	49.2643	55.0339	0.5088	0.5906	0.3684	0.5497	0.4893	171	-0.384211	0.116959
c14921.graph_c0	51.488	54.5708	0.6311	0.3607	0.3278	0.4959	0.4399	122	-0.741803	0.016393
c14922.graph_c0	53.4628	57.0192	0.4179	0.3371	0.3649	0.3775	0.3732	358	-0.87486	0.072626
c14923.graph_c0	53.6487	60.2997	0.4419	0.4532	0.5468	0.44755	0.4807	267	-0.902622	0.05618
c14927.graph_c0	47.7814	49.1193	0.6049	0.5322	0.7339	0.56855	0.6237	123	-0.685366	0.121951
c14930.graph_c0	50.345	56.098	0.4962	0.3144	0.6022	0.4053	0.471	264	-0.237121	0.098485
c14932.graph_c0	52.8031	59.9073	0.503	0.3054	0.4431	0.4042	0.4172	166	-0.065663	0.072289
c14933.graph_c0	52.5447	58.5413	0.5906	0.4496	0.5906	0.5201	0.5436	149	0.230201	0.067114
c14934.graph_c0	51.0072	57.2223	0.4904	0.3366	0.4134	0.4135	0.4135	104	-0.464423	0.048077
c14937.graph_c0	48.1293	52.0005	0.4166	0.5798	0.2941	0.4982	0.4301	119	-0.294118	0.084034
c14938.graph_c0	50.1753	57.5533	0.4415	0.5798	0.6224	0.51065	0.5479	187	-0.291979	0.058824
c14942.graph_c0	51.3302	57.6453	0.4231	0.3806	0.4194	0.40185	0.4078	155	-0.51871	0.122581
c14948.graph_c0	50.6861	57.1791	0.5	0.5	0.6218	0.5	0.5404	119	-0.854622	0.067227
c14951.graph_c0	52.7303	56.426	0.435	0.4011	0.3616	0.41805	0.3993	177	-1.04746	0.062147
c14955.graph_c0	50.7404	58.6294	0.4608	0.3956	0.5589	0.4282	0.4717	229	-0.679039	0.100437
c14958.graph_c0	53.7058	60.0385	0.4244	0.3553	0.4356	0.38985	0.405	303	-0.108581	0.052805
c14966.graph_c0	53.9946	60.5422	0.4667	0.375	0.5044	0.42085	0.4487	224	-0.565179	0.098214
c14968.graph_c0	52.5013	58.2935	0.5329	0.3158	0.5762	0.42435	0.4747	151	-0.349007	0.099338
c14969.graph_c0	51.3715	57.9792	0.4913	0.4624	0.5376	0.47685	0.4971	172	0.133721	0.05814
c14980.graph_c0	52.7352	56.41	0.4823	0.3759	0.6382	0.4291	0.4988	141	-0.338298	0.099291
c14987.graph_c0	53.7105	59.1337	0.4733	0.5466	0.5534	0.50995	0.5245	149	-0.781879	0.040268
c14997.graph_c0	51.2028	57.3857	0.4574	0.3587	0.3739	0.40805	0.3967	222	-0.356757	0.085586
c14998.graph_c0	54.8272	58.404	0.4439	0.3113	0.4103	0.3776	0.3884	195	-0.495897	0.092308
c15003.graph_c0	49.9229	51.6843	0.5329	0.4945	0.6923	0.5137	0.5733	182	-0.537363	0.082418
c15024.graph_c0	43.2468	44.5178	0.5343	0.353	0.8039	0.44365	0.5637	203	-0.327094	0.073892
c15031.graph_c0	54.9277	60.8536	0.4861	0.5454	0.5099	0.51575	0.5138	253	-0.919763	0.051383
c15033.graph_c0	53.5259	59.533	0.4484	0.433	0.5206	0.4407	0.4673	193	-0.884974	0.07772
c15040.graph_c0	53.3389	57.5902	0.502	0.5142	0.6033	0.5081	0.5398	246	-0.573577	0.073171
c15049.graph_c0	52.5933	59.3853	0.4402	0.4423	0.5625	0.44125	0.4816	208	0.338461	0.139423
c1506.graph_c0	51.8052	55.0093	0.521	0.353	0.3446	0.437	0.4062	119	-0.163025	0.07563
c15068.graph_c0	51.4192	57.3826	0.447	0.3257	0.5757	0.38635	0.4495	132	-0.195455	0.090909
c15071.graph_c0	53.9738	59.7288	0.4608	0.3421	0.5263	0.40145	0.4431	114	-0.507018	0.114035
c15074.graph_c0	54.8374	60.6712	0.4065	0.5573	0.541	0.4819	0.5013	122	-0.718033	0.090164
c15076.graph_c0	50.6875	55.6153	0.542	0.3969	0.6259	0.46945	0.5216	131	0.10229	0.068702
c15078.graph_c0	52.7095	59.5346	0.4776	0.2463	0.4403	0.36195	0.3881	134	-0.711194	0.074627
c15079.graph_c0	53.1335	57.6301	0.5299	0.3955	0.6157	0.4627	0.5137	268	-0.284328	0.063433
c15088.graph_c0	53.0362	58.8998	0.4977	0.3615	0.5822	0.4296	0.4804	212	-0.116981	0.099057
c15093.graph_c0	55.4485	60.2562	0.4419	0.3023	0.5313	0.3721	0.4249	128	0.001562	0.085938
c15094.graph_c0	50.5842	59.4374	0.4973	0.4131	0.4403	0.4552	0.4502	184	-0.352174	0.108696
c15097.graph_c0	49.0844	45.3208	0.5366	0.496	0.7886	0.5163	0.607	122	-1.05082	0.02459
c15098.graph_c0	45.4124	56.5426	0.5909	0.3939	0.5909	0.4924	0.5252	131	-0.399237	0.076336
c15099.graph_c0	53.1324	60.4031	0.4869	0.4293	0.4579	0.4581	0.458	190	-0.072632	0.078947
c1510.graph_c0	51.8926	58.6543	0.5049	0.4757	0.4855	0.4903	0.4887	103	-0.805825	0.07767
c15104.graph_c0	53.1154	60.4787	0.476	0.2941	0.4546	0.38505	0.4082	187	-1.4262	0.069519
c15114.graph_c0	53.505	59.3124	0.5257	0.48	0.5543	0.50285	0.52	175	0.030286	0.08
c15122.graph_c0	51.4733	56.0611	0.4248	0.4436	0.3497	0.4342	0.406	265	-0.037359	0.101887
c15123.graph_c0	50.4527	51.7343	0.4474	0.3451	0.292	0.39625	0.3618	113	0.509734	0.141593
c15131.graph_c0	54.5022	60.2581	0.451	0.4902	0.5294	0.4706	0.4902	102	-0.619608	0.137255
c15132.graph_c0	48.6671	52.2847	0.4026	0.3355	0.2953	0.36905	0.3445	149	-1.30201	0.167785
c15133.graph_c0	53.0337	58.3733	0.5304	0.3609	0.6	0.44565	0.4971	229	0.000874	0.065502
c15138.graph_c0	51.3396	59.3753	0.4956	0.4435	0.4649	0.46955	0.468	114	-0.585965	0.061404
c15143.graph_c0	49.3064	49.693	0.3986	0.3333	0.2609	0.36595	0.3309	137	-0.872993	0.036496
c15159.graph_c0	51.6736	59.1729	0.4647	0.3503	0.5678	0.4075	0.461	354	-0.064124	0.124294
c15161.graph_c0	52.0414	56.8712	0.4135	0.3654	0.6346	0.38945	0.4712	104	-0.413462	0.076923
c15162.graph_c0	51.0406	58.8778	0.5429	0.3428	0.4191	0.44285	0.4349	105	-0.875238	0.095238
c15164.graph_c0	52.9272	58.8743	0.5514	0.3189	0.58	0.43515	0.4833	369	-0.908401	0.086721
c15178.graph_c0	51.8529	59.2013	0.4167	0.475	0.5666	0.44585	0.4862	120	-0.814167	0.108333
c15184.graph_c0	50.2667	55.6728	0.3692	0.3231	0.6231	0.34615	0.4385	130	0.193077	0.192308
c15192.graph_c0	54.7043	60.0482	0.4286	0.347	0.4422	0.3878	0.4059	147	-0.459184	0.136054
c15195.graph_c0	51.9703	57.0254	0.5025	0.3846	0.4308	0.44355	0.4393	195	-0.531795	0.066667
c15196.graph_c0	54.3845	60.2356	0.4273	0.5182	0.4818	0.47275	0.4758	110	-0.643636	0.054545
c15202.graph_c0	56.1643	60.1042	0.4249	0.5621	0.5425	0.4935	0.5098	153	-0.199346	0.03268
c15204.graph_c0	52.3298	59.3063	0.4827	0.3642	0.4451	0.42345	0.4308	173	-0.091908	0.144509
c15205.graph_c0	54.0867	57.4202	0.5568	0.5	0.5852	0.5284	0.5474	176	-0.500568	0.079545
c15209.graph_c0	51.3719	56.4776	0.5172	0.3621	0.6293	0.43965	0.5029	116	-0.568103	0.094828
c15211.graph_c0	49.5045	51.3264	0.5652	0.3334	0.7174	0.4493	0.5387	138	-0.087681	0.050725
c1522.graph_c0	55.1662	53.8957	0.4856	0.2948	0.4509	0.3902	0.4104	173	-3.26705	0.023121
c15220.graph_c0	53.1982	59.7461	0.5556	0.4037	0.5652	0.47965	0.5082	161	-0.079503	0.018634
c15223.graph_c0	51.38	59.2054	0.3982	0.3084	0.4112	0.3533	0.3727	107	0.001869	0.11215
c1523.graph_c0	49.8698	52.3293	0.5883	0.4538	0.7059	0.52105	0.5826	119	0.041176	0.084034
c15237.graph_c0	52.614	60.6584	0.4571	0.3619	0.4762	0.4095	0.4317	104	-1.53462	0.048077
c15240.graph_c0	53.2865	57.0336	0.479	0.4622	0.6302	0.4706	0.5238	119	-0.156302	0.067227
c15241.graph_c0	50.8025	58.0346	0.549	0.4183	0.6144	0.48365	0.5273	152	-0.648026	0.072368
c15251.graph_c0	52.1045	59.2793	0.5173	0.4311	0.4397	0.4742	0.4626	115	-0.339131	0.06087
c15253.graph_c0	55.622	60.5976	0.5495	0.3514	0.5406	0.45045	0.4805	111	-1.01261	0.027027
c15255.graph_c0	46.6606	52.2234	0.4276	0.3688	0.3054	0.3982	0.3673	441	-0.19161	0.129252
c15275.graph_c0	55.295	57.0238	0.5315	0.3	0.5546	0.41575	0.4622	110	-0.372727	0.090909
c15295.graph_c0	54.2466	58.0494	0.4651	0.3643	0.4186	0.4147	0.416	129	-0.307752	0.077519
c15296.graph_c0	53.877	58.8401	0.397	0.5267	0.4657	0.46185	0.4631	131	-0.891603	0.038168
c15298.graph_c0	48.6258	53.1057	0.4314	0.3177	0.6745	0.37455	0.4746	255	0.42902	0.180392
c15303.graph_c0	51.2629	58.3497	0.5338	0.5185	0.5741	0.52615	0.5421	162	-0.860494	0.037037
c15306.graph_c0	51.4238	53.5734	0.5344	0.3969	0.6437	0.46565	0.5247	188	-0.204255	0.138298
c15307.graph_c1	52.4693	60.6151	0.4579	0.3207	0.4622	0.3893	0.4138	106	-0.776415	0.084906
c15309.graph_c0	53.4225	55.5703	0.5306	0.4327	0.6558	0.48165	0.5395	244	-1.07623	0.032787
c1531.graph_c0	49.651	52.1203	0.5183	0.3212	0.3382	0.41975	0.3927	136	-0.861765	0.029412
c15312.graph_c1	52.1632	56.2544	0.4278	0.3866	0.5906	0.4072	0.4682	193	-0.405699	0.062176
c15317.graph_c0	48.8109	52.682	0.4672	0.365	0.6935	0.4161	0.5085	136	-0.199265	0.080882
c15325.graph_c0	50.0734	49.6699	0.4509	0.451	0.7029	0.45095	0.5344	101	-0.49802	0.09901
c15326.graph_c0	53.6586	60.7005	0.4359	0.3654	0.5192	0.40065	0.4402	156	0.547436	0.121795
c15331.graph_c0	53.5233	60.4408	0.4757	0.3883	0.4563	0.432	0.4401	103	-0.124272	0.116505
c15339.graph_c0	53.2904	58.343	0.5989	0.2967	0.3956	0.4478	0.4304	181	-0.449171	0.099448
c15354.graph_c0	53.6711	60.9166	0.5224	0.5261	0.4851	0.52425	0.5112	268	-0.570149	0.041045
c15358.graph_c0	53.095	54.9962	0.4322	0.3983	0.6525	0.41525	0.4944	118	-0.291525	0.152542
c15360.graph_c0	51.8418	53.4238	0.4865	0.5946	0.6802	0.54055	0.5871	222	-0.952703	0.099099
c15366.graph_c0	50.981	58.8518	0.368	0.4919	0.5806	0.42995	0.4799	124	-0.802419	0.120968
c15371.graph_c0	52.5207	60.5358	0.4849	0.3333	0.4849	0.4091	0.4344	132	-1.01591	0.045455
c15371.graph_c1	51.7833	59.6455	0.4696	0.3509	0.5351	0.41025	0.4519	114	0.342105	0.157895
c15381.graph_c0	53.5585	58.3563	0.4387	0.3226	0.3936	0.38065	0.385	154	-0.067533	0.071429
c15401.graph_c0	47.0307	42.2099	0.4425	0.4602	0.8053	0.45135	0.5693	112	-0.316071	0.0625
c15403.graph_c0	50.5561	58.5929	0.5221	0.3982	0.5221	0.46015	0.4808	113	-0.934513	0.061947
c15404.graph_c0	49.4594	53.2746	0.6276	0.4042	0.6702	0.5159	0.5674	188	-0.854787	0.06383
c15405.graph_c0	54.575	58.4024	0.3984	0.4423	0.4302	0.42035	0.4237	251	-0.650199	0.071713
c15408.graph_c0	49.744	53.2366	0.4879	0.4367	0.6685	0.4623	0.531	370	-0.520811	0.081081
c15414.graph_c1	52.3182	57.7257	0.3865	0.4661	0.5631	0.4263	0.4717	206	0.078155	0.126214
c15418.graph_c0	53.6789	60.489	0.5315	0.5182	0.4455	0.52485	0.4985	110	-1.10182	0.045455
c15420.graph_c0	54.9061	60.1239	0.4776	0.5025	0.5374	0.49005	0.5058	402	-0.652736	0.084577
c15422.graph_c0	49.8124	54.1828	0.4384	0.3356	0.6781	0.387	0.4841	146	-0.291781	0.09589
c15429.graph_c0	52.8247	60.1639	0.4625	0.3295	0.4798	0.396	0.4239	172	0.036046	0.087209
c15430.graph_c0	53.259	59.7827	0.4304	0.2847	0.4438	0.35755	0.3863	151	-0.509272	0.072848
c15453.graph_c0	43.7603	46.9697	0.5567	0.3546	0.7537	0.45565	0.555	203	-0.464039	0.123153
c15461.graph_c0	54.3378	59.9119	0.4756	0.4489	0.5467	0.46225	0.4903	225	-0.508444	0.057778
c15464.graph_c0	53.5285	59.9842	0.4355	0.4326	0.5387	0.43405	0.469	349	-0.470487	0.097421
c15468.graph_c0	54.9582	60.8581	0.5181	0.4182	0.5164	0.46815	0.4843	275	-0.395273	0.072727
c15481.graph_c0	51.8746	54.9804	0.4344	0.3801	0.3863	0.40725	0.4003	220	0.341818	0.118182
c15482.graph_c0	52.8757	57.3978	0.4606	0.498	0.6141	0.4793	0.5242	240	-0.881667	0.0625
c15483.graph_c0	48.1204	52.5102	0.4872	0.3436	0.3026	0.4154	0.3778	195	-0.24	0.117949
c15486.graph_c0	52.23	56.4385	0.3932	0.4402	0.5769	0.4167	0.4701	234	-0.876496	0.038462
c15493.graph_c0	50.0834	54.5327	0.5436	0.3298	0.6753	0.4367	0.5163	194	-0.369588	0.087629
c15495.graph_c0	53.3703	56.1991	0.4653	0.3564	0.6435	0.41085	0.4884	100	-0.498	0.09
c15500.graph_c0	52.9501	57.8816	0.451	0.5247	0.5445	0.48785	0.5066	101	-0.641584	0.089109
c15503.graph_c0	53.383	59.0617	0.5125	0.325	0.5501	0.41875	0.4626	160	-0.325625	0.08125
c15511.graph_c0	51.4802	50.9957	0.5455	0.4312	0.7064	0.48835	0.5609	109	-0.226606	0.027523
c15519.graph_c0	47.433	52.6943	0.5811	0.415	0.6802	0.49805	0.5589	147	-0.336735	0.061224
c15523.graph_c0	52.3971	54.7662	0.3904	0.4041	0.6712	0.39725	0.4886	146	-0.058904	0.10274
c15526.graph_c0	55.3358	57.7138	0.4246	0.3967	0.609	0.41065	0.4767	179	0.040223	0.094972
c15530.graph_c0	55.5007	60.0407	0.4202	0.367	0.4575	0.3936	0.4149	187	0.435294	0.13369
c15536.graph_c0	54.0803	56.6959	0.4474	0.4122	0.5702	0.4298	0.4767	114	-0.630702	0.087719
c15538.graph_c0	50.3977	59.4923	0.5252	0.3535	0.4344	0.43935	0.4377	198	-0.009091	0.060606
c15543.graph_c0	52.7485	59.9721	0.427	0.3675	0.4486	0.39725	0.4144	185	-0.072973	0.108108
c1555.graph_c0	53.4562	60.37	0.4677	0.3548	0.4839	0.41125	0.4355	124	-0.965323	0.064516
c15551.graph_c0	54.3821	58.6222	0.5131	0.4315	0.5277	0.4723	0.4908	343	-0.90758	0.049563
c15556.graph_c0	53.2475	56.0043	0.4115	0.3959	0.3594	0.4037	0.3889	192	-0.945312	0.057292
c15561.graph_c0	53.5014	58.8012	0.5849	0.5308	0.5971	0.55785	0.571	211	-1.0455	0.018957
c15575.graph_c0	51.5138	56.6151	0.5723	0.4047	0.6162	0.4885	0.5309	172	-0.413372	0.05814
c15576.graph_c0	53.6333	57.2525	0.5	0.3621	0.3879	0.43105	0.4167	115	-0.06	0.13913
c15578.graph_c0	50.2614	60.5435	0.5486	0.354	0.5044	0.4513	0.469	112	-0.111607	0.080357
c15580.graph_c0	54.4349	60.1474	0.426	0.3375	0.4399	0.38175	0.4012	391	-0.255499	0.079284
c15584.graph_c0	53.9467	59.4866	0.4378	0.4179	0.4378	0.42785	0.4312	201	-0.801493	0.059701
c15585.graph_c0	53.4474	54.7596	0.47	0.41	0.65	0.44	0.51	99	-1.35051	0.060606
c15586.graph_c0	47.7909	49.6311	0.47	0.42	0.74	0.445	0.5433	100	-0.664	0.1
c15590.graph_c0	48.2506	52.6359	0.5244	0.2195	0.3049	0.37195	0.3496	164	-1.17866	0.091463
c15594.graph_c0	54.7723	60.4073	0.4817	0.3403	0.4817	0.411	0.4346	190	0.352105	0.089474
c15599.graph_c0	47.3821	50.3613	0.3615	0.3846	0.6692	0.37305	0.4718	130	-0.225385	0.123077
c15603.graph_c0	52.5227	58.5922	0.3913	0.4087	0.4261	0.4	0.4087	115	-0.064348	0.034783
c15606.graph_c0	50.5837	57.7031	0.5525	0.4143	0.3834	0.4834	0.4502	180	-0.365556	0.066667
c15615.graph_c0	47.5943	49.571	0.5158	0.3	0.7369	0.4079	0.5175	190	-0.704737	0.057895
c15622.graph_c0	44.0507	42.8827	0.5035	0.3426	0.8112	0.42305	0.5525	142	-0.309155	0.119718
c15628.graph_c0	52.0934	57.9409	0.5126	0.353	0.5882	0.4328	0.4846	119	-0.040336	0.067227
c15630.graph_c0	51.3604	58.9918	0.4554	0.375	0.5893	0.4152	0.4732	112	0.933929	0.133929
c15631.graph_c0	51.1875	52.954	0.359	0.391	0.3013	0.375	0.3505	156	-0.33718	0.096154
c15640.graph_c0	52.4652	60.0639	0.4349	0.4269	0.5569	0.4309	0.4729	246	-0.608943	0.056911
c15644.graph_c0	52.4203	60.3138	0.486	0.3738	0.4626	0.4299	0.4408	214	-0.397196	0.084112
c15645.graph_c0	51.9011	53.9801	0.5368	0.3897	0.6815	0.46325	0.5356	135	-0.318519	0.02963
c15648.graph_c0	53.8244	58.6429	0.3879	0.2931	0.4138	0.3405	0.365	115	-0.466957	0.113043
c15650.graph_c0	50.6273	53.6641	0.4655	0.4597	0.6782	0.4626	0.5345	174	-0.613793	0.051724
c15661.graph_c0	51.0703	57.5581	0.4959	0.3	0.6167	0.39795	0.4709	120	0.005	0.058333
c15663.graph_c0	53.3944	60.6642	0.442	0.4565	0.4855	0.44925	0.4614	137	-0.40146	0.072993
c15670.graph_c0	52.9012	59.7176	0.5618	0.2696	0.5254	0.4157	0.4522	177	-1.1	0.050847
c15672.graph_c0	55.57	60.8571	0.51	0.37	0.5	0.44	0.46	200	-0.3365	0.055
c15673.graph_c0	53.3788	57.6507	0.5849	0.4528	0.522	0.51885	0.5199	158	0.001899	0.082278
c15676.graph_c0	51.3804	55.3102	0.4762	0.6286	0.6572	0.5524	0.5873	105	-0.758095	0.028571
c15678.graph_c0	54.7214	55.2544	0.4698	0.3855	0.6506	0.42765	0.502	249	-1.04819	0.096386
c15691.graph_c0	45.8919	44.1817	0.4572	0.4643	0.777	0.46075	0.5656	139	0.520144	0.151079
c15696.graph_c0	50.6095	53.6625	0.5135	0.4775	0.6847	0.4955	0.5586	110	-0.202727	0.027273
c15709.graph_c0	53.9976	59.9749	0.4194	0.371	0.4678	0.3952	0.4194	123	-0.502439	0.154472
c15711.graph_c0	54.2224	60.4069	0.4877	0.3893	0.5185	0.4385	0.4651	243	0.063374	0.098765
c15712.graph_c0	49.8736	53.3089	0.3925	0.3019	0.3094	0.3472	0.3346	264	-0.45947	0.049242
c15713.graph_c0	53.2529	60.2478	0.4559	0.3368	0.544	0.39635	0.4456	193	-0.487047	0.082902
c15715.graph_c0	52.055	53.6253	0.5049	0.23	0.67	0.36745	0.4684	100	-1.349	0.03
c15719.graph_c0	50.7422	53.9784	0.4571	0.3571	0.3215	0.4071	0.3786	139	-0.269065	0.079137
c15721.graph_c0	52.1262	51.1332	0.5795	0.2769	0.7025	0.4282	0.5196	195	-1.20051	0.097436
c15727.graph_c0	48.3324	58.2976	0.4	0.478	0.561	0.439	0.4796	204	-0.878922	0.088235
c15730.graph_c0	51.9427	54.2161	0.496	0.408	0.604	0.452	0.5027	250	-0.7636	0.048
c15756.graph_c0	52.3665	56.7349	0.5563	0.3333	0.6289	0.4448	0.5063	159	-0.64088	0.050314
c15772.graph_c0	53.0604	57.7594	0.4627	0.3657	0.6194	0.4142	0.4826	134	-0.314179	0.134328
c15777.graph_c0	52.9078	57.3585	0.4584	0.6042	0.4097	0.5313	0.4908	143	-0.493706	0.041958
c15780.graph_c0	50.1404	50.7627	0.6477	0.3879	0.7259	0.5178	0.5872	281	-0.380071	0.035587
c15786.graph_c0	52.0145	57.4311	0.4537	0.3364	0.5234	0.39505	0.4379	107	-0.195327	0.102804
c15789.graph_c0	55.4718	57.7049	0.3688	0.4	0.5688	0.3844	0.4459	160	-0.53875	0.08125
c15803.graph_c0	50.4534	59.5606	0.4869	0.3298	0.5235	0.40835	0.4468	191	0.101571	0.08377
c15807.graph_c0	53.3702	60.275	0.455	0.5026	0.4709	0.4788	0.4762	189	-0.451323	0.015873
c15811.graph_c0	51.0618	55.5572	0.5562	0.3651	0.6292	0.46065	0.5169	178	-1.26517	0.050562
c15822.graph_c0	54.0334	56.2525	0.4863	0.363	0.6438	0.42465	0.4977	146	-0.381507	0.068493
c15824.graph_c0	52.8445	57.7261	0.4204	0.3758	0.6218	0.3981	0.4723	156	-0.765385	0.121795
c15829.graph_c0	51.4613	57.7315	0.4207	0.4536	0.4044	0.43715	0.4263	182	-0.065385	0.120879
c15831.graph_c0	53.3367	57.3192	0.4725	0.252	0.5039	0.36225	0.4094	126	-1.22143	0.087302
c15834.graph_c0	50.8825	53.7207	0.4829	0.4701	0.6566	0.4765	0.5364	233	-0.82103	0.107296
c15835.graph_c0	53.9901	57.2223	0.4928	0.4572	0.6143	0.475	0.5214	140	-0.761429	0.057143
c15841.graph_c0	54.328	58.4657	0.3764	0.3107	0.548	0.34355	0.4117	177	0.438983	0.146893
c15854.graph_c0	50.0281	46.1792	0.4909	0.4728	0.7339	0.48185	0.5653	109	-0.489908	0.091743
c15856.graph_c0	47.0816	48.2654	0.5209	0.4341	0.7492	0.4775	0.568	311	0.754984	0.157556
c15864.graph_c0	52.1128	54.8581	0.5059	0.3036	0.6309	0.40475	0.4802	167	0.101198	0.11976
c15875.graph_c0	51.6067	56.9941	0.4675	0.435	0.3922	0.45125	0.4317	153	-0.635294	0.117647
c15878.graph_c1	51.7266	52.0991	0.5752	0.7589	0.2857	0.66705	0.54	112	-0.516071	0.035714
c15887.graph_c0	48.6502	52.9276	0.5063	0.3038	0.6836	0.40505	0.4979	158	-0.18481	0.075949
c15895.graph_c0	52.47	55.5565	0.4335	0.3963	0.3457	0.4149	0.3919	376	-0.974202	0.077128
c15898.graph_c0	54.6002	60.2352	0.5038	0.4135	0.4436	0.45865	0.4537	133	-0.261654	0.090226
c15903.graph_c0	51.1166	57.529	0.4151	0.4623	0.3774	0.4387	0.4183	105	-0.365714	0.07619
c15906.graph_c0	51.3336	53.1993	0.3763	0.3064	0.3119	0.34135	0.3315	186	-0.06129	0.080645
c15908.graph_c0	48.8626	52.5259	0.6364	0.4026	0.6928	0.5195	0.577	153	-0.054902	0.091503
c15911.graph_c0	46.4236	52.8645	0.431	0.3031	0.3097	0.36705	0.3479	297	-0.647812	0.117845
c15912.graph_c0	51.9398	55.2153	0.5423	0.4018	0.6652	0.47205	0.5364	224	-0.676339	0.044643
c15922.graph_c0	54.9638	57.8759	0.49	0.36	0.39	0.425	0.4133	100	-1.565	0.01
c15922.graph_c1	52.0814	56.6029	0.5688	0.3063	0.4188	0.43755	0.4312	160	-1.50438	0.01875
c15928.graph_c0	51.2488	57.2922	0.5105	0.3986	0.6127	0.45455	0.507	142	-0.648592	0.084507
c15930.graph_c0	53.0918	59.2776	0.5701	0.4252	0.5701	0.49765	0.5218	214	0.004673	0.079439
c15933.graph_c0	51.3377	58.7906	0.3953	0.3255	0.407	0.3604	0.376	171	-0.149707	0.093567
c15936.graph_c0	51.1286	55.0223	0.48	0.4286	0.6343	0.4543	0.5143	175	-1.12914	0.045714
c15952.graph_c0	52.3628	58.6684	0.5065	0.3487	0.5921	0.4276	0.4825	152	0.884868	0.138158
c15961.graph_c1	53.5893	60.5593	0.4359	0.3484	0.471	0.39215	0.4185	155	-0.388387	0.129032
c15964.graph_c0	45.6162	51.9458	0.45	0.31	0.66	0.38	0.4733	100	0.164	0.14
c15972.graph_c0	51.3438	56.8976	0.5169	0.4009	0.6281	0.4589	0.5153	207	-0.104831	0.101449
c15979.graph_c0	50.1959	51.449	0.3495	0.4077	0.6991	0.3786	0.4854	102	-0.947059	0.04902
c15986.graph_c0	50.3835	56.98	0.5065	0.5324	0.4611	0.51945	0.5	154	-0.972078	0.090909
c15993.graph_c0	49.9579	50.8284	0.4369	0.3106	0.6213	0.37375	0.4563	103	-0.494175	0.145631
c15997.graph_c0	51.7203	51.8687	0.6095	0.7307	0.2981	0.6701	0.5463	104	-0.470192	0.076923
c16004.graph_c0	49.5149	52.7161	0.5421	0.3815	0.6975	0.4618	0.5402	248	-0.555645	0.060484
c16018.graph_c0	53.0498	58.3363	0.4546	0.2686	0.3926	0.3616	0.3719	242	-0.007438	0.090909
c16019.graph_c0	50.1896	56.4205	0.4485	0.4075	0.6	0.428	0.4852	135	-0.28	0.140741
c16023.graph_c0	54.9259	59.5338	0.4762	0.3863	0.4603	0.43125	0.441	189	-0.22963	0.121693
c16026.graph_c0	50.3294	55.8395	0.5736	0.4574	0.5859	0.5155	0.5389	128	-1.29219	0.039063
c16028.graph_c0	52.3819	58.843	0.4041	0.2877	0.5137	0.3459	0.4019	146	-0.371918	0.10274
c16044.graph_c0	51.8507	57.8556	0.5687	0.4313	0.5882	0.5	0.5294	153	-0.547713	0.045752
c16051.graph_c0	51.1363	56.9181	0.4711	0.438	0.6198	0.45455	0.5097	121	-0.022314	0.099174
c16055.graph_c0	52.6056	58.4469	0.4493	0.413	0.3869	0.43115	0.4165	137	-0.821898	0.072993
c16066.graph_c0	50.5888	53.5748	0.466	0.398	0.6602	0.432	0.5081	102	-0.260784	0.127451
c16070.graph_c0	51.2996	54.7569	0.5241	0.5294	0.6631	0.52675	0.5722	187	-1.10802	0.048128
c16074.graph_c0	49.5577	55.5474	0.5218	0.3914	0.3739	0.4566	0.429	115	-0.925217	0.017391
c16075.graph_c0	53.0542	56.267	0.438	0.3066	0.3723	0.3723	0.3722	136	-0.300736	0.095588
c16079.graph_c0	50.382	51.2466	0.4048	0.373	0.312	0.3889	0.3634	125	-0.36	0.16
c16086.graph_c0	50.6202	57.2959	0.4553	0.3534	0.3759	0.40435	0.395	133	-0.040601	0.105263
c16087.graph_c0	54.2081	60.137	0.4364	0.4	0.5388	0.4182	0.4584	180	-1.42389	0.072222
c16088.graph_c0	43.6058	50.8867	0.5321	0.4562	0.7217	0.49415	0.57	388	-0.627835	0.056701
c16091.graph_c0	51.3924	60.0802	0.6144	0.4509	0.5555	0.53265	0.5403	153	-0.91634	0.058824
c16094.graph_c0	48.6913	53.5526	0.4207	0.3475	0.3109	0.3841	0.3597	164	-0.2	0.097561
c16106.graph_c0	51.7662	57.4396	0.4266	0.3846	0.3776	0.4056	0.3963	143	-0.593706	0.055944
c16115.graph_c0	51.1558	56.8424	0.5049	0.3267	0.5544	0.4158	0.462	101	-0.116832	0.108911
c16118.graph_c0	50.2536	54.8477	0.4745	0.365	0.6132	0.41975	0.4841	137	-0.406569	0.080292
c16123.graph_c0	51.4512	58.246	0.3689	0.3107	0.5922	0.3398	0.424	102	-0.756863	0.078431
c16128.graph_c0	52.858	60.6496	0.489	0.2638	0.453	0.3764	0.4019	181	-0.283978	0.060773
c16129.graph_c0	52.5663	58.8694	0.4583	0.2361	0.5556	0.3472	0.4167	143	-0.404895	0.097902
c16139.graph_c0	49.2964	54.4802	0.5936	0.4362	0.3546	0.5149	0.4617	282	-0.095036	0.042553
c16141.graph_c0	51.4465	51.5383	0.625	0.2885	0.6731	0.45675	0.5289	104	-1.1625	0.086538
c16146.graph_c0	52.5675	59.819	0.4818	0.3636	0.5636	0.4227	0.4697	110	-0.693636	0.090909
c16147.graph_c0	46.7609	43.8873	0.6028	0.4255	0.7447	0.51415	0.591	141	-0.870213	0.049645
c16154.graph_c0	51.3697	54.5937	0.5566	0.3773	0.6509	0.46695	0.5283	212	-0.404717	0.089623
c16158.graph_c0	49.3502	52.1407	0.4776	0.3728	0.2881	0.4252	0.3797	177	0.005085	0.101695
c16182.graph_c0	55.1694	59.5692	0.4512	0.4146	0.4634	0.4329	0.4431	163	-0.39816	0.110429
c16185.graph_c0	50.1844	59.0122	0.5321	0.3303	0.422	0.4312	0.4281	108	-0.040741	0.083333
c16203.graph_c0	51.5585	58.8666	0.4809	0.2977	0.4885	0.3893	0.4224	131	0.072519	0.091603
c16207.graph_c0	54.1921	59.9708	0.5514	0.4393	0.486	0.49535	0.4923	107	-1.37477	0.037383
c16224.graph_c0	47.8811	52.2908	0.4192	0.2973	0.3128	0.35825	0.3432	259	-1.0583	0.07722
c16225.graph_c0	50.5995	57.7185	0.3566	0.3427	0.4476	0.34965	0.3823	142	0.178169	0.147887
c16228.graph_c0	53.4871	57.2726	0.4012	0.4671	0.6287	0.43415	0.499	166	-0.279518	0.096386
c16237.graph_c0	50.4481	55.4305	0.4048	0.4743	0.3444	0.43955	0.4079	330	-0.575758	0.081818
c16240.graph_c0	53.035	57.4699	0.6176	0.2941	0.4044	0.45585	0.4387	136	-1.14779	0.095588
c16247.graph_c0	52.3116	57.5513	0.4718	0.2903	0.379	0.38105	0.3804	248	-1.2129	0.020161
c16252.graph_c0	55.4984	58.8883	0.5193	0.3846	0.4952	0.45195	0.4662	103	-0.852427	0.058252
c16256.graph_c0	50.4617	56.371	0.4118	0.3137	0.3628	0.36275	0.3628	101	0.326733	0.118812
c16267.graph_c0	52.834	60.7936	0.4928	0.4353	0.5	0.46405	0.476	278	-1.24784	0.082734
c16268.graph_c0	49.2577	52.422	0.8037	0.3962	0.6793	0.59995	0.627	106	-0.789623	0.066038
c16273.graph_c0	50.495	54.6836	0.4233	0.3953	0.3411	0.4093	0.3866	214	-1.1014	0.079439
c16275.graph_c0	53.3525	58.6091	0.3786	0.3787	0.5825	0.37865	0.4466	103	-0.727185	0.058252
c16276.graph_c0	47.5849	47.9646	0.3931	0.2833	0.2659	0.3382	0.3141	173	-0.293064	0.156069
c16277.graph_c0	48.33	52.2741	0.4065	0.329	0.2967	0.36775	0.3441	154	0.080519	0.12987
c16279.graph_c0	55.332	60.8499	0.4929	0.5024	0.4976	0.49765	0.4976	211	-0.874882	0.037915
c16280.graph_c0	52.5433	59.2656	0.4359	0.3803	0.4145	0.4081	0.4103	233	0.622747	0.06867
c16290.graph_c0	52.9527	58.6262	0.4638	0.3551	0.413	0.40945	0.4107	137	-0.462774	0.080292
c16293.graph_c0	51.3682	56.9969	0.4946	0.4325	0.6244	0.46355	0.5171	370	-0.315135	0.102703
c16295.graph_c0	50.4628	59.0963	0.6115	0.4268	0.5287	0.51915	0.5223	157	-1.29745	0.044586
c16299.graph_c0	55.2457	57.7489	0.4	0.3366	0.6153	0.3683	0.4505	104	0.111538	0.144231
c16300.graph_c0	55.4661	60.5579	0.5023	0.3662	0.4694	0.43425	0.446	213	-0.916901	0.061033
c16310.graph_c0	51.5484	56.3246	0.5616	0.3724	0.6069	0.467	0.5138	145	-0.331724	0.062069
c16316.graph_c0	54.161	58.403	0.5013	0.4297	0.5346	0.4655	0.4884	376	-0.613032	0.069149
c16317.graph_c0	52.8647	54.6013	0.6568	0.7042	0.3373	0.6805	0.5661	169	-0.512426	0.029586
c16318.graph_c0	53.0771	60.5065	0.5826	0.2782	0.4783	0.4304	0.4464	114	-0.296491	0.078947
c16331.graph_c0	52.1557	57.692	0.4593	0.3414	0.399	0.40035	0.4	208	-0.480769	0.081731
c16343.graph_c0	52.0464	55.7451	0.4978	0.3392	0.6079	0.4185	0.4817	227	-0.111454	0.105727
c16343.graph_c0	53.0122	58.348	0.497	0.3833	0.4671	0.44015	0.4491	166	-0.468675	0.084337
c16346.graph_c0	49.7341	57.2242	0.455	0.3387	0.3704	0.39685	0.388	188	-0.83883	0.079787
c16359.graph_c0	51.469	54.1197	0.5692	0.3799	0.6744	0.47455	0.5412	129	-0.327132	0.062016
c16361.graph_c0	51.4038	54.4749	0.4955	0.4464	0.6607	0.47095	0.5342	112	-0.858036	0.0625
c16365.graph_c0	51.3025	60.3827	0.4507	0.5423	0.5211	0.4965	0.5047	142	-0.645775	0.028169
c16366.graph_c0	53.3069	60.8984	0.4394	0.3485	0.5115	0.39395	0.4329	131	0.084733	0.083969
c16367.graph_c0	46.6068	51.4462	0.4805	0.394	0.2943	0.43725	0.3896	231	-0.118182	0.08658
c16374.graph_c0	52.513	58.4716	0.4657	0.3448	0.5793	0.40525	0.4633	145	-0.214483	0.055172
c16374.graph_c0	53.0283	59.1847	0.496	0.336	0.464	0.416	0.432	124	-0.504032	0.08871
c16384.graph_c0	51.9177	58.1178	0.4052	0.3791	0.451	0.39215	0.4118	153	-0.475163	0.084967
c16392.graph_c0	49.5955	52.1934	0.4204	0.351	0.3143	0.3857	0.3619	490	0.095102	0.1
c16393.graph_c0	52.7572	58.2288	0.545	0.3792	0.6019	0.4621	0.5087	211	-0.900474	0.037915
c16398.graph_c0	50.5349	60.6826	0.5085	0.2629	0.5143	0.3857	0.4286	175	-1.25943	0.04
c16400.graph_c0	52.9567	58.5306	0.4807	0.455	0.4785	0.46785	0.4714	232	-0.3	0.060345
c16402.graph_c0	53.4531	60.0405	0.4902	0.4118	0.5	0.451	0.4673	102	-0.276471	0.078431
c16403.graph_c0	52.1128	57.9862	0.4554	0.3564	0.38	0.4059	0.3974	100	-0.333	0.15
c16407.graph_c0	53.6287	59.6576	0.7153	0.375	0.5147	0.54515	0.5354	136	-1.46103	0.088235
c16414.graph_c0	52.7384	52.7349	0.6709	0.5223	0.3821	0.5966	0.5254	157	-0.544586	0.025478
c16425.graph_c0	48.2724	47.4695	0.5436	0.3916	0.7708	0.4676	0.5687	240	-0.715	0.070833
c16428.graph_c0	54.6542	60.6979	0.5073	0.3634	0.517	0.43535	0.4626	410	-0.117317	0.07561
c16433.graph_c0	50.1381	58.1115	0.4357	0.3275	0.3955	0.3816	0.3862	397	-0.149874	0.098237
c16438.graph_c0	52.07	59.2465	0.4921	0.4604	0.5555	0.47625	0.5026	125	-0.2168	0.128
c16446.graph_c0	44.6695	44.8342	0.6056	0.4194	0.8028	0.5125	0.6093	359	-0.450975	0.044568
c16461.graph_c0	54.5367	59.4136	0.5087	0.4216	0.5505	0.46515	0.4936	286	-1.2035	0.066434
c16474.graph_c0	51.5066	56.4638	0.5273	0.3546	0.5229	0.44095	0.468	109	-1.56514	0.027523
c16481.graph_c0	53.9099	56.9925	0.5279	0.4238	0.6134	0.47585	0.5217	268	0.493284	0.104478
c16496.graph_c0	49.7472	52.4726	0.5406	0.3892	0.7027	0.4649	0.5442	185	-0.544865	0.075676
c16505.graph_c0	51.3855	58.1335	0.5085	0.4322	0.6102	0.47035	0.5169	118	-0.113559	0.101695
c16512.graph_c0	53.8368	57.8705	0.6046	0.4884	0.5116	0.5465	0.5349	129	-0.830233	0.062016
c16514.graph_c0	51.2178	54.525	0.4599	0.4385	0.6524	0.4492	0.5169	186	-0.971505	0.107527
c16518.graph_c0	50.8448	57.7762	0.4105	0.4081	0.3914	0.4093	0.4034	418	0.450239	0.126794
c16521.graph_c0	50.575	55.2158	0.4338	0.3887	0.3352	0.41125	0.386	355	-0.648732	0.050704
c16532.graph_c0	48.2613	52.4518	0.3944	0.2887	0.2958	0.34155	0.3263	142	-0.421831	0.098592
c16553.graph_c0	54.9637	59.2933	0.4771	0.4379	0.4144	0.4575	0.4433	152	-0.339474	0.098684
c16554.graph_c0	52.1148	60.5787	0.4642	0.4286	0.4821	0.4464	0.4584	111	-0.920721	0.135135
c16557.graph_c0	51.6526	55.632	0.3981	0.2718	0.3592	0.33495	0.343	102	-0.368627	0.147059
c16557.graph_c1	50.2835	58.7859	0.4375	0.2857	0.4057	0.3616	0.3764	175	-0.579429	0.137143
c16575.graph_c0	53.4099	60.4648	0.4153	0.3825	0.4536	0.3989	0.4171	182	-0.271978	0.126374
c16577.graph_c0	50.45	58.5055	0.5739	0.4696	0.6	0.52175	0.5479	115	0.531304	0.130435
c16581.graph_c0	50.3751	55.8767	0.5056	0.3854	0.648	0.4455	0.513	179	-1.00112	0.027933
c16596.graph_c1	45.7811	51.1351	0.6069	0.4709	0.7035	0.5389	0.5938	172	-0.523256	0.069767
c16599.graph_c0	52.6576	56.7796	0.5365	0.4598	0.635	0.49815	0.5438	273	-0.041392	0.117216
c16603.graph_c0	51.1351	58.6723	0.5238	0.4127	0.5476	0.46825	0.4947	125	-0.6024	0.12
c16604.graph_c0	48.7098	49.9428	0.4752	0.4256	0.7376	0.4504	0.5461	141	-0.735461	0.078014
c16609.graph_c0	51.6643	54.2736	0.48	0.345	0.65	0.4125	0.4917	200	-0.7335	0.07
c16640.graph_c0	52.5566	59.1245	0.4856	0.3768	0.5072	0.4312	0.4566	138	-0.894928	0.07971
c16645.graph_c0	48.783	51.0735	0.4661	0.3891	0.6878	0.4276	0.5143	220	-0.529546	0.077273
c16645.graph_c1	49.861	52.8901	0.5	0.3209	0.6945	0.41045	0.5048	239	0.707113	0.129707
c16660.graph_c0	55.237	59.3596	0.3439	0.4458	0.465	0.39485	0.4182	156	-0.18718	0.108974
c16665.graph_c0	46.5915	46.0401	0.5726	0.3952	0.7317	0.4839	0.5661	123	-1.29512	0.03252
c16681.graph_c0	51.2818	51.7414	0.371	0.3172	0.6882	0.3441	0.4588	186	0.594624	0.177419
c16685.graph_c0	46.1632	46.41	0.5231	0.4778	0.778	0.50045	0.5929	563	-0.322203	0.069272
c16699.graph_c0	52.0629	53.4417	0.4516	0.371	0.3548	0.4113	0.3925	185	0.245946	0.118919
c1670.graph_c0	49.7258	51.3246	0.4285	0.3474	0.2796	0.38795	0.3521	118	-1.58814	0.042373
c16727.graph_c0	52.4861	58.9066	0.425	0.4833	0.5667	0.45415	0.4917	120	0.53	0.116667
c16735.graph_c0	50.6772	53.6396	0.5122	0.3805	0.6683	0.44635	0.5203	204	-0.25098	0.102941
c1676.graph_c0	53.1148	60.0964	0.4865	0.4324	0.4414	0.45945	0.4534	111	-0.162162	0.108108
c16760.graph_c0	49.3482	60.4322	0.4285	0.5619	0.4857	0.4952	0.492	105	-0.034286	0.095238
c16761.graph_c0	51.049	60.055	0.4605	0.3787	0.4496	0.4196	0.4296	366	-0.076229	0.090164
c16769.graph_c0	51.3162	55.8383	0.5688	0.4563	0.65	0.51255	0.5583	159	-0.789937	0.044025
c16779.graph_c0	52.28	54.7296	0.4492	0.3983	0.3305	0.42375	0.3927	118	-0.292373	0.067797
c16784.graph_c0	53.9441	60.6201	0.3913	0.3676	0.502	0.37945	0.4203	252	-0.110317	0.115079
c16791.graph_c0	55.3739	60.414	0.4841	0.2778	0.4723	0.38095	0.4114	252	-0.34127	0.115079
c16803.graph_c0	51.4095	59.1368	0.5481	0.3365	0.5437	0.4423	0.4759	103	-0.64466	0.038835
c16819.graph_c0	52.4781	56.8989	0.4634	0.3984	0.3659	0.4309	0.4092	123	-0.618699	0.081301
c16822.graph_c0	51.3033	59.0623	0.4722	0.4136	0.4197	0.4429	0.4351	323	-0.591641	0.105263
c16824.graph_c0	55.7227	60.6661	0.4502	0.4429	0.5445	0.44655	0.4791	270	-0.885556	0.033333
c16835.graph_c0	53.6647	60.2202	0.4911	0.3482	0.5268	0.41965	0.4553	112	-0.547321	0.098214
c16840.graph_c0	46.572	52.2454	0.4926	0.2808	0.6699	0.3867	0.4811	202	0.135643	0.069307
c1685.graph_c0	48.8651	43.3169	0.6053	0.4386	0.807	0.52195	0.617	114	-0.207895	0.087719
c16856.graph_c0	51.5873	60.7424	0.4726	0.4521	0.5205	0.46235	0.4817	146	-1.11096	0.041096
c16860.graph_c0	52.9439	59.6038	0.3378	0.3919	0.4324	0.36485	0.3874	147	-0.293878	0.14966
c16888.graph_c0	53.4371	57.7148	0.469	0.407	0.5	0.438	0.4586	112	-0.6625	0.044643
c16904.graph_c0	53.1048	57.7153	0.4807	0.3812	0.3833	0.43095	0.4152	180	-0.115	0.083333
c16907.graph_c0	52.2325	58.2621	0.4167	0.4702	0.3928	0.44345	0.4266	167	-0.713772	0.077844
c16907.graph_c0	50.9767	60.2844	0.5448	0.5747	0.4776	0.55975	0.5323	133	-0.486466	0.090226
c16912.graph_c0	53.086	52.9133	0.5098	0.5294	0.696	0.5196	0.5785	102	-0.718628	0.039216
c16931.graph_c0	49.6241	55.3783	0.4429	0.3357	0.35	0.3893	0.3762	139	-0.173381	0.129496
c16939.graph_c0	53.809	56.4712	0.4846	0.3846	0.6307	0.4346	0.5	130	0.563077	0.161538
c16939.graph_c1	48.8992	51.8349	0.4667	0.3777	0.7037	0.4222	0.5161	135	0.346667	0.125926
c16944.graph_c0	50.7115	54.8468	0.4836	0.3606	0.6394	0.4221	0.4945	122	-0.472131	0.180328
c16949.graph_c0	51.5466	53.7631	0.3238	0.2857	0.3238	0.30475	0.3111	105	-0.576191	0.171429
c16959.graph_c0	52.0638	51.9484	0.4345	0.2459	0.295	0.3402	0.3252	122	-1.66066	0.065574
c16963.graph_c0	52.9286	55.8708	0.5616	0.363	0.6507	0.4623	0.5251	146	-1.05959	0.068493
c16998.graph_c0	51.6877	57.3191	0.5098	0.402	0.3726	0.4559	0.4281	102	-1.02843	0.147059
c17010.graph_c0	55.3578	60.7878	0.4554	0.3785	0.5108	0.41695	0.4482	649	-0.363944	0.114022
c17020.graph_c0	52.1614	57.9919	0.4123	0.4245	0.4857	0.4184	0.4408	245	-1.68286	0.02449
c17026.graph_c0	48.9252	56.3459	0.4218	0.415	0.3538	0.4184	0.3968	146	-0.385616	0.075342
c17038.graph_c0	46.606	49.6294	0.5893	0.4375	0.7321	0.5134	0.5863	111	-0.501802	0.081081
c17040.graph_c0	46.9428	50.6121	0.4962	0.376	0.6992	0.4361	0.5239	133	0.063158	0.105263
c17049.graph_c0	50.6042	59.918	0.4616	0.4405	0.4336	0.45105	0.4453	142	0.049296	0.070423
c17050.graph_c0	49.8131	56.1604	0.6177	0.4314	0.6534	0.52455	0.5672	101	-1.08713	0.019802
c17055.graph_c0	52.6884	57.4571	0.4503	0.4076	0.3714	0.42895	0.4099	210	-0.449048	0.07619
c17058.graph_c2	53.8086	59.2549	0.5104	0.4483	0.5655	0.47935	0.5081	145	-0.862069	0.062069
c17067.graph_c0	47.4077	46.1169	0.5374	0.4813	0.771	0.50935	0.5965	213	-0.748826	0.037559
c17068.graph_c0	52.3864	57.5405	0.5098	0.4331	0.5473	0.47145	0.4967	254	-0.664567	0.066929
c17070.graph_c0	52.9222	57.0623	0.5944	0.7273	0.5525	0.66085	0.6247	142	-0.86831	0.049296
c17089.graph_c0	50.2916	57.1887	0.6067	0.3666	0.62	0.48665	0.5311	150	-0.934667	0.073333
c17097.graph_c0	51.4984	56.5204	0.4151	0.3619	0.3619	0.3885	0.3797	105	-0.109524	0.152381
c17116.graph_c0	47.9732	46.1694	0.5104	0.531	0.7656	0.5207	0.6023	144	-0.45	0.104167
c1712.graph_c0	52.1794	57.8844	0.4188	0.4359	0.4103	0.42735	0.4216	116	-0.332759	0.077586
c17141.graph_c0	49.7979	54.418	0.4171	0.3374	0.3558	0.37725	0.3701	163	-0.382209	0.092025
c17146.graph_c0	52.1004	54.4357	0.4056	0.3847	0.3217	0.39515	0.3707	142	-0.266197	0.098592
c17158.graph_c0	52.6636	59.7213	0.466	0.233	0.4369	0.3495	0.3786	103	-0.967961	0.097087
c17162.graph_c0	51.258	53.2027	0.4052	0.3684	0.3224	0.3868	0.3654	152	-0.338816	0.125
c17166.graph_c0	49.3569	53.6432	0.3364	0.2765	0.3133	0.30645	0.3087	217	-0.301843	0.115207
c17169.graph_c0	52.1671	58.3777	0.4903	0.4774	0.3935	0.48385	0.4538	155	-0.2	0.025806
c17187.graph_c0	52.6976	56.2433	0.3772	0.386	0.3509	0.3816	0.3713	113	-0.084956	0.088496
c1720.graph_c0	50.6387	51.9258	0.38	0.3734	0.2934	0.3767	0.3489	150	-0.829333	0.086667
c17207.graph_c0	49.6095	48.2425	0.4746	0.4915	0.7458	0.48305	0.5707	118	-0.119492	0.09322
c17226.graph_c0	54.1034	58.2949	0.5	0.4456	0.4891	0.4728	0.4783	183	-0.282514	0.04918
c17239.graph_c0	51.8539	59.1431	0.4211	0.3552	0.4144	0.38815	0.397	151	0.675496	0.152318
c17241.graph_c0	51.0844	52.6055	0.401	0.5459	0.3188	0.47345	0.4219	207	0.041063	0.067633
c17241.graph_c2	49.9889	56.3011	0.4034	0.3863	0.362	0.39485	0.384	232	-0.243103	0.077586
c17245.graph_c0	52.9114	56.7501	0.3831	0.3085	0.3926	0.3458	0.3614	106	-0.941509	0.009434
c17251.graph_c0	47.8809	47.5037	0.4	0.4693	0.3	0.43465	0.3897	130	-0.26	0.069231
c17268.graph_c0	55.2588	57.1542	0.4043	0.4468	0.4823	0.42555	0.4445	141	-0.52695	0.113475
c17284.graph_c0	51.7797	56.0443	0.3565	0.313	0.3826	0.33475	0.3507	114	-0.701754	0.078947
c17286.graph_c0	51.181	53.2916	0.4255	0.2483	0.3192	0.3369	0.331	140	-1.12714	0.057143
c1729.graph_c0	49.806	48.32	0.4615	0.6154	0.7539	0.53845	0.6103	130	-0.013846	0.053846
c17290.graph_c0	52.2693	57.4152	0.4797	0.3574	0.3846	0.41855	0.4072	441	-1.10907	0.020408
c17299.graph_c0	47.941	42.4004	0.54	0.38	0.79	0.46	0.57	100	-0.132	0.08
c17301.graph_c0	48.9065	57.5767	0.5	0.3306	0.4113	0.4153	0.414	124	-0.324193	0.048387
c17305.graph_c0	46.4968	51.2581	0.4444	0.4029	0.3359	0.42365	0.3945	134	0.443283	0.119403
c17310.graph_c0	52.1238	55.2718	0.4495	0.3624	0.3487	0.40595	0.3869	217	-0.303226	0.092166
c17340.graph_c0	50.9853	56.6466	0.5527	0.3334	0.6371	0.44305	0.5073	113	-0.30531	0.070796
c17344.graph_c0	52.7426	60.71	0.419	0.4286	0.4952	0.4238	0.4476	104	-0.090385	0.096154
c1735.graph_c0	53.5904	56.6691	0.4314	0.3762	0.3762	0.4038	0.3948	101	-0.00495	0.138614
c17350.graph_c0	49.6344	59.8248	0.3235	0.2222	0.5037	0.27285	0.3497	135	-1.32889	0.059259
c17355.graph_c0	52.8639	57.0546	0.3779	0.3465	0.4567	0.3622	0.3937	126	-0.311111	0.15873
c17356.graph_c0	54.5165	58.8069	0.3726	0.3878	0.4449	0.3802	0.4018	262	-0.383588	0.10687
c17358.graph_c0	55.2344	59.7892	0.4132	0.4271	0.4723	0.42015	0.4375	287	-0.463066	0.066202
c17359.graph_c0	50.3637	55.5771	0.5193	0.4615	0.657	0.4904	0.546	312	-0.167949	0.054487
c17361.graph_c0	50.9538	53.1958	0.5294	0.4118	0.3152	0.4706	0.4188	237	0.167511	0.059072
c17365.graph_c0	49.0067	57.494	0.4932	0.3032	0.3982	0.3982	0.3982	221	-1.30181	0.090498
c1737.graph_c0	55.1226	60.3238	0.5292	0.4146	0.4709	0.4719	0.4716	480	-0.433125	0.08125
c17375.graph_c0	51.7927	60.0561	0.4393	0.3352	0.4393	0.38725	0.4046	172	0.04186	0.087209
c17378.graph_c0	51.4892	57.8675	0.5445	0.396	0.5544	0.47025	0.4983	100	-0.626	0.1
c17380.graph_c0	55.7627	57.2299	0.4672	0.3238	0.3934	0.3955	0.3948	244	-1.34672	0.053279
c17383.graph_c0	50.5498	59.0588	0.5449	0.3533	0.4911	0.4491	0.463	166	-1.03916	0.084337
c17386.graph_c0	48.7	51.5876	0.479	0.3535	0.7162	0.41625	0.5163	215	-0.297209	0.097674
c17387.graph_c0	45.8719	50.0201	0.6282	0.25	0.2628	0.4391	0.3803	155	0.758065	0.064516
c17395.graph_c0	53.5804	56.6654	0.473	0.3652	0.3901	0.4191	0.4094	240	-0.740417	0.1
c17396.graph_c0	53.124	57.8224	0.5096	0.4186	0.607	0.4641	0.5117	313	-0.461022	0.035144
c17399.graph_c0	51.8714	56.7147	0.4488	0.3166	0.3948	0.3827	0.3867	536	-0.591231	0.085821
c17402.graph_c0	51.1284	57.51	0.5615	0.4154	0.5692	0.48845	0.5154	129	-0.104651	0.077519
c17405.graph_c0	54.0592	59.2617	0.4774	0.3266	0.4674	0.402	0.4238	198	-0.087374	0.075758
c17407.graph_c0	50.5175	54.2556	0.5725	0.4122	0.6718	0.49235	0.5521	131	-0.366412	0.030534
c17408.graph_c1	50.9844	55.8277	0.4307	0.3693	0.3539	0.4	0.3846	130	-0.318462	0.115385
c17411.graph_c0	51.9907	56.3538	0.5402	0.3139	0.4088	0.42705	0.421	137	-0.516788	0.036496
c17414.graph_c0	54.1723	57.3616	0.4277	0.4162	0.3872	0.42195	0.4104	172	-0.283721	0.075581
c17415.graph_c0	48.3568	52.4811	0.5173	0.3918	0.3198	0.45455	0.4097	318	0.129245	0.069182
c17419.graph_c0	51.4889	54.2189	0.683	0.7268	0.3222	0.7049	0.5773	388	-0.482732	0.036082
c17423.graph_c0	54.7855	60.7061	0.4655	0.4914	0.5344	0.47845	0.4972	116	-0.72069	0.068966
c17427.graph_c0	52.3505	59.6185	0.5354	0.3141	0.5708	0.42475	0.4735	225	-0.694222	0.075556
c17438.graph_c0	52.7912	59.2974	0.52	0.568	0.584	0.544	0.5573	124	-0.492742	0.104839
c17441.graph_c1	55.1478	57.9566	0.5294	0.4059	0.5823	0.46765	0.5059	170	-0.365294	0.088235
c17443.graph_c0	51.809	58.6011	0.444	0.5198	0.4765	0.4819	0.4801	277	-0.273646	0.068592
c17445.graph_c0	53.4159	58.0877	0.5089	0.3559	0.395	0.4324	0.4199	280	0.056071	0.067857
c17445.graph_c0	53.4116	58.4014	0.5504	0.3557	0.443	0.45305	0.4497	148	-0.90946	0.02027
c17448.graph_c0	49.5406	51.2026	0.6546	0.7313	0.2747	0.69295	0.5536	495	-0.482828	0.020202
c17465.graph_c0	51.2863	58.1977	0.3393	0.3631	0.4132	0.3512	0.3718	167	-0.313772	0.191617
c17467.graph_c0	51.8499	54.0247	0.5548	0.3212	0.3212	0.438	0.399	136	-0.185294	0.088235
c17470.graph_c0	54.5977	59.425	0.4866	0.26	0.4933	0.3733	0.4133	149	-0.649664	0.060403
c17472.graph_c0	53.1508	59.7573	0.497	0.3192	0.4397	0.4081	0.4187	331	-0.877946	0.111782
c17476.graph_c0	53.0923	58.2432	0.4574	0.4032	0.5659	0.4303	0.4754	128	-0.092969	0.164063
c17479.graph_c0	55.145	59.4275	0.4656	0.3049	0.423	0.38525	0.3979	304	-0.370395	0.082237
c17480.graph_c0	52.9638	58.8072	0.4038	0.3077	0.5512	0.35575	0.421	155	0.607097	0.16129
c17483.graph_c0	53.0525	60.7582	0.4904	0.3567	0.4713	0.42355	0.4395	157	-0.159873	0.10828
c17486.graph_c0	51.6298	58.2011	0.3892	0.3825	0.443	0.38585	0.4049	149	-0.033557	0.127517
c17491.graph_c0	55.5282	60.9721	0.5242	0.4112	0.496	0.4677	0.4771	495	-0.844849	0.076768
c17493.graph_c0	50.8634	53.2846	0.5191	0.3283	0.687	0.4237	0.5114	131	-0.303817	0.091603
c17498.graph_c1	51.1183	54.9914	0.4492	0.5161	0.6344	0.48265	0.5331	186	-1.31129	0.05914
c17501.graph_c0	54.1912	58.6541	0.4854	0.4466	0.398	0.466	0.4434	205	-0.378537	0.107317
c17503.graph_c0	48.4397	47.2338	0.4602	0.4911	0.7679	0.47565	0.5727	112	-1.05982	0.0625
c17504.graph_c0	52.3814	60.6137	0.436	0.472	0.54	0.454	0.4827	250	-0.8728	0.084
c17511.graph_c0	48.6262	48.6799	0.5249	0.3986	0.7473	0.46175	0.5569	281	-0.142349	0.11032
c17513.graph_c0	50.3269	55.8554	0.4699	0.4277	0.6325	0.4488	0.51	332	-0.238856	0.084337
c17517.graph_c0	51.5257	51.8419	0.3465	0.4257	0.3267	0.3861	0.3663	101	-0.730693	0.059406
c17519.graph_c0	51.2573	55.9057	0.4492	0.3123	0.3474	0.38075	0.3696	284	-0.452465	0.098592
c17520.graph_c0	48.7157	53.0082	0.5088	0.3728	0.3158	0.4408	0.3992	228	-0.140351	0.087719
c17521.graph_c0	50.9042	55.7145	0.4457	0.2959	0.3445	0.3708	0.3621	266	0.165413	0.071429
c17521.graph_c0	52.9235	55.6048	0.4671	0.3685	0.3553	0.4178	0.3969	151	-0.131126	0.112583
c17523.graph_c0	53.275	58.8508	0.5226	0.4804	0.5675	0.5015	0.5235	332	-0.614458	0.075301
c17526.graph_c0	52.2671	58.9051	0.5069	0.3103	0.5586	0.4086	0.4587	145	-0.311724	0.068966
c1753.graph_c0	52.0582	57.0748	0.4697	0.356	0.3712	0.41285	0.399	132	-0.279545	0.083333
c17530.graph_c0	52.7509	57.4481	0.4909	0.4	0.3727	0.44545	0.4212	109	-0.597248	0.082569
c17532.graph_c0	53.1712	59.7854	0.3689	0.4272	0.5243	0.39805	0.4402	103	-0.095146	0.165049
c17534.graph_c0	50.3358	56.6991	0.4713	0.3851	0.6243	0.4282	0.4933	173	-0.800578	0.080925
c17540.graph_c0	50.3361	54.3821	0.4915	0.3474	0.3305	0.41945	0.3898	117	-0.315385	0.153846
c17541.graph_c1	48.3526	47.575	0.5431	0.4173	0.7682	0.4802	0.5761	151	-0.65298	0.072848
c17541.graph_c2	51.9185	54.5708	0.4934	0.4803	0.6755	0.48685	0.5494	151	-0.674172	0.019868
c17542.graph_c0	50.7424	59.6939	0.49	0.39	0.48	0.44	0.4533	99	-0.713131	0.070707
c17545.graph_c0	53.6378	57.5492	0.4315	0.4398	0.5892	0.43565	0.4869	240	-0.68375	0.0625
c17546.graph_c0	53.8391	60.9753	0.5597	0.3334	0.4969	0.44655	0.4633	159	-0.991195	0.056604
c17554.graph_c0	50.9307	56.5637	0.4115	0.3508	0.3769	0.38115	0.3798	191	-0.136649	0.068063
c17556.graph_c0	51.5281	60.3347	0.53	0.37	0.52	0.45	0.4733	100	-0.656	0.07
c17558.graph_c0	54.6534	60.1416	0.52	0.4	0.55	0.46	0.49	99	-0.708081	0.141414
c17559.graph_c0	48.947	54.193	0.519	0.3371	0.3334	0.42805	0.3965	263	-1.01217	0.026616
c17561.graph_c0	55.4851	58.266	0.4183	0.3365	0.5	0.3774	0.4183	207	-1.12271	0.072464
c17562.graph_c0	50.9829	57.59	0.3991	0.3363	0.3767	0.3677	0.3707	222	0.598649	0.126126
c17562.graph_c0	52.1005	55.3642	0.4361	0.3663	0.3372	0.4012	0.3798	171	-0.130994	0.169591
c17562.graph_c0	52.3023	54.9189	0.4505	0.3514	0.3693	0.40095	0.3904	110	-1.34455	0.027273
c17563.graph_c0	53.6674	57.4436	0.4366	0.3358	0.4217	0.3862	0.398	267	-0.704869	0.06367
c17563.graph_c0	51.8154	56.8478	0.3762	0.2772	0.4554	0.3267	0.3696	100	-0.974	0.13
c17567.graph_c0	53.1601	60.6763	0.4932	0.304	0.473	0.3986	0.4234	148	-0.183108	0.054054
c17568.graph_c0	53.1048	58.84	0.4607	0.3089	0.4188	0.3848	0.3961	190	0.304737	0.157895
c17569.graph_c0	53.3987	60.6765	0.5021	0.4335	0.4807	0.4678	0.4721	232	-0.432759	0.038793
c17575.graph_c0	53.2824	58.9162	0.4715	0.4107	0.5928	0.4411	0.4917	279	-0.001075	0.103943
c17579.graph_c0	51.223	56.1402	0.4309	0.3724	0.5638	0.40165	0.4557	187	-0.220856	0.074866
c17580.graph_c0	52.9769	55.3729	0.5691	0.4254	0.6574	0.49725	0.5507	180	-0.425	0.016667
c17584.graph_c0	48.2999	54.0949	0.4872	0.4872	0.6667	0.4872	0.547	116	-0.913793	0.068966
c17585.graph_c0	51.0984	52.788	0.498	0.4017	0.3695	0.44985	0.4231	248	-0.007662	0.096774
c17587.graph_c0	51.1581	56.3453	0.4613	0.3247	0.3542	0.393	0.3801	270	-0.29963	0.077778
c17589.graph_c0	52.6637	56.9436	0.3846	0.3799	0.6299	0.38225	0.4647	207	-0.584541	0.125604
c17590.graph_c1	53.6635	59.5703	0.4543	0.3307	0.5477	0.3925	0.4442	493	-0.144422	0.105477
c17597.graph_c0	52.6217	56.4519	0.52	0.2267	0.6067	0.37335	0.4511	150	-0.189333	0.153333
c17599.graph_c0	51.4877	58.0183	0.5049	0.3284	0.4167	0.41665	0.4167	204	-0.765686	0.053922
c17602.graph_c0	47.6424	48.4863	0.5594	0.4951	0.7524	0.52725	0.6023	202	0.016832	0.024752
c17608.graph_c0	53.9157	59.7017	0.4895	0.3286	0.4336	0.40905	0.4172	142	0.170422	0.084507
c17613.graph_c0	51.7141	59.877	0.4943	0.3218	0.4943	0.40805	0.4368	173	-0.572833	0.069364
c17616.graph_c0	51.5907	59.3004	0.4251	0.3651	0.5395	0.3951	0.4432	366	0.533606	0.120219
c17618.graph_c0	51.5405	52.7856	0.5276	0.3809	0.5635	0.45425	0.4907	126	-0.092063	0.071429
c17618.graph_c0	53.5508	55.0164	0.5635	0.3809	0.5317	0.4722	0.4921	126	-0.353174	0.055556
c17619.graph_c0	52.4264	55.4074	0.5049	0.3398	0.3689	0.42235	0.4046	205	-0.820488	0.019512
c17621.graph_c0	53.1721	59.1821	0.4512	0.3712	0.4166	0.4112	0.4131	132	-1.42121	0.060606
c17622.graph_c0	52.704	57.8871	0.5652	0.4907	0.6056	0.52795	0.5538	322	-0.595963	0.086957
c17637.graph_c0	52.5292	56.0011	0.4281	0.4133	0.3506	0.4207	0.3973	270	-0.12	0.081481
c17647.graph_c0	50.9223	55.5676	0.5324	0.405	0.3486	0.4687	0.4287	478	-0.02908	0.079498
c17655.graph_c0	50.7718	55.4908	0.4459	0.3142	0.3547	0.38005	0.3716	295	-0.49322	0.115254
c17657.graph_c0	47.4506	45.7551	0.5804	0.4821	0.7857	0.53125	0.6161	112	-1.26518	0.044643
c17660.graph_c0	52.5581	59.5519	0.4986	0.4121	0.5797	0.45535	0.4968	364	-0.27555	0.096154
c17661.graph_c0	52.8932	60.7384	0.4307	0.3285	0.5183	0.3796	0.4258	137	0.023358	0.109489
c17663.graph_c0	50.0538	52.842	0.5084	0.3782	0.6933	0.4433	0.5266	238	-0.815966	0.029412
c17664.graph_c1	51.5995	55.9489	0.4609	0.3521	0.3479	0.4065	0.387	229	-0.217904	0.061135
c17665.graph_c0	50.8147	51.0623	0.6726	0.713	0.278	0.6928	0.5546	223	-0.647982	0.022422
c17669.graph_c0	52.3413	55.9579	0.4483	0.3563	0.3506	0.4023	0.385	173	-0.301156	0.127168
c17669.graph_c0	49.5303	60.1867	0.4657	0.3282	0.458	0.39695	0.4173	130	-0.518462	0.069231
c17673.graph_c0	53.6433	58.9556	0.4798	0.4574	0.5785	0.4686	0.5052	222	-0.680631	0.031532
c17686.graph_c0	48.6098	53.691	0.5071	0.436	0.6824	0.47155	0.5418	210	-0.385238	0.071429
c17687.graph_c0	52.7962	56.4508	0.5538	0.4113	0.6203	0.48255	0.5285	316	-0.698101	0.094937
c17688.graph_c0	52.9693	59.4631	0.404	0.3596	0.4187	0.3818	0.3941	203	-0.627094	0.078818
c17691.graph_c0	49.3468	57.2646	0.4858	0.41	0.4605	0.4479	0.4522	139	-1.09353	0.035971
c17694.graph_c0	51.98	56.8057	0.5097	0.3932	0.398	0.45145	0.4337	205	-0.688293	0.131707
c17697.graph_c0	53.189	60.3403	0.4505	0.4012	0.468	0.42585	0.44	343	-0.255102	0.06414
c17698.graph_c1	48.1828	58.7952	0.5833	0.3084	0.514	0.44585	0.4689	107	-0.476636	0.074766
c17703.graph_c0	52.3355	59.9082	0.45	0.3583	0.5334	0.40415	0.4472	119	0.703361	0.117647
c17706.graph_c0	52.6429	58.1716	0.5714	0.2467	0.5455	0.40905	0.4546	154	-1.14416	0.032468
c1771.graph_c0	51.9239	57.4048	0.5091	0.3637	0.6182	0.4364	0.497	110	-0.174545	0.072727
c17716.graph_c0	53.6687	59.9522	0.4369	0.466	0.5146	0.45145	0.4725	102	-1.18725	0.098039
c17719.graph_c0	51.2954	58.5549	0.4931	0.4495	0.4587	0.4713	0.4672	218	-1.24541	0.073394
c17725.graph_c0	51.6817	50.6913	0.5454	0.3273	0.7195	0.43635	0.5303	164	-0.973171	0.085366
c17726.graph_c0	49.1684	54.8589	0.4766	0.3509	0.3314	0.41375	0.3863	341	-0.21349	0.085044
c17727.graph_c0	51.004	52.3133	0.5773	0.7474	0.2989	0.66235	0.5413	194	-0.276804	0.036082
c17729.graph_c0	54.2657	60.5488	0.3847	0.3334	0.4807	0.35905	0.3996	155	-0.927742	0.103226
c17731.graph_c0	52.0813	58.2155	0.4971	0.4277	0.578	0.4624	0.5009	173	-0.263006	0.063584
c17736.graph_c0	49.1643	48.814	0.4567	0.4252	0.748	0.44095	0.5433	126	-0.672222	0.095238
c17739.graph_c0	50.8868	56.7186	0.4499	0.2751	0.3722	0.3625	0.3657	308	-0.637338	0.055195
c17741.graph_c0	53.092	58.8294	0.4292	0.3084	0.4021	0.3688	0.3799	479	-0.149687	0.114823
c17745.graph_c0	51.5323	56.5627	0.5	0.3453	0.631	0.42265	0.4921	167	-0.846108	0.053892
c17748.graph_c0	52.9484	56.116	0.5327	0.3422	0.5506	0.43745	0.4752	335	-1.54627	0.044776
c17748.graph_c0	53.0504	59.5563	0.377	0.4016	0.4508	0.3893	0.4098	121	-0.556198	0.132231
c17749.graph_c0	52.305	59.3214	0.5414	0.3758	0.5605	0.4586	0.4926	156	-0.577564	0.096154
c17752.graph_c0	53.9473	57.1645	0.4233	0.418	0.3677	0.42065	0.403	377	0.003979	0.129973
c17756.graph_c0	51.5737	54.786	0.7546	0.2818	0.6454	0.5182	0.5606	110	-1.73091	0.045455
c17757.graph_c0	52.9996	58.1592	0.5094	0.392	0.568	0.4507	0.4899	425	-0.254823	0.08
c17757.graph_c0	52.7579	60.0284	0.4388	0.3742	0.551	0.4065	0.4547	293	-0.438567	0.081911
c17762.graph_c0	51.4793	59.6485	0.4292	0.3777	0.4421	0.40345	0.4163	232	0.706466	0.107759
c17764.graph_c0	54.4736	59.7885	0.3944	0.3646	0.5625	0.3795	0.4405	288	0.052083	0.142361
c17767.graph_c0	51.9407	59.1889	0.5957	0.5425	0.4841	0.5691	0.5408	187	-0.214973	0.069519
c17770.graph_c0	52.6725	58.2265	0.4363	0.2551	0.3892	0.3457	0.3602	149	-0.718121	0.09396
c17772.graph_c0	54.9121	59.1617	0.5156	0.3356	0.5501	0.4256	0.4671	289	-0.857093	0.034602
c17776.graph_c0	57.7025	60.6036	0.4309	0.4051	0.5209	0.418	0.4523	310	-0.196129	0.129032
c17780.graph_c0	52.8795	54.6545	0.5518	0.4345	0.5311	0.49315	0.5058	145	-0.811035	0.041379
c17782.graph_c0	51.015	52.9163	0.4774	0.3292	0.3087	0.4033	0.3717	242	-0.401653	0.078512
c17785.graph_c1	53.1843	55.0808	0.6442	0.6699	0.3301	0.65705	0.5484	103	-0.575728	0.048544
c17788.graph_c0	51.724	59.9831	0.4014	0.4218	0.5238	0.4116	0.449	146	0.027397	0.109589
c17792.graph_c0	50.9816	57.128	0.5405	0.25	0.6284	0.39525	0.473	147	-0.813605	0.095238
c17801.graph_c1	49.2507	49.8342	0.4725	0.3307	0.7401	0.4016	0.5144	127	-0.066142	0.11811
c17807.graph_c0	51.312	58.2131	0.5061	0.4024	0.4939	0.45425	0.4675	163	-0.157669	0.092025
c17811.graph_c0	53.2127	58.7658	0.5442	0.347	0.5782	0.4456	0.4898	147	0.17415	0.129252
c17811.graph_c1	47.2878	49.5265	0.4025	0.522	0.7422	0.46225	0.5555	159	-0.84717	0.081761
c17815.graph_c0	52.0287	57.4169	0.5224	0.2935	0.625	0.40795	0.4801	200	-0.3355	0.055
c17820.graph_c0	54.7886	55.2471	0.669	0.4366	0.6268	0.5528	0.5775	142	-0.770423	0.070423
c17824.graph_c0	52.7402	56.8048	0.4583	0.4293	0.5864	0.4438	0.4913	191	0.208377	0.109948
c1783.graph_c0	54.0859	58.6458	0.4386	0.4717	0.5613	0.45515	0.4906	212	-0.629245	0.061321
c17830.graph_c0	51.7997	54.1833	0.4685	0.4145	0.6396	0.4415	0.5076	110	0.151818	0.109091
c17831.graph_c0	55.1721	60.2935	0.4566	0.4148	0.4566	0.4357	0.4426	311	-0.345016	0.11254
c17833.graph_c0	53.1595	59.1078	0.4173	0.2992	0.4331	0.35825	0.3832	126	-0.815079	0.142857
c17835.graph_c0	51.9588	56.1306	0.5344	0.1908	0.3511	0.3626	0.3588	130	-0.661538	0.053846
c17836.graph_c0	50.2272	52.7567	0.4324	0.2837	0.3176	0.35805	0.3446	148	-0.332433	0.087838
c17838.graph_c0	52.0355	60.7209	0.5084	0.4407	0.4661	0.47455	0.4717	117	-0.764103	0.051282
c17839.graph_c0	50.6598	58.2258	0.5	0.372	0.3902	0.436	0.4208	164	-0.035976	0.097561
c1784.graph_c0	50.873	57.0721	0.4809	0.4046	0.6297	0.44275	0.5051	261	-0.27318	0.095785
c17841.graph_c0	54.1076	57.1028	0.3851	0.3043	0.4099	0.3447	0.3664	161	0.656522	0.180124
c17843.graph_c0	52.5145	59.2871	0.4066	0.3187	0.5165	0.36265	0.4139	182	-0.058791	0.098901
c17848.graph_c0	53.1195	58.8826	0.4583	0.3229	0.4167	0.3906	0.3993	287	-0.665854	0.121951
c17848.graph_c0	50.4734	57.4082	0.3739	0.3458	0.6168	0.35985	0.4455	106	-1.24811	0.084906
c1785.graph_c0	53.232	59.2662	0.5484	0.3441	0.5645	0.44625	0.4857	186	0.486021	0.11828
c17850.graph_c0	50.1024	56.2586	0.4312	0.5505	0.5963	0.49085	0.526	108	-0.30463	0.074074
c17853.graph_c1	53.1007	58.8172	0.4595	0.3964	0.5273	0.42795	0.4608	110	-0.22	0.081818
c17858.graph_c0	55.6092	60.5072	0.531	0.289	0.5103	0.41	0.4435	338	-0.341716	0.085799
c17861.graph_c0	54.8527	59.7514	0.5424	0.3592	0.508	0.4508	0.4699	812	-1.02081	0.043103
c17861.graph_c0	51.2967	56.1448	0.4768	0.298	0.6093	0.3874	0.4614	150	-0.822	0.08
c17861.graph_c0	50.3262	53.9835	0.3424	0.3154	0.3694	0.3289	0.3423	110	-0.797273	0.118182
c17863.graph_c0	53.18	58.473	0.5175	0.5035	0.5384	0.5105	0.5198	142	-0.659859	0.049296
c17865.graph_c0	51.1661	46.3115	0.4011	0.5825	0.6978	0.4918	0.5604	182	-0.142857	0.076923
c17867.graph_c0	51.9997	56.3808	0.602	0.4796	0.636	0.5408	0.5725	293	-0.658362	0.075085
c17867.graph_c0	50.9251	57.5986	0.553	0.3803	0.6196	0.46665	0.5176	254	-0.15315	0.070866
c17871.graph_c0	51.557	59.9325	0.563	0.521	0.4958	0.542	0.5266	118	-0.519491	0.118644
c17872.graph_c0	48.0157	50.6318	0.5526	0.3641	0.7215	0.45835	0.5461	456	-0.408114	0.096491
c17874.graph_c0	53.9949	56.0352	0.5478	0.3312	0.484	0.4395	0.4544	313	-1.45911	0.047923
c17874.graph_c0	53.7823	60.664	0.4557	0.3345	0.4754	0.3951	0.4219	304	-0.56875	0.128289
c17879.graph_c0	45.1747	49.2626	0.4815	0.3407	0.7408	0.4111	0.521	134	-0.950746	0.067164
c17880.graph_c0	46.592	54.8202	0.5993	0.4239	0.6449	0.5116	0.5561	276	0.073913	0.054348
c17882.graph_c0	55.8912	59.9659	0.5041	0.2755	0.4572	0.3898	0.4122	489	-0.166053	0.104294
c17883.graph_c0	53.342	58.1416	0.4259	0.4013	0.5124	0.4136	0.4465	161	1.00062	0.167702
c17886.graph_c1	55.3236	58.3576	0.4885	0.4	0.5692	0.44425	0.4859	259	-0.162162	0.108108
c17887.graph_c0	54.26	59.4423	0.543	0.3305	0.4283	0.43675	0.4339	940	-0.865958	0.03617
c17890.graph_c0	51.9891	57.7116	0.4818	0.316	0.3782	0.3989	0.392	193	-0.287565	0.072539
c17894.graph_c0	54.4709	59.7296	0.5328	0.4209	0.5578	0.47685	0.5038	2159	-0.291431	0.069013
c17894.graph_c0	50.8623	59.8646	0.4654	0.4654	0.5472	0.4654	0.4926	158	0.005063	0.063291
c17905.graph_c0	51.6702	60.0217	0.4609	0.3739	0.5174	0.4174	0.4507	229	-1.00786	0.069869
c17905.graph_c0	50.2146	55.7785	0.5794	0.229	0.556	0.4042	0.4549	213	-1.49061	0.028169
c17906.graph_c0	50.1267	59.6167	0.505	0.5555	0.5757	0.53025	0.5455	197	-0.586294	0.025381
c17908.graph_c0	47.1981	55.3591	0.5434	0.3613	0.6516	0.45235	0.5188	310	-0.644839	0.103226
c1791.graph_c0	54.6796	60.059	0.5053	0.4265	0.5233	0.4659	0.4851	278	-0.695324	0.057554
c17913.graph_c0	55.9792	59.8929	0.4699	0.3295	0.4326	0.3997	0.4107	349	-0.424928	0.137536
c17918.graph_c0	52.3445	59.7113	0.4207	0.3536	0.5732	0.38715	0.4492	163	-0.239877	0.116564
c17925.graph_c0	50.8174	58.1669	0.5551	0.3814	0.4111	0.46825	0.4491	235	-0.219574	0.059574
c17932.graph_c0	53.8761	58.6344	0.4968	0.3726	0.5164	0.4347	0.4618	152	-1.15461	0.052632
c17933.graph_c0	44.1616	51.5019	0.4599	0.3139	0.7154	0.3869	0.4963	136	-0.645588	0.102941
c17940.graph_c0	50.2868	51.3531	0.5113	0.3835	0.7106	0.4474	0.5351	266	-1.2406	0.067669
c17941.graph_c0	50.553	54.9731	0.4327	0.4903	0.375	0.4615	0.4327	103	0.774757	0.126214
c17942.graph_c0	55.6341	60.6679	0.4273	0.4455	0.4727	0.4364	0.4485	109	-0.494495	0.100917
c17948.graph_c0	47.7352	59.9599	0.4276	0.4145	0.5658	0.42105	0.4693	151	-0.501325	0.072848
c17951.graph_c0	51.6172	60.5812	0.4718	0.3944	0.5211	0.4331	0.4624	141	-0.868794	0.106383
c17952.graph_c0	51.2782	55.6668	0.4138	0.4069	0.3448	0.41035	0.3885	145	-1.09241	0
c17953.graph_c0	52.2578	56.9175	0.4322	0.3113	0.3663	0.37175	0.3699	272	-0.196691	0.110294
c17955.graph_c0	53.44	56.0248	0.3814	0.3911	0.3526	0.38625	0.375	312	-0.262821	0.096154
c17958.graph_c0	49.9439	57.9253	0.5212	0.3515	0.5758	0.43635	0.4828	164	-0.534146	0.073171
c17959.graph_c0	52.9184	58.9522	0.5032	0.3709	0.577	0.43705	0.4837	460	-0.363261	0.076087
c17961.graph_c0	51.7548	59.1082	0.5258	0.2845	0.5	0.40515	0.4368	115	-0.313043	0.06087
c17976.graph_c0	51.7664	60.4722	0.4845	0.3733	0.5067	0.4289	0.4549	225	-0.566667	0.146667
c17977.graph_c0	51.4348	59.1014	0.5323	0.3931	0.5572	0.4627	0.4942	201	0.061692	0.044776
c17979.graph_c0	51.2659	55.7415	0.505	0.345	0.3775	0.425	0.4092	399	-0.452882	0.122807
c17981.graph_c0	50.3227	50.9361	0.3571	0.2819	0.2725	0.3195	0.3039	531	-0.049341	0.084746
c17983.graph_c0	41.5844	40.109	0.597	0.4133	0.8571	0.50515	0.6224	196	-0.293367	0.066327
c17983.graph_c0	47.644	53.8861	0.8373	0.4128	0.6279	0.62505	0.626	171	0.101754	0.005848
c17989.graph_c0	48.9636	49.0572	0.6893	0.1748	0.304	0.43205	0.3896	102	-2.40098	0.009804
c17989.graph_c1	53.9266	57.8219	0.4679	0.3028	0.3853	0.38535	0.3853	109	-1.1	0.073394
c17990.graph_c0	56.1137	60.9049	0.4609	0.3907	0.4883	0.4258	0.4466	255	-0.149804	0.113725
c17999.graph_c0	53.2835	58.8653	0.4769	0.5093	0.4167	0.4931	0.4675	216	-0.521296	0.023148
c18006.graph_c0	52.8621	60.2799	0.4615	0.5555	0.5043	0.5085	0.5071	117	-0.25812	0.08547
c18019.graph_c0	54.9457	60.456	0.3833	0.3693	0.4564	0.3763	0.403	286	-0.238462	0.111888
c18026.graph_c0	54.2099	58.6856	0.4767	0.3523	0.4197	0.4145	0.4162	192	-0.361979	0.104167
c18036.graph_c0	52.7501	57.5722	0.504	0.312	0.384	0.408	0.4	124	-0.358064	0.072581
c1804.graph_c0	51.6571	58.2029	0.468	0.3333	0.4102	0.40065	0.4038	155	-0.403871	0.064516
c18041.graph_c0	52.9126	58.73	0.431	0.5517	0.5948	0.49135	0.5258	231	-1.01558	0.051948
c18047.graph_c0	51.1199	54.9137	0.5258	0.3017	0.3534	0.41375	0.3937	115	-0.111304	0.06087
c18051.graph_c0	53.3093	59.5036	0.5193	0.4475	0.4475	0.4834	0.4715	181	-0.271271	0.049724
c18052.graph_c0	53.0679	59.6132	0.4621	0.3712	0.5556	0.41665	0.463	396	-0.077273	0.10101
c18055.graph_c0	54.0794	56.8595	0.5851	0.4025	0.6349	0.4938	0.5408	241	-0.96556	0.06639
c18056.graph_c0	52.9033	60.5763	0.4936	0.4147	0.5248	0.45415	0.4776	544	-0.320956	0.110294
c18058.graph_c0	55.7427	58.9988	0.3869	0.397	0.4322	0.39195	0.4054	198	-0.077273	0.106061
c18058.graph_c1	53.2848	56.9264	0.4318	0.3864	0.6318	0.4091	0.4834	219	-0.508676	0.09589
c18064.graph_c0	49.6978	54.6427	0.4793	0.4545	0.6612	0.4669	0.5317	120	-0.229167	0.116667
c18077.graph_c0	51.8677	56.4021	0.5067	0.3881	0.3594	0.4474	0.4181	522	-0.029119	0.084291
c18079.graph_c0	52.8313	56.7208	0.5656	0.3811	0.5983	0.47335	0.5151	243	-0.464609	0.115226
c1808.graph_c0	53.3785	58.6519	0.4352	0.5787	0.5833	0.50695	0.5324	216	-0.813889	0.009259
c18086.graph_c0	48.1825	38.332	0.4778	0.1327	0.1061	0.30525	0.2389	112	-2.7125	0.008929
c18088.graph_c0	46.6454	50.0786	0.5946	0.3406	0.7351	0.4676	0.5567	185	-0.328108	0.037838
c18097.graph_c0	51.8424	59.3453	0.4915	0.3305	0.5762	0.411	0.4661	117	-1.18718	0.017094
c18098.graph_c0	56.5291	59.3126	0.4912	0.3853	0.5809	0.43825	0.4858	1302	-0.579416	0.078341
c18103.graph_c0	51.1122	58.4499	0.4691	0.3889	0.3975	0.429	0.4186	161	-0.513665	0.086957
c18105.graph_c0	50.7319	56.4276	0.5926	0.3227	0.3545	0.45765	0.4233	189	-1.11111	0.058201
c18107.graph_c0	51.4026	49.8435	0.6867	0.6849	0.2606	0.6858	0.5443	165	-0.701212	0.012121
c18109.graph_c0	50.4924	58.0185	0.4855	0.2482	0.3942	0.36685	0.3762	137	-0.241606	0.072993
c18113.graph_c0	46.9487	49.9747	0.5273	0.2891	0.7344	0.4082	0.5169	256	0.054687	0.0625
c18114.graph_c0	50.8262	55.1026	0.4476	0.4952	0.3333	0.4714	0.4254	104	-0.948077	0.048077
c18115.graph_c0	47.9248	52.6097	0.4962	0.4062	0.7032	0.4512	0.535	128	-0.140625	0.109375
c18117.graph_c0	53.4125	56.0753	0.4575	0.3765	0.3482	0.417	0.394	247	-0.558704	0.052632
c18121.graph_c0	51.5603	57.588	0.3793	0.3655	0.4236	0.3724	0.3894	144	-0.145833	0.0625
c18123.graph_c0	51.4284	56.4736	0.4849	0.3467	0.3647	0.4158	0.3988	498	-0.539558	0.090361
c18127.graph_c0	51.5569	59.1441	0.3993	0.382	0.4097	0.39065	0.397	287	-0.321254	0.111498
c1813.graph_c0	50.4024	57.4513	0.48	0.3867	0.3734	0.43335	0.4133	150	-0.184667	0.086667
c18130.graph_c0	52.9947	60.4935	0.405	0.33	0.49	0.3675	0.4084	199	0.187437	0.180905
c18131.graph_c0	54.1527	57.1364	0.5929	0.4247	0.6283	0.5088	0.5486	112	-0.074107	0.071429
c18135.graph_c0	47.9881	52.2622	0.565	0.4435	0.3006	0.50425	0.4364	468	-0.259829	0.100427
c18141.graph_c0	46.2281	44.4009	0.4858	0.5028	0.76	0.4943	0.5828	174	-0.675862	0.109195
c18149.graph_c0	53.694	59.4262	0.488	0.371	0.4275	0.4295	0.4288	247	-0.861538	0.024291
c18153.graph_c0	51.4214	56.9044	0.4836	0.3145	0.5876	0.39905	0.4619	336	-1.16309	0.03869
c18156.graph_c0	50.1352	53.1365	0.4176	0.3333	0.3053	0.37545	0.352	284	-0.358451	0.073944
c18159.graph_c0	54.0383	60.5524	0.4204	0.3347	0.4776	0.37755	0.4109	244	0.158607	0.106557
c18159.graph_c1	54.1902	60.4356	0.4867	0.4247	0.469	0.4557	0.4601	113	0.707964	0.123894
c18160.graph_c0	56.0374	57.7399	0.4603	0.3413	0.5635	0.4008	0.455	125	-1.3008	0.064
c18163.graph_c1	51.486	57.5898	0.4762	0.4252	0.3773	0.4507	0.4263	167	0.046108	0.071856
c18164.graph_c0	48.7067	47.9052	0.4465	0.4318	0.7343	0.43915	0.5375	271	-0.711808	0.125461
c18167.graph_c0	52.7769	56.8624	0.509	0.3264	0.5988	0.4177	0.4781	334	-0.030838	0.077844
c18169.graph_c0	47.8101	51.0018	0.656	0.4459	0.3121	0.55095	0.4713	156	-0.332692	0.038462
c18170.graph_c0	50.1331	59.1282	0.5096	0.3541	0.4737	0.43185	0.4459	209	-0.04067	0.076555
c18170.graph_c1	55.5112	59.9922	0.4953	0.4667	0.5524	0.481	0.5048	105	-0.021905	0.07619
c18172.graph_c0	49.9942	57.1695	0.4618	0.3731	0.3804	0.41745	0.4051	326	-0.955828	0.07362
c18174.graph_c1	46.9348	42.5381	0.5479	0.4087	0.8174	0.4783	0.5913	115	-0.865217	0.078261
c18176.graph_c0	49.2803	60.426	0.746	0.4206	0.5396	0.5833	0.5688	126	-1.00714	0
c18180.graph_c0	56.5371	58.8828	0.3178	0.3645	0.3962	0.34115	0.3594	106	-0.253773	0.09434
c18181.graph_c0	51.5214	59.7428	0.5808	0.3952	0.4311	0.488	0.469	166	-0.401205	0.054217
c18182.graph_c0	50.9107	55.3996	0.6154	0.3949	0.641	0.50515	0.5504	195	-1.17744	0.035897
c18183.graph_c0	55.6875	60.047	0.4307	0.4308	0.5231	0.43075	0.4615	195	0.168718	0.148718
c18185.graph_c0	51.9937	58.0617	0.424	0.4	0.416	0.412	0.4133	124	-1.70403	0.064516
c18187.graph_c0	52.7067	58.9918	0.5398	0.3608	0.5925	0.4503	0.4976	351	-0.504273	0.071225
c18190.graph_c0	55.7471	59.494	0.4835	0.3635	0.426	0.4235	0.4243	607	-0.430807	0.095552
c18191.graph_c0	49.9857	56.3447	0.4545	0.3986	0.3566	0.42655	0.4033	143	-0.745455	0.090909
c18197.graph_c0	49.9064	51.7788	0.5086	0.3478	0.6783	0.4282	0.5116	115	-1.04435	0.043478
c1820.graph_c0	55.2395	58.5831	0.5785	0.3714	0.5571	0.47495	0.5024	140	-0.659286	0.021429
c18201.graph_c0	50.3818	54.0271	0.5194	0.4416	0.6818	0.4805	0.5476	154	-0.067532	0.084416
c18207.graph_c0	53.3597	58.079	0.4651	0.4178	0.3854	0.44145	0.4228	371	-1.04906	0.080863
c18209.graph_c0	49.1818	53.7703	0.4054	0.3176	0.331	0.3615	0.3513	147	-0.772789	0.054422
c1821.graph_c0	54.6488	57.5349	0.4221	0.4037	0.4167	0.4129	0.4141	108	-0.52037	0.101852
c18213.graph_c0	55.0113	60.5512	0.4441	0.4189	0.4768	0.4315	0.4465	517	-0.674275	0.065764
c18214.graph_c0	54.1453	59.5948	0.5098	0.4216	0.5588	0.4657	0.4967	204	-1.17157	0.063725
c18215.graph_c0	53.1366	59.8473	0.4807	0.3589	0.4808	0.4198	0.4402	156	-0.707051	0.064103
c18219.graph_c0	55.0376	59.493	0.4066	0.3527	0.5021	0.37965	0.4205	240	0.62875	0.133333
c18225.graph_c0	51.7108	59.6282	0.5118	0.2942	0.4294	0.403	0.4117	169	-0.76213	0.094675
c18226.graph_c0	53.4785	59.5573	0.4745	0.4206	0.5179	0.44755	0.471	195	-0.550769	0.061538
c18234.graph_c0	51.5264	57.369	0.45	0.4	0.425	0.425	0.425	119	0.617647	0.134454
c18236.graph_c0	54.8855	59.888	0.5211	0.3803	0.4859	0.4507	0.4624	141	-0.897163	0.070922
c18240.graph_c0	52.556	60.3326	0.546	0.5014	0.5293	0.5237	0.5256	359	-0.784123	0.069638
c18241.graph_c0	51.4665	53.1031	0.4711	0.3719	0.6447	0.4215	0.4959	120	-0.414167	0.116667
c18242.graph_c0	53.2405	59.3805	0.4845	0.4278	0.5515	0.45615	0.4879	194	-2.11856	0.020619
c18244.graph_c0	49.5462	51.3062	0.3793	0.3104	0.2845	0.34485	0.3247	115	0.266087	0.113043
c18246.graph_c0	50.8517	56.8571	0.3966	0.3408	0.3631	0.3687	0.3668	179	-0.173184	0.083799
c18248.graph_c0	53.5612	58.6362	0.52	0.376	0.52	0.448	0.472	124	-1.23226	0.104839
c18252.graph_c0	48.0566	42.8436	0.4	0.3478	0.7739	0.3739	0.5072	115	-0.048696	0.13913
c18254.graph_c0	53.3675	59.0755	0.4812	0.3266	0.4306	0.4039	0.4129	346	-0.305202	0.101156
c18256.graph_c0	49.0653	59.1599	0.485	0.33	0.41	0.4075	0.4083	200	-0.094	0.065
c18257.graph_c0	52.2109	58.3374	0.529	0.3225	0.5483	0.42575	0.4667	154	-0.148052	0.064935
c18265.graph_c0	51.8549	54.7506	0.5179	0.4205	0.4257	0.4692	0.4547	194	-1.33711	0.07732
c18266.graph_c0	49.6335	49.7657	0.5612	0.4902	0.7036	0.5257	0.5849	252	0.799206	0.119048
c18269.graph_c0	47.3285	53.5431	0.5395	0.375	0.6645	0.45725	0.5264	151	-0.176821	0.10596
c18271.graph_c0	49.8316	57.3458	0.4657	0.3258	0.5172	0.39575	0.4362	349	-0.265903	0.111748
c18272.graph_c0	53.1777	60.4363	0.5981	0.3334	0.5392	0.46575	0.4902	102	-0.969608	0.019608
c18277.graph_c0	49.6837	58.0198	0.5093	0.5776	0.3975	0.54345	0.4948	161	-1.51801	0.074534
c18285.graph_c0	51.5571	54.571	0.4189	0.5202	0.3243	0.46955	0.4212	148	-0.798649	0.047297
c18286.graph_c0	49.6903	50.3907	0.4752	0.35	0.38	0.4126	0.402	100	0.423	0.21
c18291.graph_c0	55.1275	60.0844	0.4362	0.3227	0.437	0.37945	0.3985	563	-0.295915	0.127886
c18296.graph_c0	53.4628	59.2654	0.3504	0.5641	0.4273	0.45725	0.4473	116	-0.498276	0.086207
c18296.graph_c0	54.4158	59.897	0.5505	0.3704	0.4351	0.46045	0.4523	108	-0.29537	0.101852
c18299.graph_c1	55.1412	57.9975	0.6218	0.7227	0.3866	0.67225	0.577	118	-0.762712	0.042373
c18306.graph_c0	49.602	49.554	0.463	0.2963	0.7103	0.37965	0.4892	107	0.071028	0.084112
c18307.graph_c0	53.88	57.2528	0.5546	0.3114	0.6052	0.433	0.4906	228	-0.99693	0.083333
c18319.graph_c0	53.7117	54.6937	0.3415	0.4553	0.6667	0.3984	0.4878	122	-0.353279	0.090164
c18319.graph_c0	51.7162	51.8813	0.4642	0.3514	0.7027	0.4078	0.5059	111	1.72072	0.063063
c18321.graph_c0	50.6068	59.627	0.5488	0.293	0.4744	0.4209	0.4387	215	-0.012093	0.083721
c18322.graph_c0	50.9506	57.7664	0.4094	0.5555	0.4269	0.48245	0.4639	170	-0.229412	0.070588
c18322.graph_c0	49.6646	53.9405	0.5229	0.5686	0.3465	0.54575	0.4793	152	0.003947	0.026316
c18325.graph_c0	51.7708	52.6517	0.6096	0.7507	0.2973	0.68015	0.5525	333	-0.261261	0.021021
c18331.graph_c0	52.8422	59.0739	0.4709	0.3779	0.4709	0.4244	0.4399	171	-0.088304	0.081871
c18335.graph_c0	49.1513	49.0862	0.8205	0.6496	0.2586	0.73505	0.5772	116	-0.641379	0.008621
c18339.graph_c0	54.5679	60.3063	0.4574	0.4687	0.5078	0.46305	0.478	128	-0.814063	0.054688
c18344.graph_c0	51.8882	59.358	0.4429	0.6438	0.5297	0.54335	0.5388	219	-0.454338	0.027397
c18346.graph_c0	52.7757	60.2421	0.4729	0.3559	0.4459	0.4144	0.425	221	-0.417647	0.099548
c18353.graph_c0	50.3704	54.9093	0.5447	0.343	0.3343	0.44385	0.4073	346	-0.22052	0.092486
c18360.graph_c0	52.8162	57.1389	0.4558	0.3061	0.3878	0.38095	0.3832	146	-0.586301	0.075342
c18361.graph_c0	53.5473	59.6605	0.4799	0.4125	0.4543	0.4462	0.4489	622	-0.393087	0.09164
c18362.graph_c0	50.0831	59.3192	0.4012	0.3546	0.4709	0.3779	0.4089	172	-0.562209	0.156977
c18363.graph_c0	51.7179	56.3451	0.4363	0.3637	0.6364	0.4	0.4788	110	-0.203636	0.127273
c18364.graph_c0	50.832	55.6359	0.4524	0.362	0.3429	0.4072	0.3857	209	-0.149761	0.129187
c18364.graph_c0	48.6285	49.2464	0.4905	0.3396	0.2735	0.41505	0.3679	105	-0.447619	0.152381
c18365.graph_c0	53.4916	58.8253	0.4671	0.3792	0.5549	0.42315	0.4671	182	0.070879	0.126374
c18369.graph_c0	50.5961	58.4382	0.451	0.3762	0.4554	0.4136	0.4276	101	-0.334654	0.089109
c18372.graph_c0	53.7538	59.6615	0.4489	0.3289	0.4286	0.3889	0.4021	224	-0.395089	0.071429
c18373.graph_c0	52.0848	59.5548	0.5575	0.3185	0.4248	0.438	0.4336	112	-0.711607	0.044643
c18379.graph_c0	51.5038	52.3493	0.4961	0.2835	0.2913	0.3898	0.3569	126	-0.715079	0.071429
c18381.graph_c0	56.7996	60.7802	0.4981	0.4113	0.5094	0.4547	0.4729	265	-0.31434	0.067925
c18382.graph_c0	53.1806	60.4704	0.523	0.4816	0.4541	0.5023	0.4863	217	-0.86083	0.041475
c18384.graph_c0	50.7062	57.9817	0.4903	0.3506	0.4026	0.42045	0.4147	154	-1.01039	0.077922
c18386.graph_c0	53.1219	60.6126	0.5385	0.3943	0.4566	0.4664	0.4631	311	-0.056913	0.080386
c18388.graph_c0	53.7009	59.0553	0.5258	0.32	0.5886	0.4229	0.4781	175	-0.250857	0.085714
c18389.graph_c0	54.1237	57.4587	0.4797	0.3089	0.5204	0.3943	0.4363	122	-0.236066	0.065574
c18392.graph_c0	52.0839	60.6534	0.498	0.3806	0.4777	0.4393	0.4521	246	-0.635772	0.069106
c18393.graph_c0	52.8424	59.9237	0.4419	0.3566	0.5426	0.39925	0.447	128	0.002344	0.171875
c18399.graph_c0	52.0836	59.78	0.4586	0.391	0.4872	0.4248	0.4456	156	-0.184616	0.102564
c18400.graph_c0	49.5952	45.6367	0.8381	0.6953	0.2286	0.7667	0.5873	105	-1.19048	0
c18406.graph_c0	52.7548	60.0525	0.381	0.3946	0.5238	0.3878	0.4331	146	-1.13973	0.061644
c18417.graph_c0	52.4129	57.4971	0.6311	0.233	0.5048	0.43205	0.4563	103	-1.35146	0.019417
c18426.graph_c0	49.748	55.8366	0.5115	0.311	0.3641	0.41125	0.3955	433	-0.747575	0.066975
c18427.graph_c0	51.6098	55.1121	0.5473	0.5169	0.6587	0.5321	0.5743	296	-0.869932	0.070946
c18428.graph_c0	44.7031	48.676	0.4772	0.4091	0.7102	0.44315	0.5322	176	0.010227	0.142045
c1843.graph_c0	48.3035	48.1429	0.4027	0.4298	0.7557	0.41625	0.5294	221	-0.417195	0.090498
c18435.graph_c0	51.014	57.4724	0.4425	0.3707	0.3948	0.4066	0.4027	347	-0.308069	0.092219
c18439.graph_c0	51.5814	58.2068	0.4705	0.3777	0.4117	0.4241	0.42	322	-0.006211	0.130435
c18440.graph_c0	54.1537	57.7401	0.5193	0.4562	0.6071	0.48775	0.5275	285	-0.450175	0.094737
c18441.graph_c0	51.1886	56.7844	0.4631	0.3188	0.3859	0.39095	0.3892	297	-0.334343	0.090909
c18448.graph_c0	53.7876	57.373	0.521	0.4538	0.6218	0.4874	0.5322	119	-0.07395	0.067227
c18452.graph_c0	52.5993	55.6231	0.4188	0.2688	0.35	0.3438	0.3458	159	-0.777359	0.075472
c18462.graph_c0	55.7449	60.9221	0.4567	0.3173	0.5144	0.387	0.4294	207	-0.805314	0.086957
c18463.graph_c0	50.2827	58.3826	0.4276	0.3724	0.3931	0.4	0.3977	145	-0.884828	0.041379
c18463.graph_c1	53.4913	57.0815	0.3966	0.4655	0.3739	0.43105	0.4121	115	-0.826087	0.06087
c18465.graph_c0	49.9035	56.1029	0.4065	0.5203	0.6476	0.4634	0.5244	122	-1.11803	0.090164
c18466.graph_c0	51.3983	52.7257	0.5263	0.2895	0.6404	0.4079	0.4854	114	-1.93246	0.026316
c18469.graph_c0	54.1941	57.3755	0.5782	0.4453	0.5156	0.51175	0.513	128	-1.58047	0
c18478.graph_c0	56.8283	60.7255	0.4549	0.3692	0.4971	0.41205	0.4404	687	0.059971	0.078603
c18480.graph_c0	51.1484	58.9642	0.4679	0.4328	0.4737	0.45035	0.4581	170	-0.452353	0.111765
c18483.graph_c0	48.0747	53.1527	0.5635	0.4524	0.6428	0.50795	0.5529	126	-0.146825	0.063492
c18483.graph_c1	50.3827	51.1541	0.5907	0.4744	0.7209	0.53255	0.5954	215	-0.64093	0.037209
c18487.graph_c0	53.8688	60.138	0.4744	0.3488	0.4652	0.4116	0.4294	214	-0.125234	0.102804
c18492.graph_c0	51.3602	59.255	0.4365	0.3039	0.4364	0.3702	0.3922	180	-0.177222	0.122222
c18492.graph_c0	51.3342	56.6609	0.3663	0.3139	0.3721	0.3401	0.3508	171	-0.05731	0.116959
c18495.graph_c0	50.0717	51.7447	0.4383	0.3518	0.2795	0.39505	0.3567	161	-0.546584	0.074534
c18496.graph_c0	49.8116	57.7731	0.6521	0.3098	0.5163	0.48095	0.4928	183	-0.137158	0.081967
c18497.graph_c0	52.0858	60.3991	0.4737	0.3596	0.5132	0.41665	0.4488	228	-0.429386	0.096491
c18498.graph_c0	52.5617	58.7859	0.5219	0.2982	0.5789	0.41005	0.4664	228	-0.022368	0.070175
c18499.graph_c0	43.1829	46.0532	0.5323	0.4373	0.7832	0.4848	0.5843	263	-0.291255	0.04943
c18516.graph_c0	50.4778	55.2717	0.3699	0.289	0.3431	0.32945	0.334	172	-0.058139	0.093023
c18522.graph_c0	51.8776	59.237	0.5603	0.3621	0.4138	0.4612	0.4454	116	-0.168104	0.068966
c18522.graph_c1	53.2032	60.6317	0.5556	0.3829	0.484	0.46925	0.4744	188	-0.455319	0.06383
c18524.graph_c0	49.0504	46.4487	0.5592	0.3947	0.2384	0.47695	0.3978	151	-1.87218	0.013245
c18525.graph_c0	51.7291	58.0226	0.4271	0.3301	0.3884	0.3786	0.3819	102	-0.447059	0.107843
c18526.graph_c0	54.3303	58.3623	0.4616	0.25	0.577	0.3558	0.4295	155	-0.872258	0.064516
c18527.graph_c0	50.7487	54.0754	0.6026	0.3654	0.6731	0.484	0.547	156	-0.655128	0.096154
c18528.graph_c0	51.0053	57.672	0.5482	0.394	0.6	0.4711	0.5142	165	-0.155758	0.030303
c1853.graph_c0	46.3755	51.3965	0.5481	0.2136	0.7184	0.38085	0.4935	103	-0.525243	0.038835
c18532.graph_c0	54.9327	57.1881	0.4452	0.3835	0.3972	0.41435	0.4087	145	-0.255862	0.062069
c18533.graph_c0	48.0433	52.932	0.49	0.44	0.3	0.465	0.41	100	-1.043	0.07
c18536.graph_c0	53.9889	59.8635	0.5464	0.4829	0.561	0.51465	0.53	204	-0.562255	0.063725
c18541.graph_c0	51.527	54.3464	0.511	0.3139	0.6716	0.41245	0.4988	137	-0.349635	0.065693
c18543.graph_c1	51.7457	55.8772	0.4818	0.2941	0.3456	0.38795	0.374	136	-0.608088	0.088235
c18547.graph_c0	54.7603	60.8828	0.4914	0.3628	0.522	0.4271	0.4588	520	-0.321154	0.075
c18553.graph_c0	52.3644	58.6532	0.5102	0.3827	0.4847	0.44645	0.4592	195	0.42	0.107692
c18553.graph_c0	55.7576	59.9265	0.5334	0.3697	0.497	0.45155	0.4667	164	-1.24817	0.036585
c18554.graph_c0	51.2157	58.4204	0.4828	0.4138	0.5903	0.4483	0.4954	144	-0.025694	0.090278
c18557.graph_c0	52.3753	55.7029	0.4024	0.4263	0.3625	0.41435	0.3971	250	-0.5312	0.1
c18558.graph_c0	53.7325	60.7305	0.4552	0.4009	0.467	0.42805	0.441	423	-0.099527	0.113475
c18560.graph_c0	53.191	55.6608	0.4894	0.3333	0.3546	0.41135	0.3924	140	-1.65214	0.05
c18561.graph_c0	48.5451	53.2752	0.4583	0.3667	0.3167	0.4125	0.3805	119	-0.464706	0.07563
c18567.graph_c0	53.9512	57.5866	0.3668	0.2751	0.3753	0.32095	0.3391	348	-0.223563	0.12069
c18572.graph_c0	50.8342	55.0522	0.4849	0.3787	0.356	0.4318	0.4065	131	-0.653435	0.083969
c18576.graph_c0	54.8449	59.9089	0.4556	0.4444	0.4444	0.45	0.4482	179	-0.430726	0.078212
c18578.graph_c0	47.3421	48.3466	0.5567	0.4538	0.7414	0.50525	0.584	379	-0.654353	0.058047
c18581.graph_c0	53.3148	59.3515	0.4513	0.3716	0.4602	0.41145	0.4277	112	-1.09911	0.0625
c18583.graph_c0	51.5314	59.0874	0.4454	0.262	0.4148	0.3537	0.3741	229	-0.655459	0.104803
c18588.graph_c0	51.9693	60.0548	0.438	0.2645	0.5206	0.35125	0.4077	120	1.16917	0.191667
c18594.graph_c0	51.3023	57.7542	0.5818	0.4545	0.4	0.51815	0.4788	109	-0.077064	0.119266
c18595.graph_c0	52.3656	56.5746	0.5437	0.4314	0.6176	0.48755	0.531	102	-0.75098	0.098039
c18597.graph_c0	51.3934	56.6957	0.4836	0.4706	0.3595	0.4771	0.4379	152	-0.716447	0.046053
c18605.graph_c0	53.3791	50.2384	0.5428	0.3558	0.548	0.4493	0.4825	104	-3.23077	0
c18607.graph_c0	49.6195	56.4783	0.4724	0.4233	0.362	0.44785	0.4192	163	-0.329448	0.06135
c18611.graph_c0	51.7161	57.2596	0.4741	0.3636	0.3701	0.41885	0.4026	153	-0.780392	0.026144
c18611.graph_c0	52.2461	55.0622	0.4662	0.406	0.3309	0.4361	0.401	132	0.164394	0.060606
c18613.graph_c0	50.501	52.0442	0.547	0.2941	0.6823	0.42055	0.5078	170	0.138235	0.088235
c18615.graph_c0	51.5071	48.7056	0.5179	0.1802	0.2973	0.34905	0.3323	111	-1.09459	0.018018
c18619.graph_c0	53.9504	56.7147	0.4463	0.3636	0.3719	0.40495	0.3939	120	0.41	0.108333
c18621.graph_c0	52.4484	59.5577	0.5555	0.4524	0.5635	0.50395	0.5238	125	-0.5888	0.088
c18626.graph_c0	50.0417	55.6551	0.4849	0.3788	0.3409	0.43185	0.4015	132	0.055303	0.075758
c18627.graph_c0	54.3212	58.1587	0.3694	0.3209	0.3895	0.34515	0.3599	267	-0.625094	0.127341
c18633.graph_c0	51.3581	55.3647	0.5294	0.2941	0.647	0.41175	0.4902	101	-0.478218	0.118812
c18634.graph_c0	50.3457	51.869	0.5091	0.3712	0.6978	0.44015	0.526	492	-0.72622	0.056911
c18637.graph_c0	51.8905	58.5153	0.5401	0.449	0.4121	0.49455	0.4671	460	-0.728696	0.097826
c18646.graph_c0	53.3171	59.1252	0.6237	0.3118	0.4697	0.46775	0.4683	1006	-0.594334	0.10835
c18651.graph_c0	48.2744	57.2128	0.5029	0.3041	0.3742	0.4035	0.3937	171	-0.508772	0.064327
c18656.graph_c0	52.2223	60.1096	0.5899	0.4158	0.5506	0.50285	0.5188	178	-0.183146	0.061798
c18661.graph_c0	53.5919	60.3296	0.4855	0.4135	0.5337	0.4495	0.4776	207	-0.849275	0.072464
c18670.graph_c0	45.7813	45.2629	0.543	0.2955	0.7938	0.41925	0.5441	291	-0.124055	0.085911
c18679.graph_c0	54.138	59.5919	0.6497	0.4745	0.5221	0.5621	0.5488	136	-1.02132	0.058824
c18681.graph_c0	50.3308	55.9398	0.4835	0.3572	0.3516	0.42035	0.3974	181	-0.28674	0.099448
c18682.graph_c0	53.7282	60.9231	0.4552	0.3656	0.4946	0.4104	0.4384	279	-0.541577	0.096774
c18682.graph_c1	53.2195	60.4004	0.5317	0.2974	0.5507	0.41455	0.4599	158	-0.163924	0.107595
c18683.graph_c0	51.5776	54.1085	0.4774	0.4258	0.6677	0.4516	0.5237	309	-0.053722	0.110032
c18688.graph_c0	51.7256	57.6952	0.4947	0.3474	0.3842	0.42105	0.4088	189	-0.375661	0.095238
c18695.graph_c0	50.2794	52.8887	0.4251	0.2966	0.3517	0.36085	0.3578	326	-0.191104	0.122699
c18696.graph_c0	50.5346	58.0049	0.4428	0.462	0.4571	0.4524	0.454	209	0.741148	0.100478
c18698.graph_c0	50.6842	57.9795	0.5028	0.322	0.3842	0.4124	0.403	176	-0.917614	0.142045
c18699.graph_c0	53.3234	56.7476	0.5947	0.3268	0.5555	0.46075	0.4924	153	-1.65163	0.065359
c18704.graph_c0	48.3199	43.7187	0.6052	0.3509	0.7719	0.47805	0.576	113	-0.80531	0.044248
c18708.graph_c0	51.427	53.8914	0.6854	0.7303	0.3164	0.70785	0.5779	177	-0.592655	0.011299
c18708.graph_c1	51.6871	55.6925	0.6339	0.7448	0.3472	0.68935	0.5753	478	-0.388494	0.048117
c18711.graph_c0	52.724	60.081	0.5379	0.3333	0.4469	0.4356	0.4393	132	-0.272727	0.098485
c18717.graph_c0	51.7745	51.1788	0.4684	0.3632	0.3	0.4158	0.3772	190	-0.492105	0.1
c18720.graph_c0	55.7362	59.4089	0.4974	0.3989	0.4301	0.44815	0.4421	192	-0.061979	0.083333
c18727.graph_c0	55.6912	59.478	0.5168	0.3624	0.4631	0.4396	0.4474	148	-0.293243	0.040541
c18731.graph_c0	54.3998	56.7317	0.5406	0.3423	0.4054	0.44145	0.4295	110	-2.09273	0.018182
c18734.graph_c0	52.1646	52.8	0.811	0.7195	0.3048	0.76525	0.6118	164	-1.02622	0.006098
c18735.graph_c0	53.1181	55.9584	0.3971	0.3677	0.3603	0.3824	0.375	135	-0.249629	0.192593
c18739.graph_c0	51.8958	58.367	0.48	0.41	0.41	0.445	0.4334	399	0.178195	0.117794
c18741.graph_c0	54.3699	59.5038	0.4615	0.3869	0.5059	0.4242	0.4514	168	-0.269048	0.029762
c18744.graph_c0	50.4762	53.8413	0.4375	0.3303	0.6486	0.3839	0.4716	111	-0.26937	0.09009
c18745.graph_c0	53.5319	59.1796	0.448	0.3767	0.4188	0.41235	0.4145	307	-0.32215	0.100977
c18747.graph_c0	52.6216	53.0306	0.4396	0.3448	0.3018	0.3922	0.3621	115	-0.306956	0.104348
c18748.graph_c0	52.5632	57.3769	0.4852	0.396	0.6188	0.4406	0.5	201	0.020895	0.064677
c18750.graph_c0	50.9386	58.2628	0.5333	0.3334	0.4148	0.43335	0.4272	135	-0.643704	0.088889
c18753.graph_c0	50.8736	56.2925	0.4658	0.3675	0.6068	0.41665	0.4801	234	-0.165385	0.08547
c18754.graph_c0	45.6855	40.9823	0.5	0.5266	0.82	0.5133	0.6155	150	-0.65	0.046667
c18755.graph_c0	41.5727	44.1039	0.5195	0.2663	0.8069	0.3929	0.5307	461	-0.885249	0.084599
c18756.graph_c1	52.8576	58.5349	0.4445	0.5268	0.535	0.48565	0.5021	243	0.084774	0.065844
c1876.graph_c0	50.5084	48.0703	0.3738	0.4579	0.7196	0.41585	0.5171	107	0.095327	0.130841
c18766.graph_c0	46.9662	44.6619	0.5619	0.4572	0.7714	0.50955	0.5968	105	0.073333	0.047619
c18767.graph_c0	50.9731	56.6674	0.5083	0.4416	0.6	0.47495	0.5167	119	-0.417647	0.042017
c18771.graph_c0	53.04	59.6723	0.4824	0.4275	0.5216	0.45495	0.4771	254	-0.487402	0.129921
c18773.graph_c0	53.4065	57.8349	0.3429	0.4599	0.3798	0.4014	0.3942	524	-0.989695	0.026718
c18774.graph_c0	52.9012	59.4223	0.4657	0.4032	0.4219	0.43445	0.4302	319	-0.401567	0.059561
c18774.graph_c0	50.5104	56.1747	0.4186	0.4186	0.3895	0.4186	0.4089	171	-0.715205	0.093567
c18778.graph_c0	44.8751	51.7395	0.3425	0.3611	0.2804	0.3518	0.3282	107	-0.490654	0.11215
c18780.graph_c0	53.4871	58.8302	0.497	0.3091	0.4727	0.40305	0.4262	165	-0.42606	0.10303
c18781.graph_c1	53.8038	60.6833	0.4642	0.4071	0.5214	0.43565	0.4643	139	-1.0741	0.079137
c18782.graph_c0	52.3094	56.7936	0.4129	0.4033	0.3613	0.4081	0.3925	309	-1.06472	0.055016
c18782.graph_c0	50.6008	56.7683	0.4901	0.4064	0.3864	0.44825	0.4276	250	-0.2004	0.088
c18787.graph_c0	52.6253	54.4692	0.6877	0.6111	0.3222	0.6494	0.5403	1408	-0.710227	0.055398
c18787.graph_c0	52.4672	55.9046	0.6967	0.5451	0.3466	0.6209	0.5295	276	-0.736232	0.036232
c18789.graph_c0	50.3344	52.9853	0.4829	0.3931	0.6755	0.438	0.5172	262	-0.240458	0.091603
c18791.graph_c0	47.3878	49.916	0.5436	0.3808	0.7239	0.4622	0.5494	344	-0.545058	0.069767
c18792.graph_c0	52.1367	58.8328	0.4143	0.3143	0.5785	0.3643	0.4357	139	-0.423741	0.143885
c18800.graph_c0	52.1815	58.5003	0.5035	0.3426	0.5455	0.42305	0.4638	142	-0.469014	0.112676
c18806.graph_c0	51.4841	55.6658	0.5179	0.4107	0.6518	0.4643	0.5268	112	-0.344643	0.0625
c18810.graph_c0	51.5502	53.2965	0.4134	0.4409	0.3071	0.42715	0.3871	253	-0.585375	0.055336
c18812.graph_c0	51.5503	55.7774	0.5107	0.4415	0.6542	0.4761	0.5355	187	-0.218182	0.074866
c18813.graph_c0	51.0416	57.3926	0.4724	0.395	0.3704	0.4337	0.4128	162	-0.975309	0.092593
c18813.graph_c1	50.9731	58.3423	0.5089	0.3408	0.407	0.42485	0.4189	891	-0.356453	0.096521
c18817.graph_c0	49.5235	48.0707	0.4903	0.3883	0.7282	0.4393	0.5356	206	0.580582	0.131068
c18818.graph_c0	53.374	59.4669	0.4323	0.4205	0.5761	0.4264	0.4763	302	-0.798013	0.033113
c18821.graph_c0	49.2109	58.6801	0.5047	0.3084	0.4112	0.40655	0.4081	320	-0.744375	0.071875
c18821.graph_c0	53.4593	59.9382	0.4321	0.4692	0.4568	0.45065	0.4526	161	-0.698137	0.062112
c18825.graph_c0	52.7853	59.6086	0.5217	0.2935	0.4619	0.4076	0.4257	183	-0.546995	0.103825
c18826.graph_c1	52.6056	54.4878	0.434	0.3836	0.3333	0.4088	0.3836	158	0.628481	0.158228
c18828.graph_c0	52.1513	59.9848	0.4207	0.3793	0.4759	0.4	0.4253	144	-0.070834	0.125
c18829.graph_c0	50.9639	54.3178	0.56	0.33	0.62	0.445	0.5033	100	-0.627	0.06
c18833.graph_c0	55.4156	59.9299	0.4341	0.3659	0.5366	0.4	0.4456	409	-0.403912	0.08802
c18834.graph_c0	53.6417	59.5309	0.5147	0.3502	0.4219	0.43245	0.429	473	-0.466385	0.071882
c18842.graph_c0	51.7502	55.9558	0.5045	0.3694	0.6487	0.43695	0.5075	111	-0.056757	0.099099
c18844.graph_c0	53.8746	59.3037	0.5373	0.2761	0.4627	0.4067	0.4254	133	-1.37744	0.06015
c18851.graph_c0	54.7064	58.3419	0.4855	0.3406	0.4275	0.41305	0.4179	137	-0.338686	0.10219
c18855.graph_c0	53.1912	59.8254	0.4677	0.374	0.4878	0.42085	0.4433	123	-0.720325	0.113821
c18856.graph_c0	50.6831	56.3361	0.4192	0.3542	0.3568	0.3867	0.3768	383	-0.333681	0.109661
c18862.graph_c0	54.5424	60.7357	0.398	0.3284	0.5025	0.3632	0.4096	201	-1.05522	0.094527
c18864.graph_c0	53.1991	60.0504	0.5201	0.3387	0.4758	0.4294	0.4449	248	-0.104839	0.072581
c18868.graph_c0	53.9014	60.0233	0.4381	0.314	0.4504	0.37605	0.4008	241	-0.395436	0.091286
c18868.graph_c0	55.2032	59.9506	0.4	0.3697	0.4364	0.38485	0.402	164	-0.061586	0.115854
c18869.graph_c1	52.0985	55.7931	0.534	0.3009	0.6505	0.41745	0.4951	103	-0.049515	0.106796
c18870.graph_c0	50.8867	59.1638	0.4221	0.3507	0.4286	0.3864	0.4005	153	-1.16863	0.071895
c18873.graph_c0	55.651	60.0693	0.5228	0.4337	0.5542	0.47825	0.5036	414	-0.551449	0.05314
c18874.graph_c0	53.4821	58.5767	0.4414	0.4468	0.5585	0.4441	0.4823	188	-1.02234	0.053191
c18877.graph_c0	51.519	58.3257	0.528	0.3925	0.3925	0.46025	0.4376	213	-0.373709	0.103286
c18880.graph_c0	49.6797	51.9145	0.4861	0.3591	0.3313	0.4226	0.3922	322	-0.262112	0.136646
c18882.graph_c0	52.0191	60.0843	0.4435	0.3348	0.474	0.38915	0.4173	229	-0.131878	0.065502
c18884.graph_c0	50.4777	54.806	0.4162	0.3781	0.3299	0.39715	0.3748	393	-0.582188	0.038168
c18887.graph_c0	51.0352	55.6939	0.4531	0.3554	0.3516	0.40425	0.3867	255	-0.517255	0.121569
c18888.graph_c0	52.0945	54.7325	0.4404	0.2385	0.3394	0.33945	0.3395	108	-0.261111	0.101852
c18889.graph_c0	51.6067	48.2261	0.2953	0.3619	0.7308	0.3286	0.4618	104	-0.981731	0.067308
c18893.graph_c0	53.4599	58.2599	0.4874	0.353	0.4034	0.4202	0.4146	118	-0.292373	0.084746
c18895.graph_c0	53.8463	59.8019	0.5065	0.3376	0.5022	0.42205	0.4488	230	-0.257391	0.126087
c18898.graph_c1	48.6113	55.3481	0.458	0.3936	0.3311	0.4258	0.3944	154	0.426623	0.084416
c18901.graph_c0	53.8731	60.9575	0.4927	0.3261	0.4927	0.4094	0.4372	137	-0.40365	0.080292
c18901.graph_c0	51.1783	55.9899	0.5047	0.2953	0.6476	0.4	0.4826	104	-1.12692	0.067308
c18904.graph_c0	54.3597	55.3826	0.534	0.4189	0.6545	0.47645	0.5358	191	-0.2089	0.078534
c18911.graph_c0	46.9717	52.392	0.4833	0.3722	0.3028	0.42775	0.3862	359	-0.720056	0.066852
c18911.graph_c0	50.2797	55.9283	0.5373	0.5074	0.3656	0.52235	0.4701	133	-0.452632	0.067669
c18915.graph_c0	51.772	57.3674	0.3273	0.3945	0.4037	0.3609	0.375	109	-0.190826	0.06422
c18916.graph_c0	52.1937	55.8836	0.545	0.4045	0.618	0.47475	0.5225	177	0.370056	0.141243
c18919.graph_c0	49.3209	55.2431	0.4172	0.3771	0.3542	0.39715	0.3829	174	0.02069	0.091954
c18929.graph_c0	49.6482	52.085	0.45	0.3409	0.3	0.39545	0.3636	219	-0.746119	0.045662
c18938.graph_c0	51.5513	57.9599	0.5156	0.441	0.5465	0.4783	0.501	161	-0.12795	0.062112
c18941.graph_c0	52.2961	59.0581	0.5178	0.4357	0.5786	0.47675	0.5108	280	-0.223929	0.060714
c18945.graph_c0	49.018	52.5166	0.4061	0.3428	0.3166	0.37445	0.3551	457	0.396937	0.170678
c18945.graph_c0	52.0187	54.1885	0.3908	0.2781	0.3311	0.33445	0.3334	150	-0.285333	0.106667
c18946.graph_c0	53.9968	59.8646	0.48	0.2661	0.5565	0.37305	0.4343	124	-0.029032	0.112903
c18954.graph_c0	51.647	55.9329	0.5538	0.4247	0.6451	0.48925	0.5413	185	-0.529189	0.059459
c18957.graph_c0	54.8103	56.5592	0.6193	0.3762	0.5184	0.49775	0.5046	217	-0.390784	0.069124
c18958.graph_c0	54.6834	60.0847	0.4362	0.3777	0.5159	0.40695	0.4433	187	0.404278	0.122995
c18958.graph_c0	49.2246	58.1463	0.5032	0.3677	0.4194	0.43545	0.4301	154	-0.724026	0.084416
c18961.graph_c0	53.2667	60.3134	0.4804	0.3554	0.4975	0.4179	0.4444	407	-0.083784	0.100737
c18961.graph_c0	48.7284	56.1918	0.42	0.3933	0.6	0.40665	0.4711	149	0.532886	0.120805
c18964.graph_c0	53.1146	57.5795	0.4173	0.4029	0.5947	0.4101	0.4716	416	-0.073317	0.117788
c18968.graph_c0	50.207	56.7546	0.51	0.4327	0.3639	0.47135	0.4356	348	-0.272989	0.08908
c18971.graph_c0	54.8338	58.6651	0.4393	0.3552	0.4065	0.39725	0.4003	213	0.577465	0.13615
c18975.graph_c0	51.2861	56.4958	0.4703	0.4109	0.3565	0.4406	0.4126	201	0.655224	0.109453
c18979.graph_c0	52.1257	57.8118	0.5227	0.3523	0.6136	0.4375	0.4962	176	-0.284659	0.107955
c18982.graph_c0	53.8347	60.9589	0.5344	0.4438	0.5063	0.4891	0.4948	320	0.141562	0.084375
c18985.graph_c0	53.6443	57.5304	0.5173	0.3862	0.6069	0.45175	0.5035	144	-0.3875	0.041667
c18989.graph_c0	54.9924	58.8238	0.4872	0.3974	0.5161	0.4423	0.4669	155	-0.119355	0.116129
c18992.graph_c0	53.7181	60.9696	0.5423	0.3662	0.507	0.45425	0.4719	141	-0.215603	0.056738
c18998.graph_c0	55.6508	60.2322	0.5227	0.3485	0.5227	0.4356	0.4647	132	-0.129545	0.098485
c19001.graph_c0	52.9461	60.5104	0.4884	0.31	0.5039	0.3992	0.4341	128	-0.35	0.117188
c19003.graph_c0	52.6115	57.5847	0.5846	0.3719	0.4009	0.47825	0.4525	206	-0.873301	0.048544
c19003.graph_c0	53.3267	58.0378	0.454	0.3026	0.5921	0.3783	0.4496	151	-0.468874	0.059603
c19004.graph_c0	52.1527	55.3806	0.5	0.4198	0.5849	0.4599	0.5016	212	-0.377358	0.089623
c19005.graph_c0	53.0123	57.4214	0.502	0.5407	0.5935	0.52135	0.5454	246	-0.414634	0.105691
c19008.graph_c0	54.1505	60.3116	0.4489	0.4261	0.5228	0.4375	0.4659	176	-0.140909	0.096591
c19009.graph_c0	50.5628	57.4522	0.5167	0.4167	0.5417	0.4667	0.4917	120	-0.434167	0.1
c19014.graph_c0	53.8472	59.5177	0.4058	0.4038	0.5353	0.4048	0.4482	312	0.645192	0.144231
c19015.graph_c0	51.464	53.3506	0.5803	0.3646	0.6875	0.47245	0.5442	192	-1.0276	0.036458
c19016.graph_c0	49.4094	53.4242	0.4635	0.3163	0.3127	0.3899	0.3642	821	-0.259074	0.091352
c19024.graph_c0	47.6782	51.183	0.6135	0.4286	0.6865	0.52105	0.5759	118	-0.148305	0.067797
c19025.graph_c0	53.1621	60.1961	0.4762	0.3674	0.4694	0.4218	0.4376	146	-0.968493	0.047945
c19026.graph_c0	50.3412	49.2444	0.5621	0.292	0.73	0.42705	0.528	137	-0.331387	0.10219
c19027.graph_c0	46.1248	56.0297	0.6137	0.4015	0.5649	0.5076	0.5265	131	-0.614504	0.038168
c19032.graph_c0	51.4426	55.3379	0.4129	0.4541	0.6422	0.4335	0.5031	218	0.44633	0.174312
c19032.graph_c1	51.0798	54.7758	0.4383	0.4315	0.6644	0.4349	0.5115	145	0.424138	0.110345
c19033.graph_c0	49.7053	49.8761	0.3831	0.2587	0.2587	0.3209	0.3002	200	-0.748	0.105
c19033.graph_c0	51.7527	51.9153	0.4616	0.2205	0.3231	0.34105	0.335	194	-1.01959	0.051546
c19037.graph_c0	47.6783	53.8231	0.467	0.3585	0.6698	0.41275	0.4984	211	-0.16872	0.104265
c19038.graph_c0	53.4835	55.1415	0.4576	0.3704	0.6513	0.414	0.4932	412	-0.141019	0.121359
c19040.graph_c0	54.0536	59.7758	0.4234	0.4505	0.4865	0.43695	0.4534	111	-0.008108	0.126126
c19041.graph_c0	50.8859	54.3659	0.4171	0.2417	0.3223	0.3294	0.327	211	-0.610901	0.075829
c19043.graph_c0	53.2628	57.9197	0.4444	0.376	0.4444	0.4102	0.4217	116	-0.096552	0.094828
c19045.graph_c0	52.8576	60.0743	0.5085	0.3898	0.5424	0.44915	0.4802	118	0.409322	0.135593
c19045.graph_c1	53.7689	56.5256	0.518	0.3454	0.5141	0.4317	0.4592	248	-0.404839	0.072581
c19048.graph_c0	52.7195	58.922	0.4886	0.4332	0.417	0.4609	0.4463	306	-0.620588	0.065359
c19052.graph_c0	46.5658	44.9254	0.6412	0.4886	0.8015	0.5649	0.6438	130	-0.912308	0.023077
c19056.graph_c0	50.6596	56.3696	0.5217	0.3382	0.6425	0.42995	0.5008	207	-0.155073	0.10628
c19062.graph_c0	54.6626	60.3622	0.3533	0.3587	0.5109	0.356	0.4076	184	-0.836957	0.076087
c19063.graph_c0	48.7387	49.0833	0.4706	0.5196	0.7451	0.4951	0.5785	102	-1.82549	0
c19064.graph_c0	49.7085	55.7088	0.4379	0.3406	0.346	0.38925	0.3748	185	-0.601622	0.113514
c19068.graph_c0	50.6311	55.438	0.641	0.2565	0.6638	0.44875	0.52	116	-0.776724	0.043103
c19069.graph_c0	46.7372	48.8967	0.6051	0.5114	0.7518	0.55825	0.6228	789	-0.46033	0.045627
c19072.graph_c0	51.4677	54.8413	0.4823	0.4601	0.6593	0.4712	0.534	226	-0.853982	0.066372
c19074.graph_c0	48.0747	52.9667	0.4365	0.3016	0.3254	0.36905	0.3545	125	-0.1976	0.12
c19076.graph_c0	52.0768	57.0113	0.5621	0.4745	0.5621	0.5183	0.5328	137	-0.680292	0.116788
c19079.graph_c0	54.8412	60.0572	0.4962	0.401	0.5589	0.4486	0.4854	398	-0.292211	0.125628
c19080.graph_c0	55.4527	59.5267	0.4752	0.3843	0.5765	0.42975	0.4786	281	-0.593239	0.064057
c19087.graph_c0	50.782	53.8128	0.586	0.408	0.67	0.497	0.5547	500	-0.6568	0.07
c19088.graph_c0	49.1949	58.0001	0.4667	0.219	0.548	0.34285	0.4108	104	-0.231731	0.086538
c19090.graph_c0	48.4413	56.6507	0.5355	0.3742	0.5742	0.45485	0.4946	155	-0.554839	0.129032
c19099.graph_c0	55.7309	60.8105	0.4851	0.3957	0.4878	0.4404	0.4562	368	-0.225815	0.103261
c19101.graph_c0	53.3833	57.0519	0.4861	0.3334	0.5555	0.40975	0.4584	215	-0.332558	0.097674
c19105.graph_c0	48.9114	55.1146	0.4531	0.4114	0.3594	0.43225	0.4079	191	-0.714136	0.057592
c19112.graph_c0	54.7118	58.2043	0.4457	0.3193	0.4096	0.3825	0.3915	165	-0.780606	0.060606
c19114.graph_c0	50.9728	48.4849	0.462	0.3241	0.738	0.39305	0.5081	144	-0.452083	0.097222
c19120.graph_c0	47.3691	51.2782	0.5153	0.4235	0.693	0.4694	0.5437	228	-0.217982	0.105263
c19123.graph_c0	51.0031	56.5982	0.512	0.296	0.608	0.404	0.472	125	-0.076	0.04
c19124.graph_c0	53.4573	59.7386	0.5107	0.422	0.4282	0.46635	0.4536	326	-0.056135	0.067485
c19126.graph_c0	51.831	56.8819	0.3873	0.2973	0.4189	0.3423	0.3679	221	0.630316	0.176471
c19126.graph_c0	52.1181	56.6292	0.4777	0.3507	0.3955	0.4142	0.408	133	-0.17594	0.157895
c19130.graph_c0	55.4936	59.9645	0.4142	0.3158	0.4965	0.365	0.4089	436	-0.416284	0.149083
c19138.graph_c0	52.9179	54.3228	0.5299	0.3696	0.6495	0.44975	0.5163	367	-0.922071	0.098093
c19140.graph_c0	48.0881	54.0275	0.4901	0.3317	0.3168	0.4109	0.3796	201	-1.09901	0.044776
c19142.graph_c0	45.9321	47.625	0.5299	0.4286	0.7419	0.47925	0.5668	216	-0.474074	0.087963
c19149.graph_c0	52.1558	56.8019	0.3641	0.3584	0.3642	0.36125	0.3622	345	-0.511304	0.084058
c19153.graph_c0	50.7541	60.0977	0.5413	0.3761	0.5138	0.4587	0.4771	109	-1.04312	0.045872
c19154.graph_c0	51.566	58.9184	0.5163	0.5448	0.5732	0.53055	0.5447	246	-0.493089	0.060976
c19157.graph_c0	49.3691	57.5756	0.4762	0.3413	0.392	0.40875	0.4031	125	-0.7832	0.152
c19160.graph_c0	55.0071	60.3618	0.4225	0.4286	0.4711	0.42555	0.4408	329	-0.937994	0.033435
c19163.graph_c0	53.9809	59.3997	0.5354	0.4203	0.5796	0.47785	0.5118	225	-0.855556	0.088889
c19166.graph_c0	51.7588	53.7149	0.5224	0.2472	0.3202	0.3848	0.3633	178	-1.45281	0.05618
c19167.graph_c0	54.0849	60.0285	0.8135	0.6271	0.4661	0.7203	0.6356	117	-1.07265	0.025641
c19171.graph_c0	49.8105	51.4479	0.5189	0.3674	0.7008	0.44315	0.5291	263	-0.38289	0.159696
c19171.graph_c0	53.9786	60.8815	0.7137	0.3921	0.5066	0.5529	0.5375	226	-0.256637	0.053097
[truncated: 16,001 more rows]
