# Supplementary material for: Analysis of codon usage patterns in Hirudinaria manillensis reveals a preference for GC-ending codons caused by dominant selection constraints
Source: BMC Genomics. 2018 Jul 17;19:542. doi: 10.1186/s12864-018-4937-x (PMC6050667; doi:10.1186/s12864-018-4937-x)
Supplement: Supplementary file 2 — The RSCU values of each sequence and the first 2 PCA factors. This file contains all the calculated RSCU values of each sequence and the first 2 PCA factors. The stop codons were not included and thusly this file has 62 columns. The beginning of each column shows the specific meanings of the different value types. (XLSX 6743 kb) [file 12864_2018_4937_MOESM2_ESM.xlsx]

## Sheet: Sheet1
SeqName	GCU	GCG	GCC	GCA	UGU	UGC	GAU	GAC	GAG	GAA	UUU	UUC	GGU	GGG	GGC	GGA	CAC	CAU	AUU	AUA	AUC	AAA	AAG	CUA	CUC	CUG	CUU	UUA	UUG	AAC	AAU	CCA	CCC	CCU	CCG	CAA	CAG	AGA	AGG	CGA	CGC	CGG	CGU	AGC	AGU	UCA	UCC	UCG	UCU
c10000.graph_c0|orf1	1.71429	0	0	2.28571	0	0	1.6	0.4	2	0	1.5	0.5	1.33333	0.08333	0.58333	2	0	0	2	1	0	0	2	0	0	4	0	0	2	2	0	1.17647	0.47059	1.41176	0.94118	1.23077	0.76923	0	0	0	0	0	0	0.66667	1.33333	1	1.5	0	1.5
c10002.graph_c0|orf2	0.72727	0.36364	1.45455	1.45455	0	2	0.57143	1.42857	0.9	1.1	0	2	0.26667	1.06667	0.26667	2.4	0.85714	1.14286	0	0	3	0	2	0	2.15385	0.61538	1.23077	0	2	2	0	0.85714	1.14286	1.14286	0.85714	1	1	0.66667	1.33333	1.33333	1	1.33333	0.33333	1	1	0.44444	1.33333	0.88889	1.33333
c10004.graph_c0|orf1	1.71429	0	2.28571	0	0	2	0.36364	1.63636	1.33333	0.66667	0.66667	1.33333	1.33333	0.33333	1.66667	0.66667	1.14286	0.85714	0.66667	0.33333	2	0.75	1.25	0.26667	1.86667	1.33333	0.53333	0	2	1.33333	0.66667	1.14286	1.14286	0.57143	1.14286	0.5	1.5	0.8	1.2	0	0	0	4	0	2	0.5	1.5	1	1
c10005.graph_c0|orf1	2.66667	0	0	1.33333	0.5	1.5	1.4	0.6	0.71429	1.28571	1.71429	0.28571	0	0.8	0.8	2.4	0.5	1.5	1.75	0.5	0.75	0.8	1.2	0.57143	0.57143	1.14286	1.71429	0.66667	1.33333	0.85714	1.14286	0	0	4	0	0	2	1.6	0.4	0	2.66667	0	1.33333	0.57143	1.42857	1.5	1.5	0	1
c10010.graph_c0|orf1	2.66667	0.33333	0.33333	0.66667	0.66667	1.33333	1.73333	0.26667	0.66667	1.33333	1.83333	0.16667	1.42857	0.28571	0.28571	2	0.66667	1.33333	1.42105	1.10526	0.47368	1.08333	0.91667	0.5	0.75	1.75	1	1.33333	0.66667	0.5	1.5	1.71429	0	2.28571	0	0.90909	1.09091	1.2	0.8	1.33333	1.33333	0	1.33333	0.5	1.5	2.44444	0.66667	0	0.88889
c10011.graph_c0|orf1	1.33333	0.38095	0.7619	1.52381	1.2	0.8	1.125	0.875	0.82353	1.17647	1.11111	0.88889	0.72727	0.36364	0.90909	2	2	0	2.07692	0.92308	0	0.88889	1.11111	1.25	1.5	0.25	1	0.5	1.5	1	1	2.90909	0.36364	0.72727	0	1.33333	0.66667	1.77778	0.22222	2	0	0	2	0.93333	1.06667	1.71429	0	0	2.28571
c10016.graph_c0|orf1	0.92308	0.30769	2.46154	0.30769	1	1	0.8	1.2	0.84211	1.15789	0.88889	1.11111	1.17647	0.70588	1.17647	0.94118	0.88889	1.11111	0.95455	0.68182	1.36364	1.22222	0.77778	0.8	0.8	0.8	1.6	1	1	0.4	1.6	1.66667	1	1.33333	0	0.90909	1.09091	1.8	0.2	1.71429	1.14286	1.14286	0	1.25	0.75	0.95238	1.33333	1.33333	0.38095
c10024.graph_c0|orf1	0	1.33333	0	2.66667	0.33333	1.66667	1.16667	0.83333	0.5	1.5	0.57143	1.42857	1.5	0	1.5	1	1.33333	0.66667	1.61538	0	1.38462	1	1	0.36364	1.45455	1.81818	0.36364	0.25	1.75	0.22222	1.77778	2.28571	0.57143	1.14286	0	1	1	1.5	0.5	4	0	0	0	1	1	2	1.5	0.5	0
c10032.graph_c0|orf1	0.72727	0	1.45455	1.81818	2	0	1	1	1.5	0.5	1.11111	0.88889	0	0	0	4	0	2	1.25	1	0.75	1.11111	0.88889	0.61538	1.84615	0.92308	0.61538	0.85714	1.14286	0.2	1.8	2.66667	0	0.66667	0.66667	1	1	2	0	4	0	0	0	1.5	0.5	0.66667	0.66667	0	2.66667
c10033.graph_c0|orf2	0	1.77778	2.22222	0	0.5	1.5	0	2	2	0	0.66667	1.33333	0	0.57143	3.42857	0	1.5	0.5	0.46154	0	2.53846	0	2	0	1.42857	2.57143	0	0	0	2	0	0.4	0.8	0.4	2.4	0	2	0	0	0.4	3	0.4	0.2	2	0	0	4	0	0
c10034.graph_c1|orf1	1.5	0.5	1.5	0.5	0.8	1.2	0.6	1.4	0.6	1.4	0.5	1.5	2	0	0	2	1.6	0.4	1	1	1	0.90909	1.09091	0.85714	1.14286	0.57143	1.42857	0	2	1.66667	0.33333	1.2	0.8	1.2	0.8	1	1	1.5	0.5	4	0	0	0	1	1	1.2	0.8	1.6	0.4
c10041.graph_c0|orf1	1.26316	0	0.84211	1.89474	1.2	0.8	1.2381	0.7619	0.625	1.375	1.38462	0.61538	0.85714	0.28571	1.14286	1.71429	0.8	1.2	1.84615	0.69231	0.46154	1.08	0.92	0.19048	0.95238	0.7619	2.09524	0.93333	1.06667	0.26667	1.73333	1.5	1	1	0.5	1.29412	0.70588	1.33333	0.66667	0	0	0	4	0.6	1.4	1.71429	0.28571	0.57143	1.42857
c10044.graph_c0|orf1	0.57143	0.57143	1.71429	1.14286	1	1	0	2	2	0	1	1	0.66667	0.66667	2	0.66667	2	0	0.75	0.75	1.5	0.4	1.6	0.88889	0.88889	1.77778	0.44444	0	2	1	1	0	2	1	1	0	2	0	2	0.66667	3.33333	0	0	2	0	0	2	0.5	1.5
c10046.graph_c0|orf1	0.8	0.8	0.8	1.6	1	1	2	0	0.5	1.5	1	1	3	0	0	1	0.4	1.6	1	0.5	1.5	1.33333	0.66667	0.44444	1.33333	1.33333	0.88889	1.33333	0.66667	1.25	0.75	0	1.5	1.75	0.75	1.28	0.72	1.2	0.8	2.22222	0.44444	0.44444	0.88889	1.5	0.5	0.66667	1	1.33333	1
c10052.graph_c0|orf1	0	0.53333	2.13333	1.33333	1	1	0.42857	1.57143	1.5	0.5	0.42857	1.57143	1.21739	0.86957	1.3913	0.52174	2	0	0.52941	0.88235	1.58824	0.33333	1.66667	0	1.89474	1.47368	0.63158	0.28571	1.71429	2	0	0	1.33333	1.33333	1.33333	0.8	1.2	0.54545	1.45455	0	4	0	0	0	2	0.88889	0.44444	2.22222	0.44444
c10069.graph_c0|orf1	0	0	2.66667	1.33333	1	1	1.36	0.64	0.7	1.3	0.66667	1.33333	0.23529	0.23529	1.64706	1.88235	0.75	1.25	0.81818	0.27273	1.90909	1.33333	0.66667	0	1.06667	1.6	1.33333	0.5	1.5	0.66667	1.33333	1.2	0	2	0.8	1.2	0.8	0.66667	1.33333	0.36364	0.72727	1.45455	1.45455	0.8	1.2	0.44444	1.33333	0.44444	1.77778
c10069.graph_c0|orf2	0.8	0.4	1.6	1.2	1.33333	0.66667	1.14286	0.85714	0.88889	1.11111	0.5	1.5	0	0	2	2	1.33333	0.66667	0.16667	0.16667	2.66667	1.14286	0.85714	0	2.4	0.8	0.8	0	2	1.5	0.5	0.57143	0.57143	0.57143	2.28571	0.85714	1.14286	0.8	1.2	2	0	2	0	0	0	0	3.2	0.8	0
c10076.graph_c0|orf1	0.85714	0.57143	1.71429	0.85714	0.75	1.25	1.23077	0.76923	0.75	1.25	0.2	1.8	0.8	0.8	0.4	2	1.45455	0.54545	1.5	0.75	0.75	0.7	1.3	0.21053	1.47368	1.26316	1.05263	0	2	1.16667	0.83333	0.57143	0.85714	1.42857	1.14286	1	1	1.2	0.8	1	2	0	1	1.11111	0.88889	0.5	1.75	0.5	1.25
c1008.graph_c0|orf1	1	0.33333	2	0.66667	1	1	0.72727	1.27273	0.54545	1.45455	0.75	1.25	1.11111	0.22222	1.55556	1.11111	1.33333	0.66667	0.54545	0.54545	1.90909	1.27273	0.72727	0	1.5	2	0.5	0	2	1.75	0.25	1	1	1	1	0	2	1.42857	0.57143	1.6	0.8	0	1.6	2	0	1.33333	1.33333	0.66667	0.66667
c10080.graph_c0|orf1	0.4	1.6	0.8	1.2	1.08333	0.91667	1	1	0.45455	1.54545	1	1	0.92308	0.30769	0.92308	1.84615	0	0	0.6	0.6	1.8	1.13043	0.86957	0	4	0	0	2	0	1	1	0.84211	0.73684	1.68421	0.73684	0.66667	1.33333	0	2	4	0	0	0	2	0	0	0	4	0
c1009.graph_c0|orf1	1.33333	0.33333	1.33333	1	0.66667	1.33333	1.25	0.75	0.6	1.4	0.8	1.2	1.33333	0	1.33333	1.33333	2	0	0	0.5	2.5	1.3	0.7	1	1	1	1	0.8	1.2	0.8	1.2	1.6	0	2.4	0	2	0	1.33333	0.66667	2	2	0	0	1.33333	0.66667	0.5	0.5	1	2
c10109.graph_c0|orf1	1.71429	0	2.28571	0	1	1	1.25	0.75	1.2	0.8	1.33333	0.66667	0	0.57143	1.14286	2.28571	2	0	1.5	0	1.5	0.66667	1.33333	0	0	3	1	0	2	1	1	1.33333	0	1.33333	1.33333	2	0	1.2	0.8	0	1.6	0	2.4	1.66667	0.33333	1.33333	0.66667	1.33333	0.66667
c10110.graph_c0|orf1	0	2	1	1	0	0	1	1	0.83333	1.16667	1.2	0.8	0.8	0.8	1.6	0.8	1.33333	0.66667	1.71429	0	1.28571	1.42857	0.57143	1.14286	0	1.14286	1.71429	0.90909	1.09091	0.54545	1.45455	1.71429	1.14286	0	1.14286	1.5	0.5	1.6	0.4	2	0	0	2	0.66667	1.33333	1.6	0	1.6	0.8
c10114.graph_c0|orf1	0.61538	0.61538	1.53846	1.23077	1	1	0.28571	1.71429	0.46154	1.53846	0.88889	1.11111	0.4	0	1.2	2.4	1.14286	0.85714	0.75	0.75	1.5	1.2	0.8	1.2	0	1.2	1.6	2	0	1.42857	0.57143	0.57143	0.57143	1.14286	1.71429	1	1	1.14286	0.85714	0.8	0	3.2	0	0.66667	1.33333	1.81818	1.09091	0.36364	0.72727
c10118.graph_c0|orf2	0	0	4	0	0	2	0.58824	1.41176	1	1	0	2	1	1	2	0	2	0	0	0	3	0.44444	1.55556	0	2.22222	1.77778	0	0	0	1.14286	0.85714	0	0	2	2	1.25	0.75	2	0	2	2	0	0	1	1	0	1	2.33333	0.66667
c1012.graph_c0|orf1	0	0	2	2	0	2	0.66667	1.33333	1.25	0.75	0	2	0	1.71429	1.71429	0.57143	1.6	0.4	1.28571	0	1.71429	0.2	1.8	0.25	0.75	2.25	0.75	0.4	1.6	1.25	0.75	2.66667	0.66667	0.66667	0	0.5	1.5	0	2	0	0	0	0	1.5	0.5	0	1.6	1.6	0.8
c10130.graph_c0|orf1	1.33333	0	1.33333	1.33333	2	0	1.25	0.75	0.75	1.25	0	2	0	0.8	1.6	1.6	2	0	1	0	2	0.61538	1.38462	1	1	1	1	0	2	2	0	0	2	0	2	0	2	2	0	2.66667	0	1.33333	0	1.2	0.8	2	0	1	1
c10136.graph_c0|orf1	0.75	0	1.75	1.5	0	0	0.8	1.2	0.5	1.5	0.66667	1.33333	0	0	0.57143	3.42857	0	2	2.14286	0.42857	0.42857	0.6	1.4	0.8	0.8	0.8	1.6	2	0	0	2	0	0	0	0	1.33333	0.66667	1.2	0.8	0	0	0	4	1	1	1.71429	0	0.57143	1.71429
c10145.graph_c0|orf1	0.64	0.48	2.4	0.48	0.8	1.2	0.58182	1.41818	1.07692	0.92308	0.48	1.52	0.96552	0.41379	1.24138	1.37931	1.69231	0.30769	0.52941	0.26471	2.20588	0.55556	1.44444	0.11111	1.66667	1.66667	0.55556	0	2	1.48148	0.51852	0.57143	1.14286	1.14286	1.14286	0.76923	1.23077	1.17647	0.82353	0.66667	1.33333	0.33333	1.66667	1.27273	0.72727	0.82353	1.52941	1.17647	0.47059
c10146.graph_c0|orf1	1.81818	0	0.72727	1.45455	1	1	1.11111	0.88889	1	1	1.16667	0.83333	1.45455	0.36364	0.72727	1.45455	1.2	0.8	1.5	0.375	1.125	0.72727	1.27273	0.23529	1.88235	0.94118	0.94118	0.33333	1.66667	1.11111	0.88889	1.14286	0.57143	1.71429	0.57143	0.4	1.6	1.42857	0.57143	0	0	0	0	0.57143	1.42857	1.25	1	0	1.75
c10149.graph_c0|orf1	0	0	1.45455	2.54545	1	1	1.66667	0.33333	1	1	0.8	1.2	1.2	0.8	0.8	1.2	0.8	1.2	1.8	0.6	0.6	1.33333	0.66667	0	0.88889	1.77778	1.33333	0.57143	1.42857	1.5	0.5	4	0	0	0	1.6	0.4	0.57143	1.42857	0	0	4	0	0.66667	1.33333	1.53846	0.61538	0.61538	1.23077
c10158.graph_c0|orf1	1.66667	0.66667	1	0.66667	0.66667	1.33333	0.8	1.2	0.72727	1.27273	0.76923	1.23077	1.09091	0.36364	1.45455	1.09091	0.8	1.2	0.75	1	1.25	0.5	1.5	0.25	1.25	1.75	0.75	0.25	1.75	1.55556	0.44444	0.57143	1.71429	0.85714	0.85714	1.14286	0.85714	0.66667	1.33333	0	2	0	2	0	2	0.94118	0.47059	1.64706	0.94118
c10181.graph_c0|orf1	0.8	0.26667	1.06667	1.86667	0.66667	1.33333	1.15789	0.84211	0.46154	1.53846	0.8	1.2	0.33333	1	0.66667	2	0.5	1.5	0.75	0.75	1.5	0.85714	1.14286	0.53333	0.8	2.4	0.26667	0	2	1.33333	0.66667	0.5	0.25	1.25	2	0.36364	1.63636	1.5	0.5	2.85714	0.57143	0	0.57143	0.8	1.2	0	1.48148	1.03704	1.48148
c10188.graph_c0|orf1	1.33333	0	0.66667	2	0.61538	1.38462	1.6	0.4	0.66667	1.33333	1.25	0.75	1.5	0	0.25	2.25	0.66667	1.33333	1.28571	0.85714	0.85714	1.84615	0.15385	0	2	0	2	0.57143	1.42857	1	1	0.72727	0.36364	2.54545	0.36364	1	1	1	1	0	0	0	0	0	0	1	1	1	1
c10195.graph_c0|orf1	0.4	1.6	0	2	1	1	1.25	0.75	0.22222	1.77778	1	1	0.53333	0.53333	1.33333	1.6	1	1	1.84615	0.69231	0.46154	1.3913	0.6087	0.4	1.6	1.2	0.8	1	1	0.88889	1.11111	1.16667	0.33333	0.83333	1.66667	1.5	0.5	1.11111	0.88889	1.14286	0.57143	0.85714	1.42857	0.8	1.2	0.86486	1.18919	0.97297	0.97297
c10207.graph_c0|orf1	2.90909	0	0.36364	0.72727	2	0	1.45455	0.54545	0.64	1.36	2	0	1.5	0.75	0.25	1.5	1.5	0.5	0.66667	1.66667	0.66667	1.23077	0.76923	0	2	1	1	1	1	0.4	1.6	0	0	2	2	1.71429	0.28571	1.16667	0.83333	2	0.66667	0	1.33333	1.33333	0.66667	2	0	0	2
c10217.graph_c0|orf1	2	0	1.33333	0.66667	1.33333	0.66667	1.45455	0.54545	0.59259	1.40741	1.42857	0.57143	1.6	0	0.8	1.6	1.09091	0.90909	1.57143	0.85714	0.57143	0.81818	1.18182	0	0.92308	1.53846	1.53846	0.5	1.5	1	1	1	1	1.5	0.5	1.33333	0.66667	1.14286	0.85714	4	0	0	0	1.42857	0.57143	1.17647	1.64706	0.23529	0.94118
c10218.graph_c0|orf1	1.06667	0.53333	1.33333	1.06667	2	0	0.28571	1.71429	0.75	1.25	1.2	0.8	0	0	2	2	1	1	0.42857	0.85714	1.71429	1.14286	0.85714	0.36364	1.09091	1.81818	0.72727	1	1	1.66667	0.33333	3	0	0	1	0.92308	1.07692	2	0	4	0	0	0	1	1	0.5	1	1	1.5
c10231.graph_c0|orf1	0.25	0.75	1.75	1.25	0	2	0.76471	1.23529	1.22581	0.77419	0.66667	1.33333	0.70588	0.47059	1.41176	1.41176	0.8	1.2	0.85714	0.64286	1.5	0.38095	1.61905	0.52174	1.56522	1.56522	0.34783	0.25	1.75	1.27273	0.72727	1.33333	1.33333	0	1.33333	0.5	1.5	0.8	1.2	0	4	0	0	2	0	0.83333	0.83333	0.66667	1.66667
c10233.graph_c0|orf1	2	0	0	2	0	0	1.27273	0.72727	0.76923	1.23077	0	2	1.14286	0.57143	0	2.28571	1.2	0.8	1	0	2	1.29412	0.70588	0	0.8	0.8	2.4	0.66667	1.33333	1.5	0.5	1.71429	0.57143	0.85714	0.85714	1.25	0.75	1.45455	0.54545	0	1.33333	1.33333	1.33333	1	1	0.36364	0.36364	1.45455	1.81818
c10242.graph_c0|orf1	1.81818	0	0.72727	1.45455	2	0	1.47826	0.52174	0.375	1.625	1.75	0.25	1.77778	0	1.33333	0.88889	0.4	1.6	0.75	1.05	1.2	1.57143	0.42857	1	1	1.33333	0.66667	1.16667	0.83333	0.72727	1.27273	2.22222	0.44444	1.33333	0	1.25	0.75	2	0	1.33333	0	0	2.66667	0.66667	1.33333	1.68421	0.21053	0.42105	1.68421
c10243.graph_c0|orf1	1.6	0.8	1.6	0	2	0	1	1	0.8	1.2	0.75	1.25	2.66667	0	0	1.33333	0.66667	1.33333	1.36364	0.54545	1.09091	1	1	0.5	1	2	0.5	0.66667	1.33333	1.11111	0.88889	1	1	2	0	1	1	1.42857	0.57143	1.33333	2.66667	0	0	1.5	0.5	1.6	0.8	0.4	1.2
c10251.graph_c0|orf1	1.53846	0	1.53846	0.92308	0.72727	1.27273	0.6	1.4	1.09091	0.90909	1	1	1.33333	0.66667	0.66667	1.33333	2	0	1.33333	0	1.66667	1.42857	0.57143	0	0.88889	2.22222	0.88889	0	2	2	0	0	1.77778	0.88889	1.33333	0.57143	1.42857	1	1	0	2.66667	0	1.33333	1.14286	0.85714	1.17647	0.70588	0.94118	1.17647
c10254.graph_c0|orf1	2.22222	0	0.88889	0.88889	1.6	0.4	1.14286	0.85714	0.8	1.2	1.14286	0.85714	1.77778	0.44444	0.44444	1.33333	1.2	0.8	1.2	0.2	1.6	1.84615	0.15385	0	2	0.66667	1.33333	0.75	1.25	1.2	0.8	1.81818	0.72727	0.72727	0.72727	1.25	0.75	0.8	1.2	0	0	0	0	0.90909	1.09091	1.71429	0.57143	0.57143	1.14286
c10258.graph_c0|orf1	2.28571	0	1.71429	0	0	2	1	1	0.5	1.5	1	1	1.6	0.8	0	1.6	0	2	0.42857	0.42857	2.14286	2	0	0	1.14286	1.14286	1.71429	0.4	1.6	0.66667	1.33333	0	1.33333	2.66667	0	0	2	0	2	0	0	0	0	0	2	0.8	0.8	2.4	0
c10259.graph_c0|orf1	0.88889	0	0.88889	2.22222	0	2	0.875	1.125	1.07692	0.92308	0.66667	1.33333	1.45455	0.36364	0.72727	1.45455	1	1	1.15385	0.69231	1.15385	1	1	0	3.11111	0.88889	0	0	2	1.63636	0.36364	1.45455	0.72727	1.09091	0.72727	0.8	1.2	1.2	0.8	2	2	0	0	0	0	1.33333	1.33333	0	1.33333
c10261.graph_c0|orf1	0.66667	1.33333	1	1	0	0	0	2	1.4	0.6	0	2	0	2.66667	1.33333	0	1.6	0.4	0	0	3	0.28571	1.71429	0	1.53846	1.84615	0.61538	0	2	1.42857	0.57143	2.4	0	0.8	0.8	0	2	0.16667	1.83333	1.14286	1.14286	0.57143	1.14286	0	2	1	2	1	0
c10262.graph_c0|orf1	1.6	0.8	0.8	0.8	2	0	1.25	0.75	0.75	1.25	0.5	1.5	1.2	1.2	0.8	0.8	1	1	1.5	0.375	1.125	0.57143	1.42857	0	1.45455	2.18182	0.36364	0.4	1.6	1	1	2.66667	1.33333	0	0	0.8	1.2	1	1	2.66667	0	0	1.33333	1.33333	0.66667	1	1	1.5	0.5
c10263.graph_c0|orf1	1.5	1.5	0.5	0.5	0	0	0.53333	1.46667	1.6	0.4	0	2	1	0	3	0	1.33333	0.66667	0	0	3	1	1	0	1	1	2	0	2	1	1	0.5	1	1.5	1	1	1	0.8	1.2	0.88889	0.44444	0.44444	2.22222	1.6	0.4	0	0.8	2.4	0.8
c10264.graph_c0|orf1	0.4	1.2	2.4	0	0	2	0.42857	1.57143	1.45455	0.54545	0.22222	1.77778	0.42105	0	2.31579	1.26316	1.4	0.6	0.23077	0	2.76923	0.625	1.375	0	1.68421	1.68421	0.63158	0	2	1.55556	0.44444	0.66667	1	0.66667	1.66667	1.11111	0.88889	0.66667	1.33333	0	2	1	1	1.25	0.75	0.94118	2.11765	0.47059	0.47059
c10265.graph_c0|orf1	1.75	0.25	0.5	1.5	1.42857	0.57143	1.41176	0.58824	0.58333	1.41667	1.125	0.875	1.76	0.48	0.16	1.6	0.85714	1.14286	1.33333	1	0.66667	1.30769	0.69231	0.47059	0.47059	1.41176	1.64706	0.85714	1.14286	1.33333	0.66667	1.86667	0.8	1.33333	0	1.07692	0.92308	1.25	0.75	0.8	0.8	0	2.4	0.85714	1.14286	1.66667	1.33333	0	1
c10266.graph_c0|orf1	0.33333	0.33333	1.66667	1.66667	0	0	0	2	0.66667	1.33333	1	1	1.6	0	0	2.4	2	0	0	1.5	1.5	0.5	1.5	0	1	1.33333	1.66667	0	2	1.16667	0.83333	0	0	2	2	1.66667	0.33333	0.75	1.25	0	0	0	0	2	0	0.8	0.8	1.6	0.8
c10269.graph_c0|orf1	0.5	0.5	1.5	1.5	2	0	1.5	0.5	0	2	1.09091	0.90909	1.14286	0.57143	0.57143	1.71429	0	0	1.33333	1.16667	0.5	1.42857	0.57143	0.8	0.8	1.6	0.8	0.66667	1.33333	0.75	1.25	1.5	1	0.5	1	1.33333	0.66667	1	1	4	0	0	0	1	1	1	0.33333	1	1.66667
c10273.graph_c0|orf1	2	0	1.33333	0.66667	0	0	1.42857	0.57143	1.2	0.8	1.16667	0.83333	0.88889	0.88889	0.88889	1.33333	2	0	1	0.6	1.4	1.5	0.5	0	1	2	1	0	2	1.42857	0.57143	1.09091	0.72727	1.45455	0.72727	1.6	0.4	0.75	1.25	2.66667	0	0	1.33333	1	1	0	1.5	2	0.5
c1028.graph_c0|orf1	1.6	0.8	0	1.6	0	0	1	1	2	0	1.33333	0.66667	1.81818	0	1.09091	1.09091	0	0	1.5	0	1.5	0.5	1.5	0.44444	0.44444	1.77778	1.33333	0	2	1	1	0.57143	1.14286	2.28571	0	0	2	0	0	0	0	0	4	2	0	1.33333	2.66667	0	0
c10280.graph_c0|orf1	1.6	0	2.4	0	0	2	0.57143	1.42857	0.5	1.5	0.66667	1.33333	1.71429	0.57143	0.57143	1.14286	1.6	0.4	1.5	0.75	0.75	0.75	1.25	0.8	1.6	1.2	0.4	1	1	1.42857	0.57143	2.66667	1.33333	0	0	1.5	0.5	0.33333	1.66667	2	2	0	0	1.66667	0.33333	4	0	0	0
c10281.graph_c0|orf1	0.70588	0	1.41176	1.88235	1.33333	0.66667	0.90909	1.09091	0.83333	1.16667	1.14286	0.85714	0.30769	0.61538	1.53846	1.53846	0	2	1.28571	1.28571	0.42857	1.14286	0.85714	0.36364	1.09091	1.81818	0.72727	1	1	1.71429	0.28571	1.14286	0.57143	1.71429	0.57143	0	2	1.33333	0.66667	0	2	2	0	1.33333	0.66667	1.33333	0.88889	0.88889	0.88889
c10284.graph_c0|orf1	1.33333	0.38095	0.19048	2.09524	1.6	0.4	1.72414	0.27586	0.44444	1.55556	1.42857	0.57143	0.88889	0	1.33333	1.77778	1.33333	0.66667	1	1.75	0.25	1.65217	0.34783	0.53333	0.26667	1.33333	1.86667	1.375	0.625	0.53846	1.46154	2.13333	0.26667	1.33333	0.26667	1.33333	0.66667	1.6	0.4	3.2	0	0	0.8	0.4	1.6	1.81818	0.54545	0.18182	1.45455
c10288.graph_c0|orf1	1.14286	1.14286	0.57143	1.14286	0.33333	1.66667	1.2	0.8	0.4	1.6	1.33333	0.66667	2.5	0	0	1.5	1	1	1.5	0.75	0.75	1.2	0.8	0	0	4	0	1	1	1	1	0.8	0.8	1.6	0.8	1	1	2	0	4	0	0	0	0.8	1.2	2.66667	0.44444	0.44444	0.44444
c10291.graph_c0|orf1	0.44444	0.44444	0.88889	2.22222	0.25	1.75	1	1	0.33333	1.66667	0.75	1.25	0	0	0	4	0.4	1.6	1	1	1	1.55556	0.44444	0.36364	0.72727	1.09091	1.81818	0.28571	1.71429	1.14286	0.85714	2	2	0	0	0.66667	1.33333	1.33333	0.66667	2	0	0	2	1	1	4	0	0	0
c10294.graph_c0|orf1	0.92308	0.92308	1.53846	0.61538	1	1	0	0	1	1	0.88889	1.11111	0.33333	1	1.66667	1	1.33333	0.66667	0	1.2	1.8	0.4	1.6	0	1.33333	1.77778	0.88889	1	1	1	1	0.4	1.2	1.2	1.2	0.33333	1.66667	1	1	1	1	0	2	0.88889	1.11111	0.125	1.875	0.75	1.25
c10298.graph_c0|orf1	4	0	0	0	0	2	1.38462	0.61538	1.2	0.8	1	1	1.77778	0	0.88889	1.33333	0.66667	1.33333	1.2	0.6	1.2	1.14286	0.85714	0	1.33333	1.33333	1.33333	0	2	0	2	2.28571	0.57143	1.14286	0	0.66667	1.33333	0	2	4	0	0	0	0	0	0.8	1.6	0	1.6
c10299.graph_c0|orf1	1.45455	0	0.36364	2.18182	1	1	1.11111	0.88889	0.72727	1.27273	1	1	0	1.33333	0	2.66667	2	0	0.75	2.25	0	0.90909	1.09091	0.5	0.75	1.375	1.375	0.57143	1.42857	0.8	1.2	0.5	1.5	1.5	0.5	1.2	0.8	1.25	0.75	4	0	0	0	0.4	1.6	1.89474	0.63158	0.84211	0.63158
c10306.graph_c0|orf1	2.4	0	0.8	0.8	2	0	1.63636	0.36364	0	2	1.25	0.75	0.44444	0	1.33333	2.22222	1	1	2.5	0.5	0	1.17647	0.82353	0.57143	0.57143	1.71429	1.14286	0.57143	1.42857	0.8	1.2	2.66667	0	1.33333	0	1	1	1	1	0	0	0	0	1.2	0.8	1.14286	2.28571	0	0.57143
c10307.graph_c0|orf1	2	0	1.33333	0.66667	0	2	0.5	1.5	1.27273	0.72727	0.33333	1.66667	2	0	1.33333	0.66667	0.66667	1.33333	1	0.33333	1.66667	0.18182	1.81818	0	2	0	2	0	2	1.14286	0.85714	2	0	0	2	0	2	1	1	0	0	0	0	0	2	0.8	1.6	1.6	0
c10315.graph_c0|orf1	0.8	3.2	0	0	0	2	0.8	1.2	0.8	1.2	0.8	1.2	1.6	0.8	1.6	0	1	1	0.66667	0.33333	2	0	2	0.44444	1.33333	0.88889	1.33333	2	0	1.5	0.5	2	1	0.5	0.5	1.33333	0.66667	0.8	1.2	4	0	0	0	0.5	1.5	0.92308	1.84615	0.30769	0.92308
c10321.graph_c0|orf1	0.44444	1.33333	0.44444	1.77778	0	2	1	1	0.66667	1.33333	0.85714	1.14286	2.4	0	0.8	0.8	0.66667	1.33333	0.75	1.5	0.75	1.6	0.4	0.66667	2	0.66667	0.66667	0	2	1.5	0.5	1.71429	1.71429	0.57143	0	1.14286	0.85714	1	1	0.57143	1.14286	1.71429	0.57143	1.5	0.5	1.14286	1.14286	1.14286	0.57143
c10336.graph_c1|orf1	2	0	0	2	1.33333	0.66667	1	1	0.8	1.2	2	0	0.8	0	0	3.2	1	1	1.5	0	1.5	1.66667	0.33333	0.72727	0.72727	0.72727	1.81818	1	1	1.14286	0.85714	2	0	1	1	1.2	0.8	1	1	1.33333	0	1.33333	1.33333	0	2	0	0.92308	0.30769	2.76923
c10339.graph_c0|orf1	0	0	3.2	0.8	2	0	1.17647	0.82353	0.25	1.75	1	1	1	0.5	1	1.5	0.66667	1.33333	1	2	0	0.92308	1.07692	0.4	0.8	1.6	1.2	0.66667	1.33333	0.57143	1.42857	0.8	0.8	1.6	0.8	0.5	1.5	0	2	4	0	0	0	0	2	0.8	0.8	1.6	0.8
c10342.graph_c0|orf1	1.5	0.5	2	0	1	1	1.71429	0.28571	0.2	1.8	1.33333	0.66667	1.33333	0.66667	0	2	0.8	1.2	1.33333	0.66667	1	1.14286	0.85714	0.8	0	0.8	2.4	1.2	0.8	0.66667	1.33333	1	2	1	0	0.66667	1.33333	1.33333	0.66667	0.44444	1.77778	0.88889	0.88889	1.2	0.8	1.06667	1.06667	0.26667	1.6
c10346.graph_c0|orf1	2	0	0.66667	1.33333	1.2	0.8	1.2	0.8	0.88889	1.11111	1	1	0	0	2	2	0.4	1.6	1.5	0.75	0.75	1.23077	0.76923	0	1	0	3	0.44444	1.55556	1	1	0	0	4	0	0.85714	1.14286	1.5	0.5	0	0	0	0	1.2	0.8	0	0.66667	0	3.33333
c10355.graph_c0|orf1	0.5	2	1.5	0	0	2	0.28571	1.71429	1.14286	0.85714	0.4	1.6	0.66667	1.33333	0.66667	1.33333	0.8	1.2	0.75	0.75	1.5	1.14286	0.85714	1	1.5	1	0.5	0	2	1.2	0.8	2.5	1.5	0	0	1	1	0	2	0	0	0	4	2	0	1	3	0	0
c10360.graph_c0|orf1	0	0	0	4	1.2	0.8	1.36842	0.63158	0.96296	1.03704	1.5	0.5	0.72727	0.72727	0	2.54545	0	2	2.45455	0.54545	0	1.4	0.6	0.57143	1.14286	1.14286	1.14286	1.09091	0.90909	0.57143	1.42857	2	0.66667	1.33333	0	1.33333	0.66667	0.66667	1.33333	0	0	0	4	0.4	1.6	2	1	0.5	0.5
c10366.graph_c0|orf1	0	0	0	4	1.27273	0.72727	1.5	0.5	0.11765	1.88235	1.2	0.8	1	0.25	0.5	2.25	0.8	1.2	1.125	0.9375	0.9375	0.88889	1.11111	0.5	1.5	2	0	1	1	0.88889	1.11111	0.75	0.5	2	0.75	1.55556	0.44444	1.33333	0.66667	1	0	0	3	1	1	1.33333	0.88889	1.33333	0.44444
c10370.graph_c0|orf1	0	0.66667	0.66667	2.66667	1.66667	0.33333	0.5	1.5	0.5	1.5	1.33333	0.66667	1.06667	0.26667	1.06667	1.6	1.2	0.8	0	0.6	2.4	1.33333	0.66667	0.4	1.6	1.2	0.8	0	2	0	0	0	4	0	0	1.5	0.5	1	1	0	0	0	4	1	1	0.8	1.2	1.6	0.4
c10384.graph_c0|orf1	0	1.33333	2.66667	0	0	2	0.66667	1.33333	1.2	0.8	0.57143	1.42857	1.33333	0	0.88889	1.77778	1	1	1	0	2	1.6	0.4	0	2.85714	0.57143	0.57143	1	1	1.77778	0.22222	1	0	3	0	1.33333	0.66667	1.33333	0.66667	0	0	0	4	2	0	0	2.85714	1.14286	0
c10385.graph_c0|orf1	0.5	0.5	2	1	2	0	0.94118	1.05882	0.62069	1.37931	1.14286	0.85714	0	0.44444	1.33333	2.22222	1.33333	0.66667	0.33333	1.83333	0.83333	1.02857	0.97143	0.36364	1.81818	0.72727	1.09091	0.66667	1.33333	1.28	0.72	1.23077	1.23077	0.92308	0.61538	1.55556	0.44444	1.81818	0.18182	2	0.8	0	1.2	1.25	0.75	0	1	1	2
c1039.graph_c0|orf1	1.77778	0.44444	0.44444	1.33333	0.8	1.2	2	0	0.5	1.5	0.57143	1.42857	1	0	2	1	0.66667	1.33333	1.5	0.375	1.125	0.33333	1.66667	1	1.66667	0.33333	1	0.75	1.25	0.44444	1.55556	0.8	1.6	0.8	0.8	0.85714	1.14286	1.33333	0.66667	4	0	0	0	2	0	0.44444	1.77778	0.88889	0.88889
c10401.graph_c0|orf1	0.53333	0.53333	1.6	1.33333	0.57143	1.42857	0.6	1.4	1.21739	0.78261	0.18182	1.81818	0.57143	0.7619	0.57143	2.09524	1.5	0.5	0.66667	0.16667	2.16667	0.46154	1.53846	0	1.26316	2.10526	0.63158	0.28571	1.71429	1.83333	0.16667	1.11111	1.11111	0.66667	1.11111	1.25	0.75	0.58824	1.41176	1	0	1	2	1.07692	0.92308	0.6	1.8	1.2	0.4
c10403.graph_c0|orf1	0	0.4	3.2	0.4	0	2	0.75	1.25	1	1	0.5	1.5	0	0	4	0	2	0	0.21429	0.64286	2.14286	0.33333	1.66667	0.5	1.75	1.5	0.25	0	2	1.55556	0.44444	1	0	0	3	0.5	1.5	0.4	1.6	0	0	0	0	0.5	1.5	0.36364	1.45455	2.18182	0
c10404.graph_c0|orf1	0.8	0.8	1.6	0.8	0.8	1.2	1.25	0.75	0.85714	1.14286	1.16667	0.83333	0.83333	1	1.16667	1	0.90909	1.09091	1.8	0	1.2	0.93333	1.06667	2.66667	0	1.33333	0	1	1	1.07692	0.92308	1.14286	1.02857	1.25714	0.57143	0.95652	1.04348	0.66667	1.33333	0	4	0	0	0.8	1.2	0.25	1	1.5	1.25
c10405.graph_c0|orf1	2	0	0.5	1.5	0	2	0.66667	1.33333	0.85714	1.14286	0.93333	1.06667	1.33333	1.06667	0.8	0.8	0.5	1.5	0.92308	0.69231	1.38462	0.6	1.4	0	2.25	1	0.75	0	2	1.63636	0.36364	1.45455	0	0.72727	1.81818	0.8	1.2	1.5	0.5	2	0	0	2	1.14286	0.85714	0.26667	2.13333	0.8	0.8
c10415.graph_c0|orf1	1.6	0.26667	0.8	1.33333	0	2	1.77778	0.22222	0.66667	1.33333	1.38462	0.61538	0.85714	0.85714	0.57143	1.71429	0.88889	1.11111	2.05263	0.63158	0.31579	0.89474	1.10526	0.88889	0.88889	1.11111	1.11111	0.66667	1.33333	0.4	1.6	1.41176	0.70588	1.17647	0.70588	1.09091	0.90909	0.82353	1.17647	1.33333	0	1.33333	1.33333	0.57143	1.42857	2	0.88889	0.44444	0.66667
c10423.graph_c0|orf1	0.44444	0.44444	2.66667	0.44444	0.66667	1.33333	0.33333	1.66667	0.85714	1.14286	0.66667	1.33333	1.42857	0.57143	0.85714	1.14286	1.25	0.75	0.5	0	2.5	0.66667	1.33333	0.25	2.25	1.25	0.25	0	2	1.5	0.5	0.5	0.5	1	2	1.5	0.5	1	1	1.14286	1.14286	0	1.71429	1.25	0.75	0.8	2	1.2	0
c10436.graph_c0|orf1	1.11111	0.44444	1.11111	1.33333	1.11111	0.88889	1.27273	0.72727	0.23529	1.76471	0.81818	1.18182	1.6	1.6	0	0.8	2	0	1.3125	0.375	1.3125	1.33333	0.66667	0	0.30769	0.92308	2.76923	0.75	1.25	0.54545	1.45455	1.77778	0	1.77778	0.44444	1.75	0.25	2	0	0	0	0	0	0.36364	1.63636	1.14286	2	0.57143	0.28571
c10447.graph_c0|orf1	1.33333	0.66667	0.66667	1.33333	1	1	1.33333	0.66667	0.6	1.4	1.2	0.8	1.06667	0	0.53333	2.4	0	2	2.14286	0.85714	0	1.31579	0.68421	1.06667	0.53333	0.53333	1.86667	1.25	0.75	0.46154	1.53846	3.33333	0	0.66667	0	1	1	1.14286	0.85714	1	0	2	1	0	2	1.33333	0	0	2.66667
c10448.graph_c0|orf2	0.4	0.8	1.6	1.2	0	2	1.11111	0.88889	1.42857	0.57143	0.85714	1.14286	1.2	0.4	0.4	2	1.33333	0.66667	0.6	0	2.4	0.70588	1.29412	0.57143	1.14286	1.42857	0.85714	0	2	1.5	0.5	0.44444	1.33333	0.88889	1.33333	1.2	0.8	0.57143	1.42857	2.66667	1.33333	0	0	2	0	0	2.10526	1.26316	0.63158
c10452.graph_c0|orf1	0	0	2.66667	1.33333	0	2	1.11111	0.88889	0	2	0.5	1.5	0.72727	0	0.72727	2.54545	2	0	0.85714	0.42857	1.71429	0.83333	1.16667	0	1.33333	2.66667	0	0	2	1.33333	0.66667	1.33333	1.33333	0	1.33333	1.42857	0.57143	0	2	0	0	4	0	1	1	0.8	2	0.4	0.8
c10458.graph_c0|orf1	2.4	0	1.6	0	1	1	1.28571	0.71429	1.33333	0.66667	1	1	1.71429	0	0.57143	1.71429	0	2	0.81818	1.09091	1.09091	1.53846	0.46154	0	1.33333	0.88889	1.77778	0.75	1.25	0.42857	1.57143	1.33333	0.66667	1.33333	0.66667	2	0	1.2	0.8	1	1	1	1	0	2	2	0	0.8	1.2
c10463.graph_c0|orf1	1.71429	0	1.14286	1.14286	0	0	0.54545	1.45455	0.4	1.6	0	2	1	0	1	2	0	0	1.5	0	1.5	0.33333	1.66667	0	1.6	2.4	0	1	1	2	0	1.33333	0	0	2.66667	1.29412	0.70588	2	0	0	0.8	1.6	1.6	1.2	0.8	0	0	0	4
c10481.graph_c0|orf2	0	0	3	1	0	2	0.57143	1.42857	1	1	0.85714	1.14286	0	1	3	0	0	0	1	1.5	0.5	0.83333	1.16667	0	2	2	0	0.57143	1.42857	1.2	0.8	0	0	1.6	2.4	1.33333	0.66667	0	2	2	0	2	0	0.8	1.2	0.5	2	1	0.5
c10485.graph_c0|orf1	0.88889	0.88889	1.77778	0.44444	0	2	1	1	0.7	1.3	0.5	1.5	0.5	0	0.75	2.75	1	1	0.85714	0.42857	1.71429	0.94118	1.05882	0	1	3	0	0.5	1.5	1.11111	0.88889	0	4	0	0	0.8	1.2	1.5	0.5	1.33333	1.33333	0.44444	0.88889	0.88889	1.11111	0.66667	1.33333	0.88889	1.11111
c10486.graph_c0|orf1	1.33333	1.33333	0.88889	0.44444	0	2	1.5	0.5	0.58824	1.41176	0.4	1.6	0.8	1.2	0.8	1.2	0	2	0.5	1	1.5	1	1	0.4	1.2	1.6	0.8	0	2	1.5	0.5	4	0	0	0	2	0	2	0	4	0	0	0	0.4	1.6	2	0	0	2
c10515.graph_c0|orf1	0	1	3	0	0	0	0	2	0.5	1.5	0.28571	1.71429	0.8	0.8	0.8	1.6	1.33333	0.66667	2	0	1	2	0	0	1.2	1.2	1.6	0	2	1.2	0.8	2	2	0	0	0	2	0	2	2.66667	1.33333	0	0	1.33333	0.66667	1.71429	0.57143	1.14286	0.57143
c10516.graph_c0|orf1	0.66667	0.88889	1.55556	0.88889	1.2	0.8	1.38462	0.61538	1.07692	0.92308	1.66667	0.33333	1.66667	0.33333	0.66667	1.33333	1.33333	0.66667	0.78947	1.42105	0.78947	1.2	0.8	1.33333	0.26667	1.06667	1.33333	1.09091	0.90909	1.05882	0.94118	2.22222	0.44444	0.44444	0.88889	1.2	0.8	0.33333	1.66667	1.33333	2.66667	0	0	1.14286	0.85714	1.14286	0.85714	1.42857	0.57143
c10526.graph_c0|orf1	1	0	0	3	0.66667	1.33333	1.6	0.4	0.57143	1.42857	1.33333	0.66667	2	0	0	2	0.33333	1.66667	1.5	0.75	0.75	1.2	0.8	0.5	1.5	1	1	1	1	0.5	1.5	3	0	1	0	2	0	2	0	0	0	0	0	0	2	2.54545	0.72727	0	0.72727
c10533.graph_c0|orf1	0.57143	0.57143	2	0.85714	0.5	1.5	0.875	1.125	0.875	1.125	0.76923	1.23077	1.17647	0.70588	0.70588	1.41176	1.5	0.5	0.75	0.5625	1.6875	1.125	0.875	0.26667	1.06667	2.13333	0.53333	1.33333	0.66667	0.85714	1.14286	1.33333	1.33333	0.8	0.53333	1.14286	0.85714	0.90909	1.09091	0	1.14286	1.71429	1.14286	1.33333	0.66667	0.23529	1.64706	1.17647	0.94118
c10535.graph_c0|orf1	0	0.5	3	0.5	2	0	0.90909	1.09091	0.16667	1.83333	1.4	0.6	0.44444	0	0.88889	2.66667	1.25	0.75	1.38462	0.92308	0.69231	1.3913	0.6087	0.33333	1.33333	0.33333	2	0.54545	1.45455	0.88889	1.11111	0.88889	0.44444	0.88889	1.77778	1.42857	0.57143	1	1	0.66667	0	2	1.33333	1.11111	0.88889	0.72727	1.09091	0.72727	1.45455
c10539.graph_c0|orf1	0	0	2.90909	1.09091	0.66667	1.33333	1.27273	0.72727	0.5	1.5	1.71429	0.28571	0.66667	0.66667	0.66667	2	1	1	1.33333	1	0.66667	0.66667	1.33333	0.8	2.4	0.8	0	0.75	1.25	0.75	1.25	1.33333	0	1.33333	1.33333	1	1	1.33333	0.66667	2.66667	0	1.33333	0	0.66667	1.33333	1	1	2	0
c10541.graph_c0|orf1	1.6	0.4	1.2	0.8	0.94118	1.05882	1.38462	0.61538	0.22222	1.77778	1.14286	0.85714	0.66667	0.44444	0.66667	2.22222	0	0	1.5	0	1.5	0.92308	1.07692	0.57143	1.14286	1.14286	1.14286	0.25	1.75	2	0	0.57143	1.71429	1.14286	0.57143	0.88889	1.11111	1.09091	0.90909	2	2	0	0	0.33333	1.66667	1.14286	1.14286	0.57143	1.14286
c10543.graph_c0|orf1	2.66667	0	0	1.33333	2	0	1	1	0.75	1.25	0.57143	1.42857	1.23077	0.61538	1.23077	0.92308	1.75	0.25	1.125	0.75	1.125	1.4	0.6	0.85714	0.57143	0.85714	1.71429	0	2	1	1	0.8	1.6	1.6	0	0	2	0.8	1.2	2	0	0	2	2	0	0	1.33333	0.66667	2
c10560.graph_c0|orf1	2.66667	0	0	1.33333	0	2	1.77778	0.22222	0.5	1.5	1	1	0.57143	1.71429	0.57143	1.14286	0	2	1.125	1.125	0.75	2	0	1.33333	0.66667	1.33333	0.66667	0.8	1.2	0.88889	1.11111	2	2	0	0	1.25	0.75	1	1	0	0	0	4	0.66667	1.33333	2	0	1.33333	0.66667
c10573.graph_c0|orf1	1.33333	0	1.33333	1.33333	1	1	1.6	0.4	0	2	1.55556	0.44444	0.44444	0.44444	0.44444	2.66667	1.33333	0.66667	2.30769	0.46154	0.23077	1.14286	0.85714	0	0	0	4	0.66667	1.33333	1	1	1	0	2	1	1.71429	0.28571	2	0	0	0	1.33333	2.66667	1.33333	0.66667	0.8	0	0	3.2
c10576.graph_c0|orf1	1.45455	0.36364	0.72727	1.45455	0	0	1.2	0.8	0.46154	1.53846	1.2	0.8	0	0	2	2	1.33333	0.66667	0	3	0	1.2	0.8	0	2.66667	0.66667	0.66667	0.4	1.6	0	2	0	2.66667	0	1.33333	1.75	0.25	0	0	0	2	2	0	1.33333	0.66667	1.06667	0.8	0.8	1.33333
c10580.graph_c0|orf2	0.57143	0.57143	1.14286	1.71429	0	0	1.27273	0.72727	1.25	0.75	0.66667	1.33333	1.33333	0.66667	2	0	1.5	0.5	1	0	2	1.33333	0.66667	0	2	1	1	0	2	1.25	0.75	0	0.66667	2.66667	0.66667	0.22222	1.77778	2	0	4	0	0	0	0.8	1.2	0	1.23077	0.92308	1.84615
c10599.graph_c0|orf1	0.8	0	2.4	0.8	0	2	1.55556	0.44444	0.8	1.2	1.6	0.4	1.09091	0.36364	0.72727	1.81818	0.66667	1.33333	1.33333	0	1.66667	1.33333	0.66667	0	0	0	4	0	2	2	0	2	0	2	0	0.61538	1.38462	1.2	0.8	0	2	0	2	0.66667	1.33333	0.8	1.6	0	1.6
c10606.graph_c0|orf2	0	0.8	0.8	2.4	0.66667	1.33333	0	2	0.88889	1.11111	0.5	1.5	0	1	0	3	2	0	1.875	0.75	0.375	1.33333	0.66667	0	2	1	1	0.57143	1.42857	1.6	0.4	0.8	0.8	1.6	0.8	1.33333	0.66667	1.5	0.5	0	0	0	0	2	0	0.5	2	1	0.5
c10614.graph_c0|orf1	1.14286	0	2.28571	0.57143	0.66667	1.33333	1	1	1.06667	0.93333	1.14286	0.85714	2.22222	0	0.44444	1.33333	0.54545	1.45455	1.36364	1.09091	0.54545	1.06667	0.93333	0.57143	0.57143	1.14286	1.71429	2	0	0.83333	1.16667	1.45455	1.09091	1.45455	0	1.66667	0.33333	0.6	1.4	2.4	0	0.8	0.8	0.66667	1.33333	1.53846	0.30769	0.30769	1.84615
c10614.graph_c0|orf2	1.17647	0.23529	1.41176	1.17647	1.33333	0.66667	1.27273	0.72727	0.66667	1.33333	1.2	0.8	1.77778	0	0.88889	1.33333	0.8	1.2	0.5	1	1.5	1.15789	0.84211	0	1.42857	1.14286	1.42857	0	2	0.8	1.2	2	0	2	0	1	1	0.57143	1.42857	2	0	0	2	0.66667	1.33333	2.5	0	1.5	0
c10615.graph_c0|orf1	1.33333	0	2	0.66667	1.11111	0.88889	1.33333	0.66667	0.72727	1.27273	1.84615	0.15385	0.5	0	1	2.5	0	2	1.8	0.4	0.8	1.09091	0.90909	2	0.85714	0.28571	0.85714	0.33333	1.66667	0.4	1.6	1.14286	1.71429	1.14286	0	1.42857	0.57143	1	1	4	0	0	0	0.4	1.6	1.71429	0.28571	0.28571	1.71429
c1062.graph_c0|orf1	0.92308	0.30769	1.84615	0.92308	0	2	0.75	1.25	0.92308	1.07692	0.5	1.5	0.8	0.53333	0.8	1.86667	1.33333	0.66667	0.46154	0.69231	1.84615	0.93333	1.06667	0	2	0.66667	1.33333	0.66667	1.33333	0.94118	1.05882	1.81818	0.36364	1.09091	0.72727	0.8	1.2	1	1	2	0.66667	0	1.33333	1.42857	0.57143	1.26316	0.84211	0.84211	1.05263
c10620.graph_c0|orf1	1.71429	0.57143	1.14286	0.57143	2	0	1.25	0.75	1.25	0.75	1.2	0.8	1	0	3	0	0.5	1.5	0.66667	1	1.33333	0.875	1.125	1	0	0	3	0.4	1.6	0	2	3	0	0	1	1.5	0.5	1	1	0	1	1	2	2	0	0.66667	0.66667	1.33333	1.33333
c10625.graph_c0|orf2	1	0	3	0	0.5	1.5	0.46154	1.53846	1.42857	0.57143	1.16667	0.83333	0.57143	0.57143	1.14286	1.71429	1.66667	0.33333	0.64286	0.42857	1.92857	0.66667	1.33333	0	2	1.14286	0.85714	0	2	1.09091	0.90909	0.8	0.8	1.6	0.8	1	1	0.4	1.6	1.14286	1.14286	0	1.71429	0.85714	1.14286	0	1.33333	2.22222	0.44444
c10631.graph_c0|orf1	0.57143	1.14286	1.71429	0.57143	0.66667	1.33333	0.625	1.375	1.06667	0.93333	0.44444	1.55556	0.8	0.8	0.8	1.6	1.5	0.5	0.75	0	2.25	0.22222	1.77778	0.30769	1.53846	1.53846	0.61538	0.5	1.5	0.88889	1.11111	0.33333	2.66667	1	0	0.66667	1.33333	0	2	1.6	0	0.8	1.6	1.5	0.5	1.14286	1.14286	0.57143	1.14286
c10640.graph_c0|orf1	1.14286	0.57143	2.28571	0	1	1	0.83333	1.16667	0.72727	1.27273	0.44444	1.55556	0.5	0	1	2.5	1.5	0.5	0.33333	1.33333	1.33333	1.47059	0.52941	0	1.14286	1.14286	1.71429	0.25	1.75	1.57143	0.42857	0.75	1.5	0.75	1	0.90909	1.09091	1.33333	0.66667	1.33333	1.33333	1.33333	0	1.66667	0.33333	0.30769	0.92308	1.53846	1.23077
c10645.graph_c0|orf1	1.26316	0	1.05263	1.68421	1.66667	0.33333	0.93333	1.06667	0.70588	1.29412	1.5	0.5	1.55556	0.44444	0.22222	1.77778	1	1	1.05882	0.70588	1.23529	1.26316	0.73684	0.4	2.4	0.4	0.8	1.33333	0.66667	0.7619	1.2381	2.5	0	1.5	0	1.16667	0.83333	1.4	0.6	0	0	0	4	0.5	1.5	1.89474	0.63158	0.42105	1.05263
c10650.graph_c0|orf1	1.6	0	0.8	1.6	1.6	0.4	1.42857	0.57143	1.14286	0.85714	0.85714	1.14286	1.33333	0	0	2.66667	0	2	1.2	0.6	1.2	1.09091	0.90909	0	2	0	2	0	2	0	2	1.6	0.4	2	0	1	1	1.6	0.4	0	0	0	4	2	0	2	1.33333	0.66667	0
c10656.graph_c0|orf1	1.6	0	0.8	1.6	0	2	1.09091	0.90909	2	0	0	2	1.09091	0	1.81818	1.09091	0	0	1	1	1	1.2	0.8	0	2	1	1	0.25	1.75	1.2	0.8	1.33333	1	1.66667	0	0.8	1.2	0	0	0	0	0	4	0.66667	1.33333	2	2	0	0
c10658.graph_c0|orf1	1.6	0	1.6	0.8	1.33333	0.66667	1.42857	0.57143	0.6	1.4	1.6	0.4	1.6	0.8	0.8	0.8	1	1	1.61538	0.46154	0.92308	1.6	0.4	0	2	1.33333	0.66667	1.6	0.4	0.5	1.5	2	1	0	1	1.2	0.8	1.6	0.4	2	1	1	0	0	2	0.66667	0.66667	1	1.66667
c10664.graph_c0|orf1	0	0	0	4	2	0	1.11111	0.88889	0.7619	1.2381	1	1	0.8	0.8	0	2.4	1	1	1	1	1	1	1	0	2	0	2	2	0	1.38462	0.61538	0	0	0	0	2	0	1.5	0.5	0	0	0	4	0	2	2.22222	0.88889	0.44444	0.44444
c1067.graph_c0|orf1	1.14286	0	1.71429	1.14286	2	0	0.54545	1.45455	0	2	2	0	0	2	2	0	1.6	0.4	2	1	0	1.2	0.8	0.66667	1.33333	2	0	0.66667	1.33333	1.2	0.8	0	2	2	0	2	0	1	1	0	0	4	0	0	2	1.33333	1.33333	0.66667	0.66667
c10673.graph_c0|orf1	0	2	2	0	0	0	1.41667	0.58333	0.42857	1.57143	2	0	0.8	0.8	0	2.4	2	0	0.75	0.75	1.5	0.92308	1.07692	1	1	1	1	0	2	0	0	1.33333	0.66667	1.33333	0.66667	1.33333	0.66667	1	1	1.33333	0	1.33333	1.33333	1.33333	0.66667	3	0	0	1
c10675.graph_c0|orf1	0.57143	0	1.71429	1.71429	0.4	1.6	0.75	1.25	0.8	1.2	1	1	1.2	0	1.2	1.6	0	2	1.5	1	0.5	0	2	0	1.14286	1.71429	1.14286	1	1	1.25	0.75	3.42857	0	0	0.57143	2	0	1.33333	0.66667	1	0	2	1	2	0	1.42857	0.28571	0.28571	2
c1068.graph_c0|orf1	1.71429	0	0.57143	1.71429	0.4	1.6	1.46667	0.53333	0.66667	1.33333	1.33333	0.66667	1.6	0.8	0.8	0.8	0	2	1.8	0.6	0.6	0.57143	1.42857	0	1.33333	0.66667	2	1.33333	0.66667	0.75	1.25	0	0.57143	3.42857	0	1	1	0	2	0	4	0	0	1.5	0.5	2.22222	0	0.44444	1.33333
c10685.graph_c0|orf1	0.75	0.25	1.5	1.5	0.4	1.6	0.875	1.125	1.33333	0.66667	0.75	1.25	0	0.88889	1.33333	1.77778	1.5	0.5	0.33333	0.66667	2	0.58333	1.41667	0.28571	1.57143	1.71429	0.42857	0	2	0.75	1.25	1	0	1	2	0	2	0.88889	1.11111	4	0	0	0	1.25	0.75	0	1.6	1.2	1.2
c10687.graph_c0|orf1	1.33333	0.88889	1.33333	0.44444	0.5	1.5	2	0	0.2	1.8	0.25	1.75	2.66667	0	0.66667	0.66667	0.85714	1.14286	2.5	0	0.5	1.33333	0.66667	0	2	1.33333	0.66667	0	2	1.77778	0.22222	1.14286	0.85714	0.57143	1.42857	0.44444	1.55556	0.85714	1.14286	4	0	0	0	1	1	0.33333	2	0.66667	1
c10710.graph_c0|orf3	0.44444	1.77778	1.33333	0.44444	0	2	0.28571	1.71429	1.06667	0.93333	2	0	0.8	0	1.6	1.6	0	2	1.5	0	1.5	1	1	0	4	0	0	0	2	2	0	0	2	1	1	0	0	0	0	2.5	1	0.5	0	1	1	0	1.09091	1.81818	1.09091
c10711.graph_c0|orf1	0	1.33333	1.77778	0.88889	0.42857	1.57143	0.66667	1.33333	0.66667	1.33333	0.66667	1.33333	1.47368	0.84211	0.84211	0.84211	1.66667	0.33333	0.5625	0.5625	1.875	0	2	0	2.31579	1.47368	0.21053	0	2	1.27273	0.72727	0.61538	2.15385	0.30769	0.92308	0.61538	1.38462	0.66667	1.33333	2	0	1	1	0.8	1.2	0.25	2	1.25	0.5
c10712.graph_c0|orf1	1.5	0.5	1.25	0.75	1.2	0.8	1.07692	0.92308	0.66667	1.33333	1.04348	0.95652	2.33333	0	0.33333	1.33333	0	2	1.38462	0.46154	1.15385	1.48387	0.51613	0.63158	1.26316	0.63158	1.47368	0.25	1.75	0.91892	1.08108	1.5	1.25	0.75	0.5	1.16667	0.83333	1.2	0.8	0.66667	0	2	1.33333	1.25	0.75	1.6	1.06667	1.33333	0
c10720.graph_c0|orf1	1.42222	0	1.15556	1.42222	0.77419	1.22581	1.36842	0.63158	0.4878	1.5122	1.51724	0.48276	2.22222	0.44444	0.22222	1.11111	0.5	1.5	1.72727	0.81818	0.45455	1.38889	0.61111	0.48485	0.9697	1.09091	1.45455	0.96	1.04	0.48649	1.51351	1.5	0.5	1.5	0.5	1.21739	0.78261	1.65217	0.34783	2.66667	1.33333	0	0	0.72727	1.27273	1.86047	0.46512	0.09302	1.5814
c10720.graph_c0|orf2	2.28571	0	1.14286	0.57143	0.57143	1.42857	1.4	0.6	0.28571	1.71429	1	1	1.33333	0.66667	1.33333	0.66667	1.33333	0.66667	0.6	1.8	0.6	1.14286	0.85714	0.88889	0.44444	0.88889	1.77778	0	2	1.42857	0.57143	3	0	1	0	0.66667	1.33333	1	1	2	0	1	1	0.66667	1.33333	0.8	0.8	0.8	1.6
c10730.graph_c0|orf1	1.33333	0.66667	0	2	1.33333	0.66667	0.25	1.75	0.66667	1.33333	0.5	1.5	0.44444	0.88889	0.88889	1.77778	1.5	0.5	1.09091	0.27273	1.63636	1.6	0.4	1.5	0.5	1	1	1.33333	0.66667	2	0	0	1	1	2	0.66667	1.33333	1.2	0.8	4	0	0	0	2	0	2	0	0	2
c10746.graph_c0|orf1	0.8	0.8	1.86667	0.53333	1.09091	0.90909	1.14286	0.85714	0.71429	1.28571	1.4	0.6	0.23529	1.41176	1.17647	1.17647	0.28571	1.71429	1	1.5	0.5	0.95652	1.04348	0	0.8	2	1.2	0.94737	1.05263	0.92308	1.07692	1.42857	1.14286	0.85714	0.57143	1.11111	0.88889	0.66667	1.33333	4	0	0	0	1	1	0.95238	1.33333	0.57143	1.14286
c10750.graph_c0|orf2	0.44444	0.88889	1.33333	1.33333	0	0	0	2	1.33333	0.66667	0	2	0.70588	0.94118	1.17647	1.17647	0	2	1.5	0.5	1	0.76923	1.23077	1.6	0	1.6	0.8	0	2	0.66667	1.33333	1.6	1.6	0	0.8	0.5	1.5	2	0	1.14286	1.14286	0	1.71429	0	2	0	2.66667	0	1.33333
c10750.graph_c0|orf1	2	0.11111	1.11111	0.77778	0	2	1.13333	0.86667	0.54545	1.45455	1.11111	0.88889	0.57143	0.95238	1.14286	1.33333	0.4	1.6	0.81818	0.68182	1.5	1.41935	0.58065	0.61538	1.02564	0.82051	1.53846	0.8	1.2	0.85714	1.14286	1.2	1.4	1.4	0	0.85714	1.14286	1	1	1.14286	0	0.57143	2.28571	1.42857	0.57143	1.52381	1.14286	0.38095	0.95238
c10751.graph_c0|orf2	0.88889	0.44444	1.77778	0.88889	0	2	1	1	1.27273	0.72727	0	2	0.57143	1.14286	1.71429	0.57143	2	0	0.42857	0.85714	1.71429	0.46154	1.53846	0	1.53846	1.53846	0.92308	0	2	2	0	0.61538	1.53846	0.61538	1.23077	1.33333	0.66667	0.57143	1.42857	2.66667	1.33333	0	0	1	1	1.68421	0.84211	1.05263	0.42105
c10761.graph_c0|orf1	2	0.5	1	0.5	0	2	1	1	0.72727	1.27273	1	1	0.53333	0.53333	1.33333	1.6	2	0	1.5	0	1.5	1.5	0.5	0	2.5	0.5	1	2	0	1	1	2.4	0.8	0.8	0	0.90909	1.09091	1.2	0.8	0	0	0	0	2	0	0	0	4	0
c10769.graph_c0|orf1	0.9697	0.24242	1.33333	1.45455	0.57143	1.42857	1.47826	0.52174	0.38462	1.61538	1.31034	0.68966	0.66667	0.66667	0.16667	2.5	2	0	0.5	1.66667	0.83333	1.4375	0.5625	0.5	0.5	0.5	2.5	0.35294	1.64706	0.70588	1.29412	1.5	0.5	1	1	1.33333	0.66667	1.25	0.75	2	0	0	2	0.75	1.25	2.54545	0.72727	0	0.72727
c10776.graph_c0|orf2	0.66667	1.33333	2	0	0	2	0.28571	1.71429	1.27273	0.72727	0	0	0.32	0.8	1.6	1.28	1.66667	0.33333	0	3	0	0	0	0	1.33333	0.44444	2.22222	0	0	0	2	0	1.53846	1.53846	0.92308	0.25	1.75	0	2	0.54545	2.36364	0.54545	0.54545	2	0	4	0	0	0
c10776.graph_c0|orf3	0	2.16667	1.66667	0.16667	0	0	0	2	2	0	0	2	0	2.5	1.5	0	0	0	0	0	3	0	2	0	1.45455	2.54545	0	0	0	2	0	0	2.5	0	1.5	0	2	0	2	0	0	4	0	2	0	0	3.2	0.8	0
c10777.graph_c0|orf1	1.44444	0	2	0.55556	0.75	1.25	1.15152	0.84848	0.53333	1.46667	0.76923	1.23077	0.54545	0.72727	1.45455	1.27273	0.88889	1.11111	1.23529	0.35294	1.41176	0.57143	1.42857	0.58537	1.46341	0.97561	0.97561	0.45455	1.54545	1.30435	0.69565	0.72727	1.45455	1.09091	0.72727	1.16667	0.83333	1	1	0.8	2	0.8	0.4	0.57143	1.42857	0.25	1.75	0.75	1.25
c108.graph_c0|orf1	0	0	4	0	1	1	0.85714	1.14286	1.5	0.5	0.5	1.5	0	0.5	2	1.5	0.8	1.2	0	3	0	0.5	1.5	0	1.6	0.8	1.6	0	0	2	0	2.66667	0	1.33333	0	1	1	0.5	1.5	2	0	0	2	1	1	2	1	0	1
c10815.graph_c0|orf1	1.71429	0.57143	0.57143	1.14286	0	0	1.25	0.75	0.76923	1.23077	1.09091	0.90909	1	1	0.5	1.5	1.5	0.5	1.5	0.9	0.6	1.5	0.5	0.61538	0.92308	1.23077	1.23077	1.42857	0.57143	1	1	2.33333	0	1.33333	0.33333	1.33333	0.66667	1	1	4	0	0	0	0.66667	1.33333	1.09091	0	0.36364	2.54545
c10816.graph_c0|orf1	1.5	0	0.5	2	0	2	0.8	1.2	1	1	0.66667	1.33333	2	0	0	2	0.5	1.5	2.25	0	0.75	1.25	0.75	0.8	1.6	0	1.6	0	2	1.5	0.5	4	0	0	0	0.66667	1.33333	1.11111	0.88889	0	0	0	4	0	2	1.66667	0.33333	0	2
c10823.graph_c0|orf1	2.4	0.8	0.8	0	1.2	0.8	1.77778	0.22222	1.2	0.8	1.25	0.75	0.66667	2	0.66667	0.66667	0	0	1	1.5	0.5	1.42857	0.57143	2	0	2	0	0.28571	1.71429	0.88889	1.11111	0	3	1	0	2	0	1.5	0.5	2.4	0.8	0	0.8	0	0	1.14286	0	1.71429	1.14286
c10842.graph_c0|orf1	1.2	0.8	0.8	1.2	0	0	1.71429	0.28571	1.6	0.4	1.6	0.4	1.23944	0.78873	0.50704	1.46479	2	0	1.8	1.2	0	0.4	1.6	0	0.66667	2	1.33333	1.33333	0.66667	0.8	1.2	1.71429	0.28571	1.14286	0.85714	1.46667	0.53333	2	0	1.33333	0	1.33333	1.33333	0.66667	1.33333	0.8	0.53333	0.8	1.86667
c10850.graph_c0|orf1	1.6	0	1.6	0.8	0	2	1	1	1.5	0.5	0.2	1.8	0.66667	0.66667	0.66667	2	1.6	0.4	0.25	0	2.75	0.625	1.375	0	3.2	0	0.8	0	2	2	0	2.66667	0.44444	0.88889	0	0.4	1.6	0.30769	1.69231	0	2	0	2	1.6	0.4	0.66667	0.66667	0	2.66667
c10851.graph_c0|orf1	1.76	0	1.12	1.12	0.5	1.5	1.33333	0.66667	1.45455	0.54545	0.5	1.5	2.5	0	0.375	1.125	0.90909	1.09091	1.5	0	1.5	0.32	1.68	0.5	3	0.5	0	0	2	2	0	1.6	0.8	1.6	0	1	1	1	1	0	2	0	2	0	0	1.33333	0.44444	0	2.22222
c10855.graph_c0|orf1	1.94595	0	0.86486	1.18919	2	0	1.6	0.4	0.72727	1.27273	1	1	1.5	0.5	1.5	0.5	2	0	1.4	0.4	1.2	0.92308	1.07692	0.38095	1.52381	1.14286	0.95238	0	2	0.75	1.25	0	0	0	0	1.41176	0.58824	1.53846	0.46154	1.33333	2	0	0.66667	1.5	0.5	2.85714	1.14286	0	0
c10859.graph_c0|orf1	0.28571	0.28571	2.57143	0.85714	0	2	1	1	0.5	1.5	0	2	0.57143	0.85714	0.57143	2	0.88889	1.11111	0	0.75	2.25	1	1	0	0.5	3	0.5	0	0	1.5	0.5	0.44444	1.33333	0.88889	1.33333	0	2	0.5	1.5	2	0	0	2	1	1	0	1.71429	1.14286	1.14286
c10860.graph_c0|orf1	0.66667	0.22222	2.22222	0.88889	0	2	0.66667	1.33333	0.82353	1.17647	0.16667	1.83333	0.72727	1.09091	1.45455	0.72727	1.6	0.4	0.375	0.9375	1.6875	0.47059	1.52941	0.28571	1.71429	1.71429	0.28571	0.5	1.5	1.57143	0.42857	1.33333	0.88889	0.88889	0.88889	0.375	1.625	0.6	1.4	1.71429	1.14286	0	1.14286	0.92308	1.07692	1.06667	1.06667	1.6	0.26667
c10862.graph_c0|orf1	3.05882	0	0.47059	0.47059	0	0	1.5	0.5	1.06667	0.93333	1.33333	0.66667	1.09091	0.36364	0.36364	2.18182	0	0	2	0	1	0.66667	1.33333	0	0.5	2	1.5	0	2	2	0	0.8	0.8	1.6	0.8	1.33333	0.66667	2	0	0	0	0	4	0	2	1.6	1.6	0	0.8
c10875.graph_c0|orf1	0.4	0	3.6	0	0	2	1.5	0.5	1.33333	0.66667	0.66667	1.33333	1.09091	0.36364	0.72727	1.81818	2	0	0	0	3	0.36364	1.63636	0.30769	1.53846	0.92308	1.23077	0	2	2	0	1.33333	2.66667	0	0	0.33333	1.66667	0.72727	1.27273	0	4	0	0	0	2	0.57143	0.57143	1.14286	1.71429
c10877.graph_c0|orf1	2.8	0.4	0.8	0	0.22222	1.77778	0.85714	1.14286	1.2	0.8	0.6	1.4	1.38462	0.76923	0.92308	0.92308	1.09091	0.90909	1.05882	0.35294	1.58824	1.125	0.875	0.66667	1	1	1.33333	0	2	1.29412	0.70588	0.72727	0.90909	1.63636	0.72727	0.25	1.75	0.8	1.2	1.33333	0	2	0.66667	0.8	1.2	1.22222	1.11111	1.22222	0.44444
c10878.graph_c0|orf1	1.86667	0	1.33333	0.8	0	0	1.71429	0.28571	0.85714	1.14286	0.85714	1.14286	0.66667	2	0	1.33333	1	1	0.42857	0	2.57143	0.48	1.52	0.33333	1	2	0.66667	0	2	2	0	2	1	1	0	0.8	1.2	1.25	0.75	0	1.33333	0	2.66667	2	0	2	0	0	2
c10879.graph_c0|orf1	0	0	2	2	1.33333	0.66667	1.14286	0.85714	1	1	0.5	1.5	1.14286	1.71429	0.57143	0.57143	0	2	1.875	0.375	0.75	1.77778	0.22222	1	0	2	1	1	1	1.33333	0.66667	2	2	0	0	0	2	1.5	0.5	2	0	2	0	1	1	1.71429	1.14286	0.57143	0.57143
c10882.graph_c0|orf1	1.23077	0	2.15385	0.61538	0	2	0.8	1.2	1.16667	0.83333	0	2	1.09091	0	0.72727	2.18182	0	0	0	0	3	0.54545	1.45455	0	2	0.66667	1.33333	0	2	1	1	2	2	0	0	0.5	1.5	2	0	0	0	0	0	1.6	0.4	0.57143	2.28571	0	1.14286
c10884.graph_c0|orf1	3	0	0	1	2	0	1.11111	0.88889	0.9	1.1	0	0	0.8	0	0	3.2	0	0	0	0	0	1.09091	0.90909	0	2	0.66667	1.33333	0	2	1.63636	0.36364	0	1.33333	1.33333	1.33333	0	2	1.33333	0.66667	4	0	0	0	2	0	1	1	1	1
c10897.graph_c0|orf1	0.66667	0.66667	2	0.66667	1	1	0.5	1.5	2	0	2	0	0	0.57143	1.14286	2.28571	1.33333	0.66667	2	1	0	0.30769	1.69231	1.09091	1.09091	1.81818	0	0	2	0.66667	1.33333	1.5	1.5	1	0	0	2	0.25	1.75	0	4	0	0	2	0	0	0.36364	1.45455	2.18182
c10899.graph_c0|orf1	0.8	0.8	0	2.4	0	0	1	1	2	0	0.66667	1.33333	0.66667	1.33333	0.66667	1.33333	1.66667	0.33333	0.85714	1.71429	0.42857	0.8	1.2	1.14286	1.71429	0.57143	0.57143	1	1	2	0	2	2	0	0	1.27273	0.72727	0.66667	1.33333	0	0	0	4	0	2	0.8	0.8	0.8	1.6
c10900.graph_c0|orf1	1.10345	0	1.37931	1.51724	0.94118	1.05882	1.16364	0.83636	0.97778	1.02222	1.17949	0.82051	1.2	0.6	0.9	1.3	0.75676	1.24324	1.38462	0.92308	0.69231	1.12676	0.87324	0.29851	1.49254	0.71642	1.49254	1.0625	0.9375	0.79412	1.20588	2.15385	0.71795	1.02564	0.10256	1.06122	0.93878	1.29032	0.70968	2.33333	0.66667	0.66667	0.33333	1	1	1.78261	0.65217	0.26087	1.30435
c10900.graph_c0|orf2	2	0	1	1	0	0	0.4	1.6	0.5	1.5	0.5	1.5	1.66667	0	1	1.33333	1.2	0.8	0.75	1.5	0.75	0.55556	1.44444	0.5	0.5	1	2	0	2	1.33333	0.66667	2.66667	0	0.66667	0.66667	0.4	1.6	0.66667	1.33333	0	2.66667	0	1.33333	0	2	1.6	0	0	2.4
c10904.graph_c0|orf1	1.6	0.8	0.8	0.8	2	0	0	2	0.33333	1.66667	0	2	0.66667	0	1.33333	2	2	0	1.2	0.3	1.5	1.42857	0.57143	0	0.5	1	2.5	0.66667	1.33333	1.5	0.5	1.6	0	1.6	0.8	2	0	1	1	0	4	0	0	1	1	1	1	1	1
c10905.graph_c0|orf1	2.18182	0	0.72727	1.09091	1.33333	0.66667	1.55556	0.44444	0.8	1.2	1.33333	0.66667	2.28571	0	0	1.71429	0.5	1.5	1.5	0	1.5	1.27273	0.72727	0	1.6	1.6	0.8	0.75	1.25	1.2	0.8	1.33333	0	1.33333	1.33333	1	1	1.6	0.4	0	2	0	2	0.8	1.2	2.4	0.8	0	0.8
c10907.graph_c0|orf1	0	0.30769	2.15385	1.53846	0.57143	1.42857	0.85714	1.14286	1.33333	0.66667	0.54545	1.45455	0.85714	0.57143	1.14286	1.42857	1.5	0.5	1.2	0	1.8	0.93333	1.06667	0.36364	0.72727	2.18182	0.72727	0	2	1.09091	0.90909	2	1.33333	0	0.66667	1.33333	0.66667	1.38462	0.61538	1.6	1.6	0	0.8	1.5	0.5	1.77778	0.44444	0.88889	0.88889
c10911.graph_c0|orf1	1.68421	0.21053	1.68421	0.42105	1.33333	0.66667	2	0	1.14286	0.85714	0	2	1	0	0	3	1.55556	0.44444	2.5	0	0.5	0	2	0	2	0.66667	1.33333	0	2	1.2	0.8	1.33333	1.33333	1.33333	0	0.85714	1.14286	0.76923	1.23077	0	1	0	3	1.5	0.5	1	1	0	2
c10912.graph_c0|orf1	2	0.66667	1.33333	0	0	2	1.5	0.5	1.11111	0.88889	2	0	0.53333	0.8	1.33333	1.33333	0	2	1.63636	0.27273	1.09091	1.33333	0.66667	0	1.6	1.6	0.8	0.66667	1.33333	0.36364	1.63636	0	1	1	2	0.8	1.2	1.33333	0.66667	2	0	0	2	0	2	0	2	2	0
c10915.graph_c0|orf1	1.09091	0	1.81818	1.09091	0	2	1.42857	0.57143	0.57143	1.42857	1	1	0.66667	0	0	3.33333	1.5	0.5	1.8	0.6	0.6	1.42857	0.57143	0	1.5	1.5	1	0	0	1.75	0.25	2.57143	0.28571	0.28571	0.85714	0.66667	1.33333	1	1	0	4	0	0	0	2	1.17647	0.47059	1.41176	0.94118
c10924.graph_c0|orf1	2.31579	0.21053	0.63158	0.84211	0	0	1.45455	0.54545	0.875	1.125	1.4	0.6	1.6	0.8	0	1.6	0.5	1.5	1.66667	0.33333	1	0.69565	1.30435	0	1.33333	1.33333	1.33333	0.22222	1.77778	0.85714	1.14286	1.84615	0.92308	0.92308	0.30769	2	0	1	1	0	2.66667	0	1.33333	1.33333	0.66667	0.72727	2.18182	0.36364	0.72727
c10926.graph_c0|orf1	1.53846	0	0.92308	1.53846	1.5	0.5	1.33333	0.66667	0.57143	1.42857	0.5	1.5	0.75	0.75	1	1.5	1.5	0.5	2	1	0	1.23077	0.76923	0.8	0.8	0	2.4	1.33333	0.66667	0.5	1.5	0	0	0	0	1	1	2	0	0	0	0	0	1.14286	0.85714	1.84615	0.92308	0	1.23077
c10927.graph_c0|orf1	1.14286	1.14286	0.57143	1.14286	0.5	1.5	0.66667	1.33333	1	1	0.66667	1.33333	1.33333	0.66667	2	0	0.8	1.2	0.75	0	2.25	1	1	0.5	1.5	0	2	0.57143	1.42857	1	1	1	0	1.5	1.5	0	2	0.8	1.2	1.33333	1.33333	1.33333	0	1	1	2.15385	0.76923	0.76923	0.30769
c10937.graph_c0|orf1	1.2	0.4	0.8	1.6	1	1	1.33333	0.66667	0.26667	1.73333	1	1	0.85714	0.85714	0	2.28571	0.66667	1.33333	1.2	0.9	0.9	1.05263	0.94737	0.8	1.2	0.8	1.2	0.25	1.75	1.27273	0.72727	2	0	1.2	0.8	2	0	0	2	0	0	0	0	0	2	1.33333	1	0	1.66667
c10942.graph_c0|orf1	1.06667	0	1.86667	1.06667	0.66667	1.33333	0.85714	1.14286	0.52632	1.47368	0.66667	1.33333	0.8	0.2	1.4	1.6	1	1	1.75	0.25	1	0.8	1.2	0.5	1.5	0.75	1.25	0.33333	1.66667	0.33333	1.66667	1.77778	0.88889	0.44444	0.88889	1.6	0.4	0.8	1.2	0	0	0	4	1.71429	0.28571	0.53333	1.33333	0.8	1.33333
c10944.graph_c0|orf1	0.33333	0	2	1.66667	0	2	0	2	0.72727	1.27273	0.8	1.2	0	0.57143	1.71429	1.71429	1.42857	0.57143	1.5	0	1.5	1	1	0.53333	1.06667	1.06667	1.33333	0.4	1.6	1	1	2	0	0	2	0	2	1.33333	0.66667	0	0	4	0	0	2	0.88889	1.77778	0.44444	0.88889
c10951.graph_c0|orf1	1.14286	0	2.85714	0	0	2	1.42857	0.57143	1.5	0.5	0.57143	1.42857	1.66667	0	1	1.33333	2	0	0.92308	0.46154	1.61538	0.3	1.7	0	1.2	1.6	1.2	0.66667	1.33333	1.42857	0.57143	2	0.66667	0.66667	0.66667	1	1	0.8	1.2	0	1.33333	0	2.66667	2	0	0	1.14286	0.57143	2.28571
c10954.graph_c0|orf1	0.33333	0.66667	1.66667	1.33333	2	0	0.13333	1.86667	0.875	1.125	0.88889	1.11111	0.25	0.25	2	1.5	1.66667	0.33333	0.75	0	2.25	0.72	1.28	0	1.33333	1.86667	0.8	0	2	2	0	1.14286	1.14286	1.14286	0.57143	0.8	1.2	1.6	0.4	2.66667	1.33333	0	0	1	1	0	1.33333	1.33333	1.33333
c10957.graph_c0|orf1	1.71429	0	1.14286	1.14286	2	0	1	1	2	0	0.36364	1.63636	1.86667	0.8	0.26667	1.06667	1.33333	0.66667	1.66667	0	1.33333	0.4	1.6	0.36364	2.54545	0	1.09091	0.33333	1.66667	0.4	1.6	1	0	3	0	0.33333	1.66667	1.6	0.4	0	0	4	0	0.5	1.5	0	1.33333	1	1.66667
c10960.graph_c0|orf1	0.75	0	1.5	1.75	1.33333	0.66667	1	1	0.5	1.5	1.16667	0.83333	1.53846	0.46154	0.76923	1.23077	1	1	0.6	1.2	1.2	1	1	0	0.66667	2.33333	1	1.5	0.5	0.7619	1.2381	1.23077	1.53846	0.30769	0.92308	1.63636	0.36364	0.66667	1.33333	2	0.66667	0	1.33333	1.33333	0.66667	1.68421	0.21053	1.26316	0.84211
c10961.graph_c0|orf1	0	0	1.33333	2.66667	0.5	1.5	1.42857	0.57143	0	2	1	1	1	1	1	1	1	1	0.5	1.5	1	2	0	0.57143	1.14286	1.14286	1.14286	0	2	1.2	0.8	2	1	0	1	1.5	0.5	0	0	0	0	0	0	0.66667	1.33333	1	0	1	2
c10962.graph_c0|orf1	0.70588	0.70588	2.11765	0.47059	0.66667	1.33333	0.42857	1.57143	0.78261	1.21739	1	1	1.33333	0.8	0	1.86667	1.42857	0.57143	1.58824	0.70588	0.70588	0.86667	1.13333	0.44444	1.11111	1.33333	1.11111	0.66667	1.33333	0.76923	1.23077	0.30769	0.92308	1.53846	1.23077	0.55556	1.44444	1.6	0.4	1.14286	1.14286	0	1.71429	1.5	0.5	0.38095	0.57143	1.52381	1.52381
c10963.graph_c0|orf1	2.09524	0	1.33333	0.57143	0	0	1.25	0.75	2	0	0.8	1.2	1	0	0	3	0	2	1.15385	0	1.84615	0.20513	1.79487	0	1.33333	0.66667	2	0	2	1.71429	0.28571	1.5	1.25	1.25	0	0.66667	1.33333	0.44444	1.55556	0	4	0	0	0	2	1.33333	1.33333	0.66667	0.66667
c10965.graph_c0|orf1	1.33333	0.44444	1.77778	0.44444	0	2	0.8	1.2	0.16667	1.83333	0	2	0	2	0	2	0	0	0	0	3	0.6	1.4	0	2.5	1	0.5	0	2	1.66667	0.33333	0	0	0	0	0	2	0.8	1.2	0	2	0	2	1.6	0.4	2	1	0.5	0.5
c10967.graph_c0|orf1	1.42857	1.14286	1.42857	0	0.54545	1.45455	0.8	1.2	1.4	0.6	0.18182	1.81818	1.33333	1.33333	0.66667	0.66667	1.33333	0.66667	0.42857	0.42857	2.14286	1.14286	0.85714	0.61538	1.23077	1.53846	0.61538	0.66667	1.33333	1.63636	0.36364	1.86667	0.8	0.53333	0.8	0.9	1.1	1.33333	0.66667	0.88889	1.77778	0.44444	0.88889	1.5	0.5	0.26667	2.66667	0.8	0.26667
c10973.graph_c0|orf1	0	0	1.71429	2.28571	0.66667	1.33333	2	0	1.5	0.5	0.44444	1.55556	0.5	0.5	1.5	1.5	1.33333	0.66667	1.5	1.5	0	0.90909	1.09091	0	0.8	1.2	2	0	2	1.6	0.4	1.33333	0.88889	0.88889	0.88889	0.8	1.2	0	2	0.57143	1.14286	1.14286	1.14286	0	0	0	3	1	0
c10979.graph_c0|orf1	0.5	1	2.5	0	0	2	0.54545	1.45455	0.77778	1.22222	0.5	1.5	1	1.5	1	0.5	1	1	0.5	2	0.5	1.33333	0.66667	0.33333	1.33333	2	0.33333	0	2	1.25	0.75	2	1	1	0	0	2	1	1	1.33333	1.33333	0	1.33333	1	1	0.66667	2	0	1.33333
c10988.graph_c0|orf1	0.57143	0	1.14286	2.28571	2	0	0.66667	1.33333	0.57143	1.42857	0.75	1.25	0.66667	0	1.33333	2	1	1	2.25	0	0.75	1.2	0.8	2	1.2	0.4	0.4	1.2	0.8	0.5	1.5	2.66667	1.33333	0	0	1.6	0.4	0	2	0	0	0	4	2	0	1.14286	0	1.14286	1.71429
c10994.graph_c0|orf1	1.33333	0.66667	0	2	2	0	1.5	0.5	0	2	1	1	0	1.33333	0	2.66667	1	1	2	0	1	1.71429	0.28571	2	0	2	0	0.57143	1.42857	1.17647	0.82353	3.33333	0.66667	0	0	1.14286	0.85714	1.42857	0.57143	4	0	0	0	1	1	1.77778	0.88889	0	1.33333
c10997.graph_c0|orf1	1.33333	0.44444	0.88889	1.33333	2	0	1.45455	0.54545	1.55556	0.44444	1.11111	0.88889	1.42857	0	2.28571	0.28571	1.14286	0.85714	0.5	1.5	1	1.5	0.5	0	0.88889	0.88889	2.22222	1	1	0.75	1.25	0.8	0.8	2.4	0	1.6	0.4	1.66667	0.33333	1.33333	0	0	2.66667	0.66667	1.33333	0	4	0	0
c10999.graph_c0|orf1	1.2	0.2	2.2	0.4	0	2	0.8	1.2	1.29412	0.70588	0.28571	1.71429	1.71429	0	0.57143	1.71429	2	0	0.75	0	2.25	0.36364	1.63636	0	1	0.75	2.25	0	2	1.66667	0.33333	2.28571	0.85714	0.57143	0.28571	0.83333	1.16667	0.83333	1.16667	0	2	0	2	0.5	1.5	2	1.33333	0	0.66667
c11005.graph_c0|orf1	2.11765	0.23529	0.94118	0.70588	1	1	1.6	0.4	1.42857	0.57143	2	0	2	0	0	2	2	0	0	0	3	0.59259	1.40741	0	0.8	0.8	2.4	0	2	1.6	0.4	2.4	0	1.6	0	0	2	0.88889	1.11111	0	2.4	0	1.6	0	0	0	1	0	3
c1101.graph_c0|orf1	0.5	0	1	2.5	0	2	1.42857	0.57143	0.4	1.6	1.33333	0.66667	0.66667	0.66667	0	2.66667	0	2	0.75	0	2.25	0.33333	1.66667	0	2	1	1	0.66667	1.33333	1.2	0.8	1.6	0	0.8	1.6	1.33333	0.66667	2	0	2.66667	0	1.33333	0	2	0	1	0	0	3
c11010.graph_c0|orf1	1.21739	0	2.08696	0.69565	0	2	0.375	1.625	1	1	0.5	1.5	0.57143	1.14286	1.14286	1.14286	1.33333	0.66667	1.25	0.5	1.25	0.27273	1.72727	0	1.5	2	0.5	0	2	0.44444	1.55556	0	4	0	0	0.57143	1.42857	1.42857	0.57143	2.66667	1.33333	0	0	1.42857	0.57143	0.5	1	0.5	2
c11013.graph_c0|orf1	1.33333	0	0.66667	2	0	2	1.27273	0.72727	0.53333	1.46667	1.42857	0.57143	1.14286	0	0.57143	2.28571	0	2	1.65	0.3	1.05	1.31034	0.68966	0	1.33333	1.33333	1.33333	0.94118	1.05882	1	1	4	0	0	0	1.57143	0.42857	0.88889	1.11111	0	0	0	0	0.75	1.25	1.5	1	0.5	1
c11016.graph_c0|orf1	2.46154	0.30769	0	1.23077	1	1	1.33333	0.66667	0.71429	1.28571	1.84615	0.15385	1.33333	0	0	2.66667	0.5	1.5	1.71429	0.64286	0.64286	1.16667	0.83333	0	0.88889	1.77778	1.33333	0.66667	1.33333	0.5	1.5	1.77778	0	2.22222	0	1.66667	0.33333	1.11111	0.88889	0	4	0	0	0.5	1.5	1.33333	0.53333	0.8	1.33333
c11018.graph_c0|orf3	1.77778	0	2.22222	0	1.33333	0.66667	1.33333	0.66667	1	1	0.66667	1.33333	1.33333	0	1.33333	1.33333	1.5	0.5	1.2	0	1.8	0.46154	1.53846	0	0.57143	2.85714	0.57143	0	2	1.14286	0.85714	1.33333	2.66667	0	0	0.5	1.5	0.5	1.5	0	0	0	4	0	0	0	2	0	2
c11019.graph_c0|orf1	0	0	0.66667	3.33333	2	0	1	1	0.28571	1.71429	1.5	0.5	0	0	1	3	1	1	1.5	1.125	0.375	0.92308	1.07692	0.5	0.5	0.5	2.5	0.44444	1.55556	0.22222	1.77778	4	0	0	0	2	0	2	0	0	0	4	0	0	2	2	1.33333	0	0.66667
c11023.graph_c0|orf1	1.2	0.8	0.8	1.2	0.57143	1.42857	2	0	0	2	0	0	1.33333	0	0	2.66667	0	2	1	0.66667	1.33333	1.33333	0.66667	0	2	1	1	1	1	0.75	1.25	0.8	0	1.6	1.6	1	1	0	2	0	0	0	4	0	2	2	0.66667	0	1.33333
c11025.graph_c0|orf1	0.88889	0	2.22222	0.88889	0	2	0.5	1.5	0.66667	1.33333	2	0	2	0.66667	0	1.33333	2	0	0.375	1.125	1.5	0.90909	1.09091	0	1.5	1.5	1	0.4	1.6	1	1	1.14286	0.57143	1.71429	0.57143	1	1	1.2	0.8	0	0	0	4	1	1	0.66667	1.33333	0.66667	1.33333
c11028.graph_c0|orf1	1.06667	0.8	0.8	1.33333	2	0	1.45455	0.54545	1	1	1.2	0.8	0.88889	0	1.77778	1.33333	0	2	0.69231	0.23077	2.07692	1.27273	0.72727	0.4	1.2	1.6	0.8	0.33333	1.66667	0.84211	1.15789	4	0	0	0	0.66667	1.33333	1.14286	0.85714	0	0	4	0	0	2	1.33333	0.66667	0	2
c11034.graph_c0|orf1	1.33333	0.66667	0.33333	1.66667	1.45455	0.54545	0.5	1.5	1	1	0.88889	1.11111	0.66667	0	0.66667	2.66667	0.8	1.2	0.5	0	2.5	1.23077	0.76923	0.8	2.4	0	0.8	0.66667	1.33333	1	1	1.71429	1.14286	1.14286	0	1.55556	0.44444	1.6	0.4	2	0	2	0	0	2	1.06667	0.8	1.33333	0.8
c11042.graph_c0|orf1	2.18182	0	1.09091	0.72727	1	1	0	2	0.8	1.2	0.54545	1.45455	0.26667	1.06667	1.33333	1.33333	2	0	0.14286	0.85714	2	0	2	0.42105	1.89474	1.47368	0.21053	0	2	1.33333	0.66667	0	0.72727	1.81818	1.45455	1.2	0.8	0.8	1.2	0.8	0.8	0.8	1.6	1.33333	0.66667	0	3	0	1
c11043.graph_c0|orf1	0.57143	0.57143	2.28571	0.57143	0	2	1.33333	0.66667	0.66667	1.33333	1.33333	0.66667	0.85714	0.57143	1.42857	1.14286	2	0	1.125	0.75	1.125	1.27273	0.72727	0	1.33333	1.33333	1.33333	0	2	1.33333	0.66667	1.33333	0	0	2.66667	0.66667	1.33333	0.57143	1.42857	4	0	0	0	1.5	0.5	0.88889	0.88889	1.33333	0.88889
c11044.graph_c0|orf1	0	0	2.4	1.6	0.5	1.5	0.88889	1.11111	1.5	0.5	0	2	0	0	1.33333	2.66667	2	0	0	0.375	2.625	0.30769	1.69231	0.66667	0.66667	2	0.66667	0.66667	1.33333	1	1	0	0	4	0	0.4	1.6	2	0	0	2	2	0	1.25	0.75	2	2	0	0
c11048.graph_c0|orf1	1	0	1	2	0	0	1.2	0.8	0.90909	1.09091	1	1	0.66667	0.66667	0	2.66667	1.33333	0.66667	0.6	1.2	1.2	0.90909	1.09091	1.33333	0	0	2.66667	0	0	1.75	0.25	0.8	1.2	1.2	0.8	2	0	1	1	4	0	0	0	0	2	1	1	0	2
c11050.graph_c0|orf1	0	1.6	2.4	0	0	2	0.75	1.25	0.8	1.2	0.66667	1.33333	0.57143	1.14286	1.14286	1.14286	1.33333	0.66667	0.75	0	2.25	1.5	0.5	0.44444	1.77778	1.33333	0.44444	0.57143	1.42857	0.8	1.2	0	0	0	0	0.33333	1.66667	0.5	1.5	0	4	0	0	0.5	1.5	1.6	0.8	0	1.6
c11053.graph_c0|orf1	1.6	2.4	0	0	2	0	0	2	0.5	1.5	1.66667	0.33333	0	0	0	4	1.33333	0.66667	0.75	0	2.25	0.66667	1.33333	0.57143	1.71429	0.57143	1.14286	0	0	1.14286	0.85714	0.66667	0.66667	0.66667	2	1	1	1.6	0.4	0	0	0	0	2	0	0.47059	1.41176	1.41176	0.70588
c11056.graph_c0|orf1	1.77778	0	0.44444	1.77778	0	2	1.4	0.6	1	1	0.90909	1.09091	1.04348	0.34783	0.69565	1.91304	0.66667	1.33333	1.5	0.9	0.6	1.6	0.4	0.8	1	1.2	1	1	1	0.36364	1.63636	2.46154	0	1.53846	0	1.14286	0.85714	1.55556	0.44444	0	1	1	2	1.5	0.5	1.6	1.2	0.4	0.8
c11062.graph_c0|orf1	1.6	0.6	0.8	1	0.72727	1.27273	1.11111	0.88889	0.14815	1.85185	1.375	0.625	0.8	0	1.06667	2.13333	1	1	0.8	1.4	0.8	1.21739	0.78261	0.30769	1.23077	1.23077	1.23077	0.22222	1.77778	1.09091	0.90909	1.41176	0.94118	1.41176	0.23529	1.25	0.75	1.33333	0.66667	1.33333	2.66667	0	0	1.07692	0.92308	0.36364	0.72727	1.45455	1.45455
c11066.graph_c0|orf1	2	0	1.33333	0.66667	1	1	2	0	0	2	1	1	0	0	0	4	0.4	1.6	1.66667	1	0.33333	1.63636	0.36364	0	1	2	1	1	1	0.88889	1.11111	0	0	4	0	1.5	0.5	2	0	1.33333	0	0	2.66667	1	1	1.66667	0.33333	1	1
c11072.graph_c0|orf1	2.4	0	1.6	0	1.5	0.5	1.81818	0.18182	1	1	2	0	3	0	0	1	0	0	1.8	0	1.2	1.13043	0.86957	0	1	2.5	0.5	0	2	0.4	1.6	0	0	0	0	0.33333	1.66667	0.5	1.5	4	0	0	0	0.33333	1.66667	0	4	0	0
c11073.graph_c0|orf1	2.33333	0	0.33333	1.33333	0	2	1.6	0.4	0.8	1.2	2	0	1.33333	0	0	2.66667	0	2	1.33333	1.33333	0.33333	1.33333	0.66667	1	2	0	1	0	2	0	2	4	0	0	0	1.6	0.4	1.66667	0.33333	0	0	0	0	0	0	0.61538	1.53846	0.92308	0.92308
c11073.graph_c0|orf2	2.22222	0.44444	0	1.33333	0.66667	1.33333	1	1	0.5	1.5	0.8	1.2	0.8	0.8	0.4	2	2	0	0.85714	1.28571	0.85714	0.75	1.25	0.8	1.6	0.8	0.8	1	1	0.5	1.5	1.6	0.8	0.8	0.8	2	0	0.8	1.2	2	0	0	2	0	2	3	0	1	0
c11079.graph_c0|orf1	1.94286	0	0.8	1.25714	1.42857	0.57143	1.62162	0.37838	0.73333	1.26667	1.46667	0.53333	0.90323	0.25806	0.90323	1.93548	0.33333	1.66667	1.75862	0.62069	0.62069	1.09091	0.90909	0	0.85714	0.85714	2.28571	0.63158	1.36842	0.93333	1.06667	1.66667	0.5	1.66667	0.16667	1.14286	0.85714	1.54545	0.45455	1	1	0.5	1.5	0.25	1.75	1	0	0	3
c11082.graph_c0|orf1	2.08696	0	0.52174	1.3913	1.38462	0.61538	1.57576	0.42424	0.5625	1.4375	1.68	0.32	0.66667	0.33333	1	2	0.86957	1.13043	1.53333	0.66667	0.8	1.32432	0.67568	0.82353	0.35294	0.70588	2.11765	1.16667	0.83333	0.65217	1.34783	1.54839	0.3871	1.93548	0.12903	0.96296	1.03704	1.27273	0.72727	0	2	0	2	0.69231	1.30769	1.77778	0.33333	0.11111	1.77778
c11089.graph_c0|orf1	1.23077	0.61538	1.23077	0.92308	1.5	0.5	0.90909	1.09091	0.5	1.5	0.94737	1.05263	0.16667	0.33333	1	2.5	1.6	0.4	1.75	0.75	0.5	1.35484	0.64516	0.8	0.4	1.2	1.6	0.66667	1.33333	0.9	1.1	1.66667	0	2.33333	0	1.25	0.75	1.66667	0.33333	3	0	0	1	0.85714	1.14286	1.33333	1.06667	1.06667	0.53333
c11090.graph_c0|orf1	0.5	2.5	1	0	0	0	0.33333	1.66667	1.33333	0.66667	0	2	0	0	2	2	1	1	0.5	2	0.5	0.28571	1.71429	0	1.33333	2	0.66667	0.5	1.5	1.75	0.25	0.57143	0.57143	2.28571	0.57143	0.66667	1.33333	1	1	0	2	2	0	1.5	0.5	0.25	1.25	1.25	1.25
c11092.graph_c0|orf1	0.92308	0.41026	2.05128	0.61538	0.54545	1.45455	0.5	1.5	1.05882	0.94118	0.5	1.5	0.36364	0.18182	1.09091	2.36364	1.23077	0.76923	0.61538	0.46154	1.92308	0.95238	1.04762	0.3	1.5	1.4	0.8	0.54545	1.45455	1.33333	0.66667	0.74074	0.44444	1.33333	1.48148	0.88889	1.11111	1.28571	0.71429	1.66667	1	0.33333	1	1.17647	0.82353	0.19512	1.17073	1.65854	0.97561
c1111.graph_c0|orf1	0	1	1.5	1.5	2	0	1.5	0.5	0.33333	1.66667	0.8	1.2	1.6	0	0	2.4	2	0	1.33333	0.33333	1.33333	0.8	1.2	0	2.4	0	1.6	0.66667	1.33333	1.2	0.8	1	0.66667	1.33333	1	1.66667	0.33333	1	1	0	0	0	4	0.8	1.2	0.8	1.6	1.6	0
c11113.graph_c0|orf1	2.15385	0	0.61538	1.23077	2	0	1	1	0.66667	1.33333	0.66667	1.33333	0.61538	0.92308	0.61538	1.84615	0.8	1.2	1.5	1.2	0.3	0.71429	1.28571	0.53333	0.53333	1.06667	1.86667	0.66667	1.33333	1	1	2	0	1	1	1	1	1	1	1.33333	1.33333	1.33333	0	2	0	0.5	1.5	1	1
c11123.graph_c0|orf1	0.84211	0	1.47368	1.68421	0.5	1.5	0.3	1.7	1.18519	0.81481	0.72727	1.27273	1.06667	0.53333	1.33333	1.06667	1.33333	0.66667	0	3	0	0.81081	1.18919	0	0	2	2	0	2	0.8	1.2	1.71429	0	1.71429	0.57143	0.66667	1.33333	1.75	0.25	0	0	0	4	1.2	0.8	1.53846	0.92308	0.61538	0.92308
c11125.graph_c0|orf1	1.64706	0.70588	1.17647	0.47059	0	0	1.6	0.4	0	0	0	2	1.27273	0.42424	0.42424	1.87879	0	2	1.5	1	0.5	2	0	0	0	1.33333	2.66667	2	0	0.88889	1.11111	0	0	2	2	1	1	2	0	0	4	0	0	1	1	1.66667	1	0.66667	0.66667
c1113.graph_c0|orf1	1.33333	0.33333	1	1.33333	2	0	1.33333	0.66667	0.6	1.4	1	1	0	1	0	3	2	0	0.75	1.5	0.75	0	2	0.30769	1.53846	0.92308	1.23077	1	1	2	0	2.4	0.8	0	0.8	0.33333	1.66667	1	1	4	0	0	0	0.66667	1.33333	0.88889	1.33333	1.33333	0.44444
c11144.graph_c0|orf1	0.57143	0.85714	1.42857	1.14286	0	2	0.57143	1.42857	1.07692	0.92308	0.61538	1.38462	0.44444	0.22222	1.33333	2	1.06667	0.93333	0.54545	0.81818	1.63636	0.75	1.25	0.70588	1.17647	2.11765	0	0	2	1.28571	0.71429	0.7619	0.7619	1.14286	1.33333	0.71429	1.28571	0.5	1.5	2	0.8	0.8	0.4	1.6	0.4	0.22222	1.11111	2	0.66667
c11153.graph_c0|orf1	0.48	0.96	1.44	1.12	0.66667	1.33333	0.35714	1.64286	1.04348	0.95652	0.72727	1.27273	1.14286	0.19048	1.33333	1.33333	2	0	0.5	2	0.5	1.47368	0.52632	0.22222	2	1.33333	0.44444	1.5	0.5	1.26316	0.73684	1	0.33333	2	0.66667	1	1	0.5	1.5	1	0	0.5	2.5	1.55556	0.44444	0.2963	1.03704	1.92593	0.74074
c11159.graph_c0|orf1	1.6	0	1.6	0.8	0	2	1.33333	0.66667	0.75	1.25	1	1	0	0.8	0	3.2	0	2	1	0	2	0.88889	1.11111	0.57143	1.14286	1.71429	0.57143	0.57143	1.42857	0.83333	1.16667	0	0	0	0	1.33333	0.66667	1.2	0.8	2.28571	0	0.57143	1.14286	1	1	1.33333	0.66667	0.66667	1.33333
c11162.graph_c0|orf1	2.66667	0	1.33333	0	1	1	0.6	1.4	0.83333	1.16667	0.33333	1.66667	0	1.33333	1.33333	1.33333	1.5	0.5	2.4	0.6	0	1	1	0	1.33333	2	0.66667	0	2	0.66667	1.33333	0	0	0	0	0.5	1.5	1	1	0	0	0	0	1.2	0.8	2.4	0.8	0	0.8
c11164.graph_c0|orf1	1.21739	0.34783	1.91304	0.52174	0	0	1.2	0.8	1	1	0.4	1.6	0.23529	0.23529	1.88235	1.64706	1.5	0.5	1.09091	0	1.90909	0.66667	1.33333	0	2	1.33333	0.66667	0.66667	1.33333	1.33333	0.66667	1.14286	0.57143	1.71429	0.57143	0	2	1.33333	0.66667	4	0	0	0	2	0	0	1.6	0	2.4
c11167.graph_c0|orf1	1.4359	0.20513	1.33333	1.02564	0.87591	1.12409	1.34694	0.65306	0.85185	1.14815	0.94118	1.05882	0.7619	0.50794	1.01587	1.71429	0.46154	1.53846	1.2	0.73333	1.06667	1.2	0.8	0.78261	0.6087	1.04348	1.56522	1.13043	0.86957	0.76364	1.23636	1.2973	0.91892	1.62162	0.16216	0.93333	1.06667	1.22222	0.77778	1.5	0.5	1	1	0.75	1.25	1.16456	0.81013	0.35443	1.67089
c20560.graph_c0|orf1	1	1	0.5	1.5	0	0	2	0	1	1	0.72727	1.27273	2.4	0.8	0	0.8	0	0	0.75	0.75	1.5	0.72727	1.27273	0.8	0.8	0.8	1.6	2	0	0.5	1.5	0.88889	1.33333	1.33333	0.44444	1.42857	0.57143	0	0	0	0	0	0	1.5	0.5	1.71429	1.14286	1.14286	0
c20561.graph_c0|orf1	2.85714	0	0	1.14286	1	1	1.66667	0.33333	0.15385	1.84615	0	2	0.72727	0.72727	1.45455	1.09091	0	2	0.75	0.75	1.5	1.2	0.8	0	1.33333	1.66667	1	0.8	1.2	0.33333	1.66667	2	0	2	0	1.75	0.25	1.33333	0.66667	0	0	0	4	1.27273	0.72727	1	1	1	1
c20563.graph_c0|orf1	1.28	0	1.28	1.44	2	0	1.5	0.5	0.62857	1.37143	1.75	0.25	0.90909	0.90909	0.36364	1.81818	0.5	1.5	0.83333	1	1.16667	1.23077	0.76923	0.6	0.2	1.4	1.8	0.375	1.625	0.8	1.2	0.75	1.25	1.75	0.25	1.375	0.625	0.85714	1.14286	0	4	0	0	0.33333	1.66667	0.76923	1.38462	0.15385	1.69231
c20565.graph_c0|orf1	0.66667	0	2	1.33333	0	2	1.27273	0.72727	1.09091	0.90909	0.28571	1.71429	1.81818	0.72727	1.09091	0.36364	2	0	0.92308	0	2.07692	0.61538	1.38462	0.70588	1.64706	1.41176	0.23529	0	2	1.25	0.75	0.85714	0.57143	0.85714	1.71429	1	1	1.33333	0.66667	0.8	2.4	0.8	0	0.66667	1.33333	1	1.66667	0.33333	1
c20567.graph_c0|orf1	1.33333	0.33333	1.66667	0.66667	1.33333	0.66667	0.90909	1.09091	1.45455	0.54545	0.66667	1.33333	1.09091	0.36364	0.72727	1.81818	1.71429	0.28571	0.46154	1.15385	1.38462	0.53333	1.46667	0	1.45455	2.18182	0.36364	0.66667	1.33333	1.2	0.8	0	4	0	0	1	1	1	1	0	2.66667	0	1.33333	1	1	0.5	1.5	2	0
c20568.graph_c0|orf1	2	0	0.66667	1.33333	1	1	1.45455	0.54545	1	1	1.33333	0.66667	0.66667	1.33333	0.66667	1.33333	0.8	1.2	2.18182	0.81818	0	1.375	0.625	1.09091	1.09091	1.09091	0.72727	2	0	0.36364	1.63636	1.33333	1.33333	1.33333	0	0.6	1.4	1.5	0.5	1.33333	1.33333	0	1.33333	0.88889	1.11111	1.2	0.4	0.4	2
c20570.graph_c0|orf1	2.28571	0.57143	0.28571	0.85714	1.12	0.88	1.25	0.75	0.63158	1.36842	1.38462	0.61538	1.42857	0.85714	0.57143	1.14286	0.57143	1.42857	1.36364	0.54545	1.09091	1.12	0.88	1	0	0.33333	2.66667	1.2	0.8	0.66667	1.33333	1.33333	0.88889	1.77778	0	1.2	0.8	0.8	1.2	2	2	0	0	0.66667	1.33333	2.4	0.8	0	0.8
c20571.graph_c0|orf1	0	2	0	2	1.11111	0.88889	0.93333	1.06667	0.66667	1.33333	0.8	1.2	0	0	0	4	0	2	2	1	0	0.88889	1.11111	0	0	4	0	0	0	0.6	1.4	2	0	1.33333	0.66667	1.16667	0.83333	0	0	0	2	2	0	1.33333	0.66667	1.2	0.4	1.2	1.2
c20573.graph_c0|orf1	2.4	0	0.8	0.8	1	1	1.09091	0.90909	0.42857	1.57143	0.8	1.2	0.36364	0.36364	0.72727	2.54545	1.2	0.8	1.5	1.09091	0.40909	1.58333	0.41667	0.57143	0.85714	1.42857	1.14286	1.71429	0.28571	0.875	1.125	2.85714	0	1.14286	0	1.84615	0.15385	1.63636	0.36364	0	0	0	4	1.66667	0.33333	1.5	0.5	0.5	1.5
c20573.graph_c0|orf2	1	0	1	2	0	2	2	0	0.5	1.5	1.77778	0.22222	1.71429	0.57143	0	1.71429	0	2	1.5	0.3	1.2	0.66667	1.33333	0.5	0.5	2	1	1.33333	0.66667	0.85714	1.14286	4	0	0	0	1.33333	0.66667	1.71429	0.28571	0	0	0	0	1	1	1.33333	1.33333	0.66667	0.66667
c20577.graph_c0|orf1	2.22222	0.44444	0	1.33333	0.5	1.5	1.6	0.4	1.42857	0.57143	2	0	1.6	0	1.6	0.8	2	0	2	1	0	1	1	0	2	1	1	0.4	1.6	1.2	0.8	2.66667	1.33333	0	0	1.71429	0.28571	1.27273	0.72727	0	0	4	0	0.8	1.2	0.8	0	0.8	2.4
c20578.graph_c2|orf1	0	0	3.33333	0.66667	0	0	0.92308	1.07692	1.09091	0.90909	0.88889	1.11111	0.72727	0.36364	1.09091	1.81818	2	0	1.5	0.5	1	2	0	0	2	2	0	0.85714	1.14286	0.88889	1.11111	0	0	0.8	3.2	1.33333	0.66667	1.27273	0.72727	0.8	0	1.6	1.6	0.8	1.2	0.4	1.6	1.2	0.8
c20580.graph_c0|orf1	2	0.4	0.4	1.2	0	2	1.14286	0.85714	1.6	0.4	1.2	0.8	2	0.33333	0.33333	1.33333	0.72727	1.27273	2	0.5	0.5	1.33333	0.66667	0.72727	0.72727	1.09091	1.45455	0.5	1.5	1.42857	0.57143	1.23077	0.61538	1.53846	0.61538	1.2	0.8	1.33333	0.66667	0.66667	0	2	1.33333	1	1	0	2.11765	0.94118	0.94118
c20581.graph_c0|orf1	1.09091	0	1.81818	1.09091	1	1	0.72727	1.27273	0.9	1.1	0.22222	1.77778	0.48	0.64	0.8	2.08	1.69231	0.30769	0.68182	0.54545	1.77273	1.22222	0.77778	0.61538	0.92308	1.23077	1.23077	0.6	1.4	1.28571	0.71429	2.66667	0.44444	0.44444	0.44444	1.42857	0.57143	0.82353	1.17647	0	4	0	0	1.6	0.4	1.2	1.2	1.2	0.4
c20585.graph_c0|orf1	1.5	0.5	0.5	1.5	0.5	1.5	0	2	1	1	1.5	0.5	0.8	1.33333	0.26667	1.6	0.66667	1.33333	1.63636	0.27273	1.09091	2	0	2	0	2	0	0.66667	1.33333	0.73684	1.26316	1.64706	0.47059	1.64706	0.23529	1.42857	0.57143	1	1	0	0	0	0	0.8	1.2	0.72727	0.72727	0.36364	2.18182
c20590.graph_c0|orf2	1.14286	0	2.28571	0.57143	1.44444	0.55556	1.6	0.4	1.11111	0.88889	0	2	0	0	0.66667	3.33333	1	1	2	0.5	0.5	1.2	0.8	0	0	1.6	2.4	0	2	0.8	1.2	2.18182	0.72727	0.72727	0.36364	0	2	1	1	2	0	0	2	0.5	1.5	0	0	2.66667	1.33333
c20592.graph_c0|orf1	1	0	1.5	1.5	1	1	1.75	0.25	1.33333	0.66667	1.2	0.8	1.6	0	0	2.4	1.33333	0.66667	1.63636	0.81818	0.54545	1.41667	0.58333	0	0.8	0.8	2.4	0.25	1.75	0.66667	1.33333	2	0.5	1.5	0	1.71429	0.28571	1.66667	0.33333	2.66667	1.33333	0	0	0.57143	1.42857	1	0.66667	0	2.33333
c20594.graph_c0|orf1	1.14286	0.57143	1.42857	0.85714	0.71429	1.28571	0.95	1.05	0.6	1.4	0.83871	1.16129	0.38095	0.38095	1.33333	1.90476	1.28571	0.71429	1.2973	0.56757	1.13514	1.43478	0.56522	0.44444	1.42222	1.33333	0.8	0.46154	1.53846	0.6875	1.3125	1.37143	0.34286	1.37143	0.91429	0.58824	1.41176	1.36364	0.63636	1.33333	1.33333	0.44444	0.88889	1	1	1.10638	0.76596	1.3617	0.76596
c20595.graph_c0|orf1	1.8	0.4	0.8	1	1	1	1.39394	0.60606	0.83333	1.16667	1	1	1.33333	0.26667	0.53333	1.86667	0.66667	1.33333	1.84615	0.38462	0.76923	0.57895	1.42105	0.41379	1.10345	1.10345	1.37931	0.09524	1.90476	0.58065	1.41935	1.63636	0.36364	1.63636	0.36364	1.03226	0.96774	1.29412	0.70588	0	2	0	2	1	1	2.4	0.6	0	1
c20597.graph_c0|orf1	2.4	0	0	1.6	1.11111	0.88889	1.11111	0.88889	0.4	1.6	1.6	0.4	1.33333	0.66667	0.66667	1.33333	0	2	2.07692	0.69231	0.23077	1.5	0.5	0.75	0.75	0.5	2	0.66667	1.33333	0.33333	1.66667	0.57143	0.57143	2.85714	0	1.2	0.8	1.2	0.8	2.66667	1.33333	0	0	1	1	2.15385	0.92308	0	0.92308
c20597.graph_c1|orf1	1.71429	0	1.71429	0.57143	1.6	0.4	1.55556	0.44444	0.83333	1.16667	1.66667	0.33333	1.33333	0	0	2.66667	1	1	1.8	0.6	0.6	1.07692	0.92308	1	0.66667	0.33333	2	0.66667	1.33333	0.66667	1.33333	2.4	0	1.6	0	1	1	0.66667	1.33333	4	0	0	0	0.66667	1.33333	2.11765	0.94118	0	0.94118
c20599.graph_c0|orf1	1.84615	0	1.53846	0.61538	0	2	1.27273	0.72727	0.28571	1.71429	2	0	0	0	0.66667	3.33333	1.33333	0.66667	1.3125	0.9375	0.75	1.28571	0.71429	0.44444	1.33333	0.88889	1.33333	0.85714	1.14286	0.88889	1.11111	2.22222	0.44444	0.88889	0.44444	1	1	1.5	0.5	4	0	0	0	0.66667	1.33333	2	0.4	0.8	0.8
c20601.graph_c0|orf1	1.33333	0.44444	1.33333	0.88889	0	2	1.11111	0.88889	1.55556	0.44444	1.42857	0.57143	0.4	0.4	0.4	2.8	1.42857	0.57143	1	0.25	1.75	0.61538	1.38462	0.28571	1.71429	1.42857	0.57143	0	2	1	1	1.2	0	2	0.8	1	1	0.85714	1.14286	2.66667	0	0	1.33333	2	0	1.14286	1.71429	0.57143	0.57143
c20602.graph_c0|orf1	0.72727	1.81818	0.90909	0.54545	0	2	0.43478	1.56522	1.17647	0.82353	0.71429	1.28571	0.57143	0.57143	0.85714	2	0.57143	1.42857	0.54545	1.09091	1.36364	0.66667	1.33333	0.72727	2.18182	0	1.09091	0.33333	1.66667	1.71429	0.28571	0.61538	0.61538	0.61538	2.15385	0.66667	1.33333	0.92308	1.07692	0.28571	1.14286	1.14286	1.42857	1.4	0.6	0.22222	1.22222	1.77778	0.77778
c20604.graph_c0|orf1	1.64706	0.23529	1.17647	0.94118	0.90909	1.09091	1.33333	0.66667	0.14286	1.85714	1.53846	0.46154	0.53333	0	1.33333	2.13333	0.66667	1.33333	1.33333	1.11111	0.55556	1.52	0.48	1.11111	1.11111	0.66667	1.11111	0.46154	1.53846	1	1	2.28571	0	1.14286	0.57143	1.5	0.5	0.88889	1.11111	2	0	0	2	0	2	1.3913	0.52174	0.34783	1.73913
c20607.graph_c0|orf1	0.61538	0.30769	1.53846	1.53846	2	0	1.27273	0.72727	0.82353	1.17647	1	1	1	0.66667	0.66667	1.66667	1.14286	0.85714	0.375	0.375	2.25	1.11111	0.88889	0.5	2	1	0.5	0	2	1	1	0	0	2	2	1	1	0	2	1.33333	2.66667	0	0	1	1	0.63158	0.42105	1.68421	1.26316
c20610.graph_c0|orf1	0.61538	0	2.15385	1.23077	1.14286	0.85714	0.66667	1.33333	0.66667	1.33333	1.4	0.6	1.06667	0.26667	1.6	1.06667	1.71429	0.28571	1.36364	0.54545	1.09091	0.58824	1.41176	0	2.15385	1.53846	0.30769	0.66667	1.33333	1.71429	0.28571	0	2.4	0.8	0.8	1.11111	0.88889	0.5	1.5	0	0	0	0	1	1	0.66667	1.33333	1	1
c20614.graph_c0|orf1	0.8	0.8	1.86667	0.53333	1	1	1	1	0.25	1.75	1.07692	0.92308	1	0	0.5	2.5	0.66667	1.33333	0.9	0.9	1.2	1.25	0.75	0.44444	1.33333	0.44444	1.77778	2	0	0.85714	1.14286	2	0.66667	0.66667	0.66667	1.6	0.4	0.8	1.2	0.8	2.4	0	0.8	2	0	0.4	2	0.4	1.2
c20615.graph_c0|orf1	0.92308	0.30769	1.53846	1.23077	0.6	1.4	0.84211	1.15789	0.53333	1.46667	1.2	0.8	0.51282	1.02564	1.02564	1.4359	0.66667	1.33333	1.15385	0.80769	1.03846	0.84211	1.15789	0	0.75	1.75	1.5	0.85714	1.14286	0.66667	1.33333	1.6	0.53333	1.33333	0.53333	0.76923	1.23077	1.41176	0.58824	2.4	0.8	0	0.8	0.90909	1.09091	1.06667	1.06667	1.6	0.26667
c20616.graph_c0|orf1	1.33333	1.33333	1.33333	0	0.6	1.4	0.75	1.25	0.4	1.6	1.2	0.8	0.57143	1.14286	0	2.28571	0	2	1.75	0.25	1	1.33333	0.66667	1.33333	0.66667	1.33333	0.66667	0	2	0.5	1.5	0	1.33333	1.33333	1.33333	2	0	0.66667	1.33333	1	2	1	0	0	2	2.28571	0	1.14286	0.57143
c20617.graph_c0|orf1	1.77778	0	1.77778	0.44444	0	0	0.42857	1.57143	0.875	1.125	0.66667	1.33333	2	0	2	0	1.42857	0.57143	1.5	0	1.5	0.57143	1.42857	0	2	1	1	0	2	1.25	0.75	0	0	0	0	1.11111	0.88889	0.5	1.5	2.4	0	0.8	0.8	0	2	0.5	1.5	1.5	0.5
c20618.graph_c0|orf1	0.8	0.26667	2.4	0.53333	0.66667	1.33333	0.57143	1.42857	1.05882	0.94118	0.8	1.2	2	0.57143	0.28571	1.14286	2	0	0.85714	1.28571	0.85714	0.83333	1.16667	0.30769	1.84615	1.23077	0.61538	0	2	1.5	0.5	0	2.66667	0	1.33333	0.57143	1.42857	0.85714	1.14286	0	0	4	0	0.66667	1.33333	1.33333	0.26667	1.6	0.8
c2062.graph_c0|orf1	0.8	0	0.8	2.4	1.6	0.4	1.25	0.75	1	1	1.33333	0.66667	1.33333	0	1.33333	1.33333	0	0	1.5	1	0.5	0	2	2	0	0	2	1.14286	0.85714	0.54545	1.45455	0.8	1.6	1.6	0	1.25	0.75	0	2	2	0	2	0	1	1	1.2	1.2	0.8	0.8
c20620.graph_c0|orf1	0.94118	0.23529	1.41176	1.41176	0	2	1.5	0.5	0.52941	1.47059	0.66667	1.33333	0.5	0.5	1.5	1.5	1	1	1.3125	0.75	0.9375	0.91667	1.08333	0.66667	1.33333	0.88889	1.11111	0	2	1	1	2.57143	0.85714	0.28571	0.28571	1.57143	0.42857	1.36842	0.63158	1.33333	0	1.33333	1.33333	1.2	0.8	0.88889	0.88889	0.88889	1.33333
c20620.graph_c0|orf2	1.6	0.8	0	1.6	0	0	1.42857	0.57143	0.76923	1.23077	2	0	0	0	2	2	0	2	1.66667	0.33333	1	1	1	0	0.57143	1.71429	1.71429	0.66667	1.33333	0.5	1.5	1.6	2.4	0	0	2	0	1	1	4	0	0	0	2	0	0	0	4	0
c20626.graph_c0|orf1	0.66667	0.33333	2	1	0.66667	1.33333	1.77778	0.22222	1.24138	0.75862	0.5	1.5	1.6	0	0	2.4	2	0	1	0.5	1.5	0.88889	1.11111	0	2.15385	0.61538	1.23077	0.22222	1.77778	1	1	1.5	1	1.5	0	1.33333	0.66667	1	1	0	4	0	0	2	0	1.33333	1	1	0.66667
c2063.graph_c0|orf1	0.66667	0	2.66667	0.66667	0	2	0.66667	1.33333	1.4	0.6	0.28571	1.71429	0.8	0.8	1.6	0.8	1.5	0.5	0	0	3	0.66667	1.33333	1.14286	0.57143	1.71429	0.57143	0.4	1.6	1.33333	0.66667	0	2	0	2	0.5	1.5	0.28571	1.71429	0	0	0	0	0	2	1.33333	1.33333	1.33333	0
c20631.graph_c0|orf1	1.7931	0.68966	0.68966	0.82759	0	2	0.95238	1.04762	0.8	1.2	2	0	1.06667	0	1.06667	1.86667	0	0	1	1.33333	0.66667	0.91429	1.08571	0	2.66667	0.88889	0.44444	1	1	1.16667	0.83333	0.95238	0.95238	1.14286	0.95238	0.66667	1.33333	1.14286	0.85714	0	4	0	0	0.8	1.2	0.5	0.25	2.25	1
c20634.graph_c0|orf1	0.30769	1.23077	0.92308	1.53846	0	0	0.42857	1.57143	0.57143	1.42857	0.66667	1.33333	1.33333	0	0	2.66667	0.66667	1.33333	1	0	2	0.85714	1.14286	0	1.53846	1.53846	0.92308	0	2	1.11111	0.88889	0	0.66667	1.33333	2	0	0	1.5	0.5	1.68421	0.63158	0.63158	1.05263	1.6	0.4	0.66667	1.33333	1.6	0.4
c20636.graph_c0|orf1	2	0.1	0.6	1.3	1.14286	0.85714	1.61905	0.38095	0.8	1.2	1.26316	0.73684	1.2	0.13333	0.8	1.86667	0.28571	1.71429	1.43478	1.30435	0.26087	1.48148	0.51852	0.4	0.53333	1.06667	2	0.625	1.375	0.42857	1.57143	1.33333	0.53333	1.6	0.53333	1	1	1.5	0.5	1.33333	0	0	2.66667	0.4	1.6	1.33333	0.66667	0	2
c20637.graph_c0|orf1	0.94118	0	1.17647	1.88235	0.4	1.6	0.85714	1.14286	0.7	1.3	1	1	1.28	0.48	0.8	1.44	0.8	1.2	1.85714	0.28571	0.85714	0.64	1.36	0.34783	1.3913	1.3913	0.86957	1.2	0.8	0.55556	1.44444	2.13333	0.26667	1.33333	0.26667	1.33333	0.66667	0.5	1.5	0.44444	0.88889	0.88889	1.77778	1	1	1.75	0.25	0.75	1.25
c20640.graph_c0|orf1	0.66667	0.66667	2.66667	0	0	2	1.22222	0.77778	0.66667	1.33333	2	0	1.33333	0.66667	1	1	2	0	0.375	0.375	2.25	1.5	0.5	0.36364	1.45455	1.81818	0.36364	0.66667	1.33333	1.29412	0.70588	1	0	2	1	1	1	0.85714	1.14286	0	0	0	0	1.42857	0.57143	0.28571	0.57143	1.42857	1.71429
c20641.graph_c0|orf1	0.66667	0.66667	2	0.66667	0	0	1.11111	0.88889	0.33333	1.66667	0.5	1.5	1.14286	0	1.71429	1.14286	1.2	0.8	0.6	0.6	1.8	0.4	1.6	0.5	1	2	0.5	0	2	0.25	1.75	0	2	0	2	1	1	1.6	0.4	0	2.66667	1.33333	0	0	2	0.57143	0.85714	1.42857	1.14286
c20643.graph_c0|orf1	1.71429	0	1.14286	1.14286	1	1	1.29412	0.70588	0.82353	1.17647	1.63636	0.36364	1	0	1.66667	1.33333	1	1	1.61538	1.15385	0.23077	0.57143	1.42857	1.2	0	0.8	2	0.61538	1.38462	0.42857	1.57143	3	0	1	0	1.33333	0.66667	2	0	0	0	0	4	0	2	0.90909	0.54545	0	2.54545
c20644.graph_c0|orf1	2.15385	0	1.53846	0.30769	0	2	0.5	1.5	0.47619	1.52381	0	2	1.14286	0	0	2.85714	1	1	0.75	0	2.25	0.42857	1.57143	0	2	0.5	1.5	0	2	2	0	0	0	0	0	1.25	0.75	1.71429	0.28571	0	0	0	4	1.5	0.5	1.71429	1.14286	0	1.14286
c20649.graph_c0|orf2	0.2	1	2.8	0	0	0	0	2	2	0	0	2	0	1.5	2.5	0	2	0	0	0	3	0	2	0	1.47368	2.52632	0	0	0	2	0	0.66667	2.66667	0	0.66667	0	2	0	2	0	2.5	1	0.5	2	0	0.33333	2.33333	1	0.33333
c20652.graph_c0|orf1	2	0	1	1	0.83333	1.16667	1.53846	0.46154	0.22222	1.77778	0.90909	1.09091	0.88889	0.88889	0.66667	1.55556	1.5	0.5	0.66667	1	1.33333	1.09091	0.90909	0.5	1	0.5	2	2	0	0.92308	1.07692	1.53846	0.92308	1.53846	0	1.5	0.5	1	1	0	1.33333	0	2.66667	0	0	1.2	0.4	0.4	2
c20654.graph_c0|orf1	0.66667	0.66667	2	0.66667	1.33333	0.66667	0.66667	1.33333	1	1	1.5	0.5	1.5	0	0.5	2	1.5	0.5	1.125	1.125	0.75	0.92308	1.07692	0.44444	0.44444	1.33333	1.77778	0.5	1.5	1.11111	0.88889	1.6	0	0.8	1.6	0.8	1.2	0.5	1.5	0	4	0	0	0	2	0.4	0.8	2	0.8
c20655.graph_c0|orf1	1.14286	0.28571	1.14286	1.42857	1	1	1.75	0.25	0.68966	1.31034	1.22222	0.77778	0.63158	0.42105	1.47368	1.47368	1	1	1.15385	1.15385	0.69231	1.31579	0.68421	0.41379	0.82759	0.68966	2.06897	0.77778	1.22222	0.8	1.2	2.15385	0.30769	1.53846	0	0.72727	1.27273	1.16667	0.83333	1.33333	1.33333	0	1.33333	0.66667	1.33333	1.2	1.2	0	1.6
c20656.graph_c0|orf1	0	0	0	4	1	1	0.61538	1.38462	1	1	0.54545	1.45455	0.57143	0	2.85714	0.57143	1.5	0.5	1	1	1	1	1	0.33333	1.66667	1.33333	0.66667	0	2	0.8	1.2	1.5	1	1.5	0	2	0	1	1	0.57143	1.14286	0.57143	1.71429	1.45455	0.54545	0.28571	1.71429	1.42857	0.57143
c20658.graph_c0|orf1	0.72727	0.72727	1.09091	1.45455	0	2	0.88889	1.11111	0.42857	1.57143	1.71429	0.28571	0	0.66667	2	1.33333	1	1	1	2	0	1.125	0.875	1.33333	0	0.88889	1.77778	1.14286	0.85714	0.88889	1.11111	2	0	0	2	1	1	1.33333	0.66667	2.66667	0	0	1.33333	0.28571	1.71429	1.04348	0.69565	0.52174	1.73913
c20659.graph_c0|orf1	1.33333	0.33333	2	0.33333	0.57143	1.42857	0.58824	1.41176	0.85714	1.14286	0.75	1.25	1	0.5	0	2.5	1.6	0.4	0.5	0.16667	2.33333	0.57143	1.42857	0.32	1.6	1.12	0.96	0.375	1.625	1.33333	0.66667	1.45455	1.81818	0.72727	0	1.11111	0.88889	1.16667	0.83333	1.6	0.8	0	1.6	1.5	0.5	1.4	1.2	1.2	0.2
c2066.graph_c0|orf1	4	0	0	0	0	0	1.5	0.5	0.28571	1.71429	1.2	0.8	2	1.33333	0.66667	0	0	2	2	1	0	1.75	0.25	0	2	0	2	0	2	1.25	0.75	2	0.33333	1	0.66667	1.33333	0.66667	0	0	0	2	0	2	2	0	1.73913	0.17391	0.34783	1.73913
c20662.graph_c0|orf1	0.57143	2.28571	1.14286	0	0	2	0.21053	1.78947	1.05263	0.94737	0.44444	1.55556	0.23529	0.94118	1.64706	1.17647	2	0	0.6	0	2.4	0.4	1.6	0.4	2.4	1.2	0	0	2	1	1	1.14286	0	1.14286	1.71429	0	2	0.33333	1.66667	0	0	4	0	1	1	0	2.5	0.5	1
c20663.graph_c0|orf1	0.66667	0.66667	2.33333	0.33333	1	1	0.95238	1.04762	1.21739	0.78261	0.70588	1.29412	1.17647	1.41176	0.70588	0.70588	1.77778	0.22222	0.85714	0.64286	1.5	0.8	1.2	0.16	1.6	1.44	0.8	0.30769	1.69231	0.85714	1.14286	1.6	0.6	1.4	0.4	1.14286	0.85714	1.14286	0.85714	1.33333	0.66667	0.66667	1.33333	1	1	1.44	0.64	0.96	0.96
c20664.graph_c0|orf2	1.09091	0	2.18182	0.72727	0.4	1.6	0.66667	1.33333	1.41176	0.58824	0.75	1.25	1.33333	0.88889	0.44444	1.33333	1.5	0.5	0.75	0.375	1.875	0.66667	1.33333	0	2	1.6	0.4	0	2	1.81818	0.18182	0	1.33333	0	2.66667	0.33333	1.66667	1	1	4	0	0	0	2	0	0	1	2	1
c20666.graph_c0|orf1	0.36364	0.72727	2.18182	0.72727	1.5	0.5	1.5	0.5	0	2	2	0	1	0	0.5	2.5	2	0	1.5	0.42857	1.07143	0.85714	1.14286	0	0.57143	1.14286	2.28571	1.5	0.5	1.33333	0.66667	1.6	0	1.6	0.8	0	2	2	0	1	0	2	1	0	2	0.72727	0.72727	0.36364	2.18182
c20667.graph_c0|orf1	1.2	0	0.4	2.4	0.4	1.6	0.6	1.4	0.66667	1.33333	0.66667	1.33333	0.8	0.26667	1.86667	1.06667	0	0	1.125	1.125	0.75	0.66667	1.33333	0	0	1.6	2.4	0	2	1.66667	0.33333	2	2	0	0	1.25	0.75	0.33333	1.66667	2	0	0	2	0	2	1	0.5	0.5	2
c20676.graph_c0|orf1	0.57143	0.57143	2.28571	0.57143	1.2	0.8	0	2	1.5	0.5	0.8	1.2	0	0	2	2	0.85714	1.14286	1.28571	0.85714	0.85714	1.27273	0.72727	0.26667	2.13333	1.06667	0.53333	0.4	1.6	1	1	0.57143	1.14286	1.71429	0.57143	0.88889	1.11111	0.33333	1.66667	0	0	0	4	1	1	0.61538	1.23077	1.84615	0.30769
c20684.graph_c0|orf1	0	2.66667	0	1.33333	1	1	0.25	1.75	0.44444	1.55556	0.5	1.5	1.33333	0	1.33333	1.33333	1.2	0.8	0	0	3	0.66667	1.33333	0.8	0.8	1.6	0.8	0.4	1.6	2	0	1	1	0.5	1.5	1.6	0.4	0	2	0	0	0	0	0.85714	1.14286	0	1.33333	0.88889	1.77778
c20686.graph_c0|orf1	1.5	0.5	1	1	1	1	0.88889	1.11111	0.76923	1.23077	0	2	0.5	2	1	0.5	0	0	0	0	3	0	2	0.4	2	0.4	1.2	0	2	1.42857	0.57143	0	1.14286	1.14286	1.71429	1.2	0.8	0.66667	1.33333	0	0	0	4	0.66667	1.33333	1.84615	0.92308	0.61538	0.61538
c20687.graph_c0|orf1	1.66667	0.66667	1	0.66667	0.66667	1.33333	1.53846	0.46154	1.23077	0.76923	1.6	0.4	0.88889	0	0.88889	2.22222	0.5	1.5	0.6	0.9	1.5	1.30435	0.69565	0	0.88889	1.33333	1.77778	0.5	1.5	0.93333	1.06667	2.4	0	1.6	0	0.8	1.2	1.33333	0.66667	1.33333	0	0	2.66667	1.33333	0.66667	1	1	1.33333	0.66667
c20691.graph_c0|orf1	0.7619	0.95238	1.14286	1.14286	0	2	1.05882	0.94118	1.13043	0.86957	0.66667	1.33333	0.4	0.8	1.2	1.6	2	0	1.25	0.25	1.5	1.06977	0.93023	0.75	1.25	1.5	0.5	1.14286	0.85714	0.93333	1.06667	0.84211	1.05263	0.84211	1.26316	1	1	0.82353	1.17647	1.14286	1.14286	0.57143	1.14286	1.42857	0.57143	0.4	1.2	0.8	1.6
c20692.graph_c0|orf1	2	0.22222	0.66667	1.11111	0	2	1.73333	0.26667	0.88889	1.11111	1.66667	0.33333	0.57143	0.28571	0.28571	2.85714	1.33333	0.66667	1.2	0.9	0.9	1.5	0.5	0.44444	0.88889	1.33333	1.33333	0	2	0.6	1.4	0.8	2.4	0.8	0	1.11111	0.88889	1	1	0	4	0	0	1.25	0.75	1.6	0.8	0	1.6
c20693.graph_c0|orf1	1.53846	0.30769	1.23077	0.92308	0.5	1.5	0.94737	1.05263	0.5	1.5	0.61538	1.38462	0.8	1.06667	1.06667	1.06667	0.94737	1.05263	0	0	3	1.07692	0.92308	0	1.73913	1.91304	0.34783	0.25	1.75	0.85714	1.14286	2	1	0.5	0.5	1.14286	0.85714	1	1	0	2	0	2	1.63636	0.36364	1.14286	0.57143	1.14286	1.14286
c20695.graph_c0|orf1	0.30769	0	2.46154	1.23077	0.30769	1.69231	0.5	1.5	1.14286	0.85714	0.53333	1.46667	0.66667	0.66667	0.66667	2	1.66667	0.33333	0.85714	0.71429	1.42857	0.66667	1.33333	0.54545	1.45455	0.90909	1.09091	2	0	1.57143	0.42857	0.57143	2.28571	0.57143	0.57143	0.42857	1.57143	0.5	1.5	1.33333	1.33333	1.33333	0	1.2	0.8	0.44444	2.22222	0.88889	0.44444
c20705.graph_c0|orf1	0.4	0.8	2	0.8	0.8	1.2	0.52174	1.47826	0.9	1.1	0.72727	1.27273	0.5	0.25	2.5	0.75	1	1	0.69231	0.23077	2.07692	0.95238	1.04762	0.19048	1.52381	2.09524	0.19048	0	2	1.6	0.4	1.2	1	1.2	0.6	1	1	0.66667	1.33333	2	0	1	1	1.5	0.5	0.61538	1	0.92308	1.46154
c20708.graph_c0|orf1	1	0	1	2	1.18519	0.81481	1	1	0.83333	1.16667	0.8	1.2	0.30769	0	0.92308	2.76923	0	0	1.36364	1.36364	0.27273	0.73684	1.26316	1.14286	0	0.57143	2.28571	0.66667	1.33333	1.16667	0.83333	0.66667	0.66667	2	0.66667	2	0	2	0	0	1.33333	0	2.66667	1.25	0.75	1.42857	1.42857	0.57143	0.57143
c20710.graph_c0|orf1	1	0.5	1.5	1	0.4	1.6	1	1	1	1	0.57143	1.42857	0.8	0	1.6	1.6	1.27273	0.72727	0	1	2	1.14286	0.85714	0	1.77778	0	2.22222	1	1	2	0	0	0	3	1	0.28571	1.71429	0.4	1.6	2	1	0	1	0	2	0	2	1.2	0.8
c20711.graph_c0|orf2	0	0	0	4	2	0	1.2	0.8	0	2	2	0	1.33333	0	0.66667	2	2	0	1.28571	1.28571	0.42857	1.23077	0.76923	0	1	1.5	1.5	1.2	0.8	1.2	0.8	2	0	2	0	1	1	2	0	0	2	0	2	0	2	1.71429	0	1.14286	1.14286
c20711.graph_c0|orf1	1.71429	0.57143	1.14286	0.57143	1.33333	0.66667	1.25	0.75	0.66667	1.33333	1.33333	0.66667	0	0.5	2	1.5	2	0	1.5	0.75	0.75	1.33333	0.66667	0.57143	1.71429	0.57143	1.14286	0	2	1.09091	0.90909	3	0	1	0	1.6	0.4	1	1	4	0	0	0	0	2	1.6	0	0.8	1.6
c20714.graph_c0|orf2	2	0	2	0	0	2	1	1	1.2	0.8	0.85714	1.14286	1.64706	0	0.94118	1.41176	2	0	0.6	0	2.4	0	2	0	2	0	2	0	2	1.6	0.4	1.33333	1.33333	1.33333	0	0.33333	1.66667	0.66667	1.33333	0	0	0	0	2	0	0	2	0	2
c20717.graph_c0|orf1	1.16667	0.33333	1	1.5	1	1	1.42857	0.57143	0.7619	1.2381	1.8	0.2	1	0.33333	0.33333	2.33333	1.5	0.5	1.92857	0.64286	0.42857	1.3	0.7	0.28571	0.85714	1.71429	1.14286	0.71429	1.28571	0.28571	1.71429	1.33333	0.7619	1.33333	0.57143	1.33333	0.66667	1.4	0.6	2	0	0	2	0.66667	1.33333	1.71429	0.28571	0.57143	1.42857
c20722.graph_c0|orf1	2.66667	0	1.33333	0	1.14286	0.85714	0.85714	1.14286	0.36364	1.63636	1.11111	0.88889	1.2	0	1.6	1.2	0	2	0	0.75	2.25	1.57143	0.42857	1	1	1	1	0	2	0.85714	1.14286	2.33333	0.33333	0.66667	0.66667	1.6	0.4	0	2	0	0	0	4	0.5	1.5	0.66667	2	0.66667	0.66667
c20723.graph_c0|orf1	0.94118	0.11765	1.76471	1.17647	1	1	1.47368	0.52632	1.13043	0.86957	1.09091	0.90909	0.57143	1.14286	1.14286	1.14286	0.66667	1.33333	0.48	0.96	1.56	0.5	1.5	0.33333	1.33333	1	1.33333	0.5	1.5	1	1	1.84615	0.30769	1.53846	0.30769	0.85714	1.14286	0.83333	1.16667	0	3	1	0	1.09091	0.90909	2	0.4	0.4	1.2
c20725.graph_c0|orf1	2.5	1	0	0.5	2	0	1.5	0.5	0.25	1.75	1.71429	0.28571	0	1	2	1	0	2	1.5	1	0.5	1.33333	0.66667	1.33333	0	1.33333	1.33333	0.8	1.2	0	2	2	0	1.33333	0.66667	1.33333	0.66667	1.2	0.8	0	0	0	0	0.66667	1.33333	1	0	2	1
c20726.graph_c0|orf1	1.86667	0	1.6	0.53333	0.85714	1.14286	1.09091	0.90909	0.9	1.1	1.36842	0.63158	1.14286	0.85714	0	2	1	1	1.36364	1.09091	0.54545	1.3	0.7	0.53333	0.8	0.8	1.86667	0.92308	1.07692	0.73684	1.26316	3	0.5	0.5	0	1	1	1.81818	0.18182	0	2	0	2	0.44444	1.55556	1.37931	0.68966	0.82759	1.10345
c20727.graph_c0|orf1	1.77778	0	0.44444	1.77778	0	0	1.42857	0.57143	0	2	2	0	1.33333	0	1.33333	1.33333	2	0	2	0	1	1.36	0.64	1	1	0	2	1.6	0.4	0.5	1.5	4	0	0	0	0.75	1.25	1.2	0.8	1.33333	2.66667	0	0	0.8	1.2	2	0	0.66667	1.33333
c20732.graph_c0|orf1	0.5	1.5	2	0	0	0	0.5	1.5	0.33333	1.66667	0.61538	1.38462	1	0.66667	1.66667	0.66667	0.66667	1.33333	0	0.75	2.25	0.28571	1.71429	0.36364	0.36364	1.81818	1.45455	0	2	1.29412	0.70588	0.44444	1.33333	1.11111	1.11111	0.76923	1.23077	1.33333	0.66667	0	0	0	0	1.33333	0.66667	1	1.6	1.2	0.2
c20732.graph_c1|orf1	1.77778	1.33333	0	0.88889	0	2	0.76923	1.23077	0.22222	1.77778	0.63158	1.36842	0.66667	0.66667	1	1.66667	1.33333	0.66667	1	0.5	1.5	1.2	0.8	0.33333	2.33333	1	0.33333	0	2	1.44828	0.55172	0.57143	1.14286	0.95238	1.33333	0.47619	1.52381	0.5	1.5	2	0	2	0	1.53846	0.46154	0.57143	1.42857	1.28571	0.71429
c20733.graph_c0|orf1	1.2	0.4	1.2	1.2	1	1	0	2	1.33333	0.66667	1	1	0	1.45455	1.81818	0.72727	2	0	0.3	1.2	1.5	0.5	1.5	0.57143	0.57143	2.85714	0	0	2	1.77778	0.22222	0	1.33333	2	0.66667	1	1	1	1	2	0	2	0	1	1	0.66667	0.66667	1.33333	1.33333
c20734.graph_c0|orf1	1.40541	0.21622	0.64865	1.72973	0	0	1.4	0.6	0.72727	1.27273	1.5	0.5	1.31792	0.25434	0.57803	1.84971	0	2	1.92857	0.42857	0.64286	1.25	0.75	1	0.5	0	2.5	1.09091	0.90909	0.375	1.625	1.81818	0.12121	1.69697	0.36364	1.5	0.5	2	0	2	0	2	0	0	2	1.48571	0.34286	0.45714	1.71429
c20736.graph_c0|orf1	0.70588	0.47059	1.88235	0.94118	1.33333	0.66667	1.41667	0.58333	0.64286	1.35714	0.66667	1.33333	1.5	0.5	1	1	1.14286	0.85714	1.91667	0.91667	0.16667	1.55556	0.44444	1.2	0.8	0.4	1.6	1.29412	0.70588	1.38462	0.61538	1	0.4	1	1.6	0	2	1.52941	0.47059	1.6	1.6	0	0.8	0.90909	1.09091	1.56522	0.34783	0.34783	1.73913
c20738.graph_c0|orf1	1.14286	0	1.14286	1.71429	0.85714	1.14286	0.88889	1.11111	0	2	0.85714	1.14286	1	0	1	2	0.66667	1.33333	1.2	0.6	1.2	0.4	1.6	0.5	0.5	2.5	0.5	0	2	1.4	0.6	1	0	2	1	1.2	0.8	1.4	0.6	0	0	0	4	2	0	1	1.5	0	1.5
c20741.graph_c0|orf1	1.05263	0.42105	0.63158	1.89474	1.42857	0.57143	0.7	1.3	1.22222	0.77778	1.2	0.8	2	0	0.28571	1.71429	1.4	0.6	0.81818	0.81818	1.36364	1	1	0.28571	1.71429	1.14286	0.85714	0.88889	1.11111	1.125	0.875	0.88889	0.44444	1.55556	1.11111	1.6	0.4	0.66667	1.33333	0.8	0.8	0	2.4	1.5	0.5	0.97297	0.43243	1.83784	0.75676
c20743.graph_c0|orf1	2.18182	0.36364	0.72727	0.72727	0	2	0.36364	1.63636	0.5	1.5	0.85714	1.14286	1	0	2	1	2	0	0	1.2	1.8	0.66667	1.33333	0	1.77778	1.77778	0.44444	0.8	1.2	1.77778	0.22222	2	0.4	0.93333	0.66667	0.28571	1.71429	0	2	1.14286	0.57143	0.85714	1.42857	1.2	0.8	1.78947	0.52632	1.15789	0.52632
c20748.graph_c0|orf2	1	0	0	3	2	0	1.75	0.25	0.57143	1.42857	1.14286	0.85714	0.5	1	2	0.5	1.33333	0.66667	1.63636	0.54545	0.81818	1.25	0.75	0.57143	0.57143	1.14286	1.71429	1	1	0.8	1.2	3	0	1	0	1.5	0.5	0.66667	1.33333	0	0	0	0	1.5	0.5	2.15385	0.30769	0.61538	0.92308
c20748.graph_c0|orf1	1.6	0	0.26667	2.13333	1.33333	0.66667	1.42857	0.57143	1.06667	0.93333	1.11111	0.88889	1.84615	0.30769	0.61538	1.23077	0.28571	1.71429	1.89474	0.78947	0.31579	1.5	0.5	0.57143	1.14286	0.57143	1.71429	0.85714	1.14286	0.4	1.6	2.33333	0.33333	1.33333	0	1.25	0.75	1.25	0.75	4	0	0	0	1.42857	0.57143	1.53846	1.23077	0.30769	0.92308
c20749.graph_c0|orf1	0.57143	0	1.14286	2.28571	1	1	0.5	1.5	0.75	1.25	1.33333	0.66667	0.66667	1.33333	0.33333	1.66667	0.5	1.5	1.5	0	1.5	0.4	1.6	0.4	0.8	1.6	1.2	0.8	1.2	1.2	0.8	3.2	0	0.8	0	1.14286	0.85714	1.27273	0.72727	2	0	2	0	0.8	1.2	1.6	1.6	0	0.8
c20750.graph_c0|orf1	1.23077	0.61538	1.53846	0.61538	1.2	0.8	1.36	0.64	1	1	0.5	1.5	0.33333	1.33333	1	1.33333	0.75	1.25	1.23529	0.88235	0.88235	0.95238	1.04762	0.66667	0.83333	1.33333	1.16667	0.66667	1.33333	0.76923	1.23077	1.71429	1.14286	0.85714	0.28571	2	0	1	1	2.66667	0	0.66667	0.66667	1.2	0.8	0.88889	1.77778	0.22222	1.11111
c20752.graph_c0|orf1	1.71429	0	2.28571	0	0	0	1	1	1.5	0.5	0	2	0	0	2	2	0	0	2	1	0	0.14286	1.85714	0	1	3	0	0	2	0.66667	1.33333	1.14286	1.14286	1.14286	0.57143	1	1	0.88889	1.11111	0	1	0	3	0	0	4	0	0	0
c20753.graph_c0|orf1	1.73333	0.13333	0.26667	1.86667	2	0	1.77778	0.22222	0.2	1.8	1.83333	0.16667	0.42857	1.14286	1	1.42857	0.57143	1.42857	2.1	0.6	0.3	1.36	0.64	0.5	0.75	1.25	1.5	0.4	1.6	0.66667	1.33333	1.53846	0	1.84615	0.61538	1.2	0.8	0.66667	1.33333	2.4	0	0	1.6	0.4	1.6	1	0.5	0.5	2
c20754.graph_c0|orf1	2	0	1.5	0.5	1	1	1.2	0.8	1	1	1	1	2.5	0	0.5	1	2	0	1.66667	0.33333	1	0.73684	1.26316	0.66667	1.33333	0.66667	1.33333	0	2	1.66667	0.33333	1.09091	1.09091	0.72727	1.09091	0.5	1.5	1.42857	0.57143	1.33333	1.33333	1.33333	0	0.66667	1.33333	0	1.33333	1.33333	1.33333
c20755.graph_c0|orf2	1.33333	0.26667	1.33333	1.06667	0	2	0.84211	1.15789	0.95238	1.04762	0	2	1.3913	0.17391	0.52174	1.91304	1	1	0.6	0.8	1.6	1.31034	0.68966	0	2.28571	1.71429	0	0	2	1.71429	0.28571	1.2	1.46667	0.93333	0.4	0.5	1.5	0.33333	1.66667	0	0	0	0	1.2	0.8	0	2	0	2
c20758.graph_c0|orf1	1.47368	0.21053	1.26316	1.05263	0.82759	1.17241	1.16667	0.83333	0.62069	1.37931	0.91667	1.08333	1.46667	0.4	0.53333	1.6	1	1	1.39286	1.17857	0.42857	1.24138	0.75862	0.69565	0.86957	1.04348	1.3913	0.4	1.6	0.6875	1.3125	1.62963	0.14815	2.07407	0.14815	0.66667	1.33333	1.41176	0.58824	3.2	0	0.8	0	0.58333	1.41667	2.04878	0.39024	0.19512	1.36585
c20760.graph_c0|orf1	0.5	0.5	1	2	0.88889	1.11111	0.90909	1.09091	0.66667	1.33333	0.61538	1.38462	1.17647	0.70588	0.70588	1.41176	1.66667	0.33333	0.75	0.75	1.5	0.77778	1.22222	0.23529	1.88235	1.17647	0.70588	0.66667	1.33333	0.82353	1.17647	1	1	1	1	0.57143	1.42857	1.6	0.4	1.33333	1	1	0.66667	1.11111	0.88889	0.66667	1.33333	1.11111	0.88889
c20761.graph_c0|orf1	1.47368	0	0.63158	1.89474	1	1	1.64706	0.35294	1.28571	0.71429	1.5	0.5	0.63158	0.84211	1.05263	1.47368	1.33333	0.66667	1.28571	0.75	0.96429	1	1	0.88889	1.77778	0	1.33333	0.2	1.8	1.28571	0.71429	2.66667	0.33333	1	0	1.25	0.75	1.25	0.75	0	0	0	0	0	2	1.47368	0.42105	0.42105	1.68421
c20762.graph_c0|orf1	0.96552	0.13793	1.24138	1.65517	0.88889	1.11111	0.75	1.25	1.16129	0.83871	1.05263	0.94737	2.46154	0.30769	0.61538	0.61538	0.8	1.2	0.81818	1.63636	0.54545	1	1	0.71429	1.14286	0.85714	1.28571	0.5	1.5	1.26316	0.73684	1.25	0.5	1.25	1	1.11111	0.88889	1.5	0.5	3.5	0	0.5	0	1.2	0.8	1.75	0.75	0.5	1
c20765.graph_c0|orf1	1.64706	0	1.41176	0.94118	0.42857	1.57143	1.17647	0.82353	0.94118	1.05882	0.44444	1.55556	1.16667	0.33333	1.16667	1.33333	1.33333	0.66667	1.2	0.8	1	0.8	1.2	0.63158	1.26316	1.47368	0.63158	0.85714	1.14286	1.16667	0.83333	1.33333	1	0.66667	1	0.66667	1.33333	1.2	0.8	0	2	0	2	1.2	0.8	0.66667	1	1	1.33333
c20766.graph_c2|orf1	1.6	0	0.4	2	0.8	1.2	1.5	0.5	0.5	1.5	1.11111	0.88889	1.33333	0	0.66667	2	1	1	1.28571	0.42857	1.28571	1.25	0.75	0.25	1.25	0.75	1.75	1.2	0.8	1	1	0.88889	0.88889	2.22222	0	1.33333	0.66667	0.5	1.5	2	1	0	1	1.5	0.5	2.18182	1.09091	0	0.72727
c20767.graph_c0|orf1	0.57143	1.42857	2	0	0	0	0.2	1.8	1.88235	0.11765	0	2	0.54545	0.18182	2.72727	0.54545	0	0	0	0	3	0	2	0.28571	3.42857	0	0.28571	0	2	2	0	0.30769	2.15385	0	1.53846	0	2	1	1	1.33333	0	0	2.66667	2	0	0.44444	1.33333	0.88889	1.33333
c20768.graph_c0|orf1	0.57143	0	1.14286	2.28571	0	2	0.33333	1.66667	1.25	0.75	0.75	1.25	0.88889	0.44444	1.33333	1.33333	2	0	1.5	1.5	0	0.57143	1.42857	0.33333	1.33333	2	0.33333	0	2	1	1	0	2	0	2	0	2	1	1	4	0	0	0	1.33333	0.66667	0	2.4	0	1.6
c20770.graph_c0|orf1	0.61538	0	1.84615	1.53846	1	1	0.75	1.25	0.66667	1.33333	0.25	1.75	1	0.5	1	1.5	0	0	0.85714	0.42857	1.71429	1	1	0	1.81818	1.81818	0.36364	0	2	1.77778	0.22222	2	1	1	0	1.6	0.4	0.8	1.2	2	0	0	2	1	1	0.92308	1.23077	1.53846	0.30769
c20772.graph_c0|orf1	0	1.2	2	0.8	0	2	0.57143	1.42857	1.25	0.75	0.33333	1.66667	1	1	1.33333	0.66667	0.5	1.5	0.85714	0	2.14286	1	1	0	1.45455	1.81818	0.72727	0	2	1.5	0.5	0.44444	1.33333	1.77778	0.44444	0.4	1.6	0	2	2	0	2	0	0.66667	1.33333	0.84211	0.84211	1.26316	1.05263
c20773.graph_c0|orf1	1.6	0	0	2.4	0.8	1.2	1.2	0.8	1.5	0.5	0.5	1.5	0.57143	0.57143	1.14286	1.71429	1	1	0.75	0	2.25	1	1	0	0.88889	0.88889	2.22222	0	2	0.75	1.25	1.33333	0.66667	1.33333	0.66667	1	1	0	0	0	0	2	2	1.5	0.5	2.4	0.8	0.8	0
c20774.graph_c0|orf1	0	0	1	3	0.90909	1.09091	0.28571	1.71429	0.94118	1.05882	0.44444	1.55556	1	1	0	2	0.8	1.2	1.8	0	1.2	0.61538	1.38462	0	0.8	2.4	0.8	0	2	1.25	0.75	0	0.57143	1.71429	1.71429	0	2	1	1	0	1.33333	2.66667	0	0.90909	1.09091	0.92308	1.23077	1.23077	0.61538
c20775.graph_c0|orf1	0.5	0.5	1	2	1	1	0.76923	1.23077	0.46154	1.53846	0.92308	1.07692	0.66667	0.66667	1.66667	1	1.71429	0.28571	1.38462	0.23077	1.38462	0.82353	1.17647	0.8	1.28	1.28	0.64	1	1	1.11111	0.88889	1.33333	0.88889	1.77778	0	1.33333	0.66667	1	1	4	0	0	0	1.5	0.5	0.84211	0.84211	1.68421	0.63158
c20776.graph_c0|orf1	1.06667	0.26667	1.06667	1.6	1.11111	0.88889	1.30769	0.69231	0.41379	1.58621	1.1	0.9	1.25	0.75	1	1	0.57143	1.42857	1.14286	1.14286	0.71429	1.25	0.75	0	0.72727	1.81818	1.45455	1.14286	0.85714	0.8	1.2	2	0.57143	1.42857	0	1.25	0.75	0.90909	1.09091	2.66667	0.66667	0	0.66667	1.14286	0.85714	2.18182	0.72727	0.18182	0.90909
c20777.graph_c0|orf1	0.5	0.75	2	0.75	0	2	0.58824	1.41176	1.11111	0.88889	0.26667	1.73333	1	0.66667	1	1.33333	0.57143	1.42857	0.23077	0.69231	2.07692	0.77778	1.22222	0.36364	1.27273	2.18182	0.18182	0	2	0.75	1.25	0.22222	0.88889	0.44444	2.44444	0.88889	1.11111	0.72727	1.27273	0.5	2	0.5	1	1.25	0.75	0.47059	1.88235	0.70588	0.94118
c20781.graph_c0|orf1	1.33333	0.44444	1.77778	0.44444	0	2	0.4	1.6	1.5	0.5	0.4	1.6	1	0.5	1	1.5	2	0	0	0	3	0	2	0	3.2	0	0.8	0	2	2	0	2	2	0	0	1	1	0	2	0	4	0	0	1.5	0.5	0	3.33333	0.66667	0
c20785.graph_c1|orf1	1.12	0.48	1.6	0.8	0.44444	1.55556	0.58824	1.41176	0.86957	1.13043	0.4	1.6	0.57143	0.38095	1.14286	1.90476	1.44444	0.55556	0.83333	0.66667	1.5	1.23077	0.76923	0.5	1.66667	0.83333	1	0.28571	1.71429	1.21739	0.78261	0.69565	1.21739	1.04348	1.04348	1.375	0.625	1.17647	0.82353	3.5	0	0	0.5	1.71429	0.28571	0.90323	0.90323	1.03226	1.16129
c20787.graph_c0|orf1	1.25	0	0.5	2.25	1	1	1.71429	0.28571	0.44444	1.55556	1.85714	0.14286	2	0.36364	0.54545	1.09091	0	2	2	0.4	0.6	1.5	0.5	0.66667	0	0.66667	2.66667	0.33333	1.66667	0.4	1.6	1.6	0.8	0.8	0.8	1	1	1	1	1.6	0.8	0.8	0.8	0	2	0.88889	0.88889	0.88889	1.33333
c20788.graph_c0|orf2	1.33333	0.88889	0.88889	0.88889	0	2	0.66667	1.33333	2	0	0.66667	1.33333	0.57143	0.57143	2.85714	0	1	1	1.8	0.6	0.6	0	0	1	1	0.5	1.5	0.5	1.5	0	2	3.55556	0.44444	0	0	2	0	1	1	2.66667	0	0.88889	0.44444	2	0	2.54545	0.36364	0.36364	0.72727
c20788.graph_c0|orf1	1	1	1.66667	0.33333	0.5	1.5	0.5	1.5	0.4	1.6	0.4	1.6	1	1	1.33333	0.66667	0.44444	1.55556	2	0	1	0.57143	1.42857	0.25	1.75	1.5	0.5	0.5	1.5	2	0	0.5	0.5	1	2	0.77778	1.22222	0.85714	1.14286	2	0.66667	0.66667	0.66667	1.33333	0.66667	1.75	0.5	1	0.75
c20790.graph_c0|orf1	1.66667	0.33333	0.66667	1.33333	0	2	2	0	1.33333	0.66667	0.83333	1.16667	1	0	0.66667	2.33333	0.4	1.6	1.28571	0.85714	0.85714	1.33333	0.66667	0.25	1.5	1	1.25	1	1	1	1	2.66667	0	0	1.33333	0.66667	1.33333	1.2	0.8	1	1	0	2	1	1	1.53846	0.61538	0	1.84615
c20791.graph_c0|orf1	0.36364	0.36364	2.90909	0.36364	0.66667	1.33333	0.54545	1.45455	0.875	1.125	0.57143	1.42857	1.27273	0.18182	1.63636	0.90909	1.6	0.4	0.85714	0.42857	1.71429	0.71429	1.28571	0.53333	0.53333	1.86667	1.06667	0.4	1.6	2	0	0.53333	1.06667	1.06667	1.33333	0.22222	1.77778	0	2	1.77778	1.33333	0.44444	0.44444	1	1	0.63158	1.89474	1.26316	0.21053
c20795.graph_c0|orf1	1.86667	0.8	1.06667	0.26667	0.28571	1.71429	0.47059	1.52941	0.73684	1.26316	0.92308	1.07692	0	0.61538	2.15385	1.23077	1.33333	0.66667	0.75	0.6	1.65	0.93333	1.06667	0.17391	2.08696	1.56522	0.17391	0.61538	1.38462	1.45455	0.54545	0.53333	1.33333	1.06667	1.06667	0.875	1.125	0.5	1.5	2	2	0	0	1.64706	0.35294	0.22857	1.6	1.71429	0.45714
c20797.graph_c0|orf1	0.72727	0.36364	0.36364	2.54545	0.85714	1.14286	0.93333	1.06667	0.6	1.4	0.76923	1.23077	1.4	0.6	0.4	1.6	0.6	1.4	1.60714	0.53571	0.85714	0.66667	1.33333	0	1.66667	1.33333	1	1	1	1.36842	0.63158	2	0.33333	1	0.66667	1	1	1.4	0.6	2	0	0	2	1	1	1.92593	1.03704	0.44444	0.59259
c20801.graph_c0|orf1	1.33333	0	2	0.66667	0.53333	1.46667	1	1	0.625	1.375	0.54545	1.45455	1.04348	0.34783	0.52174	2.08696	2	0	1.28571	0.42857	1.28571	0.81818	1.18182	0	0.88889	1.33333	1.77778	0.33333	1.66667	0.75	1.25	1.33333	2.13333	0.53333	0	1	1	1.71429	0.28571	2.4	1.6	0	0	0.85714	1.14286	1	0.5	1	1.5
c20803.graph_c0|orf1	1.81818	0	0.36364	1.81818	1.33333	0.66667	2	0	0.5	1.5	1.57143	0.42857	0.66667	0.66667	1	1.66667	0.8	1.2	1.05	1.35	0.6	1.41176	0.58824	1.23077	1.23077	0.61538	0.92308	1.33333	0.66667	0.22222	1.77778	3.33333	0	0.66667	0	2	0	2	0	0	0	0	4	0.8	1.2	2	0	1.5	0.5
c20806.graph_c0|orf1	2	0	2	0	0.66667	1.33333	2	0	0.33333	1.66667	1.14286	0.85714	0.8	0.8	0.8	1.6	1	1	1.5	0	1.5	1.66667	0.33333	1.33333	0.66667	2	0	0.66667	1.33333	0	2	0	1	0	3	2	0	0.85714	1.14286	1	0	3	0	2	0	0.5	1	1.5	1
c20807.graph_c0|orf1	1.33333	0	2.66667	0	1	1	0.85714	1.14286	1	1	1.5	0.5	0	0.8	1.6	1.6	1.6	0.4	1.09091	0	1.90909	1	1	0	1.71429	2.28571	0	0	2	1.6	0.4	2	1	0	1	0.66667	1.33333	0.66667	1.33333	0	0	0	4	2	0	0.5	2.5	0.5	0.5
c20808.graph_c0|orf1	2	0	2	0	0.66667	1.33333	2	0	0.36364	1.63636	1.33333	0.66667	1	0	1	2	1	1	1	1.66667	0.33333	1.33333	0.66667	0	0	1	3	1.28571	0.71429	0	2	1.33333	0	2.66667	0	2	0	0.85714	1.14286	0	0	0	0	1.33333	0.66667	1.71429	1.14286	0	1.14286
c20812.graph_c0|orf1	0.8	0.4	1.6	1.2	2	0	0.44444	1.55556	0.75	1.25	0.5	1.5	0.95238	0.57143	0.57143	1.90476	2	0	0.6	0.3	2.1	1	1	0	0	4	0	0	2	1.76471	0.23529	1.33333	0.33333	1.33333	1	1.42857	0.57143	0.33333	1.66667	2.66667	0	0	1.33333	0.28571	1.71429	0.72727	0.72727	1.81818	0.72727
c20812.graph_c1|orf1	2	0.5	0	1.5	0	2	0.8	1.2	0.57143	1.42857	0.25	1.75	0	0.26667	1.33333	2.4	1	1	1	0.66667	1.33333	2	0	0	2.66667	1.33333	0	1	1	1.45455	0.54545	0.36364	1.09091	2.18182	0.36364	2	0	1.6	0.4	0	4	0	0	1.2	0.8	0.66667	0.66667	2	0.66667
c20814.graph_c0|orf1	1.33333	0.88889	0.66667	1.11111	1	1	0.88	1.12	0.35714	1.64286	1.57895	0.42105	0.33333	1	1	1.66667	0.54545	1.45455	0.94737	0.47368	1.57895	1.28571	0.71429	0.13333	1.33333	1.46667	1.06667	0.77778	1.22222	0.6	1.4	1	0.66667	1.33333	1	1.07692	0.92308	1.53846	0.46154	1.33333	2	0	0.66667	1	1	1.81818	0.18182	0.54545	1.45455
c20817.graph_c0|orf1	0	1.6	2.4	0	0.4	1.6	0.88889	1.11111	0.90909	1.09091	0.66667	1.33333	0.72727	0.36364	0.36364	2.54545	2	0	0.85714	0.42857	1.71429	0.33333	1.66667	0	4	0	0	0	2	1.5	0.5	0.8	1.6	1.6	0	0.33333	1.66667	0.5	1.5	1	0	2	1	1.2	0.8	0.57143	1.71429	0.57143	1.14286
c20819.graph_c0|orf1	1.52381	0.19048	0.7619	1.52381	0	0	0.5	1.5	1	1	1.42857	0.57143	1.36986	0.35616	0.68493	1.58904	0	0	2.25	0.75	0	0.75	1.25	0.72727	1.09091	0.72727	1.45455	0	2	1.5	0.5	1.16667	0.83333	1.83333	0.16667	1.48571	0.51429	1.33333	0.66667	4	0	0	0	1.06667	0.93333	2.2069	0.27586	0.41379	1.10345
c20820.graph_c0|orf1	1.77778	0	0.88889	1.33333	1	1	1.4	0.6	0.8	1.2	1.5	0.5	0.8	0	1.2	2	2	0	2	0.66667	0.33333	1.33333	0.66667	0.44444	1.33333	1.77778	0.44444	0.25	1.75	0.57143	1.42857	2.66667	0	1.33333	0	1.33333	0.66667	0.8	1.2	2	1	1	0	0.8	1.2	1.71429	0.57143	0	1.71429
c20821.graph_c0|orf1	1	0.25	1.75	1	1	1	1.2381	0.7619	0.57143	1.42857	1.2	0.8	1.12	0.32	0.96	1.6	1.25	0.75	1.16667	1	0.83333	1.25	0.75	0.2963	0.74074	1.48148	1.48148	1.11111	0.88889	1.38462	0.61538	1.66667	0	2	0.33333	0.90909	1.09091	2	0	0	2	1	1	1.33333	0.66667	1.55556	0.44444	0.66667	1.33333
c20822.graph_c0|orf1	1.2	0	1.6	1.2	0	0	1.29412	0.70588	0.84615	1.15385	0.66667	1.33333	1.17647	0.47059	1.17647	1.17647	1.6	0.4	0.75	1.05	1.2	0.66667	1.33333	0.51613	1.03226	1.80645	0.64516	1	1	0.44444	1.55556	1.42857	1.14286	1.14286	0.28571	1	1	0.66667	1.33333	0	0	0	4	1.6	0.4	0.64	0.96	0.48	1.92
c20830.graph_c0|orf1	2	0	1	1	0	2	2	0	0.73684	1.26316	0.88889	1.11111	0.5	0	0.5	3	0.66667	1.33333	1.5	0.9	0.6	1.11111	0.88889	0.44444	0.44444	1.33333	1.77778	1.14286	0.85714	2	0	2.22222	0.88889	0.44444	0.44444	1.42857	0.57143	0.88889	1.11111	1.33333	0	1.33333	1.33333	1	1	2.4	0	0.8	0.8
c20831.graph_c0|orf1	1.33333	0	0	2.66667	0	2	0	2	0	2	1.33333	0.66667	0	4	0	0	1.5	0.5	0.17647	1.05882	1.76471	1.75	0.25	0	3.2	0	0.8	1.5	0.5	1.6	0.4	0	1	0	3	1.5	0.5	2	0	2.66667	1.33333	0	0	2	0	1.6	0.8	0.8	0.8
c20832.graph_c0|orf1	0.8	0	0.8	2.4	1	1	1	1	0.5	1.5	0	2	1	0	1	2	2	0	0.66667	1	1.33333	1.4	0.6	1.6	0.8	1.6	0	1	1	0.8	1.2	2.4	0.8	0.8	0	2	0	1	1	0	0	4	0	1	1	2.85714	0	0	1.14286
c20833.graph_c0|orf1	0	1	2	1	0	0	0.75	1.25	0.31579	1.68421	1.33333	0.66667	1	0	0.5	2.5	2	0	0.6	0.9	1.5	1.38462	0.61538	0	1	3	0	2	0	1.6	0.4	1	0	1	2	0	0	2	0	0	1.33333	1.33333	1.33333	1	1	0	1.71429	1.71429	0.57143
c20834.graph_c0|orf1	0	0	0.8	3.2	0	0	2	0	0.76923	1.23077	1.42857	0.57143	0	0	4	0	1.5	0.5	1.5	0	1.5	1.36842	0.63158	1.14286	0	1.71429	1.14286	1.33333	0.66667	1.42857	0.57143	3	0	1	0	1.2	0.8	2	0	4	0	0	0	0.66667	1.33333	2	1	0	1
c20835.graph_c0|orf1	1.7931	0.13793	0.55172	1.51724	1.14286	0.85714	1.15385	0.84615	0.69231	1.30769	1.33333	0.66667	0.44444	0	0.44444	3.11111	0	2	1.6875	0.5625	0.75	1.04348	0.95652	0	2	0	2	0.33333	1.66667	1.23077	0.76923	1.33333	1.33333	1.33333	0	1.09091	0.90909	1.2	0.8	1.33333	0	0	2.66667	0.88889	1.11111	0.66667	0.44444	0.22222	2.66667
c20837.graph_c0|orf1	0	2.66667	0	1.33333	0	2	0.33333	1.66667	0.95238	1.04762	0	2	1	0	2	1	2	0	0	0	3	0.25	1.75	0	2.4	0.8	0.8	0.66667	1.33333	1.6	0.4	2	0	1	1	1.33333	0.66667	0	2	0	2	0	2	0	0	0	1.14286	2.85714	0
c20843.graph_c0|orf1	0.94118	0.58824	1.41176	1.05882	0	2	1.33333	0.66667	1	1	0.88889	1.11111	0.34783	0.34783	0.86957	2.43478	1.33333	0.66667	0.375	0	2.625	0.55556	1.44444	0.22222	1.88889	1.55556	0.33333	0.66667	1.33333	1.36364	0.63636	1.05263	1.68421	0.42105	0.84211	0.44444	1.55556	0.66667	1.33333	0	0	4	0	1.11111	0.88889	0.28571	0.85714	0.28571	2.57143
c20845.graph_c0|orf1	0.84211	0.42105	1.05263	1.68421	0	2	0.5	1.5	0.96296	1.03704	0.4	1.6	0.5	0.5	0.5	2.5	1.66667	0.33333	1.5	0	1.5	0.92857	1.07143	0	0.8	2.8	0.4	1	1	1.14286	0.85714	0.28571	1.14286	0.85714	1.71429	0.66667	1.33333	0.5	1.5	1.33333	0.88889	0.88889	0.88889	1.66667	0.33333	1.04348	0.86957	1.04348	1.04348
c20846.graph_c0|orf1	0.4	0.8	1.2	1.6	0	2	0.83333	1.16667	1.07692	0.92308	0	2	2	0.57143	0.85714	0.57143	1.33333	0.66667	0.5	1	1.5	1.66667	0.33333	0.36364	0.72727	2.18182	0.72727	0	2	1.5	0.5	1.81818	0.72727	0.36364	1.09091	0.66667	1.33333	1.2	0.8	0	2	2	0	0.92308	1.07692	0.94118	1.88235	1.17647	0
c20847.graph_c0|orf1	0	1.6	1.6	0.8	0.8	1.2	0.90909	1.09091	1.14286	0.85714	0.4	1.6	1	1	1	1	2	0	0.6	0	2.4	0.8	1.2	0	4	0	0	0	2	0	2	0	0	0	0	0.5	1.5	2	0	0	0	0	0	0.66667	1.33333	2.5	0	0	1.5
c20851.graph_c0|orf1	1.14286	0	1.71429	1.14286	1	1	1.09091	0.90909	0.61538	1.38462	0.6	1.4	0	0	1	3	0	2	1.5	1.125	0.375	1.2	0.8	0	1.33333	1.77778	0.88889	0.4	1.6	1.2	0.8	0.88889	0.44444	1.77778	0.88889	1.25	0.75	1.33333	0.66667	4	0	0	0	0.75	1.25	1	2.5	0.5	0
c20853.graph_c0|orf1	1.4	0.4	0.4	1.8	1	1	1.5	0.5	0.7	1.3	1.27273	0.72727	1.6	0	0.53333	1.86667	1	1	1.61538	0.23077	1.15385	1.37931	0.62069	1.4	1.2	0.8	0.6	0.4	1.6	0.7	1.3	1.6	0.4	1.6	0.4	0.8	1.2	1.29412	0.70588	1.6	0.8	0.8	0.8	0.85714	1.14286	0.92308	0.92308	0.92308	1.23077
c20854.graph_c0|orf2	2	0	0.6	1.4	0.93333	1.06667	1.14286	0.85714	1.33333	0.66667	1	1	1.33333	0.66667	0.44444	1.55556	1.33333	0.66667	1.875	0.375	0.75	0.59259	1.40741	0	1.25	0.5	2.25	0	2	0.5	1.5	0.8	1.06667	1.86667	0.26667	0.88889	1.11111	1.33333	0.66667	0	2.4	0.8	0.8	1	1	0.92308	1.23077	0.30769	1.53846
c20854.graph_c0|orf1	1.125	0.375	1.3125	1.1875	0.5	1.5	0.91429	1.08571	1.23077	0.76923	0.96296	1.03704	1.02857	0.91429	0.8	1.25714	1.3	0.7	0.97297	1.05405	0.97297	0.85714	1.14286	0.32432	1.40541	1.62162	0.64865	0.64286	1.35714	1.05263	0.94737	1.07143	0.78571	1.42857	0.71429	0.93333	1.06667	1.27273	0.72727	1.33333	0	0.66667	2	1.14286	0.85714	1.19403	0.53731	0.83582	1.43284
c20855.graph_c0|orf1	0.63158	0.42105	2.10526	0.84211	0.46154	1.53846	0.70588	1.29412	0.92308	1.07692	0.85714	1.14286	0.86957	0.17391	1.56522	1.3913	0.72727	1.27273	0.35294	1.05882	1.58824	0.94737	1.05263	0	1.66667	1.33333	1	0	2	1.13514	0.86486	1.38462	0.61538	0.92308	1.07692	1.2	0.8	1.33333	0.66667	2	2	0	0	1.41176	0.58824	0.47619	0.57143	1.33333	1.61905
c20858.graph_c0|orf1	1.53846	0	0.92308	1.53846	1	1	1.2	0.8	0.92308	1.07692	2	0	1	0	2	1	0.66667	1.33333	0.69231	1.84615	0.46154	1.14286	0.85714	0	0	1	3	0.8	1.2	0.4	1.6	0	0	4	0	0.66667	1.33333	2	0	2	0	0	2	0	2	1.14286	0.57143	0	2.28571
c20863.graph_c0|orf1	1.66667	0	1.33333	1	1.33333	0.66667	0.8	1.2	1.23077	0.76923	1	1	1.14286	2.28571	0.57143	0	2	0	1.33333	0.33333	1.33333	0.72727	1.27273	0	2	0.66667	1.33333	0.5	1.5	1	1	2	0.66667	1.33333	0	1	1	0.57143	1.42857	0	0	0	0	2	0	1.77778	1.33333	0	0.88889
c20863.graph_c1|orf1	0.88889	0.59259	1.92593	0.59259	0.66667	1.33333	0.81818	1.18182	0.96552	1.03448	0.75	1.25	0.73684	0.31579	1.68421	1.26316	1.57143	0.42857	0.96	0.96	1.08	0.85714	1.14286	0.26667	1.6	1.15556	0.97778	0.42857	1.57143	1.33333	0.66667	0.68966	0.68966	1.93103	0.68966	1.2	0.8	0	2	0	0	2.66667	1.33333	0.66667	1.33333	1.2	1.33333	0.8	0.66667
c20864.graph_c0|orf1	0.8	0.8	1.06667	1.33333	2	0	1.5	0.5	0.57143	1.42857	2	0	0.8	0.8	0.8	1.6	0	2	1.5	0	1.5	2	0	1	2	1	0	2	0	1.6	0.4	1.77778	0.88889	0.88889	0.44444	2	0	2	0	0	0	0	0	0.85714	1.14286	0.42105	1.26316	1.05263	1.26316
c20865.graph_c0|orf1	2	0	0	2	0	2	0.85714	1.14286	1.25	0.75	0.92308	1.07692	0.92308	0.30769	0.61538	2.15385	1.6	0.4	1.5	0	1.5	0.90909	1.09091	0.92308	0.92308	1.84615	0.30769	0.5	1.5	1.2	0.8	1.33333	0.66667	0	2	0.33333	1.66667	1	1	1.33333	0	0	2.66667	1.5	0.5	0	0.47059	2.35294	1.17647
c20866.graph_c0|orf1	0.61538	0.61538	1.84615	0.92308	0.5	1.5	0.5	1.5	0.33333	1.66667	0.8	1.2	0.61538	0.61538	0.92308	1.84615	1.33333	0.66667	0.47368	0.63158	1.89474	0.88889	1.11111	0	2.31579	1.47368	0.21053	0.66667	1.33333	1.5	0.5	0.44444	1.33333	2.22222	0	2	0	1.71429	0.28571	0	2	0	2	1.66667	0.33333	1.23077	0.92308	0.30769	1.53846
c20870.graph_c0|orf1	1.6	0	1.6	0.8	1.5	0.5	1.33333	0.66667	0.75	1.25	1.33333	0.66667	0	0	0	0	0	2	0.42857	1.28571	1.28571	0.57143	1.42857	0.36364	0.72727	1.09091	1.81818	0	2	1.25	0.75	0.8	1.6	0.8	0.8	0.57143	1.42857	1.33333	0.66667	1.14286	1.14286	0.57143	1.14286	0	2	1	1	2	0
c20872.graph_c0|orf1	1	0	1.75	1.25	0.25	1.75	1.16667	0.83333	1.09091	0.90909	1	1	0	1	1	2	0.66667	1.33333	1.15385	0.69231	1.15385	0.76923	1.23077	0.34783	1.3913	1.21739	1.04348	0.72727	1.27273	1.78947	0.21053	2	0.66667	0.66667	0.66667	1.11111	0.88889	0.57143	1.42857	0	2	2	0	0.85714	1.14286	1	1.25	1.25	0.5
c20878.graph_c0|orf1	0	1.14286	1.14286	1.71429	1	1	1.28571	0.71429	0.82353	1.17647	1.07692	0.92308	0.61538	0.61538	0.92308	1.84615	1.6	0.4	1.2	0.3	1.5	0.75	1.25	0.25	1.5	1.25	1	0.36364	1.63636	1.4	0.6	1.6	0.8	0.8	0.8	0.85714	1.14286	1.14286	0.85714	0	0	0	4	0	2	0.88889	0.88889	1.33333	0.88889
c20879.graph_c0|orf1	0	0.8	0.8	2.4	0.66667	1.33333	2	0	0.36364	1.63636	2	0	0.88889	0.88889	0.44444	1.77778	0	2	1.66667	0.66667	0.66667	0.92308	1.07692	0	0.57143	0.57143	2.85714	0.88889	1.11111	1	1	4	0	0	0	1	1	0.5	1.5	2	0	0	2	1	1	1.6	0.8	0.8	0.8
c20881.graph_c0|orf1	0.57143	0.57143	2.85714	0	2	0	0.66667	1.33333	1.33333	0.66667	0.66667	1.33333	0	1	3	0	1.42857	0.57143	0.75	0.75	1.5	1.33333	0.66667	1.33333	1.33333	1.33333	0	0.66667	1.33333	1.625	0.375	0.66667	0.66667	0.66667	2	0.5	1.5	2	0	0	2	0	2	1.27273	0.72727	1.11111	1.11111	0.66667	1.11111
c20882.graph_c0|orf1	1	0	0.33333	2.66667	1.05882	0.94118	1	1	0.72727	1.27273	1.125	0.875	0.19048	1.33333	0.57143	1.90476	0.66667	1.33333	1.25	0.5	1.25	1.09091	0.90909	0.84211	1.05263	1.47368	0.63158	1	1	1	1	1.5	1	1.5	0	1.75	0.25	1.4	0.6	0	0	4	0	0.57143	1.42857	1.45455	0.72727	0.54545	1.27273
c20882.graph_c0|orf2	1	0	1.5	1.5	0.22222	1.77778	0.83333	1.16667	0.7619	1.2381	1.09091	0.90909	0	0	1	3	1.2	0.8	1.5	0.3	1.2	1.4	0.6	0.34783	1.56522	1.3913	0.69565	1.33333	0.66667	1.33333	0.66667	2	0.4	0.8	0.8	1.125	0.875	1.6	0.4	0	2	0	2	1.2	0.8	0	1.45455	0.72727	1.81818
c20885.graph_c0|orf1	2.66667	0	0	1.33333	0.4	1.6	1.6	0.4	0	2	0.66667	1.33333	1	0.5	0.5	2	0.66667	1.33333	0.75	0.375	1.875	1.55556	0.44444	0	1	1.66667	1.33333	0	2	1.77778	0.22222	1.6	0.8	1.6	0	2	0	1.5	0.5	0	0	1.33333	2.66667	0	0	2.90909	0	0	1.09091
c20887.graph_c0|orf1	0.36364	0.72727	1.45455	1.45455	0	2	0.92308	1.07692	1.2	0.8	0.5	1.5	1	1	0	2	0.90909	1.09091	0.42857	1.71429	0.85714	1	1	0.21053	1.89474	1.47368	0.42105	0.66667	1.33333	2	0	1.33333	1.33333	1.33333	0	0	2	0.4	1.6	0	0	0	0	1.33333	0.66667	0.4	2	0.8	0.8
c20889.graph_c0|orf1	1.75	0	0.75	1.5	1.27273	0.72727	1	1	1.25	0.75	1.5	0.5	1.75	0.25	0.25	1.75	0.5	1.5	1.42857	1.14286	0.42857	1.69231	0.30769	0.13793	0.55172	1.51724	1.7931	0.4375	1.5625	0.84211	1.15789	1.55556	0.44444	1.77778	0.22222	0.75	1.25	1.5	0.5	0	0	0	0	0.75	1.25	1.63636	0.36364	0.72727	1.27273
c20890.graph_c0|orf1	0	0.33333	1.66667	2	0.5	1.5	1.2	0.8	0	2	0.55556	1.44444	1.33333	0.33333	0.33333	2	1	1	0.6	0.4	2	0.28571	1.71429	0	1.3913	1.56522	1.04348	0.4	1.6	1.33333	0.66667	0.88889	1.33333	1.77778	0	0.6	1.4	0.8	1.2	4	0	0	0	1.5	0.5	1	1.66667	1	0.33333
c20892.graph_c0|orf1	0.5	0	1.5	2	0.66667	1.33333	2	0	0.44444	1.55556	1	1	1.71429	0	0.57143	1.71429	2	0	1.61538	0.46154	0.92308	1.625	0.375	0.57143	1.71429	0	1.71429	1.33333	0.66667	0	2	1.45455	0	1.81818	0.72727	1.5	0.5	2	0	0	0	0	4	0	0	2.8	0	0.8	0.4
c20893.graph_c0|orf1	1.81818	0.36364	1.09091	0.72727	1	1	1.2	0.8	0.53333	1.46667	1.63636	0.36364	0	1.5	1.5	1	1	1	1.125	1.125	0.75	0.90909	1.09091	1.5	0	1.5	1	0.4	1.6	0.66667	1.33333	2.66667	0	1.33333	0	1.2	0.8	1	1	1	1	1	1	1	1	1.33333	0	0.66667	2
c20897.graph_c0|orf1	1.2	0.8	1.2	0.8	0.66667	1.33333	0.7619	1.2381	0.63636	1.36364	0.85714	1.14286	2	0	0	2	1.125	0.875	1.07143	0.85714	1.07143	1.17241	0.82759	0	1.89474	1.26316	0.84211	1	1	1.53846	0.46154	1.6	0.8	0.66667	0.93333	1.25	0.75	1	1	2	0.66667	0.66667	0.66667	1.53846	0.46154	0.34783	0.95652	1.47826	1.21739
c20899.graph_c0|orf1	0	0.44444	1.33333	2.22222	0	2	0.8	1.2	0.66667	1.33333	1.11111	0.88889	0	0	1	3	1	1	1.15385	0.69231	1.15385	1.36842	0.63158	0.57143	1.14286	1.14286	1.14286	0.4	1.6	0.5	1.5	0.8	0.8	0.8	1.6	1.75	0.25	1.33333	0.66667	2	2	0	0	1	1	1.77778	0.88889	0.44444	0.88889
c20902.graph_c0|orf1	1	0	2	1	1.4	0.6	1.57143	0.42857	0.57143	1.42857	1.66667	0.33333	0.5	0.5	0.5	2.5	2	0	1.875	0.375	0.75	1.125	0.875	1.23077	0.92308	0.92308	0.92308	0.88889	1.11111	0.8	1.2	1.5	0	1.5	1	1.71429	0.28571	1.33333	0.66667	4	0	0	0	0.85714	1.14286	1.45455	0.36364	1.09091	1.09091
c20903.graph_c0|orf1	0.36364	0.72727	1.45455	1.45455	0	0	1.08108	0.91892	0.57143	1.42857	0.66667	1.33333	0.28571	0.28571	2.28571	1.14286	2	0	1.25	1.25	0.5	1.2	0.8	1	1	1.33333	0.66667	0.88889	1.11111	0.57143	1.42857	2.36364	0.18182	1.09091	0.36364	1.625	0.375	1	1	0	0	0	0	0.8	1.2	0.8	0.8	1.6	0.8
c20904.graph_c1|orf1	0.34783	1.56522	1.56522	0.52174	0.28571	1.71429	0.30769	1.69231	0.84848	1.15152	0.57143	1.42857	1.14286	0.38095	1.33333	1.14286	1.33333	0.66667	0.66667	0	2.33333	0.66667	1.33333	0	2.8	1.2	0	0	2	1.33333	0.66667	0.22222	1.33333	0.88889	1.55556	0.5	1.5	0.625	1.375	0.66667	0.33333	1	2	1.2381	0.7619	0.12903	1.80645	1.67742	0.3871
c20907.graph_c0|orf1	0	0.66667	2	1.33333	0	2	1.6	0.4	0	2	0.85714	1.14286	0	0	0.8	3.2	1.2	0.8	0.9375	0.1875	1.875	1	1	0	1.53846	2.46154	0	0.28571	1.71429	1.63636	0.36364	2	0	0	2	0.5	1.5	1.33333	0.66667	0	4	0	0	0.25	1.75	1.33333	1.33333	0.53333	0.8
c20907.graph_c1|orf1	0.44444	0.44444	1.77778	1.33333	0.66667	1.33333	0.66667	1.33333	0.41667	1.58333	0.75	1.25	0.8	0.8	0.8	1.6	0.88889	1.11111	1.5	0.375	1.125	0.75	1.25	0.38095	1.14286	1.90476	0.57143	0	2	1.16667	0.83333	4	0	0	0	1.55556	0.44444	1.4	0.6	4	0	0	0	0.4	1.6	0.72727	2.18182	1.09091	0
c20911.graph_c0|orf1	1.77778	0.14815	1.33333	0.74074	1.25	0.75	1.45455	0.54545	0.55556	1.44444	1.25714	0.74286	0.90909	0.54545	0.72727	1.81818	0.2	1.8	1.55172	0.72414	0.72414	0.96774	1.03226	0.5	0.875	0.625	2	0.58333	1.41667	0.66667	1.33333	2.56	0.16	1.28	0	1.44444	0.55556	0.92308	1.07692	2	0	1	1	0.66667	1.33333	0.82759	1.10345	0.13793	1.93103
c20912.graph_c0|orf1	0.44444	0	2.66667	0.88889	0.57143	1.42857	1.17647	0.82353	0.66667	1.33333	0.83333	1.16667	1.52381	0.57143	0.7619	1.14286	1	1	1.28571	0.28571	1.42857	0.90909	1.09091	0.26667	1.33333	2.13333	0.26667	0	2	1.47368	0.52632	1.06667	2.4	0.26667	0.26667	1.09091	0.90909	1.25	0.75	0	4	0	0	0.75	1.25	1.33333	0.66667	1.11111	0.88889
c20913.graph_c0|orf1	0	1.33333	2	0.66667	0	0	1	1	0.625	1.375	0.4	1.6	1.77778	0	0.44444	1.77778	2	0	0.85714	0.64286	1.5	1	1	0	1	1	2	0.57143	1.42857	1.63636	0.36364	0.66667	0.66667	0.66667	2	0.28571	1.71429	1.33333	0.66667	0	0	0	0	2	0	0.57143	1.71429	1.14286	0.57143
c20913.graph_c1|orf1	2	0.33333	0.66667	1	1	1	0.95238	1.04762	0.5	1.5	1.28571	0.71429	1.77778	0	0.44444	1.77778	1.66667	0.33333	0.81818	0.81818	1.36364	1	1	0.72727	1.09091	0.36364	1.81818	0.33333	1.66667	1.11111	0.88889	1.2	0.4	1.6	0.8	0.66667	1.33333	0.8	1.2	1	2	0	1	0	2	1.06667	1.06667	0.8	1.06667
c20918.graph_c0|orf1	0.28571	1.14286	2.28571	0.28571	0	2	0	2	2	0	0	2	0	0.8	1.6	1.6	0	0	0.75	0.375	1.875	0.66667	1.33333	0	1	3	0	2	0	1	1	0	0.8	0.8	2.4	1	1	0.66667	1.33333	0	2	0	2	0.8	1.2	0	0.30769	3.07692	0.61538
c20921.graph_c0|orf2	1.26829	0.78049	0.97561	0.97561	1.33333	0.66667	0.72727	1.27273	0.50909	1.49091	0.92308	1.07692	0.35821	0.83582	0.95522	1.85075	1.1	0.9	1.05882	0.70588	1.23529	1.15493	0.84507	0.4	0.8	1.7	1.1	0.7619	1.2381	1.2	0.8	0.77419	0.64516	1.54839	1.03226	0.90909	1.09091	0.95	1.05	2.2	0.6	0.4	0.8	1.09677	0.90323	0.50909	1.23636	1.16364	1.09091
c20921.graph_c0|orf1	1.26829	0.78049	0.97561	0.97561	1.33333	0.66667	0.72727	1.27273	0.50909	1.49091	0.92308	1.07692	0.35821	0.83582	0.95522	1.85075	1.1	0.9	1.05882	0.70588	1.23529	1.15493	0.84507	0.4	0.8	1.7	1.1	0.7619	1.2381	1.2	0.8	0.77419	0.64516	1.54839	1.03226	0.90909	1.09091	0.95	1.05	2.2	0.6	0.4	0.8	1.09677	0.90323	0.50909	1.23636	1.16364	1.09091
c20923.graph_c0|orf1	0	0.57143	2.85714	0.57143	1.5	0.5	1.5	0.5	0.42105	1.57895	1	1	1.71429	0	1.14286	1.14286	1.2	0.8	0.64286	1.28571	1.07143	1.22222	0.77778	0.53333	1.06667	0.8	1.6	1	1	0.71429	1.28571	2.22222	0	0.44444	1.33333	1.14286	0.85714	1.5	0.5	0	2	2	0	0.66667	1.33333	1.33333	0.53333	1.06667	1.06667
c20925.graph_c0|orf1	0.5	0.5	1.5	1.5	1.25	0.75	1.5	0.5	0.26667	1.73333	1.2	0.8	0.5	0.5	0	3	1	1	1.71429	1.28571	0	1.33333	0.66667	1.06667	0.53333	1.06667	1.33333	0.75	1.25	0.72727	1.27273	1.14286	1.71429	0	1.14286	1.6	0.4	2	0	1	0	1	2	1	1	2	1.6	0	0.4
c20926.graph_c0|orf2	0.57143	0	3.42857	0	0.93333	1.06667	0.75	1.25	0.8	1.2	2	0	0.66667	0.33333	0.66667	2.33333	1	1	1	0	2	0.33333	1.66667	0	0	4	0	0	2	2	0	0.8	0.8	0.8	1.6	1.6	0.4	1.14286	0.85714	0	4	0	0	0.66667	1.33333	0	1.71429	1.14286	1.14286
c20929.graph_c0|orf1	2	0.25	0.5	1.25	1.14286	0.85714	1.69231	0.30769	0.9	1.1	1	1	1.64706	0.70588	0.94118	0.70588	0	2	1.76471	0.35294	0.88235	1.2	0.8	0.88889	0.88889	1.77778	0.44444	1.11111	0.88889	0.52632	1.47368	2.4	0.8	0.8	0	0.6	1.4	1.25	0.75	0	0	1.33333	2.66667	1.33333	0.66667	1.84615	0.30769	0.30769	1.53846
c20934.graph_c0|orf1	1.09091	0.36364	0.72727	1.81818	0.66667	1.33333	2	0	0.18182	1.81818	1.4	0.6	0.66667	0.66667	0.66667	2	0.57143	1.42857	0.85714	1.5	0.64286	1.42857	0.57143	1.71429	0	1.14286	1.14286	1.42857	0.57143	0.71429	1.28571	2.4	0.8	0.8	0	1.5	0.5	1.33333	0.66667	2	2	0	0	0.57143	1.42857	0.92308	0.61538	0	2.46154
c20936.graph_c0|orf1	4	0	0	0	1.06667	0.93333	1.71429	0.28571	0	2	1.5	0.5	0.8	0	0.8	2.4	1	1	1.4	1	0.6	2	0	0	0	0	0	2	0	1.23077	0.76923	0	4	0	0	2	0	2	0	4	0	0	0	0	0	2	0	0.66667	1.33333
c20937.graph_c0|orf1	0.5	0.5	1.5	1.5	0	0	0	2	0.66667	1.33333	1	1	0.8	0	1.2	2	1.33333	0.66667	0.85714	0.85714	1.28571	0.85714	1.14286	0.36364	1.45455	1.45455	0.72727	0	2	1.66667	0.33333	1.33333	1.33333	0.66667	0.66667	2	0	0.66667	1.33333	1.33333	1.33333	1.33333	0	1.42857	0.57143	0	2.66667	0.88889	0.44444
c20938.graph_c0|orf1	2.4	0.4	0	1.2	1	1	1	1	1.33333	0.66667	1.5	0.5	1	0.5	1.5	1	0.28571	1.71429	0.8	1.2	1	1.38462	0.61538	0.88889	0.66667	0.66667	1.77778	1.71429	0.28571	1	1	0.88889	0	3.11111	0	1.63636	0.36364	2	0	0	0	0	0	0.66667	1.33333	2	1.4	0	0.6
c20941.graph_c0|orf1	2	0	1	1	1.09091	0.90909	1.6	0.4	0.88889	1.11111	0	2	1	0	1	2	0.8	1.2	1.8	0.2	1	1.23077	0.76923	0.66667	1.66667	1	0.66667	0	2	1	1	0.8	0.8	1.6	0.8	0.66667	1.33333	0.5	1.5	0	4	0	0	2	0	0.4	1	1	1.6
c20945.graph_c0|orf1	1.05263	0.21053	0.84211	1.89474	0.66667	1.33333	0.88889	1.11111	0.56	1.44	1.2	0.8	0.90909	0.36364	1.81818	0.90909	1.42857	0.57143	0.96	1.08	0.96	1.44828	0.55172	0.8	0.96	1.6	0.64	1.16667	0.83333	0.85714	1.14286	0.8	1.33333	0.53333	1.33333	0.5	1.5	1	1	4	0	0	0	1.05882	0.94118	1.91304	0.69565	0	1.3913
c20947.graph_c0|orf1	1.6	0	1.6	0.8	1.09091	0.90909	1.15789	0.84211	0.52632	1.47368	0.46154	1.53846	1.25	0.25	0.75	1.75	0.88889	1.11111	1.5	0	1.5	1.14286	0.85714	0	1	1.75	1.25	0.54545	1.45455	0	2	0	0	2.4	1.6	2	0	1.6	0.4	2	2	0	0	1.33333	0.66667	0.8	1.2	1.2	0.8
c20949.graph_c0|orf1	0.75676	0.43243	1.51351	1.2973	0.76923	1.23077	1.23529	0.76471	0.57895	1.42105	1.09091	0.90909	1.33333	0.83333	0.83333	1	1.3	0.7	1.8	0	1.2	1.17647	0.82353	0	1.5	0.75	1.75	0.66667	1.33333	1.03226	0.96774	0.95238	0.57143	0.95238	1.52381	1.11111	0.88889	1.27273	0.72727	1.33333	0	1.33333	1.33333	1.125	0.875	0.66667	0.66667	1.2	1.46667
c2095.graph_c0|orf1	1	0.5	2.5	0	0.66667	1.33333	0.71429	1.28571	1.14286	0.85714	0.57143	1.42857	0.72727	0.72727	0.72727	1.81818	1.42857	0.57143	1.5	0	1.5	1.27273	0.72727	1	1.25	1	0.75	0.4	1.6	1.6	0.4	1.33333	0.53333	1.33333	0.8	0.83333	1.16667	1	1	1.33333	1.33333	0	1.33333	1.5	0.5	0.61538	1.84615	1.23077	0.30769
c20953.graph_c0|orf1	1	1	1.5	0.5	0.66667	1.33333	0	2	0	2	2	0	2	0.5	0.5	1	0	2	1.3125	1.125	0.5625	1.5	0.5	0.8	1.06667	1.06667	1.06667	0.88889	1.11111	0.66667	1.33333	1	0	3	0	1.5	0.5	2	0	0	0	0	0	0	0	1.6	0.8	0.4	1.2
c20954.graph_c0|orf1	1.47368	0.42105	0.42105	1.68421	1.41176	0.58824	2	0	0.92308	1.07692	1.22222	0.77778	0.76923	0.30769	1.38462	1.53846	0.66667	1.33333	1.41176	0.88235	0.70588	1.25	0.75	0.44444	1.33333	1.77778	0.44444	0.90909	1.09091	0.8	1.2	1.71429	0.57143	1.14286	0.57143	1.25926	0.74074	1	1	1.33333	1.33333	0	1.33333	0.8	1.2	2	0.4	0	1.6
c20955.graph_c0|orf1	2	0.5	1	0.5	1.33333	0.66667	1.42857	0.57143	1	1	1.33333	0.66667	1.71429	0	0.57143	1.71429	0.4	1.6	0.9	1.8	0.3	1.53846	0.46154	0	1.33333	0	2.66667	1.14286	0.85714	0.28571	1.71429	1.6	0	1.6	0.8	1.2	0.8	1	1	0	2	0	2	1	1	0.44444	0.44444	1.33333	1.77778
c20956.graph_c1|orf1	0.88889	0.44444	1.33333	1.33333	0.47059	1.52941	1.42857	0.57143	0.66667	1.33333	1.14286	0.85714	1.09091	0.72727	0.72727	1.45455	0	2	0.75	0.375	1.875	1.71429	0.28571	0.66667	0	1.33333	2	0.33333	1.66667	0.72727	1.27273	1.33333	1.33333	1.33333	0	2	0	2	0	0.66667	1.33333	0.66667	1.33333	0.8	1.2	0.57143	1.14286	0.57143	1.71429
c20958.graph_c0|orf2	2	0.18182	1.27273	0.54545	2	0	0.4	1.6	1.5	0.5	0	2	2.33333	0	0.66667	1	2	0	0.5	0	2.5	0.5	1.5	0	1.33333	2.66667	0	0	0	2	0	0	2.4	0.8	0.8	0	0	0	0	0	0	0	0	1	1	0	2.4	0	1.6
c20959.graph_c0|orf1	1.2	0	1.6	1.2	0	2	1.14286	0.85714	0.4	1.6	0	2	1.53846	0.30769	2.15385	0	2	0	1	2	0	1.33333	0.66667	0.57143	1.71429	1.14286	0.57143	0	2	1.6	0.4	0.4	2	0.8	0.8	1	1	2	0	2	2	0	0	1.33333	0.66667	0	1.2	2.8	0
c20960.graph_c0|orf1	1.14286	0.57143	1.71429	0.57143	1.33333	0.66667	0.72727	1.27273	0.8	1.2	0.85714	1.14286	0.53333	0.26667	0.53333	2.66667	1.25	0.75	0.94737	0.47368	1.57895	1.33333	0.66667	0.5	1.25	1.5	0.75	0.6	1.4	1.33333	0.66667	0.85714	1.14286	1.14286	0.85714	0.71429	1.28571	1	1	2	0	1.33333	0.66667	0.66667	1.33333	1.04348	0.86957	0.86957	1.21739
c20962.graph_c0|orf1	1.06667	0.8	1.33333	0.8	1	1	1	1	1.25	0.75	1.27273	0.72727	1.6	0.8	0.8	0.8	1.25	0.75	1.28571	0.42857	1.28571	0.9	1.1	0	0.72727	2.18182	1.09091	0.66667	1.33333	0.5	1.5	0.72727	1.45455	0.36364	1.45455	0.5	1.5	0.54545	1.45455	0	4	0	0	1	1	0.85714	0.85714	1.71429	0.57143
c20965.graph_c0|orf1	2	0.54545	0.18182	1.27273	0.88	1.12	1.11111	0.88889	0.47059	1.52941	0.44444	1.55556	0.68966	0	1.51724	1.7931	2	0	1.71429	0.85714	0.42857	0.9697	1.0303	0.70588	0.94118	0.70588	1.64706	0.5	1.5	0.93333	1.06667	1.22449	0.97959	0.89796	0.89796	1.5	0.5	0	2	2	0	0	2	1.33333	0.66667	1.5	0.5	0	2
c20970.graph_c0|orf1	0.57143	0.57143	2.57143	0.28571	1.33333	0.66667	0.75	1.25	0.58824	1.41176	0.5	1.5	0	0.36364	0.36364	3.27273	1	1	1.16667	0.33333	1.5	0.57143	1.42857	0.69565	1.04348	1.04348	1.21739	0.5	1.5	0.8	1.2	2	1	1	0	0.88889	1.11111	1.16667	0.83333	0	3.33333	0	0.66667	1.42857	0.57143	0.36364	1.81818	1.09091	0.72727
c20973.graph_c0|orf1	1.33333	0.44444	0	2.22222	2	0	1.5	0.5	1.14286	0.85714	1.11111	0.88889	1.81818	0	0.72727	1.45455	0	2	1.71429	0.85714	0.42857	0.70588	1.29412	1	1.5	1	0.5	0.75	1.25	0	2	2.5	1.5	0	0	2	0	0.4	1.6	0.8	0.8	0	2.4	0.66667	1.33333	0.57143	1.71429	0	1.71429
c20974.graph_c1|orf1	0.86957	0.17391	1.21739	1.73913	1.2	0.8	1.52941	0.47059	0.74074	1.25926	0.75	1.25	0.97297	0.32432	1.2973	1.40541	1.33333	0.66667	0.90909	0.63636	1.45455	0.81818	1.18182	0.66667	1.33333	1.33333	0.66667	0.66667	1.33333	1	1	0.66667	1	1.66667	0.66667	1.33333	0.66667	1.33333	0.66667	2.66667	0	0	1.33333	1.33333	0.66667	0.8	1.2	0.6	1.4
c20975.graph_c0|orf1	1.5	0	1	1.5	0.85714	1.14286	1	1	0.4	1.6	1.09091	0.90909	1.14286	0.57143	0	2.28571	2	0	1.125	1.5	0.375	1.07692	0.92308	0.4	0.4	2	1.2	0.85714	1.14286	0.66667	1.33333	4	0	0	0	1.33333	0.66667	0.4	1.6	4	0	0	0	1.2	0.8	1.45455	1.45455	0.36364	0.72727
c20979.graph_c0|orf1	1.89474	0	0.52632	1.57895	1.06667	0.93333	1.29412	0.70588	0.4	1.6	1.38889	0.61111	0.84211	0.84211	0.21053	2.10526	0.5	1.5	1.76923	0.46154	0.76923	1.33333	0.66667	0.51282	1.12821	0.71795	1.64103	0.7	1.3	0.47059	1.52941	3	0.33333	0.66667	0	1.5	0.5	1.2	0.8	4	0	0	0	0.4	1.6	1.66667	0.83333	0.16667	1.33333
c20980.graph_c0|orf1	0.70588	0.11765	1.17647	2	0	0	0.88889	1.11111	0.83721	1.16279	0	2	0.8	0	0	3.2	1.4	0.6	0.375	1.125	1.5	0.81818	1.18182	0.4	0.8	2.4	0.4	0.72727	1.27273	0.66667	1.33333	0	0	0	0	1.04762	0.95238	1.3	0.7	0	2	2	0	0.6	1.4	0.5	1	2	0.5
c20984.graph_c0|orf1	2.35294	0	0.23529	1.41176	1.2	0.8	1.07692	0.92308	0.15385	1.84615	0	2	1	1	1	1	1.07692	0.92308	1.2	0.6	1.2	1.33333	0.66667	0.5	1	0.5	2	1	1	0.66667	1.33333	0	2.66667	0	1.33333	1.5	0.5	2	0	0	0	2	2	0.5	1.5	1.71429	0.57143	1.14286	0.57143
c20985.graph_c0|orf2	1.28	0.16	0.8	1.76	0.66667	1.33333	1.09091	0.90909	0.22222	1.77778	0.93333	1.06667	1.14286	0.57143	0.7619	1.52381	0	2	1.24138	1.03448	0.72414	1.04348	0.95652	0.52174	0.86957	0.86957	1.73913	0.57143	1.42857	0.93333	1.06667	2.90909	0.72727	0.36364	0	1.33333	0.66667	1.09091	0.90909	1.14286	1.14286	0.57143	1.14286	0.88889	1.11111	1.55556	0.66667	0.66667	1.11111
c20985.graph_c0|orf1	0.9697	0.12121	1.09091	1.81818	1.11111	0.88889	1.625	0.375	0.54545	1.45455	1.31707	0.68293	0.5	0.5	0.5	2.5	0.84211	1.15789	0.98276	1.03448	0.98276	1.26667	0.73333	0.67692	1.35385	0.8	1.16923	0.57143	1.42857	1.12	0.88	1.86667	0.53333	1.6	0	1.2	0.8	1.47368	0.52632	0	2.66667	0	1.33333	1.33333	0.66667	1.90476	0.95238	0.19048	0.95238
c20990.graph_c0|orf1	1.5	2	0.5	0	1.33333	0.66667	0.88889	1.11111	0.66667	1.33333	1.33333	0.66667	1.6	0	1.6	0.8	0	0	1.2	1.2	0.6	1.33333	0.66667	0	1	2	1	1.25	0.75	0.92308	1.07692	2	1	0	1	1.55556	0.44444	1.5	0.5	0.8	2	0.8	0.4	1.5	0.5	0.66667	0	2.66667	0.66667
c20991.graph_c0|orf1	2	0	1	1	0.5	1.5	1.4	0.6	0.85714	1.14286	1.07692	0.92308	0.5	0	1	2.5	1	1	1.3125	1.125	0.5625	1.125	0.875	0.57143	1.14286	0.57143	1.71429	1	1	0.72727	1.27273	2.5	0	1.5	0	1.11111	0.88889	1.6	0.4	1.6	0.8	0.8	0.8	1.33333	0.66667	0.8	0.8	0.8	1.6
c20995.graph_c0|orf1	2.4	0.8	0.8	0	1.17647	0.82353	1.5	0.5	1.66667	0.33333	1.5	0.5	1.2	0	0.8	2	1.2	0.8	1.61538	0.69231	0.69231	0.28571	1.71429	0.57143	1.71429	0.57143	1.14286	0.85714	1.14286	1	1	2	1	1	0	1.27273	0.72727	1.11111	0.88889	4	0	0	0	1.6	0.4	1	1	0.5	1.5
c20998.graph_c0|orf1	1.66667	0	0.66667	1.66667	1.33333	0.66667	1.35484	0.64516	0.73684	1.26316	1.29412	0.70588	1.33333	0	1.33333	1.33333	0.57143	1.42857	1.14286	0.71429	1.14286	1.2	0.8	0	1.06667	1.86667	1.06667	0.75	1.25	0.94737	1.05263	1.6	0.8	1.33333	0.26667	1.5	0.5	1.66667	0.33333	0	0	0	4	0.5	1.5	1.41176	0.47059	0.70588	1.41176
c21000.graph_c0|orf1	0.8	0	0	3.2	1.5	0.5	1.5	0.5	0.85714	1.14286	0.66667	1.33333	1.5	0	0	2.5	2	0	3	0	0	1.33333	0.66667	0.8	0	0.8	2.4	0.28571	1.71429	0.85714	1.14286	2	0	2	0	1.6	0.4	1.2	0.8	2	0.66667	0.66667	0.66667	0.66667	1.33333	0.66667	0.66667	2	0.66667
c21000.graph_c1|orf1	2	0	0	2	0.66667	1.33333	1.33333	0.66667	0	2	1.5	0.5	0	0.66667	2	1.33333	0	2	1.5	1.5	0	1.25	0.75	0	0	0	0	1	1	1	1	2.66667	0	1.33333	0	1.33333	0.66667	1.33333	0.66667	4	0	0	0	2	0	2	1	0.5	0.5
c21001.graph_c0|orf1	0.28571	0	2.85714	0.85714	2	0	0.52632	1.47368	1	1	0.30769	1.69231	0.8	0.53333	0.8	1.86667	2	0	0.5625	0.5625	1.875	0.47059	1.52941	0	2.10526	1.47368	0.42105	0.28571	1.71429	1.69231	0.30769	2	1.5	0.5	0	0.6	1.4	0.44444	1.55556	0	2.66667	0	1.33333	1.25	0.75	0.66667	2	1.33333	0
c21004.graph_c0|orf1	1.11111	0.44444	0.44444	2	2	0	0	2	0.78261	1.21739	1.33333	0.66667	1.81818	1.09091	0	1.09091	0.66667	1.33333	2.1	0	0.9	1.125	0.875	0.26667	1.6	1.06667	1.06667	0.44444	1.55556	1	1	1.17647	0.94118	1.05882	0.82353	1.16279	0.83721	0.8	1.2	1	1	0	2	0.5	1.5	1	0.57143	0.85714	1.57143
c21008.graph_c0|orf1	0.78261	0.26087	2.08696	0.86957	2	0	1.2	0.8	0.66667	1.33333	0.8	1.2	1.71429	0.57143	0.28571	1.42857	1	1	0.9	0.6	1.5	0.73846	1.26154	0	2	0.5	1.5	0	2	1.27273	0.72727	1.28571	0.71429	0.85714	1.14286	1	1	0.66667	1.33333	0	0	1.33333	2.66667	1	1	0.8	1.6	0.26667	1.33333
c21013.graph_c0|orf1	0.8	0.4	2	0.8	1	1	0.66667	1.33333	0.66667	1.33333	1	1	0.61538	1.23077	0.92308	1.23077	1	1	0	0.75	2.25	2	0	0	1.77778	1.33333	0.88889	0	2	1.73333	0.26667	0	2	0	2	0.88889	1.11111	0.66667	1.33333	0	0	0	0	1.33333	0.66667	0.61538	0	2.15385	1.23077
c21015.graph_c0|orf1	1.77778	0.44444	0.44444	1.33333	0.4	1.6	0.85714	1.14286	0.66667	1.33333	1.11111	0.88889	1.45455	0.36364	0	2.18182	0.57143	1.42857	2	0.66667	0.33333	1.14286	0.85714	0.5	0.5	2.5	0.5	0.44444	1.55556	0.66667	1.33333	2.22222	0.88889	0.88889	0	1	1	1	1	2	0	0	2	0	0	2	0	0.66667	1.33333
c21016.graph_c0|orf1	2.4	0	0.4	1.2	0.8	1.2	1.25	0.75	1	1	0.57143	1.42857	2.28571	0.57143	0.57143	0.57143	0	2	1.125	0.75	1.125	1.14286	0.85714	0.36364	2.18182	0.72727	0.72727	0.2	1.8	1.5	0.5	0.57143	1.14286	1.71429	0.57143	0.8	1.2	2	0	4	0	0	0	1.6	0.4	0	2.4	0.53333	1.06667
c21019.graph_c0|orf5	1.2	0.8	0.8	1.2	0	0	1.2	0.8	0.66667	1.33333	1.33333	0.66667	2.85714	0	0.57143	0.57143	1.33333	0.66667	1.2	0	1.8	0.8	1.2	0	0	2.85714	1.14286	0	2	2	0	1.33333	1.33333	1.33333	0	1.5	0.5	1.5	0.5	0	1.33333	1.33333	1.33333	2	0	1.33333	0	1.33333	1.33333
c21019.graph_c0|orf1	0.52174	0.86957	2.26087	0.34783	0.8	1.2	0.47619	1.52381	1.06667	0.93333	0.66667	1.33333	0.26667	0.8	1.6	1.33333	1.14286	0.85714	0.42857	0.85714	1.71429	0.94737	1.05263	0	1.2	2.4	0.4	0.5	1.5	1.75	0.25	0.68966	1.51724	0.55172	1.24138	0.54545	1.45455	0.8	1.2	0.85714	1.42857	1.71429	0	0.28571	1.71429	0.4	1.7	1.2	0.7
c21024.graph_c0|orf1	1.09091	1.09091	1.09091	0.72727	1.47368	0.52632	0.8	1.2	1	1	0.42105	1.57895	0.52174	0.69565	0.69565	2.08696	1.27273	0.72727	0.88235	0.35294	1.76471	1.38462	0.61538	0	0.63158	1.68421	1.68421	0.28571	1.71429	1.29412	0.70588	1.09091	0.90909	0.54545	1.45455	0.71429	1.28571	0.54545	1.45455	1.45455	1.45455	0.36364	0.72727	1.375	0.625	0.45714	1.48571	1.37143	0.68571
c21028.graph_c0|orf1	0.21053	1.05263	0.42105	2.31579	1.77778	0.22222	1.45455	0.54545	0.2	1.8	1	1	1.17647	0.70588	0.23529	1.88235	0	2	1.07143	0.64286	1.28571	0.66667	1.33333	0.5	0.5	2	1	0.85714	1.14286	0.28571	1.71429	0.4	1.6	1.6	0.4	1.2	0.8	2	0	0.66667	1.33333	0	2	0.76923	1.23077	1.83333	0.83333	0.5	0.83333
c21028.graph_c2|orf1	2.90909	0	0.36364	0.72727	1.2381	0.7619	1.2381	0.7619	1.29412	0.70588	1.14286	0.85714	0.4	0.53333	0.93333	2.13333	0.44444	1.55556	1.4	0.6	1	0.76923	1.23077	1.5	0.5	0.5	1.5	0.88889	1.11111	0.57143	1.42857	3	0.66667	0	0.33333	0.6	1.4	1.71429	0.28571	1.81818	0.72727	0.36364	1.09091	0.16667	1.83333	2.2	0.2	1	0.6
c21029.graph_c0|orf1	1	0	2	1	1.42857	0.57143	1.25	0.75	0.44444	1.55556	0.8	1.2	0.57143	1.14286	1.14286	1.14286	0.8	1.2	1.09091	1.36364	0.54545	1.11111	0.88889	0	0.44444	1.77778	1.77778	0.8	1.2	0.85714	1.14286	4	0	0	0	1.33333	0.66667	2	0	0	0	0	0	1.33333	0.66667	2	0.66667	0.66667	0.66667
c21029.graph_c1|orf1	1.33333	1	1	0.66667	0	2	1	1	1.07692	0.92308	1.11111	0.88889	0.95238	0.7619	0.7619	1.52381	1.33333	0.66667	1.5	0	1.5	1	1	0	1.71429	2	0.28571	0.5	1.5	0.93333	1.06667	1	1	1.66667	0.33333	0.85714	1.14286	0.28571	1.71429	2	0	1	1	1.2	0.8	0.6	1.6	0.8	1
c21032.graph_c0|orf1	1.97015	0.0597	1.13433	0.83582	0	2	1.13043	0.86957	0.37037	1.62963	0.75	1.25	1.5814	0.13953	0.37209	1.90698	2	0	1.56	0.24	1.2	1.18519	0.81481	0.1519	1.56962	1.36709	0.91139	0.12121	1.87879	1.51515	0.48485	1.7931	0.68966	0.68966	0.82759	1.04	0.96	1.63636	0.36364	0.88889	1.77778	0.44444	0.88889	0.54545	1.45455	1.2093	0.93023	0.55814	1.30233
c21037.graph_c0|orf1	1.66667	0	1	1.33333	2	0	0.75	1.25	0.88462	1.11538	0.6	1.4	1	1	0	2	1.25	0.75	0.85714	0.42857	1.71429	1.05263	0.94737	0.30769	0.92308	1.23077	1.53846	0.71429	1.28571	1.4	0.6	0.4	1.2	1.6	0.8	1.1875	0.8125	1.3125	0.6875	2.66667	0	0	1.33333	0.66667	1.33333	2	1.5	0.5	0
c21040.graph_c0|orf1	1.42857	0	1.42857	1.14286	2	0	0.88889	1.11111	0.14286	1.85714	0.5	1.5	1.17647	0.23529	0.94118	1.64706	1	1	1.5	0	1.5	0.92308	1.07692	0	1.33333	2	0.66667	0	2	0.8	1.2	1.6	0.8	1.2	0.4	1.33333	0.66667	1.5	0.5	0	4	0	0	1	1	1.71429	0	2.28571	0
c21041.graph_c0|orf1	2	0	0.66667	1.33333	0	2	0.4	1.6	0.88889	1.11111	0.75	1.25	0.8	0.8	2.4	0	1	1	0	1.8	1.2	0.75	1.25	1.14286	1.14286	0	1.71429	0	2	1.27273	0.72727	2	0	1.33333	0.66667	1	1	2	0	0	4	0	0	0	2	1	0	0	3
c21044.graph_c0|orf2	1.6	0	1.6	0.8	0.8	1.2	0	2	1.33333	0.66667	0.66667	1.33333	0	0.8	0	3.2	0.5	1.5	1.5	0.6	0.9	2	0	0	0.88889	1.77778	1.33333	0	0	0.4	1.6	2.66667	0	1.33333	0	1.2	0.8	1.33333	0.66667	0	0	0	0	1.33333	0.66667	2.66667	1.33333	0	0
c21044.graph_c0|orf1	1.33333	0.66667	0	2	1	1	2	0	0.7619	1.2381	1.55556	0.44444	4	0	0	0	0.66667	1.33333	1.5	0.85714	0.64286	1.42857	0.57143	0.44444	0.44444	0.88889	2.22222	0	2	0.44444	1.55556	2.28571	0.57143	1.14286	0	1.14286	0.85714	2	0	4	0	0	0	1	1	1.6	0.8	0	1.6
c21045.graph_c0|orf1	1	0	1.66667	1.33333	0	2	1.09091	0.90909	0.75	1.25	0.85714	1.14286	1.2	0.4	0	2.4	0.5	1.5	1.36364	0	1.63636	1	1	0	1.53846	1.84615	0.61538	0.54545	1.45455	0.4	1.6	2.4	0	0.8	0.8	1.29412	0.70588	0.33333	1.66667	0	0	2	2	0.57143	1.42857	0.66667	0.66667	1.33333	1.33333
c21046.graph_c0|orf2	1.09091	0	2.18182	0.72727	0	2	2	0	1.14286	0.85714	0.88889	1.11111	1.45455	0	0.72727	1.81818	2	0	0.6	0	2.4	0.4	1.6	0.44444	1.33333	0.88889	1.33333	0	2	1.66667	0.33333	2.85714	1.14286	0	0	0	2	1	1	0	0	0	0	1.2	0.8	0	4	0	0
c21048.graph_c0|orf1	1.625	0	1.625	0.75	0	2	1	1	1.42857	0.57143	1	1	0	0	0.66667	3.33333	0.8	1.2	1.28571	0	1.71429	0.42857	1.57143	0	1.45455	1.09091	1.45455	0	2	1.11111	0.88889	2.66667	1.33333	0	0	1	1	0.85714	1.14286	0	2	0	2	2	0	0	1	0	3
c21050.graph_c0|orf1	0.8	1.6	1.6	0	0	2	1.42857	0.57143	1.66667	0.33333	0.85714	1.14286	0	0.57143	0	3.42857	2	0	0.66667	1	1.33333	0.90909	1.09091	0.36364	1.45455	1.81818	0.36364	0	2	1.6	0.4	0	4	0	0	0.8	1.2	1	1	1.33333	0	1.33333	1.33333	2	0	0.72727	0.72727	1.81818	0.72727
c21051.graph_c0|orf1	0.8	0	2	1.2	0.33333	1.66667	1.44444	0.55556	0.375	1.625	1.2	0.8	2.11765	0.23529	0.70588	0.94118	0.8	1.2	0.6	1.2	1.2	1.26316	0.73684	0.70588	0.47059	1.64706	1.17647	1.2	0.8	0.2	1.8	1.33333	0.66667	2	0	1.33333	0.66667	1.25	0.75	2	1.33333	0.66667	0	0.5	1.5	0.92308	1.23077	0.61538	1.23077
c21052.graph_c0|orf1	1.6	0	2.4	0	0.66667	1.33333	1.33333	0.66667	1.06667	0.93333	1.33333	0.66667	0.28571	0.57143	1.14286	2	1	1	1.16667	0.33333	1.5	0.92308	1.07692	0.12903	1.80645	1.03226	1.03226	0.33333	1.66667	1	1	0.26667	1.06667	1.86667	0.8	1.33333	0.66667	1.33333	0.66667	0	2	0	2	0	2	0.85714	0.85714	1.14286	1.14286
c21053.graph_c0|orf1	0.66667	0	0.66667	2.66667	2	0	1.38462	0.61538	0.5	1.5	1.28571	0.71429	1.33333	0.44444	0.88889	1.33333	1	1	1.26316	1.26316	0.47368	0.8	1.2	0.33333	0.66667	1.66667	1.33333	0.57143	1.42857	0.16667	1.83333	2.22222	0.44444	1.33333	0	1.66667	0.33333	1	1	2	0	0	2	0.75	1.25	1.66667	0.66667	0.33333	1.33333
c21053.graph_c0|orf2	0.88889	0	1.33333	1.77778	1	1	2	0	0.33333	1.66667	1.27273	0.72727	1.6	0.8	0	1.6	2	0	1.875	0	1.125	0.66667	1.33333	0	0.66667	1.33333	2	1.5	0.5	1	1	0	0	4	0	2	0	1	1	4	0	0	0	0	2	1.33333	0.44444	0.44444	1.77778
c21055.graph_c0|orf1	1.5	0	1.5	1	1	1	1.5	0.5	0.83333	1.16667	1	1	0.36364	0.36364	0.72727	2.54545	2	0	1.61538	0.92308	0.46154	0.84211	1.15789	0.61538	0.61538	1.53846	1.23077	0.33333	1.66667	0.875	1.125	2	0.8	1.2	0	1.14286	0.85714	0.57143	1.42857	1.33333	1.33333	0	1.33333	1.33333	0.66667	1.14286	1.14286	0.57143	1.14286
c21056.graph_c0|orf1	0.33333	0.66667	1.66667	1.33333	0	2	0.92308	1.07692	1.03448	0.96552	0.90909	1.09091	0.53333	1.86667	0.26667	1.33333	2	0	0.6	0.2	2.2	0.55556	1.44444	0	2	1.6	0.4	0.28571	1.71429	1.55556	0.44444	0.94118	1.41176	0.70588	0.94118	0.8	1.2	0.5	1.5	2	2	0	0	0.66667	1.33333	0.53333	1.86667	0.8	0.8
c21057.graph_c0|orf1	0	0	2.66667	1.33333	0.66667	1.33333	0.33333	1.66667	1.11111	0.88889	0.4	1.6	2	0	0	2	1	1	1.5	0.6	0.9	0.5	1.5	0.25	1	1.5	1.25	0	2	2	0	1.71429	0.57143	1.14286	0.57143	1.2	0.8	0.66667	1.33333	2.66667	1.33333	0	0	1.33333	0.66667	0.4	1.6	1.6	0.4
c21058.graph_c0|orf1	1.14286	0.28571	1.42857	1.14286	0.54545	1.45455	0.92308	1.07692	0.38095	1.61905	1.36842	0.63158	1.53846	0.92308	0.61538	0.92308	0.33333	1.66667	1.04348	0.91304	1.04348	1.15789	0.84211	0.42105	1.68421	0.63158	1.26316	0.57143	1.42857	0.54545	1.45455	1.55556	0.66667	1.55556	0.22222	1.55556	0.44444	1.55556	0.44444	2	0	1	1	0.46154	1.53846	1.33333	0.53333	0.93333	1.2
c21059.graph_c0|orf1	0.63158	0.84211	0.42105	2.10526	0	2	1.23077	0.76923	0.8	1.2	1	1	1.23077	0.61538	0.30769	1.84615	1.2	0.8	0.69231	0.46154	1.84615	1.63636	0.36364	0.70588	1.64706	0.94118	0.70588	0.66667	1.33333	1.44444	0.55556	1.33333	0.88889	0.88889	0.88889	0.52632	1.47368	0.8	1.2	0.92308	0.61538	0.30769	2.15385	0	2	1.37143	0.68571	1.37143	0.57143
c21059.graph_c1|orf1	1.6	1.2	0.8	0.4	1.33333	0.66667	0.90909	1.09091	1.14286	0.85714	0.25	1.75	1.53846	0.30769	1.23077	0.92308	1.5	0.5	0.85714	0.85714	1.28571	1.6	0.4	0	1.45455	2.18182	0.36364	0.4	1.6	1.77778	0.22222	0.70588	0.70588	0.70588	1.88235	1	1	0.66667	1.33333	1.77778	0.88889	0.44444	0.88889	1.42857	0.57143	0.28571	1.42857	1.42857	0.85714
c21062.graph_c0|orf1	1.6	0	2.4	0	0.66667	1.33333	1.14286	0.85714	0.6	1.4	1	1	1.33333	0	1.33333	1.33333	0.66667	1.33333	1.28571	1.28571	0.42857	1	1	0.72727	1.09091	1.45455	0.72727	1.33333	0.66667	1.75	0.25	2.66667	1.33333	0	0	2	0	1	1	0	0	2.66667	1.33333	0.66667	1.33333	1.75	0.25	1.75	0.25
c21064.graph_c0|orf1	1.2	0.13333	1.6	1.06667	0.57143	1.42857	1.13333	0.86667	0.81818	1.18182	1.38462	0.61538	1.48571	0	0.68571	1.82857	1.16667	0.83333	1.61538	0.23077	1.15385	1.11765	0.88235	0.70588	0.94118	0.70588	1.64706	0	2	0.88889	1.11111	1.06667	1.06667	1.33333	0.53333	0.61538	1.38462	0.46154	1.53846	0	0	0	4	0.8	1.2	0.95238	1.14286	0.57143	1.33333
c21066.graph_c0|orf2	1.6	0.8	0.4	1.2	0	2	0.57143	1.42857	1.33333	0.66667	1	1	1.6	1.6	0.8	0	2	0	2	0.5	0.5	0.85714	1.14286	1	1.5	0.5	1	0	0	0	2	0	2	0.66667	1.33333	1.33333	0.66667	0	2	0	0.4	1.6	2	0	2	0	1.66667	2	0.33333
c21068.graph_c0|orf1	0	2	2	0	0	2	0.75	1.25	1.2	0.8	0.44444	1.55556	0.66667	0	2.66667	0.66667	2	0	1.5	0.25	1.25	0.85714	1.14286	0.2	1.6	1.4	0.8	0	2	1.75	0.25	0.8	0.8	0	2.4	0.66667	1.33333	1.66667	0.33333	2.4	0.8	0.8	0	1.5	0.5	2	0.85714	0.57143	0.57143
c21069.graph_c0|orf1	0.6	0	2.2	1.2	1.07692	0.92308	0.47059	1.52941	1.52381	0.47619	0.5	1.5	0.61538	1.23077	1.53846	0.61538	1.77778	0.22222	0.3913	0.52174	2.08696	0.46667	1.53333	0.38095	2.09524	1.52381	0	0.22222	1.77778	1.46667	0.53333	1.06667	0.8	0.8	1.33333	0.25	1.75	0.44444	1.55556	0	0	2	2	1.71429	0.28571	0.44444	1.33333	1.33333	0.88889
c21073.graph_c0|orf1	2	0.5	1.5	0	2	0	1.09091	0.90909	0.66667	1.33333	0	0	2	0	2	0	2	0	0.85714	1.28571	0.85714	1.25	0.75	0	0	2	2	1	1	1.2	0.8	1.33333	0.66667	2	0	1.2	0.8	1.66667	0.33333	2.66667	0	1.33333	0	0.66667	1.33333	0.44444	2.22222	0.88889	0.44444
c21076.graph_c0|orf1	2	0	0	2	0	0	0.66667	1.33333	0.4	1.6	1	1	2	0	1	1	1	1	0.5	1	1.5	1	1	0	0	4	0	0.66667	1.33333	0.57143	1.42857	1.14286	1.14286	1.14286	0.57143	1	1	2	0	2	2	0	0	0	2	2.66667	0.66667	0	0.66667
c21076.graph_c1|orf1	0.8	0	1.6	1.6	0	2	0.5	1.5	1	1	0.5	1.5	0.44444	0.88889	0.88889	1.77778	2	0	1.66667	0.33333	1	0.63158	1.36842	0.47059	1.88235	1.17647	0.47059	0	2	1.25	0.75	1.6	0	0	2.4	0.66667	1.33333	0.44444	1.55556	0	4	0	0	1	1	1	1	0	2
c21079.graph_c0|orf1	1.33333	0	0.8	1.86667	1.25	0.75	1.53846	0.46154	0.71429	1.28571	1.4	0.6	1.2	0.6	0	2.2	0.4	1.6	1.05	1.05	0.9	1.25	0.75	1.09091	0.36364	0.36364	2.18182	1	1	0.66667	1.33333	2	0.66667	1.33333	0	1.14286	0.85714	1.27273	0.72727	2.66667	0	1.33333	0	0.4	1.6	1.84615	0.61538	0	1.53846
c21082.graph_c0|orf1	0.88889	0.44444	0.44444	2.22222	0	2	0.4	1.6	1.2	0.8	0.5	1.5	0	0	2	2	0.66667	1.33333	1.5	0.75	0.75	0.75	1.25	0	1	1	2	0.66667	1.33333	2	0	0	2.66667	1.33333	0	1.33333	0.66667	2	0	4	0	0	0	1.33333	0.66667	1.33333	2	0.66667	0
c21083.graph_c0|orf1	2	0	1.5	0.5	0.85714	1.14286	1.66667	0.33333	0.5	1.5	1.33333	0.66667	1.14286	1.14286	1.14286	0.57143	0	2	0.75	2.25	0	1.54545	0.45455	1.33333	0	1.33333	1.33333	2	0	0.57143	1.42857	2.22222	0	1.77778	0	1.42857	0.57143	1.09091	0.90909	1.33333	1.33333	0	1.33333	0	2	0.66667	1.33333	0.66667	1.33333
c21084.graph_c0|orf1	2.19355	0.25806	0.51613	1.03226	1.11111	0.88889	1.04	0.96	0.60465	1.39535	1.11111	0.88889	1.25	0.75	1.25	0.75	0.30769	1.69231	1.56522	0.78261	0.65217	1.45098	0.54902	0.52174	1.56522	0.69565	1.21739	1.13043	0.86957	0.61905	1.38095	1.41176	0.82353	1.64706	0.11765	1.05882	0.94118	1.33333	0.66667	0.85714	0.28571	1.71429	1.14286	0.52632	1.47368	0.90909	0.81818	0.36364	1.90909
c21087.graph_c0|orf1	0.68966	1.10345	1.37931	0.82759	0.5	1.5	0.53333	1.46667	1.15385	0.84615	1.16667	0.83333	1.03704	0.88889	1.18519	0.88889	0.8	1.2	0.875	0.75	1.375	1.33333	0.66667	1.11111	0.66667	0.66667	1.55556	0	2	1.2	0.8	1.3913	0.69565	1.04348	0.86957	1.46667	0.53333	1.08333	0.91667	1.2	0.8	0	2	1.22222	0.77778	0.875	0.75	1.25	1.125
c21088.graph_c0|orf1	1.44	0.32	1.12	1.12	1	1	1.2	0.8	0.42105	1.57895	1.45455	0.54545	0.72727	0	0.72727	2.54545	0.8	1.2	1.5	0.75	0.75	1.09091	0.90909	0.16	1.12	0.96	1.76	0.83333	1.16667	1	1	1.09091	0.72727	1.09091	1.09091	0.71429	1.28571	0.93333	1.06667	2	2	0	0	1.2	0.8	1.55556	0.22222	0.66667	1.55556
c21089.graph_c0|orf1	0.82759	0.68966	1.7931	0.68966	0.42857	1.57143	0.32	1.68	0.94444	1.05556	0.85714	1.14286	0	0.57143	2.57143	0.85714	1.66667	0.33333	0.71429	0.85714	1.42857	0.83333	1.16667	0.58824	1.52941	1.17647	0.70588	0.16667	1.83333	1	1	0.47059	0.94118	0.94118	1.64706	1.13043	0.86957	0.85714	1.14286	2.28571	0	0	1.71429	1.16667	0.83333	0	1.2	2	0.8
c21092.graph_c0|orf1	0.8	0	1.6	1.6	2	0	1.33333	0.66667	0.85714	1.14286	1.33333	0.66667	0.66667	0.66667	1.33333	1.33333	1	1	0.9	1.2	0.9	0.5	1.5	0.8	1.2	2	0	0.66667	1.33333	0.4	1.6	1.33333	0	2.66667	0	1.5	0.5	1.6	0.4	0	0	0	0	0.57143	1.42857	1.23077	1.53846	0	1.23077
c21094.graph_c0|orf1	1	0.28571	2	0.71429	1.55556	0.44444	0.28571	1.71429	1.2381	0.7619	0.43478	1.56522	1	0.5	1.16667	1.33333	0.90909	1.09091	0.42857	0.14286	2.42857	0.4	1.6	0.41379	1.51724	1.51724	0.55172	0	2	1.55556	0.44444	0.84211	1.26316	0.84211	1.05263	1.30435	0.69565	0.73684	1.26316	1.14286	2.28571	0.28571	0.28571	1.27273	0.72727	0.42105	1.68421	1.26316	0.63158
c21095.graph_c0|orf1	1	0	1.5	1.5	0	0	1	1	0.88889	1.11111	1.11111	0.88889	1.5	0	1.5	1	0.75	1.25	1.5	0.75	0.75	0.93333	1.06667	0	1.33333	1.33333	1.33333	0	2	0	2	0	0	3	1	1	1	0	0	0	0	0	0	1	1	1.33333	0	2	0.66667
c21096.graph_c0|orf1	0	0	2	2	0.8	1.2	0.66667	1.33333	0.44444	1.55556	1	1	0	0	0.5	3.5	0.66667	1.33333	0	0	3	1.125	0.875	0	2.4	0.8	0.8	0.66667	1.33333	1	1	2	0	0	2	2	0	0.66667	1.33333	0	4	0	0	1.5	0.5	1.6	0.8	1.6	0
c21097.graph_c0|orf1	1.5	0.25	2.25	0	1	1	0.66667	1.33333	1.25	0.75	1.33333	0.66667	2.33333	0	1	0.66667	0	2	1	0	2	0.63158	1.36842	0.57143	1.14286	0.57143	1.71429	0	2	1.33333	0.66667	2.66667	1.33333	0	0	1.14286	0.85714	0.33333	1.66667	0	0.8	0	3.2	0	0	2	2	0	0
c21104.graph_c0|orf1	1.6	0	0.26667	2.13333	0	0	2	0	0.66667	1.33333	0.66667	1.33333	1.42857	0.57143	0.57143	1.42857	1.33333	0.66667	0.9375	1.3125	0.75	1.66667	0.33333	0.5	2.5	0	1	0.57143	1.42857	1.09091	0.90909	1.55556	0.66667	0.88889	0.88889	1.2	0.8	1.5	0.5	0	0	0	0	1.33333	0.66667	1.05263	0.84211	0.84211	1.26316
c21111.graph_c0|orf1	1.90476	0	0.57143	1.52381	1.33333	0.66667	1.25	0.75	0.73333	1.26667	1.15789	0.84211	0.85714	0.85714	0.57143	1.71429	0.83333	1.16667	2.14286	0.53571	0.32143	1.29412	0.70588	0.16667	0.66667	1.16667	2	1	1	0.89655	1.10345	1.6	0	1.6	0.8	1.44444	0.55556	0.54545	1.45455	2	0.66667	1.33333	0	0.44444	1.55556	2.15385	0.30769	0.15385	1.38462
c21111.graph_c0|orf2	1.6	0.26667	0.8	1.33333	1.33333	0.66667	1.57143	0.42857	0.85714	1.14286	1.33333	0.66667	1.09091	0.36364	0.54545	2	0.8	1.2	2.36842	0.31579	0.31579	0.66667	1.33333	0.4	1.2	0.8	1.6	0.44444	1.55556	1.14286	0.85714	1.14286	0.85714	1.42857	0.57143	0	2	1.57143	0.42857	0	0	0	0	0.85714	1.14286	2.5	0.75	0	0.75
c21112.graph_c0|orf1	1.09091	0	2.54545	0.36364	1.2	0.8	1.33333	0.66667	1.14286	0.85714	1.33333	0.66667	1.23077	0	1.53846	1.23077	0.66667	1.33333	0.75	0	2.25	0.14286	1.85714	0	2.8	0.4	0.8	0	2	1.5	0.5	0	2.66667	0.66667	0.66667	0.57143	1.42857	0.66667	1.33333	0	2	0	2	2	0	0.66667	0.66667	0.66667	2
c21113.graph_c0|orf2	1	0	2.75	0.25	0	2	0.28571	1.71429	1.47368	0.52632	0	2	3	0	0.5	0.5	1.33333	0.66667	0.5	0	2.5	0.05	1.95	0	1.81818	1.81818	0.36364	0	2	1.71429	0.28571	1.33333	2.66667	0	0	0.57143	1.42857	0.90909	1.09091	0	2.66667	0	1.33333	2	0	0.66667	2	0.66667	0.66667
c21113.graph_c0|orf1	0.42105	0.21053	1.89474	1.47368	0.4	1.6	0.81481	1.18519	1.44	0.56	0.58824	1.41176	0.23529	0.94118	1.41176	1.41176	1.5	0.5	0.48387	0.77419	1.74194	0.84211	1.15789	0	1.45455	1.63636	0.90909	0.18182	1.81818	1.41667	0.58333	1.77778	0.44444	0.44444	1.33333	0.93333	1.06667	1.14286	0.85714	2	0	0	2	1.5	0.5	0.34783	1.21739	1.04348	1.3913
c21114.graph_c0|orf1	1	0	3	0	0	2	0.66667	1.33333	0.46154	1.53846	1	1	1.33333	0	0.66667	2	0.75	1.25	0.3	1.2	1.5	1.23077	0.76923	0	1.75	0.75	1.5	0.88889	1.11111	0.85714	1.14286	0	2.66667	0	1.33333	1.22222	0.77778	2	0	4	0	0	0	1.5	0.5	1.6	0.8	0	1.6
c21114.graph_c1|orf1	1	1	1	1	1	1	0.5	1.5	0.5	1.5	1	1	1.71429	0	0	2.28571	0	2	0.75	0.75	1.5	1.2	0.8	0.44444	1.77778	0.44444	1.33333	1	1	0.8	1.2	2.4	0	0	1.6	0.66667	1.33333	1	1	4	0	0	0	2	0	1.71429	2.28571	0	0
c21116.graph_c0|orf2	2.28571	0	0.57143	1.14286	0.66667	1.33333	1.42857	0.57143	0.28571	1.71429	2	0	1.33333	0	2.66667	0	0.66667	1.33333	0.6	0.6	1.8	0.8	1.2	0	0	2	2	0.4	1.6	0.33333	1.66667	2	0	2	0	1.2	0.8	1.33333	0.66667	0	4	0	0	0.66667	1.33333	2	0	0	2
c21116.graph_c0|orf1	1.6	0	0	2.4	0.8	1.2	1.2	0.8	0.75	1.25	0	2	0	0	2	2	0	2	3	0	0	1.25	0.75	0.5	0	1.5	2	0.66667	1.33333	0.5	1.5	2	0	2	0	1.5	0.5	1	1	4	0	0	0	0.66667	1.33333	1.71429	0	0	2.28571
c21118.graph_c0|orf1	2.5	0	0.5	1	1.6	0.4	1.16667	0.83333	0.66667	1.33333	1.11111	0.88889	2	0	0.8	1.2	0.66667	1.33333	0.81818	1.09091	1.09091	1.26316	0.73684	0.95238	0.57143	1.71429	0.7619	1	1	1.14286	0.85714	1.5	1	1	0.5	0.66667	1.33333	1.33333	0.66667	2.66667	0	1.33333	0	1.2	0.8	1.09091	0.72727	0.72727	1.45455
c21121.graph_c0|orf1	1.14286	0	1.42857	1.42857	2	0	0.875	1.125	1.36364	0.63636	0.66667	1.33333	1.09091	0.36364	1.09091	1.45455	1	1	0.69231	0.46154	1.84615	0.73684	1.26316	0.4	1.6	2	0	0	2	1	1	2	0.4	1.2	0.4	0.5	1.5	1	1	2	0	0	2	2	0	0.8	0.8	0.8	1.6
c21122.graph_c0|orf1	1.6	2.4	0	0	0	2	1	1	0.44444	1.55556	0.66667	1.33333	0	2.66667	0	1.33333	2	0	0.9	0.3	1.8	0.85714	1.14286	0.4	0.8	1.8	1	0.25	1.75	1.45455	0.54545	0.57143	0.57143	1.14286	1.71429	1.25	0.75	2	0	2	2	0	0	0.8	1.2	1	1	1	1
c21123.graph_c0|orf1	1.09091	0.36364	2.54545	0	1.33333	0.66667	0.8	1.2	1.07692	0.92308	0.66667	1.33333	0.33333	1	0.66667	2	2	0	1.90909	0.27273	0.81818	0.625	1.375	0.47059	1.88235	0.94118	0.70588	0.4	1.6	1.28571	0.71429	2	0.66667	1.33333	0	0.57143	1.42857	1.5	0.5	0	0	0	4	1	1	0	1.45455	0.72727	1.81818
c21126.graph_c0|orf1	1	0.66667	1.33333	1	1.5	0.5	1.55556	0.44444	0.88889	1.11111	0.66667	1.33333	0.75	0.25	1.75	1.25	0.83333	1.16667	0.66667	0.33333	2	0.66667	1.33333	0.53333	1.33333	1.86667	0.26667	0	2	1.66667	0.33333	0.57143	1.14286	0.57143	1.71429	1.42857	0.57143	0.4	1.6	2.66667	0	1.33333	0	1.6	0.4	0.5	2.5	0.5	0.5
c21127.graph_c0|orf1	1	0	0.5	2.5	1.2	0.8	0.8	1.2	0.84211	1.15789	1.33333	0.66667	0.85714	0	0.57143	2.57143	0.33333	1.66667	2.33333	0	0.66667	1	1	0.5	1.5	1	1	2	0	0.45455	1.54545	2	0.85714	1.14286	0	1.33333	0.66667	1.08333	0.91667	2.85714	0	0	1.14286	1.46667	0.53333	1.14286	1.14286	0.57143	1.14286
c21129.graph_c0|orf1	0.72727	0	0.72727	2.54545	0.8	1.2	1.6	0.4	1.05882	0.94118	0.88889	1.11111	0.92308	0.92308	0.61538	1.53846	1	1	0.375	1.875	0.75	2	0	1	0	1.5	1.5	0.66667	1.33333	1	1	2.46154	0.61538	0.92308	0	0.4	1.6	0.5	1.5	1	3	0	0	0.5	1.5	1.77778	0.44444	0.44444	1.33333
c21129.graph_c1|orf1	0	2	0	2	2	0	1.33333	0.66667	0.8	1.2	1.6	0.4	1	1.66667	0	1.33333	0.8	1.2	1.5	0.5	1	1.33333	0.66667	0	0.8	0.4	2.8	1.33333	0.66667	0.85714	1.14286	4	0	0	0	1.5	0.5	1.07692	0.92308	2.66667	1.33333	0	0	1.33333	0.66667	1.09091	1.45455	0.72727	0.72727
c2113.graph_c0|orf1	2.28571	0	0.57143	1.14286	2	0	0.85714	1.14286	1	1	1.6	0.4	0.5	0	1.5	2	1	1	0.6	1.2	1.2	1.33333	0.66667	0	1	0	3	1.5	0.5	0.75	1.25	2	0	1.33333	0.66667	2	0	0	0	0	0	0	4	0.8	1.2	1.66667	1	0	1.33333
c21130.graph_c0|orf1	0.92308	0.30769	1.53846	1.23077	0.5	1.5	1.5	0.5	0.74074	1.25926	0.33333	1.66667	1.11111	0.44444	0.66667	1.77778	0	0	1.28571	0	1.71429	1.14286	0.85714	0	2.5	1.5	0	0.28571	1.71429	2	0	1.68421	1.05263	0.42105	0.84211	1.5	0.5	1.33333	0.66667	0	0	4	0	0.4	1.6	2	0.66667	0.66667	0.66667
c21131.graph_c0|orf1	0.30769	0.61538	1.84615	1.23077	1	1	0	2	1.5	0.5	1	1	1.6	0.53333	0.8	1.06667	1.5	0.5	0.42857	0.42857	2.14286	0.94737	1.05263	0	1.33333	2.22222	0.44444	0	2	1.14286	0.85714	1.14286	0.57143	2.28571	0	0.66667	1.33333	1.25	0.75	1.14286	1.14286	0.57143	1.14286	2	0	0.57143	1.71429	0	1.71429
c21133.graph_c0|orf1	1.16667	0	2.16667	0.66667	0	2	0.92857	1.07143	0.58333	1.41667	0.57143	1.42857	1.03226	0.64516	0.90323	1.41935	1.11111	0.88889	0.71429	0	2.28571	0.42105	1.57895	0.19048	1.33333	1.52381	0.95238	0.33333	1.66667	1.27273	0.72727	0.66667	1.77778	0.66667	0.88889	0.33333	1.66667	1.66667	0.33333	0.66667	0.66667	0.66667	2	1.5	0.5	0.66667	1.11111	1.11111	1.11111
c21135.graph_c0|orf1	1.6	0.4	1.2	0.8	0.33333	1.66667	0.8	1.2	0.84211	1.15789	0.85714	1.14286	0.66667	1	1	1.33333	2	0	0.42857	0.85714	1.71429	0.85714	1.14286	0.61538	1.38462	1.23077	0.76923	0.28571	1.71429	0.72727	1.27273	1	1	0.5	1.5	0.66667	1.33333	0.8	1.2	1.6	0	2.4	0	1	1	0.52174	1.21739	1.3913	0.86957
c21135.graph_c1|orf1	1.2	0	2	0.8	1.33333	0.66667	1.09677	0.90323	0.94118	1.05882	0.8	1.2	1.5	0.5	2	0	0	2	1	0.66667	1.33333	0	2	0	1.33333	2	0.66667	0	2	1.33333	0.66667	0.88889	0.88889	1.77778	0.44444	1.33333	0.66667	2	0	2	2	0	0	0	2	0.5	1.33333	1.5	0.66667
c21136.graph_c0|orf1	1	0	2	1	0	2	0.85714	1.14286	1.1	0.9	0.66667	1.33333	0.8	0	0.8	2.4	1	1	1	1	1	0.61538	1.38462	0	1.71429	2.28571	0	0	2	1	1	1.33333	0.66667	0.66667	1.33333	0.57143	1.42857	0.85714	1.14286	0	2	0	2	0.8	1.2	1.6	1.6	0.8	0
c21141.graph_c0|orf1	0.36364	0.36364	1.81818	1.45455	0	0	1.25	0.75	1.25	0.75	1	1	0.44444	0.2963	2.51852	0.74074	0.92308	1.07692	0.375	0.75	1.875	0.66667	1.33333	0.16	1.44	0.16	2.24	0.4	1.6	1	1	0.92308	0	3.07692	0	1.06667	0.93333	2	0	2	0	1	1	1.14286	0.85714	0	2	0	2
c21143.graph_c0|orf1	1.33333	0	1.33333	1.33333	0	0	0	2	1	1	1.33333	0.66667	0	0	4	0	1.6	0.4	0	0	3	0.66667	1.33333	1.33333	1.33333	1.33333	0	1	1	1.5	0.5	1	0	2	1	1.52632	0.47368	0	0	2	1	1	0	0	0	1.33333	1.33333	0	1.33333
c21144.graph_c0|orf1	1.28	0.48	1.28	0.96	0.66667	1.33333	1.09091	0.90909	1.47368	0.52632	0.38095	1.61905	1.72973	0.43243	0.43243	1.40541	1.11111	0.88889	1.38462	0.11538	1.5	0.625	1.375	0.15385	1.84615	0.61538	1.38462	0.28571	1.71429	0.72727	1.27273	0.92308	0.92308	1.23077	0.92308	0.82353	1.17647	0.66667	1.33333	1.33333	0	1.33333	1.33333	0.88889	1.11111	1.41176	0.70588	0.23529	1.64706
c21146.graph_c0|orf1	0.72727	0.36364	2.54545	0.36364	0	0	1.33333	0.66667	1.14286	0.85714	0.88889	1.11111	0.4	0.4	0.8	2.4	0	0	0	0	3	0.2963	1.7037	0	1.45455	1.09091	1.45455	0	2	1.63636	0.36364	1.6	0.8	0.8	0.8	0.66667	1.33333	1.11111	0.88889	0	4	0	0	1.66667	0.33333	0	3	0.5	0.5
c21148.graph_c0|orf1	1.53846	0	1.84615	0.61538	0	0	1.14286	0.85714	1.2	0.8	0.66667	1.33333	2	0	1.5	0.5	1.2	0.8	0.66667	0.33333	2	0.11111	1.88889	0	0.94118	2.11765	0.94118	0	2	2	0	0	2.85714	1.14286	0	0	2	1.11111	0.88889	0	2.4	0	1.6	1	1	0	1.2	0	2.8
c21149.graph_c0|orf1	1.33333	0.44444	1.33333	0.88889	0	2	0	2	0.71429	1.28571	0	2	0	0	0	4	0.57143	1.42857	0.6	1.8	0.6	0.72727	1.27273	0	0.66667	2.66667	0.66667	2	0	2	0	1.2	1.2	0.4	1.2	0.94737	1.05263	1	1	0.66667	1.33333	0.66667	1.33333	2	0	0	2	0.66667	1.33333
c21151.graph_c0|orf1	1.66667	0	0.66667	1.66667	1.25	0.75	1.5	0.5	0.44444	1.55556	0.75	1.25	0.57143	0.57143	1.14286	1.71429	0.5	1.5	2	0.75	0.25	1.28571	0.71429	0.57143	1.14286	1.71429	0.57143	0.16667	1.83333	0.66667	1.33333	2.66667	1.33333	0	0	1.6	0.4	0.66667	1.33333	1.33333	0	2.66667	0	0.85714	1.14286	2.15385	0	0.30769	1.53846
c21152.graph_c0|orf1	1.5	0.5	1	1	1	1	0.90909	1.09091	0.57143	1.42857	0.4	1.6	1.14286	0	0.57143	2.28571	2	0	0.4	1	1.6	0.92308	1.07692	0.72727	1.09091	1.81818	0.36364	0.5	1.5	1.75	0.25	1.33333	0.66667	0.66667	1.33333	1	1	0.83333	1.16667	0	0	2.66667	1.33333	1.6	0.4	1.33333	1.33333	0.44444	0.88889
c21153.graph_c0|orf1	1.5	1.5	1	0	0	2	0.85714	1.14286	1.06383	0.93617	0.5	1.5	0.66667	0.66667	0	2.66667	0.5	1.5	1.8	0	1.2	0.72222	1.27778	0.57143	0	1.71429	1.71429	0.5	1.5	1.5	0.5	3	0	1	0	1.11111	0.88889	1.15789	0.84211	0	0	0	0	0	2	3.2	0	0.4	0.4
c21155.graph_c0|orf1	1.25	0.25	1	1.5	1.6	0.4	1.28571	0.71429	0.66667	1.33333	1	1	1.41176	0.70588	0.94118	0.94118	2	0	1.05882	0.70588	1.23529	0.93333	1.06667	0.30769	1.23077	1.53846	0.92308	1.14286	0.85714	0.90909	1.09091	1.6	0	0.8	1.6	0.57143	1.42857	1.33333	0.66667	1.33333	1.33333	0	1.33333	0.33333	1.66667	0	1.09091	0.72727	2.18182
c21156.graph_c0|orf1	2.85714	0	0.57143	0.57143	0	0	0.33333	1.66667	0.61538	1.38462	0	2	0.8	0	0.8	2.4	2	0	1.71429	0	1.28571	0.76923	1.23077	0.75	1.75	0.5	1	0.33333	1.66667	0.66667	1.33333	0	0	0	0	1.14286	0.85714	1.5	0.5	0	2	0	2	1.33333	0.66667	0	1.6	0	2.4
c21158.graph_c0|orf1	0.59259	0.2963	2.66667	0.44444	0.53333	1.46667	0.75	1.25	1.75	0.25	0.4	1.6	1.33333	0.53333	1.33333	0.8	1.5	0.5	0.78261	0.3913	1.82609	0.75	1.25	0.63158	1.68421	1.05263	0.63158	0	2	1.53333	0.46667	0.9	1.2	0.8	1.1	0.73684	1.26316	0.85714	1.14286	0.57143	1.14286	1.14286	1.14286	1.07692	0.92308	0.47059	1.88235	0.47059	1.17647
c21159.graph_c0|orf1	1	0	2	1	0	2	0.75	1.25	0.8	1.2	1	1	0.88889	0.44444	0	2.66667	0.5	1.5	1.2	1.2	0.6	1.14286	0.85714	0.8	0.8	0	2.4	1	1	0.6	1.4	2	0	2	0	0.66667	1.33333	1	1	0	0	0	0	0	2	1	0	1	2
c21160.graph_c0|orf1	2	2	0	0	2	0	1.22222	0.77778	0.53333	1.46667	1	1	0.66667	0	1.33333	2	0	2	1	1.5	0.5	1.2	0.8	0.36364	0.72727	1.09091	1.81818	1.66667	0.33333	0	2	2	0	1	1	1	1	0	2	0.8	0.8	0	2.4	1.5	0.5	0.44444	1.77778	0.88889	0.88889
c21161.graph_c0|orf2	1.73913	0	1.91304	0.34783	0	2	0.90909	1.09091	1.14286	0.85714	0.5	1.5	1	0	2	1	0	0	0	0	3	0.36364	1.63636	0	1.14286	2.28571	0.57143	0	2	2	0	1.6	1.6	0.8	0	0	0	0	0	0	0	0	0	2	0	2.66667	1.33333	0	0
c21164.graph_c0|orf1	1.13208	0.5283	1.43396	0.90566	0.5	1.5	0.65753	1.34247	1.14286	0.85714	0.66667	1.33333	0.74286	0.97143	1.2	1.08571	1.6	0.4	0.41667	0.58333	2	0.67797	1.32203	0.12245	2.04082	1.38776	0.44898	0.4	1.6	1.63636	0.36364	0.82759	1.51724	0.55172	1.10345	0.74074	1.25926	0.91304	1.08696	0.96552	0.96552	0.96552	1.10345	1.09091	0.90909	0.43077	1.66154	1.41538	0.49231
c21164.graph_c0|orf3	0	1.33333	1.33333	1.33333	1.33333	0.66667	1.5	0.5	1.5	0.5	0.35294	1.64706	0.36364	0.72727	0.72727	2.18182	1.71429	0.28571	1.28571	0.42857	1.28571	1.33333	0.66667	0.21053	1.26316	0.84211	1.68421	0.8	1.2	1.6	0.4	0.66667	1	0.33333	2	1	1	1	1	1.33333	0.19048	1.71429	0.7619	1.33333	0.66667	0.34286	1.02857	2.05714	0.57143
c21164.graph_c0|orf2	1.81818	0	2	0.18182	1	1	0.4	1.6	1.375	0.625	0.125	1.875	1.41176	0	1.17647	1.41176	2	0	0.75	0.1875	2.0625	0.125	1.875	0	1.68421	1.05263	1.26316	0	2	1.36842	0.63158	0.72727	2.54545	0.36364	0.36364	0.75	1.25	0.8	1.2	0	0	0	4	1	1	2	0	0	2
c21165.graph_c0|orf1	2.18182	0.36364	0.36364	1.09091	0.44444	1.55556	0.83333	1.16667	0.66667	1.33333	0.4	1.6	1.23077	0	1.53846	1.23077	0	0	1.38462	0	1.61538	0.73684	1.26316	0	1.33333	2	0.66667	0	2	1.33333	0.66667	2	1	0	1	1.07692	0.92308	0.66667	1.33333	1.6	0.8	0.8	0.8	1.42857	0.57143	1.14286	0	1.71429	1.14286
c21166.graph_c0|orf1	0.66667	0	1.33333	2	0.66667	1.33333	1.14286	0.85714	0.66667	1.33333	0.57143	1.42857	1.06667	0.53333	0.8	1.6	1.11111	0.88889	1.2	0.3	1.5	0.66667	1.33333	0.4	2	1.2	0.4	0	2	0.85714	1.14286	1.71429	0.57143	0.57143	1.14286	1.6	0.4	0.57143	1.42857	4	0	0	0	2	0	1.45455	1.09091	1.09091	0.36364
c21168.graph_c0|orf1	2.5	0.25	0.5	0.75	2	0	1.5	0.5	0.58333	1.41667	0	2	0	0	2	2	0	0	1.125	1.125	0.75	1.8	0.2	0	0.8	0.8	2.4	0.5	1.5	2	0	0	0	0	0	1	1	1.2	0.8	2	2	0	0	0.66667	1.33333	1	1	1	1
c21170.graph_c0|orf1	0.4	0.4	2.4	0.8	1	1	1.33333	0.66667	0.69565	1.30435	1	1	1.75	0.25	0.25	1.75	1.33333	0.66667	1.16667	0.83333	1	1.21739	0.78261	0.33333	1	1	1.66667	0.7	1.3	1.28571	0.71429	2.54545	0	0.72727	0.72727	2	0	1.63636	0.36364	0	0	0	4	0.33333	1.66667	1	1.5	0.25	1.25
c21171.graph_c0|orf1	1.33333	0.38095	1.52381	0.7619	0	2	0.5	1.5	0.8	1.2	0.72727	1.27273	1.2	0.4	0.4	2	1.2	0.8	0.375	0.375	2.25	0.30769	1.69231	0.36364	1.45455	1.09091	1.09091	0.28571	1.71429	1	1	0.5	0	2.5	1	0.66667	1.33333	1.14286	0.85714	0	4	0	0	0	2	0	1	1	2
c21174.graph_c0|orf1	2	0.2	1	0.8	0.57143	1.42857	1.06667	0.93333	1.3913	0.6087	0.57143	1.42857	1.67742	0.12903	0.51613	1.67742	1.54545	0.45455	1.56522	0	1.43478	0.37931	1.62069	0	2.25	1	0.75	0.33333	1.66667	1.55556	0.44444	1.86667	1.6	0.53333	0	0.72727	1.27273	0.90909	1.09091	0	2.28571	0	1.71429	1	1	1	0.66667	0.33333	2
c21177.graph_c0|orf1	0	1.06667	2.66667	0.26667	0.33333	1.66667	0.5	1.5	0.4	1.6	0.43478	1.56522	0.8	0.8	2.2	0.2	2	0	0.9375	0.375	1.6875	0.85714	1.14286	0.44444	1.48148	1.18519	0.88889	0	2	1.77778	0.22222	0	1.45455	1.09091	1.45455	0	2	0	0	0	3	0	1	1.4	0.6	0.33333	1.33333	1.66667	0.66667
c21179.graph_c0|orf1	1.75	0	0.5	1.75	1.33333	0.66667	1.27273	0.72727	0.57143	1.42857	1.42857	0.57143	2.5	0.5	0	1	0.8	1.2	1.66667	0.5	0.83333	1	1	0.8	1.6	0	1.6	0.66667	1.33333	0.6	1.4	1.33333	0	2.66667	0	0.88889	1.11111	1.6	0.4	1.33333	0	1.33333	1.33333	0.75	1.25	2.22222	0.44444	0.44444	0.88889
c21181.graph_c0|orf3	1.09091	1.09091	0.36364	1.45455	0	0	0.85714	1.14286	0.42857	1.57143	0.8	1.2	0	0	2	2	1	1	0.23077	1.15385	1.61538	1.41176	0.58824	1.33333	0	2	0.66667	0.66667	1.33333	0.75	1.25	0	4	0	0	1.42857	0.57143	1.33333	0.66667	1.6	0.8	0.8	0.8	1.2	0.8	0.88889	0.44444	2.22222	0.44444
c21181.graph_c0|orf1	1.37313	0.1791	0.89552	1.55224	0.86957	1.13043	1.05085	0.94915	0.63291	1.36709	1.08571	0.91429	0.68085	0.68085	1.19149	1.44681	1	1	1.34483	0.56897	1.08621	1.07317	0.92683	0.27907	1.25581	1.34884	1.11628	0.45833	1.54167	0.93548	1.06452	1.51351	0.75676	0.75676	0.97297	1.28571	0.71429	1.06122	0.93878	1.6	0.8	1.2	0.4	1.17241	0.82759	1.2459	0.65574	0.39344	1.70492
c21181.graph_c0|orf2	1.33333	0	1.33333	1.33333	1.25	0.75	1.69231	0.30769	0.95238	1.04762	1.75	0.25	1.2	0.8	0	2	0.75	1.25	1.07143	1.07143	0.85714	1.66667	0.33333	0.23529	0.70588	1.41176	1.64706	0.9	1.1	0.2	1.8	1.14286	1.71429	1.14286	0	1.25	0.75	1.55556	0.44444	0	0	4	0	0.44444	1.55556	1.09091	0	0.72727	2.18182
c21182.graph_c0|orf1	2	0	2	0	0	0	1.33333	0.66667	1.33333	0.66667	0	2	0	0	4	0	1	1	0.27273	0.81818	1.90909	1.5	0.5	0	2.18182	1.09091	0.72727	1.2	0.8	2	0	1.33333	1.33333	0	1.33333	1	1	0	2	0	1	2	1	1.6	0.4	3.33333	0	0.66667	0
c21183.graph_c0|orf1	0.5	1.5	1.5	0.5	1	1	0.4	1.6	1.42857	0.57143	0	2	0.8	0.4	2.4	0.4	2	0	0.85714	0.42857	1.71429	0.4	1.6	0.61538	0.61538	2.15385	0.61538	2	0	1.77778	0.22222	1.33333	0.66667	1.33333	0.66667	0	2	0	2	0	2.66667	0	1.33333	0	0	0	1.77778	1.33333	0.88889
c21192.graph_c0|orf1	0	0	2.4	1.6	0	0	0.66667	1.33333	0.8	1.2	1	1	1.2	0.8	1.2	0.8	2	0	1.5	0	1.5	1	1	0.33333	2.66667	1	0	0.5	1.5	1.6	0.4	0	1.71429	0.57143	1.71429	0.90909	1.09091	0.5	1.5	0.8	1.6	0.8	0.8	1.33333	0.66667	0	2.66667	1.33333	0
c21194.graph_c0|orf1	1.71429	0	2.28571	0	1.33333	0.66667	1.5	0.5	0.8	1.2	0.75	1.25	1.09091	1.09091	1.09091	0.72727	1.33333	0.66667	1.05882	0.88235	1.05882	1	1	0.8	0.8	0.8	1.6	0.72727	1.27273	1	1	0	2	2	0	2	0	1.5	0.5	0	0	0	0	1.6	0.4	1	1.5	0	1.5
c21200.graph_c0|orf1	1	1	1	1	1	1	1.28571	0.71429	0.5	1.5	1.6	0.4	0.66667	0	1.33333	2	0.66667	1.33333	1.33333	1	0.66667	1.26316	0.73684	1.09091	0.36364	0.36364	2.18182	0.5	1.5	1.2	0.8	1.14286	0.85714	1.42857	0.57143	1.14286	0.85714	1.6	0.4	0	0	0	4	0	2	1.71429	0.57143	1.14286	0.57143
c21203.graph_c0|orf1	0.57143	0	1.71429	1.71429	0.5	1.5	0.88889	1.11111	1.5	0.5	0	0	0.72727	0.72727	1.45455	1.09091	0	2	0.375	0.75	1.875	0.4	1.6	0.28571	2	1.71429	0	0	2	1	1	0.5	2	0	1.5	0.66667	1.33333	0.5	1.5	0	1	2	1	0	2	0.66667	1.33333	0.66667	1.33333
c21204.graph_c0|orf1	0	0.66667	2	1.33333	1	1	1.2	0.8	0.6	1.4	1.71429	0.28571	0	0.66667	1.33333	2	0.4	1.6	1.875	0	1.125	1.09091	0.90909	0.66667	0.66667	0.88889	1.77778	0.5	1.5	0.5	1.5	2.66667	0.44444	0.88889	0	2	0	1.5	0.5	0	0	0	0	0	0	0.8	1.6	1.6	0
c21207.graph_c0|orf1	1.51351	0.21622	1.51351	0.75676	0.4	1.6	0.83333	1.16667	0.88889	1.11111	0.36364	1.63636	1	0	0.75	2.25	1.5	0.5	0.375	0.1875	2.4375	0.55172	1.44828	0.21053	1.26316	1.89474	0.63158	0.2	1.8	1.2	0.8	1	1.33333	1.66667	0	0.90909	1.09091	0.92308	1.07692	0	1.33333	0	2.66667	1.42857	0.57143	0.53333	1.86667	0.53333	1.06667
c21210.graph_c0|orf1	0.66667	0	2.66667	0.66667	0	2	0.8	1.2	1.21739	0.78261	1	1	1.2	0	0.8	2	2	0	1.2	0.6	1.2	0.4	1.6	0.57143	1.14286	1.71429	0.57143	0	0	1.42857	0.57143	1.14286	0	1.14286	1.71429	0	2	1.2	0.8	2	1	1	0	1.75	0.25	0.4	2	1.2	0.4
c21210.graph_c1|orf1	1	0	3	0	0	0	0	2	1.33333	0.66667	0.5	1.5	0	0	4	0	1.5	0.5	0.6	0.6	1.8	0.8	1.2	0.5	0.5	2.5	0.5	2	0	2	0	0	4	0	0	0.57143	1.42857	1.11111	0.88889	0.8	0.8	0.8	1.6	1.71429	0.28571	0	1.5	1.5	1
c21211.graph_c0|orf1	2.56	0	0.96	0.48	1	1	1.28571	0.71429	0.33333	1.66667	1.42857	0.57143	0.3871	0.64516	0.64516	2.32258	0.66667	1.33333	1.5	1.05	0.45	1.45098	0.54902	0.30769	0.76923	0.61538	2.30769	0.46154	1.53846	0.71429	1.28571	2	0.5	1	0.5	1.44444	0.55556	1.55556	0.44444	2	0.5	0	1.5	1	1	1.17647	0.47059	0.47059	1.88235
c21213.graph_c0|orf1	2	0	1	1	2	0	0.92308	1.07692	1.04	0.96	1.33333	0.66667	1	1	0	2	0.33333	1.66667	2.18182	0.54545	0.27273	1.35484	0.64516	0.72727	0.72727	1.45455	1.09091	0.88889	1.11111	1.06667	0.93333	0	0	2	2	1.11111	0.88889	1	1	1.33333	0	0	2.66667	0.4	1.6	1	0.66667	0.33333	2
c21221.graph_c0|orf1	1.17647	0.23529	1.17647	1.41176	1.33333	0.66667	1.57143	0.42857	0.5	1.5	1.41176	0.58824	1.75	1	1	0.25	0.46154	1.53846	1.30435	1.04348	0.65217	1.4375	0.5625	1.09091	0.36364	0.72727	1.81818	0.7	1.3	0.85714	1.14286	2	0.22222	1.33333	0.44444	1.38462	0.61538	2	0	2.66667	0.66667	0	0.66667	1.4	0.6	2.5	0.5	0.33333	0.66667
c21222.graph_c0|orf1	0.75	0.75	2.5	0	0.66667	1.33333	0	2	1.27273	0.72727	0	2	1.14286	0.28571	1.14286	1.42857	1.33333	0.66667	1.125	1.125	0.75	0.44444	1.55556	0.66667	1.5	1.33333	0.5	0.4	1.6	1.33333	0.66667	1.84615	0.92308	0.30769	0.92308	1.11111	0.88889	0.61538	1.38462	1.26316	1.05263	0.63158	1.05263	1.5	0.5	0.53333	1.6	1.86667	0
c21223.graph_c0|orf1	1.5	0.5	0.5	1.5	0.4	1.6	1.33333	0.66667	0.33333	1.66667	0.5	1.5	2.22222	0	0.44444	1.33333	2	0	1.2	0.3	1.5	1.33333	0.66667	1.6	1.6	0.8	0	0	2	1	1	1	2	1	0	0	2	0.57143	1.42857	0	1	3	0	1	1	2.33333	0.33333	0.66667	0.66667
c21224.graph_c0|orf2	1.2	0.4	0.8	1.6	0	2	0.4	1.6	1.66667	0.33333	0.8	1.2	0.61538	1.53846	0.92308	0.92308	1	1	0.6	0	2.4	2	0	0	0.92308	1.84615	1.23077	1	1	1.2	0.8	1.84615	0.30769	0.30769	1.53846	1.75	0.25	1	1	0	2	2	0	1	1	0.66667	2	0.66667	0.66667
c21227.graph_c0|orf1	0.70588	0	2.35294	0.94118	0.4	1.6	0.73684	1.26316	1.33333	0.66667	0.66667	1.33333	0.95238	0.7619	0.7619	1.52381	0.76923	1.23077	1.11111	0.66667	1.22222	1.04762	0.95238	0.34783	1.04348	1.04348	1.56522	0.61538	1.38462	1.14286	0.85714	1.11111	0.22222	0.88889	1.77778	1	1	0.8	1.2	1.77778	0.44444	0.88889	0.88889	1.42857	0.57143	1	1.4	0.4	1.2
c21229.graph_c0|orf1	2	0.4	0.4	1.2	1.6	0.4	1.33333	0.66667	0.5	1.5	0.90909	1.09091	0.36364	1.09091	0.72727	1.81818	0	2	0.875	1.375	0.75	1.29412	0.70588	0.30769	0.61538	1.84615	1.23077	0.875	1.125	0.63636	1.36364	1.6	0.8	0	1.6	0.83333	1.16667	1.33333	0.66667	0	1.33333	0	2.66667	1.33333	0.66667	1.45455	1.09091	0.36364	1.09091
c21230.graph_c0|orf1	0.7619	0.57143	1.71429	0.95238	0	0	0.5	1.5	1	1	0.4	1.6	0.61538	0.76923	1.38462	1.23077	1.5	0.5	0.81818	0.40909	1.77273	0.8	1.2	0.25	1.25	2.25	0.25	0.5	1.5	0.95652	1.04348	1.06667	0.26667	0.53333	2.13333	0.91892	1.08108	0.72727	1.27273	1.33333	0	2.66667	0	1.33333	0.66667	0	1.33333	0	2.66667
c21231.graph_c0|orf1	1.33333	0	0.66667	2	0.66667	1.33333	1.75	0.25	1	1	1.14286	0.85714	1	0	0	3	0	2	1.09091	1.09091	0.81818	1.53846	0.46154	0.44444	1.77778	1.33333	0.44444	1.2	0.8	1.14286	0.85714	0	2.66667	1.33333	0	0.8	1.2	2	0	0	0	4	0	0.66667	1.33333	1	1	1	1
c21232.graph_c0|orf1	1.5	0.5	0	2	1.33333	0.66667	1.33333	0.66667	0.5	1.5	0.8	1.2	2.66667	0	0	1.33333	0.8	1.2	1.5	0.85714	0.64286	1.14286	0.85714	1	1	0.5	1.5	0.4	1.6	1.05263	0.94737	2.66667	1.33333	0	0	0.88889	1.11111	1.6	0.4	1.33333	1.33333	0	1.33333	0	0	1.71429	0.85714	0.57143	0.85714
c21235.graph_c0|orf1	2	0.42857	1	0.57143	1	1	0.9	1.1	0.69565	1.30435	1	1	1.03226	0.51613	0.51613	1.93548	1.17647	0.82353	1.2	0.84	0.96	1.18519	0.81481	0.2	0.8	1.4	1.6	0.66667	1.33333	1.36	0.64	2.13333	1.06667	0.53333	0.26667	1.38462	0.61538	1.33333	0.66667	2	0	0	2	0.66667	1.33333	0.83333	1	0.5	1.66667
c21237.graph_c0|orf1	0.44444	0.44444	1.33333	1.77778	0.66667	1.33333	0.8	1.2	0.61538	1.38462	0.36364	1.63636	1.2	1.2	1.2	0.4	1.81818	0.18182	1.07143	0.21429	1.71429	1.06667	0.93333	0	1.14286	2.28571	0.57143	0	2	1.66667	0.33333	0	2.5	1	0.5	0.5	1.5	0.66667	1.33333	2	0	0	2	1.2	0.8	1.14286	2.28571	0.57143	0
c21239.graph_c0|orf1	1.71429	0	0.57143	1.71429	0	0	1.8	0.2	1	1	1	1	1.33333	0.44444	0.44444	1.77778	0	2	1.33333	1	0.66667	1	1	0	1	1	2	1	1	0.4	1.6	1.14286	0.57143	2.28571	0	0.8	1.2	1.33333	0.66667	1.33333	0	0	2.66667	0.66667	1.33333	1.66667	1	0	1.33333
c21242.graph_c0|orf1	0.92308	0	1.84615	1.23077	1.11111	0.88889	1.46667	0.53333	0.69565	1.30435	1.25	0.75	1.25	0.5	0.5	1.75	1	1	1.22727	0.54545	1.22727	0.93333	1.06667	0.83333	0.83333	0.83333	1.5	0.66667	1.33333	0.70588	1.29412	2.5	0	0.5	1	1.27273	0.72727	1.09091	0.90909	4	0	0	0	0.4	1.6	1.8	1	0.4	0.8
c21242.graph_c1|orf1	1.53846	0	0.61538	1.84615	0.85714	1.14286	1.09091	0.90909	0.94118	1.05882	1.09091	0.90909	0.8	0.4	0	2.8	0.33333	1.66667	1.36364	0.81818	0.81818	1.7	0.3	0.75	0.5	1	1.75	1	1	0.875	1.125	2.90909	0.36364	0.36364	0.36364	0.83333	1.16667	1.5	0.5	2.66667	0	1.33333	0	0.90909	1.09091	1.09091	1.09091	0.36364	1.45455
c21244.graph_c0|orf1	2.66667	0.44444	0.22222	0.66667	0	2	1.27273	0.72727	0.5	1.5	1.45455	0.54545	1.6	0	0.4	2	0.5	1.5	1.09091	1.63636	0.27273	1	1	0.66667	0.33333	1.33333	1.66667	0	2	1	1	2	0	1.33333	0.66667	0.5	1.5	2	0	2.66667	0	1.33333	0	0.4	1.6	0.72727	1.45455	0.72727	1.09091
c21247.graph_c0|orf1	1.05263	0.42105	0.84211	1.68421	0.36364	1.63636	1.36	0.64	0.46154	1.53846	1.38462	0.61538	0.8	0.53333	0.8	1.86667	2	0	1.77273	0.68182	0.54545	1.33333	0.66667	0.33333	0	2.33333	1.33333	0.57143	1.42857	0.66667	1.33333	2.28571	0.57143	0.57143	0.57143	1.14286	0.85714	1	1	0	4	0	0	0.4	1.6	2	0.4	0.4	1.2
c21248.graph_c0|orf1	1.23077	0.30769	0.61538	1.84615	2	0	1.14286	0.85714	0.72	1.28	1.47368	0.52632	1.10345	0.41379	0.55172	1.93103	0.2	1.8	1.2	1.2	0.6	1.46154	0.53846	0.59259	0.74074	1.18519	1.48148	0.66667	1.33333	0.33333	1.66667	2.28571	0.28571	1.42857	0	1	1	1.46667	0.53333	1	1	1	1	1.11111	0.88889	2.2	0.8	0	1
c21250.graph_c0|orf1	0.44444	0.88889	1.77778	0.88889	0.66667	1.33333	1.06667	0.93333	0.94118	1.05882	0.66667	1.33333	1.66667	0	0.66667	1.66667	0.5	1.5	1.66667	0	1.33333	1	1	0	1.33333	1.77778	0.88889	0.44444	1.55556	0.85714	1.14286	0.5	1.5	1.16667	0.83333	0.88889	1.11111	1.09091	0.90909	2	0.5	0.5	1	1.5	0.5	1	1.16667	1.16667	0.66667
c21253.graph_c0|orf1	1.63636	0.18182	0.90909	1.27273	0	2	0.77778	1.22222	0.90909	1.09091	0.4	1.6	0.92308	0.30769	0.61538	2.15385	1.25	0.75	0	0	3	1.16667	0.83333	0	1.33333	2	0.66667	0	2	1.33333	0.66667	1.11628	1.11628	1.11628	0.65116	1.2	0.8	1.25926	0.74074	0.5	2	0	1.5	0.73684	1.26316	1.09091	0.81818	1.27273	0.81818
c21255.graph_c0|orf1	0.61538	0	2.15385	1.23077	0	2	0.88889	1.11111	0	2	1.33333	0.66667	1.33333	0.33333	1	1.33333	2	0	0.5625	1.125	1.3125	1.14286	0.85714	0	0.66667	2	1.33333	0	2	1	1	0.8	0.8	1.6	0.8	1	1	1.5	0.5	0	0	0	4	0.66667	1.33333	4	0	0	0
c21258.graph_c0|orf1	1.53846	0	0.92308	1.53846	0	0	0.66667	1.33333	1	1	0	2	1.01961	0	0.31373	2.66667	2	0	3	0	0	1	1	0	1	1	2	0	2	0.8	1.2	1.64706	0.47059	1.41176	0.47059	1.6	0.4	1.66667	0.33333	0	1.33333	0	2.66667	2	0	2	0	0	2
c21259.graph_c0|orf1	0.85714	0.57143	1.71429	0.85714	0	0	0.22222	1.77778	1.8	0.2	0.16667	1.83333	0.8	0.4	1.4	1.4	1.75	0.25	0	1.28571	1.71429	0.6	1.4	0.36364	1.81818	1.45455	0.36364	0	0	1.38462	0.61538	0.95238	1.71429	0.95238	0.38095	0.33333	1.66667	0.66667	1.33333	2.18182	0	1.09091	0.72727	1.42857	0.57143	0.16667	2.33333	0.66667	0.83333
c21259.graph_c1|orf1	0.69565	0.34783	2.43478	0.52174	0.33333	1.66667	0.42105	1.57895	1.33333	0.66667	0.30769	1.69231	0.66667	0.66667	1.77778	0.88889	1.29412	0.70588	0.96	0.72	1.32	0.51429	1.48571	0.2	1.7	1.3	0.8	0	2	1.33333	0.66667	0.8	1.44	1.12	0.64	0.47619	1.52381	0.31579	1.68421	0.5	1.5	1.5	0.5	1	1	0.14286	2.28571	1.14286	0.42857
c21262.graph_c0|orf1	1.6	0	1.6	0.8	1	1	0.66667	1.33333	0.88889	1.11111	0.6	1.4	0.66667	0.66667	1.33333	1.33333	1.14286	0.85714	0.3	1.2	1.5	1.42857	0.57143	0.4	1.6	2	0	0.28571	1.71429	1	1	0.88889	1.77778	1.33333	0	0.88889	1.11111	1	1	0	4	0	0	1	1	0.57143	2.28571	0.57143	0.57143
c21263.graph_c0|orf1	0.44444	0.44444	2.22222	0.88889	0	2	1.09091	0.90909	1.27273	0.72727	0	2	1.6	0.8	0.8	0.8	2	0	0	0	3	0.36364	1.63636	0	3	0	1	0	2	1.4	0.6	0.8	2.4	0	0.8	0.5	1.5	0.4	1.6	1	3	0	0	1	1	0	1.14286	1.71429	1.14286
c21265.graph_c0|orf1	0.94118	0.23529	1.88235	0.94118	1.2	0.8	0.92857	1.07143	0.54054	1.45946	1.42857	0.57143	1	1	1	1	1.11111	0.88889	0.91304	1.56522	0.52174	1.12821	0.87179	0	1.21739	1.73913	1.04348	1	1	1.33333	0.66667	1.63636	0.54545	1.27273	0.54545	1.05882	0.94118	1.14286	0.85714	2.22222	0.44444	1.33333	0	0.76923	1.23077	1.47368	0.63158	0.63158	1.26316
c21265.graph_c0|orf2	0.57143	0	0	3.42857	0	0	0	2	2	0	0.75	1.25	1.05263	0.63158	0.63158	1.68421	1.66667	0.33333	0	0.75	2.25	0	0	0	4	0	0	0	2	1	1	0.85714	0.28571	2	0.85714	1	1	0.66667	1.33333	0	0.8	0.8	2.4	1	1	0	2	0	2
c21266.graph_c0|orf1	0.8	0	1.6	1.6	1.33333	0.66667	1.2	0.8	0.28571	1.71429	0.8	1.2	1	0	1.5	1.5	0	0	1	0	2	0.4	1.6	0	2	1.33333	0.66667	2	0	1.42857	0.57143	0	2	2	0	1.33333	0.66667	1.6	0.4	0	0	2	2	0	2	0.28571	0.85714	1.42857	1.42857
c21266.graph_c1|orf1	1.09091	0.36364	2.18182	0.36364	0.5	1.5	1	1	0.22222	1.77778	1.25	0.75	1.66667	0	0.33333	2	0	0	1.8	0.6	0.6	1.33333	0.66667	0	1.6	1.6	0.8	0.36364	1.63636	1.11111	0.88889	2.4	0.8	0	0.8	1.2	0.8	1.33333	0.66667	4	0	0	0	1.5	0.5	1.45455	0.72727	0.72727	1.09091
c21270.graph_c0|orf1	1	1	1	1	0.54545	1.45455	0	2	1	1	0.8	1.2	1.14286	0	2.85714	0	2	0	0.5	0.25	2.25	1.09091	0.90909	0	1.33333	2.66667	0	0	2	1.5	0.5	0.57143	1.14286	0	2.28571	1	1	1.6	0.4	0	2	1	1	1	1	1.09091	1.09091	1.09091	0.72727
c21271.graph_c0|orf1	2	0.5	0.5	1	0	0	2	0	0.85714	1.14286	0.66667	1.33333	0	0	0	4	0	2	2.4	0.6	0	1.33333	0.66667	0	1	2	1	0.4	1.6	0.8	1.2	2.4	0.8	0.8	0	1.6	0.4	0.66667	1.33333	0	0	0	0	1.33333	0.66667	4	0	0	0
c21272.graph_c0|orf1	1.2	0	1.2	1.6	0.76923	1.23077	1.14286	0.85714	0.36364	1.63636	1.25	0.75	0.88889	0.44444	0.44444	2.22222	1	1	0.92308	0.69231	1.38462	1.17647	0.82353	0.33333	0.33333	1.33333	2	1	1	0.88889	1.11111	0.66667	0	2.66667	0.66667	1	1	1.5	0.5	0	0	4	0	0.85714	1.14286	0.88889	1.33333	1.33333	0.44444
c21277.graph_c0|orf1	1.33333	0	1.33333	1.33333	0.8	1.2	0.28571	1.71429	1.07692	0.92308	1	1	0.72727	0.72727	1.45455	1.09091	1	1	0.375	1.5	1.125	1.55556	0.44444	0.44444	1.77778	0.88889	0.88889	0.66667	1.33333	0.90909	1.09091	1.14286	1.14286	0.57143	1.14286	0.83333	1.16667	0.75	1.25	0	0	0	0	2	0	1	0.66667	1.66667	0.66667
c21281.graph_c0|orf1	1.14286	0	1.71429	1.14286	1.33333	0.66667	1.04	0.96	1	1	0.36364	1.63636	1.23077	0.76923	0.76923	1.23077	0	0	0.21429	0.21429	2.57143	0.6	1.4	0.30769	1.84615	1.53846	0.30769	0	2	1.14286	0.85714	0.72727	1.45455	1.09091	0.72727	0.85714	1.14286	0.83333	1.16667	0	0	4	0	1	1	1.71429	1.71429	0	0.57143
c21289.graph_c0|orf1	1.33333	0	2.66667	0	0	2	1.66667	0.33333	0.57143	1.42857	1.6	0.4	0.70588	0.23529	1.88235	1.17647	0	2	2.1	0.6	0.3	1.23077	0.76923	0.8	0	1.6	1.6	1.33333	0.66667	1.4	0.6	1.6	0.8	0	1.6	2	0	2	0	2	0	2	0	0.66667	1.33333	0	0.66667	1.33333	2
c21290.graph_c0|orf1	0.8	0	0	3.2	0	2	1.33333	0.66667	1.33333	0.66667	2	0	1.33333	0	1.33333	1.33333	0	2	0	3	0	1.05882	0.94118	0.28571	0.28571	1.71429	1.71429	0	2	1	1	2.13333	1.33333	0.26667	0.26667	0.8	1.2	1	1	0	0	0	0	1	1	1	2	0	1
c21291.graph_c0|orf1	1.33333	0	0	2.66667	0	2	2	0	0.28571	1.71429	1.2	0.8	0.5	0	0.5	3	0	0	1.71429	0.42857	0.85714	1.71429	0.28571	0	1.33333	0	2.66667	0.85714	1.14286	0.36364	1.63636	3	0	1	0	2	0	1.33333	0.66667	0	0	4	0	1	1	2.5	0	0.5	1
c21294.graph_c0|orf1	1.33333	0.22222	0.88889	1.55556	0.33333	1.66667	1.30435	0.69565	0.25806	1.74194	0.72727	1.27273	1	0.28571	1.42857	1.28571	0.70588	1.29412	1.92857	0.21429	0.85714	1.17647	0.82353	0.36364	1.81818	0.72727	1.09091	0.5	1.5	0.18182	1.81818	2.4	0.26667	1.06667	0.26667	1	1	1.22222	0.77778	1.33333	1.33333	1.33333	0	0.5	1.5	1.4	1	0.2	1.4
c21295.graph_c0|orf3	0.17391	2.26087	1.3913	0.17391	0	2	0	2	2	0	0.22222	1.77778	0.23529	0.70588	2.58824	0.47059	2	0	0	0	3	0	2	0	2	1.42857	0.57143	0	2	1.66667	0.33333	0	2.66667	0.26667	1.06667	0	2	0	2	0	1.71429	2.28571	0	2	0	0	2.4	1.6	0
c21297.graph_c1|orf1	1.33333	1.33333	0.66667	0.66667	2	0	1.66667	0.33333	0.28571	1.71429	1.33333	0.66667	0	0	0	0	0	2	2.4	0.3	0.3	1.42857	0.57143	0	0	1	3	0	2	0.57143	1.42857	0	0	4	0	1.66667	0.33333	1.5	0.5	2	1.33333	0	0.66667	1	1	3.2	0	0.8	0
c21299.graph_c0|orf3	1.5	1.5	0.5	0.5	0.66667	1.33333	0.75	1.25	1.66667	0.33333	2	0	1.2	0.4	0.4	2	2	0	2.57143	0	0.42857	0.5	1.5	0	0.36364	1.81818	1.81818	0	2	1.5	0.5	0.8	0.8	1.6	0.8	1	1	1.25	0.75	0	0	0	0	1.33333	0.66667	0	0.8	0.8	2.4
c21301.graph_c0|orf1	1.75	0.25	1	1	1.33333	0.66667	0.90909	1.09091	0	2	2	0	1.6	0	1.2	1.2	1.2	0.8	1	0.75	1.25	1.27273	0.72727	0.66667	0.66667	1.66667	1	1.33333	0.66667	0.25	1.75	1.33333	0	1.33333	1.33333	1.5	0.5	1	1	1	1	0	2	2	0	0.4	1.2	1.2	1.2
c21303.graph_c0|orf1	0.61538	2.15385	0.92308	0.30769	1.2	0.8	1.14286	0.85714	1.03704	0.96296	1.07692	0.92308	1.53846	0.30769	1.23077	0.92308	1.14286	0.85714	0.9	0.9	1.2	0.94737	1.05263	0.4	2	1.2	0.4	0.61538	1.38462	0.75	1.25	0.8	0.4	0.8	2	0.77778	1.22222	1.375	0.625	0.8	0	0.8	2.4	0	2	1.09091	0.36364	1.09091	1.45455
c21305.graph_c0|orf1	0.4	2	1.2	0.4	0	2	1.2	0.8	0.44444	1.55556	0	2	1.23077	0.92308	1.23077	0.61538	0.66667	1.33333	1.5	0	1.5	0.75	1.25	1	1	1	1	0	2	0.33333	1.66667	0	0.66667	1.66667	1.66667	0	2	0.66667	1.33333	0.75	1.5	0.25	1.5	2	0	1.33333	0.53333	1.86667	0.26667
c21307.graph_c0|orf1	1.77778	0.44444	0.44444	1.33333	0.58824	1.41176	1	1	0.93333	1.06667	1.25	0.75	0.92308	0.30769	0.92308	1.84615	0.94737	1.05263	1.15385	1.15385	0.69231	1.44444	0.55556	1	1	0.66667	1.33333	1.11111	0.88889	0.75	1.25	2.18182	0	1.45455	0.36364	1.8	0.2	1.55556	0.44444	1.77778	0.44444	0	1.77778	1.14286	0.85714	2	0.6	0.4	1
c21312.graph_c0|orf1	0.61538	0.61538	1.23077	1.53846	0.66667	1.33333	0.5	1.5	0.66667	1.33333	0	2	0	0.8	0.8	2.4	1	1	3	0	0	1.5	0.5	0	1.2	2.4	0.4	0	2	1.25	0.75	0	2	2	0	0	0	2	0	0	0	0	0	1	1	0	2.5	1	0.5
c21312.graph_c1|orf1	0.53333	0.53333	2.13333	0.8	0.5	1.5	0.46154	1.53846	0.6	1.4	0	0	0.61538	0.92308	0.92308	1.53846	1.6	0.4	0	0	3	0.6	1.4	0.61538	1.23077	1.84615	0.30769	0.66667	1.33333	2	0	0	2	1	1	0	2	0	2	4	0	0	0	0	2	2	0	2	0
c21312.graph_c2|orf2	0	0	2	2	2	0	0.28571	1.71429	0.75	1.25	0	0	0	0	1.33333	2.66667	2	0	0	0	3	1.46667	0.53333	0	2	2	0	0	0	1.86667	0.13333	1	1	1	1	1.2	0.8	1.33333	0.66667	0	2.66667	0	1.33333	1.5	0.5	2.85714	0.57143	0.57143	0
c21316.graph_c0|orf1	1.23077	0	1.23077	1.53846	0.57143	1.42857	0.75	1.25	1	1	0.55556	1.44444	0.88889	0	1.33333	1.77778	1	1	0.45	0.45	2.1	1	1	0	1.5	2	0.5	0.28571	1.71429	1.42857	0.57143	1.33333	0	2	0.66667	1	1	0.8	1.2	0	0	0	0	1.5	0.5	0.44444	0.88889	0.44444	2.22222
c21317.graph_c0|orf1	0.72727	0.36364	1.45455	1.45455	0.54545	1.45455	0.25	1.75	0.66667	1.33333	1	1	1.33333	0.44444	1.33333	0.88889	2	0	0.85714	0	2.14286	0.25	1.75	0	0.36364	2.54545	1.09091	0.5	1.5	1.375	0.625	0.72727	0.72727	1.09091	1.45455	0.5	1.5	2	0	0	0	0	4	2	0	0.57143	1.14286	0.57143	1.71429
c21318.graph_c0|orf1	1	0.33333	1.16667	1.5	1	1	1	1	0.78571	1.21429	1	1	1.18519	0.44444	0.74074	1.62963	0.66667	1.33333	1.2	0.825	0.975	1.15	0.85	0.47059	1.41176	2.11765	0	0.84211	1.15789	0.76923	1.23077	2.54545	0.36364	0.72727	0.36364	0.8	1.2	0.93333	1.06667	0.66667	0.66667	0.66667	2	1.2	0.8	1.89474	1.05263	0	1.05263
c21321.graph_c0|orf1	1.14286	0.57143	1.71429	0.57143	0.66667	1.33333	1	1	0	2	1.33333	0.66667	0.8	0.8	0.8	1.6	0.33333	1.66667	1	0.5	1.5	0.72727	1.27273	0.8	0.8	0.8	1.6	0	2	1	1	1.33333	0.88889	1.33333	0.44444	1.5	0.5	1.2	0.8	0	2	0	2	2	0	0	0	0	4
c21322.graph_c0|orf1	0	0	2.4	1.6	0	0	0.28571	1.71429	0.83333	1.16667	0	2	0	1.5	1	1.5	0.66667	1.33333	0.54545	1.09091	1.36364	0.93333	1.06667	0.57143	1.71429	1.42857	0.28571	0.66667	1.33333	2	0	2.66667	1.33333	0	0	0.5	1.5	1.5	0.5	0	0	0	0	1.2	0.8	0	2	2	0
c21325.graph_c0|orf1	1.06667	0.53333	1.86667	0.53333	1	1	1.4	0.6	1.4	0.6	1	1	1.33333	0.57143	0.95238	1.14286	1	1	2.25	0	0.75	0.66667	1.33333	0.57143	0.57143	2.28571	0.57143	0.66667	1.33333	0.6	1.4	2.85714	0.57143	0.28571	0.28571	0.78571	1.21429	1.6	0.4	0	0	0	4	0.625	1.375	1.33333	1.04762	0.47619	1.14286
c21332.graph_c0|orf1	1.5	0	0.5	2	2	0	1.26316	0.73684	0.28571	1.71429	1.2	0.8	0.8	0.4	0.8	2	0.66667	1.33333	2.14286	0.42857	0.42857	1.09091	0.90909	0	1	2	1	0.28571	1.71429	0.66667	1.33333	0	0.8	2.4	0.8	2	0	0.4	1.6	1.33333	0	1.33333	1.33333	0.8	1.2	0.57143	0.57143	0.57143	2.28571
c21332.graph_c1|orf1	3.2	0	0	0.8	2	0	1.85714	0.14286	0	2	2	0	0	0	1.33333	2.66667	1.33333	0.66667	2.14286	0.85714	0	1	1	0	2.66667	1.33333	0	1	1	0.66667	1.33333	1.14286	1.14286	1.71429	0	0.44444	1.55556	1.33333	0.66667	0	0	0	0	0	2	1.71429	0.57143	0	1.71429
c21341.graph_c0|orf1	0.5	0.5	1.5	1.5	0	0	2	0	0.85714	1.14286	1.2	0.8	1.33333	0	1.33333	1.33333	0.5	1.5	0.75	0.75	1.5	1.2	0.8	0	1.2	1.2	1.6	0.8	1.2	0	2	1.33333	0	2.66667	0	0.5	1.5	0	0	0	0	0	0	1	1	1.71429	0	1.14286	1.14286
c21342.graph_c0|orf1	2.11765	0.23529	0.47059	1.17647	1.33333	0.66667	1.90909	0.09091	0.95652	1.04348	0.85714	1.14286	1.33333	0	1.14286	1.52381	0.54545	1.45455	1.66667	0.66667	0.66667	1	1	0.5	1.75	0.5	1.25	0.5	1.5	1.625	0.375	0.48	0.8	1.76	0.96	1.10526	0.89474	1.5	0.5	0	0	0	4	0.83333	1.16667	1.2093	0.83721	0.46512	1.48837
c21345.graph_c0|orf1	0.95238	0.57143	1.14286	1.33333	1.5	0.5	1.2	0.8	0.57143	1.42857	1.5	0.5	0	0.5	2	1.5	1.33333	0.66667	1.63636	1.09091	0.27273	0.72727	1.27273	0.33333	2	1	0.66667	0.85714	1.14286	0.4	1.6	0.86957	0.86957	1.21739	1.04348	0.66667	1.33333	2	0	4	0	0	0	0.85714	1.14286	0.64	1.28	1.12	0.96
c21347.graph_c0|orf2	2.11765	0.23529	1.64706	0	0.66667	1.33333	0.66667	1.33333	1.29412	0.70588	0.42857	1.57143	0.28571	0.85714	1.71429	1.14286	1.2	0.8	0.4	0.6	2	0.10526	1.89474	0	1.25	2.25	0.5	0	2	1.71429	0.28571	1	1.5	1.5	0	0	2	1.27273	0.72727	0	2	0.66667	1.33333	1.71429	0.28571	0.44444	0.88889	1.33333	1.33333
c21347.graph_c0|orf1	1.41176	0.94118	0.47059	1.17647	1	1	1.2	0.8	0.55556	1.44444	0.28571	1.71429	0.30769	0.61538	2.15385	0.92308	0.66667	1.33333	0.75	0.75	1.5	0.92308	1.07692	0.25806	1.03226	0.64516	2.06452	2	0	0.5	1.5	1.53846	0.92308	1.23077	0.30769	0.95238	1.04762	1.25	0.75	2	0.66667	0.66667	0.66667	1.45455	0.54545	0.4	1	0	2.6
c21350.graph_c0|orf1	1.6	0.8	1.6	0	0.75	1.25	1.11111	0.88889	0.54545	1.45455	0.66667	1.33333	1.33333	0.66667	1.33333	0.66667	0	0	1.5	0.75	0.75	1.5	0.5	0	0	0	0	0.5	1.5	1	1	1.66667	1	1	0.33333	1.33333	0.66667	1.14286	0.85714	4	0	0	0	1.33333	0.66667	1.33333	1	1	0.66667
c21351.graph_c0|orf1	1.86667	0.53333	0.53333	1.06667	1.06667	0.93333	1.1875	0.8125	0.64	1.36	1	1	0.46154	0.15385	0.92308	2.46154	1.09091	0.90909	1.3125	0.375	1.3125	1.28205	0.71795	0.70588	0.70588	0.47059	2.11765	1.2	0.8	1.05263	0.94737	1.81818	0	1.45455	0.72727	1.6	0.4	1.09091	0.90909	1	1	2	0	0.85714	1.14286	1.21739	0.52174	1.04348	1.21739
c21353.graph_c0|orf2	1.71429	0	1.14286	1.14286	0.66667	1.33333	1.5	0.5	1.33333	0.66667	1	1	1.33333	0	1.33333	1.33333	1	1	1.5	0	1.5	1.27273	0.72727	1.06667	1.06667	0.53333	1.33333	0	2	0.85714	1.14286	2	0	2	0	1.5	0.5	2	0	2.66667	1.33333	0	0	2	0	2	0	0	2
c21356.graph_c0|orf1	0	0.72727	2.90909	0.36364	0	2	1.25	0.75	0.72727	1.27273	0.18182	1.81818	1.14286	0	2.28571	0.57143	2	0	0.9	0.3	1.8	0.66667	1.33333	0	1.81818	2.18182	0	0.33333	1.66667	1.6	0.4	0.70588	0.70588	0.23529	2.35294	0	2	1.2	0.8	2	0	0	2	1.14286	0.85714	0.8	0.8	1.6	0.8
c21358.graph_c0|orf1	1.33333	0.88889	0	1.77778	1.77778	0.22222	1.52941	0.47059	0.72	1.28	1.42857	0.57143	0.5	0	1.5	2	0.75	1.25	2.08696	0.52174	0.3913	1.44444	0.55556	0.25	0.75	1.5	1.5	0.75	1.25	0.875	1.125	1.33333	0.26667	2.4	0	1.66667	0.33333	1.42857	0.57143	0	2	1	1	0.85714	1.14286	1.41176	0.47059	0.47059	1.64706
c21360.graph_c0|orf3	0.66667	0.66667	2.66667	0	0	0	0	2	1.66667	0.33333	1	1	1	1	2	0	2	0	0	0	3	0.18182	1.81818	0	0.8	3.2	0	0	0	1.66667	0.33333	0.8	0.8	1.6	0.8	2	0	0	2	0	2.46154	0.61538	0.92308	0	0	0	3	0	1
c21365.graph_c0|orf1	2.85714	0	0.28571	0.85714	0.66667	1.33333	1.44	0.56	0.625	1.375	1.63636	0.36364	1.45455	1.09091	0.36364	1.09091	0.57143	1.42857	1.23529	0.88235	0.88235	1.44828	0.55172	0.44444	0.88889	1.33333	1.33333	1.2	0.8	0.42105	1.57895	1.33333	0	2.66667	0	1.6	0.4	1.25	0.75	2	0	0	2	1	1	1.46667	0.93333	0	1.6
c21370.graph_c0|orf1	0.55556	0.44444	1.77778	1.22222	0	2	0.8	1.2	0.76923	1.23077	0.4	1.6	1.27273	1.27273	0.72727	0.72727	1.5	0.5	0.9	0.3	1.8	0.43478	1.56522	0.12903	1.93548	1.67742	0.25806	0	2	1.52941	0.47059	0.47059	1.64706	0.70588	1.17647	0.58824	1.41176	0.5	1.5	2.66667	0	1.33333	0	0.8	1.2	0.58824	1.41176	1.29412	0.70588
c21371.graph_c0|orf1	0.36364	1.09091	1.09091	1.45455	0.66667	1.33333	0.18182	1.81818	0.70588	1.29412	0.85714	1.14286	0.57143	0.28571	0.85714	2.28571	1.33333	0.66667	1	0.33333	1.66667	0.84615	1.15385	1.33333	0.88889	1.33333	0.44444	0	2	1.27273	0.72727	1.06667	0	2.4	0.53333	0.8	1.2	0.6	1.4	0.88889	1.33333	1.33333	0.44444	1.6	0.4	1.42857	1.42857	0	1.14286
c21375.graph_c0|orf1	1.27273	0.18182	0.90909	1.63636	1.5	0.5	1.38462	0.61538	0.57143	1.42857	1.14286	0.85714	1.66667	0.33333	0	2	1	1	2	0.66667	0.33333	1.47368	0.52632	0.66667	0.33333	0.66667	2.33333	1.16667	0.83333	0.83333	1.16667	2	0	1.5	0.5	1.2	0.8	2	0	0	0	0	0	1.33333	0.66667	2	0.75	0.25	1
c21376.graph_c0|orf1	0.25	0.5	2.25	1	1.14286	0.85714	0.83333	1.16667	1.4	0.6	1	1	0.75	0.25	1.5	1.5	1.6	0.4	0.8	0.6	1.6	1	1	0.8	1.8	0.4	1	0.5	1.5	1.06667	0.93333	1.28	0.8	0.64	1.28	1.2	0.8	0.88889	1.11111	1.64706	1.17647	0.70588	0.47059	1	1	1	0.9	1.2	0.9
c21376.graph_c0|orf3	0	0.66667	2.66667	0.66667	0	2	0.25	1.75	1	1	0	2	0	1.33333	2.66667	0	1.5	0.5	0.75	0	2.25	0.4	1.6	0	2.66667	1.33333	0	0	2	0	2	0	1.6	0	2.4	0	2	0	2	2	2	0	0	2	0	0	1.14286	1.71429	1.14286
c21377.graph_c0|orf1	2.76923	0.30769	0.61538	0.30769	0	2	1	1	0	2	0.5	1.5	1.33333	0	0.44444	2.22222	1	1	0	0.75	2.25	1	1	0	1	3	0	1.33333	0.66667	2	0	1.23077	0.61538	1.53846	0.61538	0.88889	1.11111	1.33333	0.66667	2	0	2	0	0.57143	1.42857	1.66667	1	0.33333	1
c21378.graph_c0|orf1	0	0	1	3	0	0	1.42857	0.57143	0	0	1.14286	0.85714	0	0.5	0	3.5	1	1	0	3	0	1	1	0	0	0	0	0	2	1.33333	0.66667	0.28571	0.85714	2.28571	0.57143	1.58333	0.41667	0.66667	1.33333	0	0	0	0	1.33333	0.66667	1.6	0	0.8	1.6
c21384.graph_c0|orf1	1.25	0.25	0.5	2	1	1	1.2	0.8	0.8	1.2	0.66667	1.33333	0	0	0.88889	3.11111	1.5	0.5	0.75	0.75	1.5	1.18182	0.81818	0	2	1	1	0.54545	1.45455	1.375	0.625	0.90909	1.09091	0.90909	1.09091	0.71429	1.28571	1.27273	0.72727	2.4	0	0.8	0.8	0.44444	1.55556	0.66667	1.77778	0.44444	1.11111
c21387.graph_c0|orf1	1.66667	0	1.33333	1	2	0	1.5	0.5	0.66667	1.33333	1.11111	0.88889	0.53333	1.06667	0	2.4	0.85714	1.14286	1.875	0.375	0.75	1.4	0.6	0.72727	0.72727	1.09091	1.45455	0.75	1.25	0.83333	1.16667	1.71429	0.57143	0.57143	1.14286	1.33333	0.66667	0.83333	1.16667	2.28571	0.57143	1.14286	0	1.2	0.8	2.18182	0	0.72727	1.09091
c21387.graph_c0|orf2	2	0	0	2	1.33333	0.66667	1.42857	0.57143	0.33333	1.66667	0.8	1.2	1.6	0.4	0.8	1.2	0	2	1.5	0.375	1.125	0.90909	1.09091	0.26667	0.8	1.33333	1.6	0	2	1.2	0.8	1.71429	0.85714	1.42857	0	1.2	0.8	1.75	0.25	0	0	0	4	1.2	0.8	2.66667	0.33333	0	1
c21389.graph_c0|orf1	3.2	0	0.8	0	2	0	1.25	0.75	0.83333	1.16667	0	0	2	0	0	2	0	2	0	1.5	1.5	1.06667	0.93333	0.4	1.2	0.8	1.6	0	2	1.4	0.6	0	0	0	0	0.66667	1.33333	1.2	0.8	0	2.66667	1.33333	0	2	0	0.8	0.8	0.4	2
c21390.graph_c0|orf1	1.2	0	0.8	2	2	0	1.6	0.4	0.66667	1.33333	0.6	1.4	0	0	2	2	0.5	1.5	1.28571	1.07143	0.64286	1.06667	0.93333	0	0.72727	1.45455	1.81818	0.66667	1.33333	1	1	0	0	3	1	1	1	1.2	0.8	0	0	0	4	1.2	0.8	0.57143	0.57143	0.57143	2.28571
c21394.graph_c0|orf1	2	0.22222	0.66667	1.11111	0	2	1.71429	0.28571	0.4375	1.5625	1.33333	0.66667	1.33333	0	0.66667	2	0.5	1.5	1.26923	0.80769	0.92308	1.12941	0.87059	0.82759	0.55172	1.24138	1.37931	0.75862	1.24138	0.58537	1.41463	2.73684	0.21053	0.84211	0.21053	1.12821	0.87179	1.35714	0.64286	1.6	0.8	0	1.6	0.77778	1.22222	1.70213	0.76596	0.17021	1.3617
c21396.graph_c0|orf1	0.8	0	1.6	1.6	1	1	0.57143	1.42857	0.71429	1.28571	0	2	0	2	1.33333	0.66667	1	1	1.2	1.2	0.6	1	1	0	1.6	2.4	0	0	2	1	1	0	1	0	3	0	0	1.5	0.5	1.81818	1.09091	1.09091	0	1.6	0.4	0.8	1.06667	1.33333	0.8
c21397.graph_c0|orf1	2	0	1.33333	0.66667	0.66667	1.33333	1.55556	0.44444	0.22222	1.77778	0.4	1.6	0.28571	0.28571	0.85714	2.57143	1	1	1.15385	0.69231	1.15385	1.125	0.875	0.4	0.4	1.2	2	0.66667	1.33333	1	1	2.85714	0	1.14286	0	1.33333	0.66667	1.5	0.5	0	0	0	0	1.42857	0.57143	1.6	0.8	0	1.6
c21399.graph_c0|orf1	1.33333	1.33333	0	1.33333	1.33333	0.66667	1.33333	0.66667	0.71429	1.28571	1	1	2	0	2	0	0	0	0.75	0.75	1.5	1.33333	0.66667	0	3.33333	0	0.66667	0	2	2	0	0.53333	0.8	1.06667	1.6	1.75	0.25	1	1	1.33333	1.33333	1.33333	0	2	0	0.36364	0.72727	1.45455	1.45455
c21401.graph_c0|orf1	1.89474	0	1.78947	0.31579	0.33333	1.66667	1.23077	0.76923	0.77778	1.22222	0.875	1.125	1.07692	0.30769	0.61538	2	1.11111	0.88889	1.35	0	1.65	0.6	1.4	0	0.69565	1.21739	2.08696	0.16667	1.83333	0.96	1.04	1.8	0.6	1.4	0.2	1.29412	0.70588	1	1	0	0	0	0	2	0	0.85714	0.85714	0	2.28571
c21404.graph_c1|orf1	0	1.33333	1.77778	0.88889	0.75	1.25	0.57143	1.42857	1.36364	0.63636	0.16667	1.83333	0.85714	1	1.14286	1	2	0	0.8	0.2	2	0.57143	1.42857	0.13793	1.24138	2.06897	0.55172	0.2	1.8	1.33333	0.66667	0.21053	0.42105	0.63158	2.73684	0.28571	1.71429	0.63636	1.36364	2	1	1	0	1.73333	0.26667	0.63636	1.36364	1.54545	0.45455
c21406.graph_c0|orf1	0.8	0.4	1.4	1.4	1	1	0.72727	1.27273	1.2	0.8	0.90909	1.09091	1.05263	0.21053	1.05263	1.68421	2	0	0.85714	0.85714	1.28571	1.33333	0.66667	1	1	2	0	0	2	1.81818	0.18182	1	1	1	1	1.14286	0.85714	0.75	1.25	1.33333	2	0.66667	0	1	1	0.25	1	1	1.75
c21411.graph_c0|orf1	0.72727	0	3.27273	0	0	2	0.33333	1.66667	1.81818	0.18182	0.5	1.5	2.28571	0	1.71429	0	2	0	0	0	3	0	2	0	0.30769	3.38462	0.30769	0	2	1.5	0.5	0	3.42857	0.57143	0	0	2	0	2	0.57143	1.71429	0	1.71429	2	0	0	4	0	0
c21412.graph_c0|orf1	1.2	0.2	1.2	1.4	1	1	1.46667	0.53333	0.875	1.125	1.41667	0.58333	1	0.66667	0.66667	1.66667	1.14286	0.85714	1.89474	0.78947	0.31579	1.5	0.5	0	0	1.77778	2.22222	1.14286	0.85714	0.8	1.2	2.13333	0.8	0.26667	0.8	1.09091	0.90909	1	1	4	0	0	0	0.88889	1.11111	1.07692	1.23077	0.61538	1.07692
c21414.graph_c0|orf1	1.33333	0.26667	1.06667	1.33333	1	1	1.45455	0.54545	0.93333	1.06667	0.61538	1.38462	1.42857	0.28571	0	2.28571	1.09091	0.90909	1.125	0.375	1.5	1.14286	0.85714	0.18182	1.27273	1.45455	1.09091	0.66667	1.33333	0.75	1.25	1.33333	0.44444	1.33333	0.88889	1.2	0.8	0.66667	1.33333	1.33333	2.66667	0	0	0.85714	1.14286	1.14286	1.33333	0.7619	0.7619
c21416.graph_c0|orf1	1.6	1.6	0.8	0	0.83333	1.16667	0.22222	1.77778	0.5	1.5	0.44444	1.55556	0	1	1.5	1.5	2	0	1.33333	1	0.66667	0.4	1.6	0.88889	0.44444	0.88889	1.77778	0.8	1.2	1.55556	0.44444	0.66667	2	0.66667	0.66667	0	2	0.57143	1.42857	0	0	0	0	1	1	0	1.77778	0.88889	1.33333
c21420.graph_c0|orf1	0.88889	0.88889	2.22222	0	0.4	1.6	1.5	0.5	0.85714	1.14286	0.5	1.5	1.23077	0.61538	1.53846	0.61538	0.66667	1.33333	0.85714	0.85714	1.28571	1.33333	0.66667	0.47059	1.41176	1.17647	0.94118	0	2	1.23077	0.76923	1	1	1	1	0	2	2	0	0	2	0	2	0.66667	1.33333	1.33333	2	0.66667	0
c21421.graph_c0|orf1	0.53333	0.8	1.6	1.06667	2	0	0.4	1.6	0.91892	1.08108	1.11111	0.88889	0.25	0.25	1.25	2.25	0	0	0.85714	0.42857	1.71429	0.82759	1.17241	0.14815	1.18519	2.37037	0.2963	0.33333	1.66667	1	1	1.09091	0	0.72727	2.18182	1	1	1.5	0.5	1.77778	0	0.44444	1.77778	0.5	1.5	0.86957	1.21739	1.04348	0.86957
c21426.graph_c0|orf1	2	0.11111	0.88889	1	0.66667	1.33333	1.36364	0.63636	1.11111	0.88889	0.30769	1.69231	1.33333	0	0.74074	1.92593	0.8	1.2	1.71429	0.21429	1.07143	0.61111	1.38889	1.14286	0.57143	0.57143	1.71429	0.28571	1.71429	0.78571	1.21429	1.5	1	0.83333	0.66667	0.66667	1.33333	0.88	1.12	0	1.71429	0	2.28571	0.8	1.2	0.8	0	0.4	2.8
c21430.graph_c1|orf1	0.25	1	2.25	0.5	0	2	0.57143	1.42857	1.27273	0.72727	0.57143	1.42857	0.8	0.8	1.6	0.8	1.33333	0.66667	1.2	0.6	1.2	0.75	1.25	0	0.57143	2.28571	1.14286	0	2	1.42857	0.57143	1.5	1	0	1.5	0	2	0.5	1.5	2	2	0	0	2	0	0.66667	1.66667	0.66667	1
c21431.graph_c0|orf2	0.5	0.5	1.5	1.5	0.75	1.25	0.66667	1.33333	1.33333	0.66667	1	1	0.8	0	0.8	2.4	2	0	0	1.2	1.8	0.25	1.75	0	1	3	0	0	0	1.5	0.5	0.66667	0.66667	0	2.66667	0.57143	1.42857	0	2	0	4	0	0	1.66667	0.33333	0	1.66667	1	1.33333
c21432.graph_c0|orf1	1.14286	1.14286	0	1.71429	1	1	1.33333	0.66667	1.23077	0.76923	1.25	0.75	0	0.61538	0.61538	2.76923	0.8	1.2	1.28571	0.85714	0.85714	0.66667	1.33333	0.4	0.8	1.2	1.6	1	1	1	1	1.41176	0.70588	1.64706	0.23529	0.85714	1.14286	1.4	0.6	0	4	0	0	1	1	0.66667	1.33333	0.66667	1.33333
c21433.graph_c0|orf1	1.14286	0.57143	1.14286	1.14286	2	0	1.09091	0.90909	0.5	1.5	1.6	0.4	2	0	1	1	1.14286	0.85714	1.61538	1.15385	0.23077	1.78947	0.21053	0	0	0	4	1	1	0.33333	1.66667	1.81818	0	0.36364	1.81818	1	1	2	0	1	1	0	2	0	2	2	0.25	0.75	1
c21438.graph_c0|orf1	0.8	0.4	1.2	1.6	1.33333	0.66667	1.09091	0.90909	0.4	1.6	0.88889	1.11111	1.6	0.8	0	1.6	1	1	1.125	0.375	1.5	0.66667	1.33333	0.5	2.5	0	1	1.33333	0.66667	0.33333	1.66667	2	0.5	0.5	1	2	0	0.66667	1.33333	2	1	1	0	0	0	1.14286	1.42857	0.57143	0.85714
c21444.graph_c0|orf1	2.66667	0	1.33333	0	0	2	0.5	1.5	0.76923	1.23077	1	1	0	0.44444	0.88889	2.66667	2	0	0.75	0.75	1.5	0.76923	1.23077	0.44444	2.66667	0	0.88889	0	2	1	1	1.14286	1.14286	0.57143	1.14286	0	2	0.85714	1.14286	3	1	0	0	0	2	0	1	2	1
c21445.graph_c0|orf1	1.47368	0	0.63158	1.89474	1.1	0.9	1.125	0.875	1	1	1.29032	0.70968	1.11111	0.66667	0.66667	1.55556	0.33333	1.66667	1.95652	0.3913	0.65217	0.95238	1.04762	0.70588	1.17647	0.94118	1.17647	0.42857	1.57143	0.75	1.25	1.64706	0.70588	1.64706	0	1.25	0.75	1.45455	0.54545	2.66667	0	1.33333	0	1.4	0.6	1.33333	0.72727	0.60606	1.33333
c21448.graph_c0|orf1	1.25714	0.11429	1.25714	1.37143	1	1	1.33333	0.66667	0.56	1.44	1.625	0.375	1.05263	0.63158	0.42105	1.89474	0.33333	1.66667	1.65517	0.62069	0.72414	1	1	0.33333	0.66667	0.66667	2.33333	0.5	1.5	1	1	1.64706	0.94118	0.94118	0.47059	1.33333	0.66667	1.47368	0.52632	2	0	1	1	0.57143	1.42857	2.8	0.8	0	0.4
c21448.graph_c1|orf1	2.11765	0.47059	0.70588	0.70588	1.33333	0.66667	1.45455	0.54545	0.58824	1.41176	0.57143	1.42857	0	0.4	1.2	2.4	0.66667	1.33333	1.71429	0	1.28571	0.77778	1.22222	0.66667	0.33333	1.66667	1.33333	1	1	0.22222	1.77778	1.77778	0.44444	1.77778	0	0.75	1.25	1.4	0.6	0	1.33333	0	2.66667	1	1	1.23077	1.53846	0.61538	0.61538
c21448.graph_c2|orf1	1.26316	0.21053	1.26316	1.26316	0	0	1.25	0.75	0.52174	1.47826	1.25	0.75	1.2	0.4	0.8	1.6	1.2	0.8	1.61538	0.92308	0.46154	1.4	0.6	0.72727	0	2.18182	1.09091	0.82353	1.17647	0.28571	1.71429	2.28571	0.57143	1.14286	0	1.5	0.5	1.09091	0.90909	2	0	0	2	0.33333	1.66667	1.33333	0	0	2.66667
c21450.graph_c0|orf1	1.06667	0.53333	1.33333	1.06667	1	1	1	1	1.45455	0.54545	0.44444	1.55556	0.44444	2	1.33333	0.22222	2	0	0	0.66667	2.33333	1	1	0.36364	2.54545	0.72727	0.36364	0	2	1.5	0.5	1.71429	0.95238	0.38095	0.95238	1.6	0.4	0.5	1.5	2	2	0	0	1.33333	0.66667	0.36364	3.27273	0	0.36364
c21451.graph_c0|orf1	0	0.8	1.6	1.6	0	0	1.33333	0.66667	0.13333	1.86667	0.66667	1.33333	0	0	0	4	0	2	0.6	1.8	0.6	1.28571	0.71429	0.57143	0.57143	2.28571	0.57143	0.33333	1.66667	2	0	0	0	0	0	1.2	0.8	1	1	2	0	0	2	0.85714	1.14286	0.8	0.8	1.2	1.2
c21452.graph_c0|orf1	1.2	0	0.8	2	0.66667	1.33333	1.52381	0.47619	1	1	1.22222	0.77778	1.47368	0	0.21053	2.31579	0.36364	1.63636	1.16667	0.5	1.33333	1.48571	0.51429	0.26667	1.6	0.8	1.33333	0.66667	1.33333	0.73684	1.26316	2	0.4	1.6	0	0.33333	1.66667	1.42857	0.57143	4	0	0	0	0.30769	1.69231	2.28571	0.28571	0	1.42857
c21454.graph_c0|orf1	1.33333	1.33333	0.88889	0.44444	1	1	1.27273	0.72727	0.4	1.6	1.14286	0.85714	1.33333	0.44444	1.77778	0.44444	2	0	2	1	0	1.27273	0.72727	0	0.8	0.8	2.4	0.44444	1.55556	0.66667	1.33333	2	0	2	0	1	1	0	2	0	2	2	0	2	0	0	0	0	4
c21456.graph_c0|orf2	1.71429	0	1.14286	1.14286	0.5	1.5	1	1	0.4	1.6	0.85714	1.14286	0	0	0	4	2	0	0.75	0.75	1.5	1.33333	0.66667	1	0.5	0	2.5	2	0	1	1	2	0	0	2	0	2	2	0	2	0	0	2	0.5	1.5	0	0.8	1.6	1.6
c21457.graph_c0|orf1	1.42857	0.28571	0.85714	1.42857	0.8	1.2	1.64706	0.35294	0.63636	1.36364	1.4	0.6	1.6	0.2	0.8	1.4	1	1	1.63636	0.81818	0.54545	1.28	0.72	0.66667	0	1.33333	2	0.4	1.6	0.66667	1.33333	1	1	1	1	1.71429	0.28571	1.6	0.4	1.33333	1.33333	1.33333	0	0.66667	1.33333	1.68421	0.42105	0.63158	1.26316
c2146.graph_c0|orf1	1.6	0.8	0.8	0.8	0	2	0.88889	1.11111	0.71429	1.28571	0	2	0	0.26667	0.8	2.93333	0	0	2	0	1	1.2	0.8	0.4	1.2	2.4	0	0	2	1.66667	0.33333	1	0	1	2	0.4	1.6	1.25	0.75	1.33333	0	1.33333	1.33333	1.16667	0.83333	0.57143	1.14286	0.57143	1.71429
c21460.graph_c0|orf1	2.22222	0	0.44444	1.33333	0	2	0.8	1.2	1.42857	0.57143	0	2	0.57143	0.57143	0.57143	2.28571	1.6	0.4	1.5	0	1.5	0.28571	1.71429	0	0.66667	1.33333	2	0	2	1.5	0.5	2.66667	0.66667	0.66667	0	1.2	0.8	1	1	0	2	0	2	1.5	0.5	2	0	2	0
c21463.graph_c0|orf1	0	0.72727	2.54545	0.72727	0	2	0.4	1.6	1	1	0.4	1.6	2	0	1	1	1.33333	0.66667	0	2	1	0	2	1	1	1.5	0.5	0	2	1.42857	0.57143	0.66667	1.33333	0.66667	1.33333	0.66667	1.33333	0	2	0	0	0	0	2	0	2	0	2	0
c21464.graph_c0|orf1	1.33333	0.66667	2	0	0.8	1.2	0.85714	1.14286	0.85714	1.14286	0.8	1.2	0	1.77778	0.88889	1.33333	2	0	1.5	1	0.5	0.66667	1.33333	0	2	0	2	0.66667	1.33333	1.14286	0.85714	1.5	2	0.5	0	0.8	1.2	0	0	2	0	0	2	1	1	0	3.5	0	0.5
c21465.graph_c0|orf1	1	0	1.66667	1.33333	0.57143	1.42857	1.45455	0.54545	1.04762	0.95238	1	1	0.57143	0	0.57143	2.85714	0.85714	1.14286	0.66667	1.16667	1.16667	0.71429	1.28571	0.36364	0.54545	1.81818	1.27273	0.30769	1.69231	0.82353	1.17647	1.33333	1	1.33333	0.33333	0.26667	1.73333	0.66667	1.33333	1.33333	1.33333	0	1.33333	0.4	1.6	1.73913	1.21739	0	1.04348
c21470.graph_c0|orf1	1	0	2.66667	0.33333	1	1	0.5	1.5	2	0	0	2	1.33333	0	1.33333	1.33333	1.5	0.5	0.66667	0	2.33333	1.33333	0.66667	0	1.2	2.4	0.4	0	0	1.25	0.75	1.71429	0.57143	1.14286	0.57143	0.5	1.5	0	2	0	0	0	4	0	0	0.57143	2.85714	0	0.57143
c21473.graph_c0|orf1	0	0	2	2	0.66667	1.33333	0.66667	1.33333	0.28571	1.71429	1.77778	0.22222	0	2.66667	0	1.33333	1.33333	0.66667	0	0.85714	2.14286	1.16667	0.83333	1.14286	0	1.14286	1.71429	1	1	1.27273	0.72727	2.4	0.8	0	0.8	0.8	1.2	1.2	0.8	0	0	0	4	2	0	2.90909	0	0.36364	0.72727
c21474.graph_c0|orf1	0.66667	0.93333	1.6	0.8	0.25	1.75	0.5	1.5	1.22222	0.77778	0.54545	1.45455	1.14286	0	1.42857	1.42857	1.5	0.5	1.25	0.5	1.25	0.6087	1.3913	0.24242	1.33333	1.57576	0.84848	0	2	0.88889	1.11111	0.72727	1.09091	1.27273	0.90909	0.16667	1.83333	0.5	1.5	3	1	0	0	1	1	0.23529	1.88235	1.64706	0.23529
c21476.graph_c0|orf1	1.71429	0	2.28571	0	0.70588	1.29412	1.6	0.4	0.22222	1.77778	1.33333	0.66667	0.85714	1.14286	0.85714	1.14286	2	0	0.66667	0.33333	2	0.90909	1.09091	0.57143	2.85714	0	0.57143	0.75	1.25	1.27273	0.72727	2.66667	0	0	1.33333	0.85714	1.14286	1.6	0.4	2.66667	1.33333	0	0	1.33333	0.66667	2	1	0	1
c21480.graph_c0|orf1	0.90909	0.72727	0.72727	1.63636	1.14286	0.85714	1.40741	0.59259	0.53846	1.46154	1.2	0.8	1.05263	0.42105	0.84211	1.68421	1.23077	0.76923	1.75	0.625	0.625	1.38095	0.61905	0.57143	1.14286	1.42857	0.85714	0.88889	1.11111	0.75676	1.24324	1.56522	0	1.73913	0.69565	1.40741	0.59259	1.33333	0.66667	2.85714	0	0.57143	0.57143	0.94737	1.05263	1.35849	0.5283	0.67925	1.43396
c21482.graph_c0|orf3	0.57143	0	1.14286	2.28571	0	2	0.83333	1.16667	0.57143	1.42857	1	1	0	0	4	0	2	0	1.2	1.2	0.6	0.36364	1.63636	0	0.44444	2.22222	1.33333	0	2	1.33333	0.66667	1	1	2	0	0.57143	1.42857	0	2	4	0	0	0	2	0	0	2	0	2
c21482.graph_c0|orf1	0.36364	0.72727	1.09091	1.81818	0	2	0.83333	1.16667	0.66667	1.33333	0.72727	1.27273	0	1	2	1	1.33333	0.66667	0.75	1.125	1.125	1.71429	0.28571	0.66667	2	0.66667	0.66667	0	2	1.25	0.75	0.8	1.06667	0.53333	1.6	1.25	0.75	1	1	0.33333	0.66667	1.66667	1.33333	1.33333	0.66667	0	1.09091	2.54545	0.36364
c21483.graph_c0|orf1	0.57143	0.28571	3.14286	0	2	0	0.61538	1.38462	1	1	0.33333	1.66667	0.66667	1.66667	0.33333	1.33333	1.5	0.5	0.75	0	2.25	0.25	1.75	0.16	1.76	1.28	0.8	0	2	1.25	0.75	0.21053	1.05263	1.47368	1.26316	0.33333	1.66667	0.88889	1.11111	0	1.33333	0	2.66667	1.5	0.5	0.21053	2.10526	1.68421	0
c21484.graph_c0|orf1	1.21739	1.04348	1.3913	0.34783	1.33333	0.66667	0.86667	1.13333	0.82353	1.17647	0.57143	1.42857	0.8	0.8	1.2	1.2	1.25	0.75	0.85714	0.42857	1.71429	1.09091	0.90909	0.25	1	2.5	0.25	0.66667	1.33333	1.27273	0.72727	0.53333	1.33333	0.8	1.33333	1.14286	0.85714	2	0	0	4	0	0	1.33333	0.66667	0.625	1.375	1.5	0.5
c21485.graph_c0|orf1	1.2	0.8	0.8	1.2	1	1	1.69231	0.30769	0.4	1.6	1.15789	0.84211	1.14286	0	0.57143	2.28571	0	2	1.25	1.25	0.5	1.57895	0.42105	1.42857	1.14286	0.28571	1.14286	0.86957	1.13043	1	1	1.09091	1.45455	0.72727	0.72727	1	1	2	0	1.33333	0	0	2.66667	1.5	0.5	0.88889	0.44444	1.33333	1.33333
c21488.graph_c0|orf1	1	0.5	0	2.5	0.66667	1.33333	1.5	0.5	0.6	1.4	0.8	1.2	2	0	1	1	0	2	1.8	0.3	0.9	1.2	0.8	0	3	1	0	0.66667	1.33333	0.88889	1.11111	0.36364	0.72727	2.90909	0	0	0	1.33333	0.66667	4	0	0	0	1	1	2.28571	0.57143	0	1.14286
c21489.graph_c0|orf1	0.66667	0	2	1.33333	1.33333	0.66667	1.09091	0.90909	0	2	1	1	2.15385	0.30769	0.61538	0.92308	0	2	1.33333	1.33333	0.33333	1	1	0.8	0.8	1.6	0.8	0.72727	1.27273	1.11111	0.88889	3.2	0	0.8	0	0	2	0	0	0	0	0	0	0.46154	1.53846	0	1.33333	1.33333	1.33333
c21496.graph_c0|orf1	1.33333	0	2	0.66667	0.8	1.2	0.72727	1.27273	0.57143	1.42857	1.4	0.6	2	0.5	0.5	1	2	0	1	1.33333	0.66667	1	1	0	1.6	0.8	1.6	0.5	1.5	0.66667	1.33333	1.6	0.8	0	1.6	1.81818	0.18182	1.66667	0.33333	0	0	0	4	2	0	3.2	0	0	0.8
c21498.graph_c0|orf1	0.5	0.5	1	2	0.66667	1.33333	1.3913	0.6087	0.52632	1.47368	1.63636	0.36364	1.06667	0.53333	1.33333	1.06667	1	1	1.63636	0.68182	0.68182	1.15556	0.84444	0.4	1.2	0.8	1.6	1.14286	0.85714	0.7	1.3	1.45455	0.72727	1.63636	0.18182	1.8	0.2	1.45455	0.54545	2.4	1.6	0	0	0.625	1.375	1.62162	0.54054	0.75676	1.08108
c21502.graph_c0|orf1	0	0	4	0	1	1	0.57143	1.42857	0.66667	1.33333	0.8	1.2	2	0.5	1	0.5	1	1	1	1.5	0.5	0.8	1.2	0	1.6	2.4	0	1	1	1	1	1.14286	0	0.57143	2.28571	0.75	1.25	1	1	2	1	0	1	1.14286	0.85714	0.66667	1.33333	1.33333	0.66667
c21505.graph_c0|orf1	0.88889	0.22222	1.33333	1.55556	0.90909	1.09091	1	1	0.73684	1.26316	1.125	0.875	1	0	0.66667	2.33333	1.33333	0.66667	1.25	0.25	1.5	0.81481	1.18519	0	1.5	0.75	1.75	0.5	1.5	1.09091	0.90909	2.57143	0.28571	0.28571	0.85714	1.2	0.8	1.42857	0.57143	1.33333	1.33333	1.33333	0	0.57143	1.42857	1.14286	0.85714	0.57143	1.42857
c21506.graph_c1|orf1	1.33333	0.66667	0.66667	1.33333	0.66667	1.33333	1.4	0.6	0.57143	1.42857	1.33333	0.66667	1.33333	1.33333	0	1.33333	0	0	2	0.75	0.25	1.09091	0.90909	0	0.66667	1.33333	2	0.66667	1.33333	0.4	1.6	0	0	4	0	0.66667	1.33333	2	0	0	0	0	4	0	2	0.8	1.6	0	1.6
c21508.graph_c0|orf1	0	0	3	1	1	1	1	1	1	1	0.75	1.25	1.2	0.4	1.6	0.8	0.8	1.2	0.33333	0.33333	2.33333	0.6	1.4	0.42105	1.05263	1.47368	1.05263	0	2	1.33333	0.66667	1	0.66667	1.66667	0.66667	1.25	0.75	1.07692	0.92308	0	0	0	0	0.36364	1.63636	0.59259	1.77778	0.88889	0.74074
c21510.graph_c0|orf1	2	0	2	0	0	2	0.4	1.6	0.75	1.25	1	1	1.33333	1.33333	1.33333	0	0.57143	1.42857	0.85714	0.42857	1.71429	2	0	1.33333	0	1.33333	1.33333	0	2	1.75	0.25	1.33333	0	1.33333	1.33333	1.375	0.625	1.6	0.4	1.6	0.8	0.8	0.8	2	0	1.33333	1.33333	1	0.33333
c21510.graph_c1|orf1	0.23529	1.88235	1.41176	0.47059	0	2	0.09091	1.90909	1.38462	0.61538	0.92308	1.07692	1.5	0.25	1.5	0.75	1.6	0.4	0	1	2	0.6	1.4	0.33333	2	1.66667	0	0.66667	1.33333	1.2	0.8	2	0.18182	0.90909	0.90909	1.26316	0.73684	1.14286	0.85714	1.04348	1.04348	1.04348	0.86957	1.38462	0.61538	1.26829	0.58537	1.65854	0.4878
c21511.graph_c0|orf1	1.05263	0.84211	0.63158	1.47368	1.6	0.4	1.29412	0.70588	0.65	1.35	1	1	0	0.33333	2	1.66667	0.33333	1.66667	0.78261	1.17391	1.04348	1.13043	0.86957	0.46154	0.61538	1.69231	1.23077	0.5	1.5	1.25	0.75	1.5	0.5	2	0	1.28571	0.71429	0.75	1.25	1.5	1.5	0.5	0.5	0.8	1.2	0.92308	0.92308	1.23077	0.92308
c21516.graph_c0|orf1	1.69697	0.24242	1.45455	0.60606	0.90909	1.09091	1.27273	0.72727	0.95238	1.04762	0.88	1.12	1.33333	0.26667	0.93333	1.46667	1.33333	0.66667	1.2	0.15	1.65	0.46667	1.53333	0.28571	1.14286	1	1.57143	0.75	1.25	1	1	2.73684	0.63158	0.63158	0	0.83333	1.16667	0.90909	1.09091	0	0	2	2	1.42857	0.57143	0.5	0.75	0.75	2
c21520.graph_c0|orf1	0.57143	0	1.71429	1.71429	1	1	1.25	0.75	0.66667	1.33333	0.75	1.25	0.44444	0.88889	1.77778	0.88889	1	1	0.9	0.9	1.2	0.90909	1.09091	0.57143	0.57143	1.14286	1.71429	0	2	1.33333	0.66667	1.6	0.8	0	1.6	0.66667	1.33333	1.66667	0.33333	0	0	0	0	2	0	4	0	0	0
c21521.graph_c0|orf1	1.68889	0.35556	1.06667	0.88889	0.66667	1.33333	0.9697	1.0303	1.07143	0.92857	0.61538	1.38462	0.875	1.25	0.5	1.375	0.85714	1.14286	1.33333	0.83333	0.83333	0.58065	1.41935	0.875	0.875	1.125	1.125	0.66667	1.33333	1.29412	0.70588	1	0.25	1.5	1.25	1.2	0.8	0.4	1.6	2	2	0	0	0.58824	1.41176	0.7619	0.19048	1.14286	1.90476
c21522.graph_c0|orf1	2	0	1	1	0.58824	1.41176	1.38462	0.61538	0.4	1.6	0.75	1.25	0	0.88889	0	3.11111	1.6	0.4	0.5	2.5	0	0.54545	1.45455	0.88889	1.33333	0	1.77778	0	2	1	1	0	1.14286	1.42857	1.42857	0	2	1	1	0	0	0	0	0.8	1.2	0.85714	2.28571	0.28571	0.57143
c21523.graph_c0|orf1	1.33333	0	2.13333	0.53333	0.4	1.6	0.75	1.25	0.63158	1.36842	1.33333	0.66667	0.92308	0.92308	0	2.15385	0.8	1.2	2	0.33333	0.66667	1.14286	0.85714	1	0.5	1.5	1	0.33333	1.66667	1.33333	0.66667	2.22222	0.44444	1.33333	0	0.85714	1.14286	1	1	0	2.66667	0	1.33333	0.90909	1.09091	0.70588	0.70588	1.17647	1.41176
c21524.graph_c0|orf1	0	0.36364	3.63636	0	0.66667	1.33333	0	2	0.66667	1.33333	0.2	1.8	0	1.66667	1	1.33333	2	0	0	0	3	0.66667	1.33333	0	1.33333	2.66667	0	0	0	2	0	0.47059	1.41176	0.47059	1.64706	0.33333	1.66667	1	1	4	0	0	0	2	0	0.5	1.75	0.75	1
c21524.graph_c1|orf1	0	0.66667	2.66667	0.66667	0	2	1	1	1.2	0.8	0	2	2	0	0	2	1.6	0.4	0	0	3	0	2	0.25	2.5	1.25	0	0	2	2	0	0	0	3.2	0.8	0.33333	1.66667	0	2	1	3	0	0	1	1	0.5	2.5	1	0
c21529.graph_c0|orf1	1.5	1	1.5	0	1	1	0.8	1.2	0.76923	1.23077	1	1	0	0.57143	1.14286	2.28571	0	2	0.66667	1	1.33333	0.75	1.25	0	1.71429	1.14286	1.14286	0.66667	1.33333	1.05882	0.94118	0.57143	0.85714	0.57143	2	1.07692	0.92308	2	0	0	2	2	0	0.8	1.2	0.28571	0.57143	1.14286	2
c21530.graph_c0|orf1	1.14286	0.28571	1.14286	1.42857	1.14286	0.85714	1.46667	0.53333	0.46154	1.53846	1	1	1.14286	0	0	2.85714	1.14286	0.85714	1.57895	0.78947	0.63158	1.53846	0.46154	1.5	0.75	0.75	1	0.5	1.5	1	1	1.6	1.2	1.2	0	1.66667	0.33333	1.71429	0.28571	0	0	0	4	1	1	0.61538	0.61538	0.92308	1.84615
c21534.graph_c1|orf1	1	0.5	2	0.5	2	0	0.25	1.75	1.55556	0.44444	0	2	1.66667	0	0.66667	1.66667	1.5	0.5	1	1	1	0	2	0.8	0.53333	1.6	1.06667	0.28571	1.71429	1.75	0.25	0	2.66667	1.33333	0	0.85714	1.14286	2	0	0	0	0	0	0	0	0.57143	1.71429	0.57143	1.14286
c21535.graph_c0|orf1	0.92308	0.61538	1.53846	0.92308	0.5	1.5	0.5	1.5	0.36364	1.63636	1	1	1.55556	0.22222	0.66667	1.55556	1.33333	0.66667	1.4	0.2	1.4	1	1	0.30769	1.84615	0.92308	0.92308	0.88889	1.11111	0.94118	1.05882	0.57143	0.57143	1.71429	1.14286	0.5	1.5	1.11111	0.88889	4	0	0	0	1.5	0.5	1.90476	1.14286	0.95238	0
c21539.graph_c0|orf1	3.33333	0	0.66667	0	1.6	0.4	1	1	0.22222	1.77778	0.8	1.2	0.36364	0.72727	1.09091	1.81818	0.5	1.5	1	1	1	0.5	1.5	0	0	2.66667	1.33333	0.4	1.6	0	2	2.66667	0.88889	0	0.44444	1.5	0.5	0	2	0	0	0	4	1	1	1.14286	0	0.57143	2.28571
c21545.graph_c0|orf1	1.14286	0	2.85714	0	0.5	1.5	1.25	0.75	0.91892	1.08108	0.28571	1.71429	1.25	0.5	0.25	2	2	0	1	0	2	0.28571	1.71429	0	1.2	0.8	2	0	2	1.6	0.4	0.8	0.8	2	0.4	0.94737	1.05263	0	2	0	0	0	0	2	0	2.66667	0.44444	0	0.88889
c21553.graph_c0|orf1	1.5	0	1.5	1	0.66667	1.33333	0.75	1.25	0.66667	1.33333	0.9	1.1	1.6	0.8	0.8	0.8	1.5	0.5	0.75	0.42857	1.82143	1.2	0.8	0.4	2.8	0.8	0	0	2	0.85714	1.14286	1.5	0.5	1	1	2	0	0.66667	1.33333	2.66667	1.33333	0	0	1.25	0.75	0.36364	1.81818	1.45455	0.36364
c21554.graph_c0|orf1	1.5	0	1.5	1	0	0	1.11111	0.88889	0.88889	1.11111	1.5	0.5	2	0	1	1	0.85714	1.14286	0.75	1.875	0.375	1.46667	0.53333	1.33333	1.33333	0.66667	0.66667	1.5	0.5	1	1	1.6	0.8	0.8	0.8	0.66667	1.33333	1.33333	0.66667	0	0	0	0	2	0	0.66667	1.33333	0.66667	1.33333
c21555.graph_c0|orf1	0	0	1.71429	2.28571	0.72727	1.27273	1.45455	0.54545	0.76923	1.23077	1.5	0.5	1.6	1.6	0	0.8	1	1	0.5	1	1.5	1.55556	0.44444	0	2	2	0	0.57143	1.42857	0.66667	1.33333	1.14286	0	2.28571	0.57143	1.33333	0.66667	1.6	0.4	0	0	0	4	1.33333	0.66667	1.81818	1.45455	0.72727	0
c21557.graph_c0|orf1	1	0	1	2	0.82353	1.17647	1.4	0.6	0.33333	1.66667	1.42857	0.57143	0	0.5	0.5	3	0.66667	1.33333	0	1.5	1.5	1.16667	0.83333	1.77778	0.44444	1.33333	0.44444	1	1	0.5	1.5	2	2	0	0	1	1	1	1	0	2.66667	0	1.33333	1.5	0.5	2	1.33333	0	0.66667
c21558.graph_c0|orf2	0.8	0.8	1.6	0.8	1	1	0.88889	1.11111	1	1	0	2	1.6	0.4	1.2	0.8	1.33333	0.66667	1	1	1	2	0	0	1.33333	1.33333	1.33333	0	2	0.66667	1.33333	1.5	0.5	0.5	1.5	1.33333	0.66667	1.2	0.8	0	0	0	0	2	0	1.33333	0.66667	0	2
c21558.graph_c0|orf1	1.92593	0.14815	1.33333	0.59259	0	2	1.33333	0.66667	0.96774	1.03226	1.66667	0.33333	1	0.5	0.5	2	1	1	1.25	0.75	1	0.6	1.4	0.42105	1.26316	1.26316	1.05263	0.4	1.6	1.16667	0.83333	0	0	3	1	0.8	1.2	1.11111	0.88889	2	1	0	1	1.11111	0.88889	1.45455	0	0.72727	1.81818
c21559.graph_c0|orf1	1.86667	0.26667	1.06667	0.8	1.33333	0.66667	1.66667	0.33333	0.6	1.4	1.6	0.4	0.5	0	1.5	2	2	0	2.4	0.3	0.3	1	1	0.5	0.5	2	1	0	2	0.57143	1.42857	1.77778	1.33333	0.44444	0.44444	1	1	1.6	0.4	0.8	1.6	0.8	0.8	1	1	2	0	1	1
c21560.graph_c0|orf1	1.14286	0.57143	0.57143	1.71429	1	1	1.57143	0.42857	0.66667	1.33333	0.875	1.125	0.72727	0.36364	0.36364	2.54545	1.66667	0.33333	1.42105	0.63158	0.94737	1.33333	0.66667	0	1.14286	1.14286	1.71429	0.66667	1.33333	0.83333	1.16667	1.84615	0.61538	0.92308	0.61538	0.66667	1.33333	1.14286	0.85714	0	0	0	0	1.6	0.4	1.6	0.8	0	1.6
c21561.graph_c0|orf1	0.88889	0	0	3.11111	2	0	0.8	1.2	0.53846	1.46154	1.42857	0.57143	0.66667	0.66667	0	2.66667	1.33333	0.66667	1	0.66667	1.33333	1.75	0.25	0.57143	1.71429	1.14286	0.57143	0.90909	1.09091	1.2	0.8	2	1	1	0	1.5	0.5	1.6	0.4	0.88889	2.22222	0.44444	0.44444	0.57143	1.42857	1.81818	1.09091	1.09091	0
c21562.graph_c0|orf1	1	0.8	1	1.2	1	1	1.16667	0.83333	0.90909	1.09091	0.94737	1.05263	0.8	0.4	1.2	1.6	2	0	1	1	1	1.09091	0.90909	0.30769	0.61538	1.84615	1.23077	0.5	1.5	0.4	1.6	0.8	0.8	0.8	1.6	1.6	0.4	1.33333	0.66667	0	2	0	2	1.6	0.4	0.66667	1.33333	1.33333	0.66667
c21565.graph_c0|orf1	1.23077	0.30769	1.53846	0.92308	1.25	0.75	1.2	0.8	1.15385	0.84615	1.1	0.9	0.72727	0	0.72727	2.54545	1.2	0.8	0.70588	0.88235	1.41176	0.69565	1.30435	0	0.8	1.6	1.6	0.66667	1.33333	1.2	0.8	1.77778	0	0.88889	1.33333	1.2	0.8	1.2	0.8	2.66667	0	0.66667	0.66667	1.09091	0.90909	1.14286	1.14286	0.57143	1.14286
c21567.graph_c0|orf2	1	0	1	2	0.66667	1.33333	1.2	0.8	0.66667	1.33333	1.25	0.75	0	1	2	1	1	1	1	1	1	1.11111	0.88889	0	1.14286	1.71429	1.14286	0.88889	1.11111	0.5	1.5	1	0	3	0	0	2	0.4	1.6	0	2	0	2	0.66667	1.33333	0.5	0.5	2.5	0.5
c21569.graph_c0|orf1	0.8	0.32	2.08	0.8	1.14286	0.85714	0.76923	1.23077	0.58333	1.41667	0.61538	1.38462	0.42105	0	1.89474	1.68421	1.42857	0.57143	0.72	0.48	1.8	0.8	1.2	0.39024	1.17073	1.7561	0.68293	0.125	1.875	1.08333	0.91667	1.27273	0.54545	0.90909	1.27273	1.2	0.8	1.23077	0.76923	1.05263	0.63158	0.42105	1.89474	1.33333	0.66667	0.82759	1.10345	1.51724	0.55172
c21571.graph_c0|orf1	1.2	0.93333	0.66667	1.2	1.33333	0.66667	0.95455	1.04545	0.64865	1.35135	1	1	0.8	0.26667	0.53333	2.4	1	1	1.61538	0.92308	0.46154	0.97674	1.02326	0.44444	0.88889	1.33333	1.33333	1	1	1.21212	0.78788	1.08108	0.54054	1.2973	1.08108	1.36	0.64	1.35714	0.64286	2	0.57143	0.57143	0.85714	1.22222	0.77778	0.8254	0.7619	1.14286	1.26984
c21577.graph_c0|orf1	1.45455	0.36364	0.90909	1.27273	0.66667	1.33333	1.125	0.875	1.10526	0.89474	0.83333	1.16667	0.5	0.5	0.5	2.5	1.33333	0.66667	0.52941	0.70588	1.76471	1.0625	0.9375	0.15385	1.23077	1.69231	0.92308	0.16667	1.83333	0.85714	1.14286	1.2	0.8	1.2	0.8	0.75	1.25	1.05882	0.94118	3	0	0	1	1.5	0.5	0.90909	0.72727	1.09091	1.27273
c21580.graph_c0|orf2	1.63636	0	2.18182	0.18182	0	2	0	2	1.75	0.25	0	2	0.57143	0	1.71429	1.71429	2	0	0.66667	1	1.33333	0.13333	1.86667	0.33333	2	1.33333	0.33333	0	2	2	0	0.57143	1.71429	0	1.71429	0	2	0.18182	1.81818	0.4	2	0	1.6	1.6	0.4	0	0.66667	2.66667	0.66667
c21581.graph_c0|orf1	1.14286	1.14286	1.14286	0.57143	1	1	0	2	1	1	0.5	1.5	0.8	1.2	1.2	0.8	1	1	1	0	2	1	1	0.8	0.8	1.6	0.8	0.66667	1.33333	1.33333	0.66667	0.53333	1.06667	1.06667	1.33333	0.8	1.2	0	2	1	2	1	0	2	0	0	2.15385	0.61538	1.23077
c21582.graph_c0|orf1	0.88889	0.88889	1.77778	0.44444	0.66667	1.33333	0.57143	1.42857	0.88889	1.11111	1	1	0.5	0	1.5	2	1.6	0.4	0.6	0	2.4	0.61538	1.38462	0	2	1.6	0.4	0.5	1.5	1.55556	0.44444	0.57143	0	1.71429	1.71429	0.5	1.5	1.14286	0.85714	1.33333	0	1.33333	1.33333	2	0	0	1.71429	1.71429	0.57143
c21583.graph_c0|orf1	0.92308	0.30769	1.23077	1.53846	1	1	1.11111	0.88889	0.72727	1.27273	1	1	0.61538	0.61538	0.30769	2.46154	1	1	1.6	0.2	1.2	1.2093	0.7907	0.63158	0.63158	2.10526	0.63158	0.44444	1.55556	1.06667	0.93333	1.6	0	0.8	1.6	1.09091	0.90909	1.52941	0.47059	4	0	0	0	0.71429	1.28571	2.22222	0.44444	0	1.33333
c21584.graph_c0|orf1	2	0	0	2	1	1	2	0	0.85714	1.14286	1.14286	0.85714	2	0.66667	0.66667	0.66667	1	1	1.875	1.125	0	1.625	0.375	0.92308	0.61538	0.92308	1.53846	0.66667	1.33333	1.16667	0.83333	4	0	0	0	1.5	0.5	1.33333	0.66667	4	0	0	0	1	1	1	1	0	2
c21586.graph_c0|orf1	1.12	0.16	1.28	1.44	0.66667	1.33333	1.18182	0.81818	0.36364	1.63636	1.2	0.8	0.8	1.06667	1.2	0.93333	1.09091	0.90909	1.625	0.75	0.625	1.36364	0.63636	0	2	0.85714	1.14286	0.15385	1.84615	1.2	0.8	1.06667	1.33333	1.06667	0.53333	0.75	1.25	1.14286	0.85714	2	1	0	1	1.2	0.8	0.66667	1.66667	1.33333	0.33333
c21587.graph_c0|orf1	0	0.66667	2	1.33333	1.33333	0.66667	1.2	0.8	2	0	0.28571	1.71429	0	0	0	0	1	1	0	1	2	1.2	0.8	0	2.22222	1.33333	0.44444	1	1	1.33333	0.66667	1	1.75	0.5	0.75	0.66667	1.33333	0.5	1.5	1.33333	0	1.33333	1.33333	0	2	1.64706	1.64706	0.23529	0.47059
c21589.graph_c0|orf1	1.45455	0.36364	1.45455	0.72727	1.5	0.5	0.875	1.125	1.28571	0.71429	1.4	0.6	1.52381	0.57143	0.38095	1.52381	1.6	0.4	0.3	1.5	1.2	0.85714	1.14286	0.25	1.75	1.5	0.5	0.66667	1.33333	1.46667	0.53333	0.84211	1.47368	1.47368	0.21053	1.07692	0.92308	0.66667	1.33333	2.66667	0	0	1.33333	0.57143	1.42857	2	0.88889	0.44444	0.66667
c21590.graph_c0|orf1	1.33333	0.66667	1.33333	0.66667	2	0	0.5	1.5	1	1	0.72727	1.27273	2.5	0.5	0	1	1	1	1.36364	0.81818	0.81818	1.71429	0.28571	0.8	0.8	0.8	1.6	0.66667	1.33333	2	0	2.4	0.8	0	0.8	0.5	1.5	1.66667	0.33333	2	2	0	0	1.33333	0.66667	0.5	2.5	1	0
c21591.graph_c0|orf1	1.6	0.26667	0.8	1.33333	1	1	1.5	0.5	0.92308	1.07692	1.42857	0.57143	0.75	1	0.75	1.5	1	1	0.8	1.2	1	1.09091	0.90909	0.44444	2.22222	0.88889	0.44444	0.85714	1.14286	0.71429	1.28571	2.28571	0	1.14286	0.57143	1	1	0.94118	1.05882	0	2	0	2	0.33333	1.66667	2.4	0.8	0	0.8
c21594.graph_c0|orf1	2.66667	0.66667	0	0.66667	0.57143	1.42857	1	1	1.33333	0.66667	0.57143	1.42857	0	1.33333	0	2.66667	1.71429	0.28571	1.5	1.5	0	0.66667	1.33333	0	2	2	0	0	2	1.5	0.5	1.33333	1.33333	0.66667	0.66667	0	2	1.2	0.8	4	0	0	0	1	1	0.8	2.4	0	0.8
c21596.graph_c0|orf1	1.33333	0.66667	1.33333	0.66667	0.5	1.5	1.42857	0.57143	1	1	1	1	0.57143	0	1.14286	2.28571	1	1	0	1.2	1.8	0.93333	1.06667	0	1.5	1.5	1	0.54545	1.45455	1.33333	0.66667	2	1	1	0	1.5	0.5	2	0	0	0	0	4	0	2	0	2.18182	0.72727	1.09091
c21600.graph_c0|orf1	0.8	0	0	3.2	1	1	1.14286	0.85714	0.83333	1.16667	2	0	1	1	0	2	0	2	1.5	0	1.5	1.05263	0.94737	0.5	0.5	1.83333	1.16667	0.4	1.6	1	1	0	0	0	0	1.11111	0.88889	1.33333	0.66667	3	1	0	0	0	0	0.84211	1.05263	1.26316	0.84211
c21601.graph_c0|orf1	1	0.33333	0.66667	2	1.33333	0.66667	1.77778	0.22222	0.81818	1.18182	0.8	1.2	2	0	0.85714	1.14286	1.42857	0.57143	1.8	0.6	0.6	0.86957	1.13043	0.42105	0.84211	1.47368	1.26316	0	2	1.07692	0.92308	1.33333	0.33333	1.66667	0.66667	2	0	1	1	2	2	0	0	1.27273	0.72727	0.44444	2.22222	0	1.33333
c21603.graph_c0|orf1	1.53846	0	1.53846	0.92308	0	2	1	1	0.92308	1.07692	0	2	2	0	0.4	1.6	0.8	1.2	1.66667	0	1.33333	0.4	1.6	0.5	1	2	0.5	0	2	1.42857	0.57143	2.4	1.6	0	0	1	1	0.5	1.5	0	0	0	0	0.4	1.6	0.8	0.4	0	2.8
c21607.graph_c0|orf1	2	0	0	2	2	0	1.5	0.5	0.28571	1.71429	0.4	1.6	1.5	0	0.5	2	1.25	0.75	0.75	0.375	1.875	0	2	2	0	0.66667	1.33333	0	2	1.4	0.6	0.8	2.4	0.8	0	1.33333	0.66667	1.75	0.25	0	0	0	0	1.71429	0.28571	1.71429	0.57143	1.71429	0
c21609.graph_c0|orf1	1.71429	0	1.14286	1.14286	0.66667	1.33333	0	0	0.66667	1.33333	1	1	1.77778	0	0.44444	1.77778	0	2	1.61538	0.46154	0.92308	1.09091	0.90909	0	1.33333	2.66667	0	2	0	0.66667	1.33333	1.33333	0.66667	2	0	1	1	1.33333	0.66667	1.33333	1.33333	0	1.33333	0	0	1.71429	0	0.57143	1.71429
c21611.graph_c0|orf1	1.47368	0.21053	1.05263	1.26316	0.92308	1.07692	1.16667	0.83333	0.58824	1.41176	1.07692	0.92308	1.84615	0	0.92308	1.23077	0.5	1.5	2	0.5	0.5	1.28571	0.71429	0	0.88889	1.55556	1.55556	0.66667	1.33333	0.95652	1.04348	1.71429	0.28571	1.71429	0.28571	0.875	1.125	1.85714	0.14286	1.14286	1.14286	0.57143	1.14286	0.8	1.2	0.94118	0.70588	0.94118	1.41176
c21617.graph_c0|orf1	1	0.25	1.5	1.25	2	0	0.90323	1.09677	1.125	0.875	1.28571	0.71429	0.75	0.75	1.25	1.25	1	1	1.09091	0.54545	1.36364	0.95652	1.04348	0	0.8	1.6	1.6	0.57143	1.42857	1.53846	0.46154	1.2	0.8	1.2	0.8	0.70588	1.29412	0	2	4	0	0	0	1.33333	0.66667	1	0.75	0.5	1.75
c21618.graph_c0|orf1	0.66667	0.66667	2	0.66667	0	2	1.06667	0.93333	0.53846	1.46154	1.71429	0.28571	1.5	0	1.5	1	0.5	1.5	1.4	0.6	1	1.14286	0.85714	1.33333	0	1.33333	1.33333	0.93333	1.06667	0.58824	1.41176	2.66667	0.44444	0.44444	0.44444	1.4	0.6	1.33333	0.66667	4	0	0	0	1.6	0.4	1.86667	0	1.06667	1.06667
c21619.graph_c0|orf2	2	0	1	1	0	2	1.5	0.5	0.5	1.5	0.5	1.5	2	0	2	0	1.5	0.5	0.5	1.5	1	0.66667	1.33333	1.33333	0.66667	1.33333	0.66667	1	1	1.27273	0.72727	0	3.2	0	0.8	1.5	0.5	2	0	2	2	0	0	0.66667	1.33333	2	0.66667	0	1.33333
c21619.graph_c0|orf1	1.6	0	2.4	0	0.66667	1.33333	1.33333	0.66667	0.71429	1.28571	0.8	1.2	1	0	0	3	1.6	0.4	1.28571	0	1.71429	0.88889	1.11111	0	0.66667	2.66667	0.66667	0	2	2	0	0.66667	0	2	1.33333	1.2	0.8	1.5	0.5	0	4	0	0	2	0	1	0.5	0.5	2
c21620.graph_c0|orf1	1.69231	0.15385	0.30769	1.84615	0.75	1.25	1.65217	0.34783	0.80952	1.19048	1.33333	0.66667	0.88889	1.11111	0.44444	1.55556	0.66667	1.33333	1.54839	0.67742	0.77419	1.33333	0.66667	0.92308	1.07692	0.76923	1.23077	0.57143	1.42857	0.58333	1.41667	2	0.66667	1.33333	0	1	1	1.4	0.6	1.33333	1.33333	1.33333	0	0.92308	1.07692	1.48148	0.74074	0.2963	1.48148
c21621.graph_c0|orf1	0.86957	0.34783	1.91304	0.86957	1.33333	0.66667	1.09091	0.90909	0.81818	1.18182	0.83333	1.16667	1.71429	0.85714	0.28571	1.14286	1.14286	0.85714	1.07143	0	1.92857	1.17241	0.82759	0.30769	1.07692	1.53846	1.07692	0.18182	1.81818	1.36	0.64	1.25	0.5	1.25	1	1.09091	0.90909	1.66667	0.33333	2	0	0	2	1	1	0.36364	0.72727	1.27273	1.63636
c21623.graph_c0|orf1	1.33333	0.44444	0.88889	1.33333	0.33333	1.66667	1.33333	0.66667	0.66667	1.33333	0.82353	1.17647	0.66667	0	1.33333	2	1	1	0.9	0.9	1.2	1	1	0.84211	0.84211	0.84211	1.47368	1.71429	0.28571	0.85714	1.14286	0.8	0	2.4	0.8	0.5	1.5	1.33333	0.66667	4	0	0	0	1	1	1.42857	0.85714	0.85714	0.85714
c21625.graph_c0|orf1	1.09091	1.09091	0.72727	1.09091	0	0	1.5	0.5	0.4	1.6	0	2	0.28571	0.85714	0.85714	2	0.93333	1.06667	0	1.5	1.5	2	0	0.33333	0	2.33333	1.33333	1	1	0.8	1.2	0	1.71429	1.14286	1.14286	0.4	1.6	1.33333	0.66667	0.8	0.8	0.8	1.6	1.5	0.5	0.33333	0.66667	1.33333	1.66667
c21628.graph_c0|orf1	1.47368	0	0.63158	1.89474	1.11111	0.88889	1.16667	0.83333	0.57143	1.42857	1.56522	0.43478	1.56522	0	0.52174	1.91304	0.44444	1.55556	2.02941	0.70588	0.26471	1.18519	0.81481	1.05263	0.84211	1.05263	1.05263	0.42105	1.57895	1	1	2	0.44444	1.55556	0	1.5	0.5	1.33333	0.66667	0	0	2	2	0.90909	1.09091	1.80645	0.51613	0.3871	1.29032
c2163.graph_c0|orf2	0.8	0.4	1.6	1.2	2	0	1	1	0.5	1.5	0.88889	1.11111	0.36364	0.36364	0	3.27273	2	0	0.25	0.75	2	1.33333	0.66667	0	1.89474	1.47368	0.63158	0	2	1.46667	0.53333	1.77778	0	0.88889	1.33333	0	2	1.33333	0.66667	0	0	0	0	0	2	0	0.57143	1.14286	2.28571
c21630.graph_c0|orf1	2.85714	0	0.57143	0.57143	0	2	0.66667	1.33333	0	2	0	2	1.77778	0.44444	0.44444	1.33333	1.33333	0.66667	0.75	0	2.25	1	1	0	1	2.5	0.5	0.4	1.6	2	0	1.33333	2	0	0.66667	0.66667	1.33333	1.2	0.8	0	1.33333	1.33333	1.33333	2	0	1.06667	0.8	1.86667	0.26667
c21631.graph_c0|orf1	1.17647	0.47059	1.52941	0.82353	0.28571	1.71429	0.44444	1.55556	0.64	1.36	0.66667	1.33333	1.81818	0.36364	1.27273	0.54545	1	1	1.36364	0.27273	1.36364	0.61538	1.38462	0.66667	1.16667	1.5	0.66667	0	2	1.2	0.8	1.03704	1.03704	0.74074	1.18519	0.5	1.5	1.11111	0.88889	0.8	1.33333	1.33333	0.53333	1	1	0.41026	1.23077	1.53846	0.82051
c21632.graph_c0|orf1	1.55556	0.22222	1.11111	1.11111	0	2	1.14286	0.85714	0.82759	1.17241	1.14286	0.85714	1	0.33333	0.66667	2	1.42857	0.57143	2.1	0.3	0.6	0.96	1.04	0.88889	1.33333	0.88889	0.88889	0.72727	1.27273	1.14286	0.85714	1.14286	1.14286	1.71429	0	1	1	1.25	0.75	0.8	0.8	0	2.4	1.42857	0.57143	1.81818	0.36364	0.72727	1.09091
c21632.graph_c1|orf1	2	0	1.6	0.4	0	0	0	2	1	1	0.4	1.6	0	0	1	3	2	0	1.36364	0.27273	1.36364	0.61538	1.38462	0	1.23077	1.53846	1.23077	0	2	0.5	1.5	0.66667	1.33333	1.33333	0.66667	0.5	1.5	0.4	1.6	0	0	0	0	0.5	1.5	1.81818	0.72727	0.72727	0.72727
c21640.graph_c0|orf2	1.75	0.25	0.75	1.25	0	0	1.25	0.75	0.45161	1.54839	1.06667	0.93333	1.05263	0.63158	0.73684	1.57895	0.5	1.5	0	1	2	0.375	1.625	0.57143	1.14286	0.57143	1.71429	1	1	0.8	1.2	1.2	0.6	1.2	1	0.8	1.2	0.9	1.1	2	1.33333	0	0.66667	1.33333	0.66667	1.33333	0.88889	0.44444	1.33333
c21640.graph_c0|orf1	0.93333	0.26667	1.73333	1.06667	1	1	1.25	0.75	0.6087	1.3913	1.2	0.8	0.25	1.25	0.5	2	1.25	0.75	1.2	0.75	1.05	0.95455	1.04545	0.42105	1.26316	0.63158	1.68421	0.57143	1.42857	0.91667	1.08333	1.42857	1.42857	0.85714	0.28571	0.85714	1.14286	1.05882	0.94118	0	2	0	2	1.11111	0.88889	0.66667	2	0	1.33333
c21643.graph_c0|orf1	1.33333	0	1.33333	1.33333	0	2	1.33333	0.66667	0.93333	1.06667	2	0	1.77778	0	0.44444	1.77778	2	0	1	0	2	0.66667	1.33333	0	2.66667	1.33333	0	0	2	0.66667	1.33333	2	0	1	1	0.8	1.2	1	1	0	0	0	0	2	0	0.8	1.6	0.8	0.8
c21644.graph_c0|orf1	1	0	1	2	1	1	1.14286	0.85714	0	2	1.14286	0.85714	1	0	0	3	1	1	0.75	0.75	1.5	1.5	0.5	0.66667	0.66667	2	0.66667	0.5	1.5	0.66667	1.33333	0	2	2	0	1.6	0.4	1.33333	0.66667	0	1	2	1	0.33333	1.66667	2	0.5	0.5	1
c21646.graph_c0|orf1	0.94118	0.23529	1.17647	1.64706	0.66667	1.33333	0.61538	1.38462	0.4	1.6	0.70588	1.29412	1.33333	0.66667	0	2	0	2	1.28571	0.85714	0.85714	1	1	0	1.6	1.12	1.28	0.28571	1.71429	1	1	0.30769	1.53846	0.61538	1.53846	1.4	0.6	1	1	1.33333	0	1.33333	1.33333	1	1	1.6	0.8	0.2	1.4
c21647.graph_c0|orf1	0.57143	0	1.14286	2.28571	2	0	1.76471	0.23529	0.53333	1.46667	1.375	0.625	0.33333	0.33333	0.66667	2.66667	0.8	1.2	1.76471	0.52941	0.70588	0.9	1.1	0	1.2	1.6	1.2	0.5	1.5	0.57143	1.42857	2	0.66667	1.33333	0	0.66667	1.33333	1	1	0	0	4	0	0.5	1.5	2.85714	0	0	1.14286
c21649.graph_c0|orf1	0.33333	0.16667	1.83333	1.66667	1	1	0.85714	1.14286	0.44444	1.55556	0.76923	1.23077	0.61538	0.92308	1.84615	0.61538	1	1	1.09091	0.27273	1.63636	0.66667	1.33333	0.16667	2	1.5	0.33333	0.66667	1.33333	0.76923	1.23077	2.85714	0	1.14286	0	0.5	1.5	0.5	1.5	0	0	4	0	0.33333	1.66667	0.85714	0.28571	1.42857	1.42857
c21650.graph_c0|orf1	0.33333	0.33333	0.33333	3	0	0	1.2	0.8	0.46154	1.53846	0.8	1.2	0.72727	0.36364	0	2.90909	1	1	0.5	1.25	1.25	1.54545	0.45455	0.36364	1.09091	1.81818	0.72727	1.33333	0.66667	0.8	1.2	2	0	0.8	1.2	1.33333	0.66667	2	0	2	0	2	0	1.14286	0.85714	1	0.71429	1.28571	1
c21650.graph_c1|orf1	1.86667	0.53333	0.26667	1.33333	0	0	1.07692	0.92308	0.48	1.52	1.33333	0.66667	0.30769	0.92308	0.92308	1.84615	1.5	0.5	1.90909	0.27273	0.81818	1.48148	0.51852	0	0.57143	1.14286	2.28571	2	0	0.33333	1.66667	1.81818	0.72727	0.72727	0.72727	0.92308	1.07692	2	0	0	0	4	0	0.66667	1.33333	1.46667	0.8	1.06667	0.66667
c21653.graph_c0|orf1	1.09091	0.36364	1.81818	0.72727	0.66667	1.33333	0.64286	1.35714	1	1	0.6	1.4	1.33333	0.26667	1.06667	1.33333	1.25	0.75	0	1	2	0.66667	1.33333	0.53333	1.06667	1.6	0.8	0	2	1.45455	0.54545	0.61538	1.23077	0.92308	1.23077	0.33333	1.66667	0.75	1.25	0.8	1.6	0	1.6	1.66667	0.33333	0.66667	0.88889	1.88889	0.55556
c21655.graph_c0|orf1	2	0.33333	0.33333	1.33333	0.8	1.2	1.41667	0.58333	0.55556	1.44444	1.36842	0.63158	0.8	0.2	0.6	2.4	0.58824	1.41176	1.73077	0.92308	0.34615	1.39394	0.60606	0.47059	0.70588	0.94118	1.88235	1.1	0.9	0.78261	1.21739	1.33333	0.7619	1.71429	0.19048	1	1	0.8	1.2	1.33333	1.33333	1.33333	0	0.72727	1.27273	1.52381	1.14286	0.38095	0.95238
c21656.graph_c0|orf1	1.6	0.4	0.4	1.6	0.4	1.6	0.66667	1.33333	0.66667	1.33333	0.75	1.25	0	0	1.14286	2.85714	2	0	0.3	0.9	1.8	1.5	0.5	1.33333	0	1.33333	1.33333	0.8	1.2	0.90909	1.09091	2	0	1	1	0.66667	1.33333	1	1	0	0	0	0	2	0	2	0	0	2
c21658.graph_c0|orf1	0.88889	0.74074	2.07407	0.2963	2	0	0.72727	1.27273	1.11111	0.88889	0.45455	1.54545	0.70588	0	2.35294	0.94118	1	1	0.85714	0	2.14286	0.75	1.25	0.23529	1.88235	1.17647	0.70588	0	2	1.5	0.5	0.88889	0.44444	0.55556	2.11111	0.61538	1.38462	1	1	2.4	0.8	0	0.8	0.54545	1.45455	0.43243	1.08108	1.62162	0.86486
c21661.graph_c0|orf2	1.6	0	0	2.4	0.90909	1.09091	1.2	0.8	0.36364	1.63636	1.33333	0.66667	1.5	0	0.5	2	1.33333	0.66667	0.54545	0.81818	1.63636	0.90909	1.09091	3	0	0	1	0.66667	1.33333	1.77778	0.22222	3.2	0	0	0.8	1.42857	0.57143	1.14286	0.85714	4	0	0	0	1.5	0.5	1.81818	0	0.36364	1.81818
c21661.graph_c0|orf1	1.24444	0.26667	1.6	0.88889	0	2	0.96	1.04	1.05882	0.94118	1.14286	0.85714	0.85714	0.57143	1.14286	1.42857	0.57143	1.42857	0.96	0.84	1.2	0.71429	1.28571	0.31579	1.15789	1.26316	1.26316	0.23529	1.76471	0.6	1.4	2	0.5	1	0.5	0.7	1.3	0.66667	1.33333	0	0	0	0	1.27273	0.72727	1.33333	1.77778	0.66667	0.22222
c21662.graph_c0|orf1	0.75	0.5	2	0.75	1.33333	0.66667	1.2	0.8	1.09091	0.90909	0.66667	1.33333	1.42857	0	0.57143	2	1.33333	0.66667	2.18182	0	0.81818	0.86957	1.13043	0.52174	1.21739	2.08696	0.17391	0.28571	1.71429	1.71429	0.28571	1.33333	0.83333	1	0.83333	0.875	1.125	0.94737	1.05263	0	2	2	0	1.375	0.625	1.03704	0.88889	0.44444	1.62963
c21665.graph_c0|orf1	0.26667	0.26667	2.66667	0.8	0.35294	1.64706	0.78571	1.21429	0.94737	1.05263	0.82353	1.17647	1.16667	0.66667	0.5	1.66667	1.81818	0.18182	0.85714	0.57143	1.57143	0.6087	1.3913	0	1.77778	1.55556	0.66667	0.8	1.2	1	1	1.06667	0.8	0.8	1.33333	1.27273	0.72727	0.625	1.375	1	1	0	2	0.85714	1.14286	1.4	1.2	1	0.4
c21666.graph_c0|orf1	0.63158	0.42105	1.26316	1.68421	0.66667	1.33333	0.81818	1.18182	0.73684	1.26316	0.92857	1.07143	1.28	0.64	0.32	1.76	1.71429	0.28571	1.09091	0.81818	1.09091	1.33333	0.66667	0.35294	1.52941	0.82353	1.29412	0.90909	1.09091	1.04	0.96	1.89474	0.84211	1.26316	0	1.36842	0.63158	1.28571	0.71429	3	1	0	0	0.88889	1.11111	0.91429	1.37143	0.91429	0.8
c21668.graph_c0|orf1	1	0.66667	1.33333	1	0	2	0.625	1.375	0.92308	1.07692	0	2	2	0	2	0	1	1	0	0	3	0.88889	1.11111	0.57143	0.57143	1.14286	1.71429	0.72727	1.27273	1.42857	0.57143	0	4	0	0	1	1	1.66667	0.33333	1.14286	2.28571	0	0.57143	2	0	0	4	0	0
c21670.graph_c0|orf1	0	0.66667	0.66667	2.66667	0	0	0.5	1.5	0.5	1.5	0.66667	1.33333	0	0	0	4	0.4	1.6	1.5	1.5	0	2	0	0	0	0	4	0	2	2	0	0	1.33333	2.66667	0	0.57143	1.42857	0	2	0	0	0	0	0.5	1.5	1.5	2	0	0.5
c21671.graph_c0|orf1	1.14286	0.28571	1.57143	1	0.8	1.2	0.44444	1.55556	0.66667	1.33333	0.45455	1.54545	0.66667	0.33333	0.66667	2.33333	1.11111	0.88889	0.65217	0.26087	2.08696	0.78261	1.21739	0	1.16667	2.16667	0.66667	0.33333	1.66667	2	0	1.45455	0.72727	0.72727	1.09091	0.66667	1.33333	1.71429	0.28571	2	0.5	0.5	1	0.66667	1.33333	0.69565	1.56522	1.04348	0.69565
c21673.graph_c0|orf1	1	0	0	3	2	0	1.2	0.8	0.52632	1.47368	2	0	1.71429	0	0.85714	1.42857	0	2	1.5	0	1.5	0.71429	1.28571	0	0	1.14286	2.85714	0.5	1.5	0.66667	1.33333	3	0.2	0.8	0	2	0	0	2	4	0	0	0	0	2	2	1	0	1
c21674.graph_c0|orf1	1.28571	1	1	0.71429	0.28571	1.71429	0.4	1.6	1	1	0.36364	1.63636	0.61538	1.23077	1.53846	0.61538	1.38462	0.61538	0.81818	0.27273	1.90909	1	1	0.44444	1.33333	1.92593	0.2963	0.33333	1.66667	1.41667	0.58333	0.53333	0.8	1.2	1.46667	1.38462	0.61538	1.17647	0.82353	1.33333	1.33333	0.66667	0.66667	1.125	0.875	0.88889	0.88889	0.74074	1.48148
c21676.graph_c0|orf1	0	0.5	1.5	2	2	0	1	1	0.66667	1.33333	0	2	1.33333	2	0	0.66667	2	0	1.5	0.9	0.6	1.23077	0.76923	1.77778	0.88889	0.88889	0.44444	1	1	1	1	2.4	0.8	0.8	0	0.88889	1.11111	1.73333	0.26667	0	0	4	0	1	1	0	2	2	0
c21677.graph_c0|orf1	2	0	1.5	0.5	0.66667	1.33333	1.8	0.2	0.8	1.2	2	0	0.53333	0.26667	0.53333	2.66667	1.33333	0.66667	1.36364	0.81818	0.81818	1.46667	0.53333	0.4	0.8	0.4	2.4	1.25	0.75	0.57143	1.42857	2.28571	0	1.71429	0	1.33333	0.66667	1	1	0	0	0	4	1	1	1.14286	1.14286	0	1.71429
c21680.graph_c0|orf1	2	0.28571	1.14286	0.57143	1.14286	0.85714	1.6	0.4	1	1	1.25	0.75	1.09091	0.72727	1.09091	1.09091	2	0	1	1.25	0.75	1.6	0.4	0.44444	1.33333	0.44444	1.77778	0.83333	1.16667	1.2	0.8	0.8	0.8	0.8	1.6	0.4	1.6	1	1	0	0	0	0	1	1	1.6	0	0.8	1.6
c21681.graph_c0|orf1	2.28571	0	1.14286	0.57143	0.5	1.5	1.33333	0.66667	0.4	1.6	1.55556	0.44444	0.57143	0	0.57143	2.85714	0.66667	1.33333	2.33333	0.66667	0	1.38462	0.61538	0.61538	0.61538	1.23077	1.53846	0.44444	1.55556	0.83333	1.16667	3.27273	0	0.36364	0.36364	1.55556	0.44444	1.42857	0.57143	0	0	0	0	1	1	2.4	1.2	0	0.4
c21689.graph_c0|orf1	1	1	1.66667	0.33333	0.66667	1.33333	1.42857	0.57143	1.71429	0.28571	0.57143	1.42857	1.45455	0.36364	1.09091	1.09091	2	0	0.5	1	1.5	0.76923	1.23077	0	1.6	1.6	0.8	0	2	1.25	0.75	2.11765	0.23529	0.94118	0.70588	1	1	0.72727	1.27273	4	0	0	0	1.6	0.4	0.48	1.6	0.8	1.12
c21690.graph_c0|orf1	1.14286	0.57143	0.57143	1.71429	2	0	1.6	0.4	0.28571	1.71429	2	0	0.66667	1.33333	0	2	0.5	1.5	2	1	0	1.16667	0.83333	1.14286	0.57143	0	2.28571	1.33333	0.66667	0.66667	1.33333	0	2	2	0	1.33333	0.66667	1.33333	0.66667	0	0	4	0	2	0	1.33333	0	0.66667	2
c21691.graph_c0|orf1	2	0.4	1.33333	0.26667	0.6	1.4	0.88889	1.11111	0.5	1.5	0.8	1.2	1.27273	0.90909	0.72727	1.09091	1.11111	0.88889	0.79412	0.52941	1.67647	1	1	0.76923	2	0.92308	0.30769	0.44444	1.55556	1.04348	0.95652	1.09091	1.09091	0.72727	1.09091	0.25	1.75	1.11111	0.88889	2	0	0	2	1	1	1.21739	0.86957	0.86957	1.04348
c21694.graph_c0|orf2	1.6	0	1.33333	1.06667	1.5	0.5	1.875	0.125	0.61538	1.38462	1.375	0.625	1.71429	0.28571	0.57143	1.42857	0.33333	1.66667	1.61538	0.46154	0.92308	1.47826	0.52174	1.5	0.75	0	1.75	0.88889	1.11111	0.54545	1.45455	1.75	0	2	0.25	0.8	1.2	1	1	1	0	0	3	2	0	2.85714	0.19048	0	0.95238
c21694.graph_c0|orf1	1.81818	0	0.72727	1.45455	0.66667	1.33333	1.75	0.25	0.55556	1.44444	1.42857	0.57143	0.69565	0.86957	0.34783	2.08696	0.57143	1.42857	1.83333	0.5	0.66667	1.12	0.88	0	0.63158	0.42105	2.94737	0.61538	1.38462	0.8	1.2	1.68421	0.42105	1.89474	0	1.63636	0.36364	1.17647	0.82353	4	0	0	0	0.5	1.5	2.22222	0.88889	0	0.88889
c21696.graph_c0|orf1	0.84211	0.84211	1.89474	0.42105	0.88889	1.11111	0.42857	1.57143	0.46154	1.53846	0.8	1.2	0.61538	0	1.84615	1.53846	1.33333	0.66667	0.6	0	2.4	1.28571	0.71429	0.52174	0.86957	1.73913	0.86957	0	2	1.47368	0.52632	0	1	1	2	0.88889	1.11111	1	1	1.14286	1.71429	0.57143	0.57143	1.2	0.8	0.34783	1.56522	0.86957	1.21739
c21698.graph_c0|orf1	1.71429	0	1.14286	1.14286	2	0	1.75	0.25	1.4	0.6	1.66667	0.33333	1	0	0.5	2.5	1.71429	0.28571	1.28571	1.28571	0.42857	1.14286	0.85714	0	0	1.33333	2.66667	0.88889	1.11111	0.46154	1.53846	1.63636	0.72727	0.72727	0.90909	1.3913	0.6087	2	0	2	0	2	0	1	1	0.66667	0.22222	1.55556	1.55556
c21699.graph_c0|orf1	1.81818	0.36364	0.72727	1.09091	1.33333	0.66667	1.33333	0.66667	0.93333	1.06667	1	1	1.23077	0.92308	0.30769	1.53846	1	1	1.5	0.3	1.2	1.71429	0.28571	0.75	0.5	1.75	1	1.55556	0.44444	0.33333	1.66667	1	1	2	0	1.2	0.8	2	0	0	0	2	2	0.8	1.2	1.6	0.4	0.4	1.6
c21700.graph_c0|orf1	1.33333	0	2.66667	0	0.5	1.5	0.66667	1.33333	0.76923	1.23077	0.33333	1.66667	1.14286	1.71429	0	1.14286	0.8	1.2	0	1.2	1.8	1.75	0.25	0	1.14286	2.28571	0.57143	0.5	1.5	1.33333	0.66667	0	2	1.33333	0.66667	2	0	1.2	0.8	1.14286	2.28571	0	0.57143	1.5	0.5	0.44444	1.77778	1.77778	0
c21701.graph_c0|orf1	0.82759	0.41379	1.93103	0.82759	0.36364	1.63636	1	1	0.76923	1.23077	0.77551	1.22449	0.4	0.4	1.2	2	1.5	0.5	1.11111	0.44444	1.44444	0.54545	1.45455	0.19048	1.80952	1.52381	0.47619	0.10526	1.89474	1.25	0.75	0.44444	1.11111	0.44444	2	0.28571	1.71429	0.66667	1.33333	2.85714	0	0.57143	0.57143	0.90909	1.09091	1.02857	1.25714	0.68571	1.02857
c21702.graph_c0|orf1	1.33333	0.66667	0.66667	1.33333	0.8	1.2	0.68293	1.31707	0.5	1.5	1.66667	0.33333	1	0.66667	1	1.33333	1.45455	0.54545	0.66667	0.66667	1.66667	1.125	0.875	0	1.6	1.2	1.2	0.66667	1.33333	1.33333	0.66667	1.33333	1.33333	0.66667	0.66667	1.2	0.8	1.2	0.8	0	1.71429	1.14286	1.14286	1.25	0.75	1	1.2	1.6	0.2
c21703.graph_c0|orf2	2	0	1.33333	0.66667	1.14286	0.85714	1.55556	0.44444	0.72727	1.27273	1	1	0.66667	0	1.33333	2	1.2	0.8	1.8	1.2	0	1.66667	0.33333	0.72727	1.09091	0.36364	1.81818	1.5	0.5	0.44444	1.55556	2.4	0	0.8	0.8	1.5	0.5	1.5	0.5	0	2.66667	0	1.33333	0	2	2.28571	0.57143	0.57143	0.57143
c21703.graph_c0|orf1	2	0	1	1	0.85714	1.14286	1.14286	0.85714	0.66667	1.33333	1.14286	0.85714	1.71429	0	1.14286	1.14286	0.8	1.2	1.73684	0.78947	0.47368	1.25	0.75	0	0.8	1.2	2	0.54545	1.45455	1.25	0.75	2.8	0.4	0.8	0	1.33333	0.66667	2	0	0	0	0	0	0	2	1.23077	1.23077	0.30769	1.23077
c21705.graph_c0|orf1	1.66667	0.66667	1	0.66667	0	2	0.85714	1.14286	1.375	0.625	0.5	1.5	0.53333	1.86667	0.53333	1.06667	1.33333	0.66667	0.75	0.375	1.875	0.4	1.6	0	1.33333	2.66667	0	0.85714	1.14286	1.75	0.25	0.8	0.4	2	0.8	0	0	0.83333	1.16667	2	0	1	1	0.85714	1.14286	0.57143	0	2.28571	1.14286
c21706.graph_c0|orf1	0.92308	1.53846	0.92308	0.61538	1.33333	0.66667	0.4	1.6	0.6	1.4	0.72727	1.27273	0.70588	0.23529	0.94118	2.11765	1.23077	0.76923	1.2	0.6	1.2	1.6	0.4	0	1.86667	1.6	0.53333	1	1	1.11111	0.88889	1.14286	0.57143	2.28571	0	1.37143	0.62857	0.88889	1.11111	0.88889	2.22222	0.88889	0	1.2	0.8	0.30769	1.23077	1.23077	1.23077
c21706.graph_c0|orf2	1.33333	1.33333	1.33333	0	0.4	1.6	0	2	2	0	1	1	2.66667	0	1.33333	0	2	0	0.3	0.3	2.4	2	0	0	2.4	0.8	0.8	0	2	1.81818	0.18182	2	0	0	2	1.2	0.8	1	1	1.33333	0	1.33333	1.33333	2	0	2.66667	0	0.66667	0.66667
c21707.graph_c0|orf1	0.5	1	1.5	1	2	0	0.5	1.5	1.42857	0.57143	1.66667	0.33333	1.33333	1.33333	1.33333	0	0	0	0.75	0	2.25	0.66667	1.33333	0.26667	1.06667	1.86667	0.8	0	2	1.71429	0.28571	0	1.6	0.8	1.6	1.14286	0.85714	1.33333	0.66667	2	2	0	0	1.71429	0.28571	0.77419	1.16129	1.54839	0.51613
c21709.graph_c0|orf1	0.66667	0	2	1.33333	0.4	1.6	1.2	0.8	0.8	1.2	1.05263	0.94737	1.63636	0.18182	0	2.18182	0	2	1.2	0.45	1.35	1.25	0.75	0	0.30769	1.53846	2.15385	1	1	0.46154	1.53846	1.86667	0.8	1.06667	0.26667	0.5	1.5	1.5	0.5	0	0	0	0	1	1	1.45455	0.72727	0.36364	1.45455
c21711.graph_c0|orf1	0	0.44444	2.22222	1.33333	0	0	0.66667	1.33333	2	0	0.66667	1.33333	0.44444	1.33333	0.88889	1.33333	0	0	1.125	0.75	1.125	0.90909	1.09091	0	1.6	0	2.4	1.6	0.4	0.8	1.2	0.33333	1	2	0.66667	0.33333	1.66667	1.55556	0.44444	4	0	0	0	1.33333	0.66667	0.8	1.6	0.4	1.2
c21713.graph_c0|orf1	0.57143	1.71429	1.14286	0.57143	1	1	1.07692	0.92308	0.85714	1.14286	1.5	0.5	0.8	0.4	1.2	1.6	1.63636	0.36364	0.54545	1.36364	1.09091	0.92308	1.07692	0	0.75	2.25	1	0.4	1.6	0.75	1.25	0	1.6	0.8	1.6	0.8	1.2	1	1	0	0	4	0	1.25	0.75	0.5	2.5	0.5	0.5
c21715.graph_c0|orf1	0.4	0	2.4	1.2	1	1	1	1	0.85714	1.14286	1	1	0.85714	0.57143	0.85714	1.71429	1.11111	0.88889	0.5	0.5	2	0.95652	1.04348	0.25	1	1.25	1.5	0.44444	1.55556	0.625	1.375	1.5	1	1	0.5	1.4	0.6	0.66667	1.33333	2.66667	1.33333	0	0	1	1	0.47059	0.94118	1.88235	0.70588
c21716.graph_c0|orf1	0.33333	1	2.5	0.16667	1	1	1.38462	0.61538	1.03704	0.96296	0	0	1.21212	0.84848	1.57576	0.36364	1.6	0.4	0	0	0	0	0	0.09524	1.71429	1.04762	1.14286	0	2	0	0	0.95238	1.14286	1.14286	0.7619	0	2	0	2	0.44444	1.55556	1.44444	0.55556	1	1	0	0	4	0
c21716.graph_c0|orf3	0.14815	2.07407	1.77778	0	0	2	0	2	2	0	0	2	0.34783	1.04348	2.6087	0	2	0	0	0	3	0	2	0	1.93103	2.06897	0	0	0	2	0	0	1.47368	0	2.52632	0	2	0	2	0	2.22222	1.77778	0	2	0	0	1.71429	2.28571	0
c21718.graph_c0|orf1	1	0.5	1.5	1	1.07692	0.92308	1.33333	0.66667	0.8	1.2	0.33333	1.66667	1.33333	0	0.88889	1.77778	2	0	1.71429	0.85714	0.42857	1.33333	0.66667	1	0.5	2	0.5	2	0	0	2	1.33333	1.33333	0.88889	0.44444	2	0	2	0	0	0	0	4	2	0	0	2	0	2
c21719.graph_c0|orf1	1.77778	0	0.88889	1.33333	0	2	1.75	0.25	0.92308	1.07692	1.33333	0.66667	1.5	0.5	1	1	0.66667	1.33333	1.71429	1.28571	0	1	1	1.33333	0.66667	1.33333	0.66667	0.66667	1.33333	0.4	1.6	0	1.6	2.4	0	1	1	1	1	0	0	0	0	0.5	1.5	2.66667	0	0	1.33333
c21720.graph_c0|orf1	0.93023	0.55814	1.67442	0.83721	0.63226	1.36774	0.67532	1.32468	1.19355	0.80645	0.6	1.4	0.62651	0.81928	1.06024	1.49398	1.57143	0.42857	0.77778	0.44444	1.77778	0.85	1.15	0.2449	1.38776	1.63265	0.73469	0.625	1.375	1.02703	0.97297	0.61111	1.22222	1	1.16667	0.77778	1.22222	0.75	1.25	0.61538	0.92308	1.23077	1.23077	0.9	1.1	0.22222	1.22222	0.88889	1.66667
c21721.graph_c0|orf1	1.52381	0	1.52381	0.95238	1.09091	0.90909	1.22581	0.77419	0.72727	1.27273	0.96	1.04	1	0.375	0.75	1.875	1.125	0.875	1.07692	0.92308	1	0.7907	1.2093	0.68293	1.7561	1.07317	0.4878	0.375	1.625	1.18519	0.81481	1.14286	1.14286	0.38095	1.33333	0.375	1.625	1	1	1.6	0.8	0.8	0.8	1.4	0.6	0.48	0.8	1.28	1.44
c21721.graph_c0|orf3	1.77778	0.44444	0.44444	1.33333	0	2	0.72727	1.27273	1.2	0.8	0.5	1.5	1.77778	0.44444	1.33333	0.44444	1	1	1	0.66667	1.33333	1.71429	0.28571	0.44444	1.33333	0.44444	1.77778	0	2	1.2	0.8	0	0.4	2.8	0.8	0.66667	1.33333	2	0	2	0	1	1	2	0	0	1	1	2
c21721.graph_c0|orf2	1	0.42857	1.57143	1	0.76923	1.23077	1.04	0.96	0.88889	1.11111	0.83333	1.16667	1.39535	0.27907	0.93023	1.39535	1	1	0.91667	0.58333	1.5	0.92308	1.07692	0.5	1.83333	0.83333	0.83333	1.33333	0.66667	1.2	0.8	0.63158	1.26316	1.26316	0.84211	1	1	1.3	0.7	1.33333	1.33333	0	1.33333	0.88889	1.11111	0.88889	1.77778	0.44444	0.88889
c21723.graph_c0|orf1	1.33333	0.66667	1	1	1	1	1.57143	0.42857	0	2	1.5	0.5	1.6	0.8	0.8	0.8	1.2	0.8	1.83333	0.66667	0.5	1	1	0.70588	1.17647	1.17647	0.94118	0.88889	1.11111	0.8	1.2	1.6	0.4	1.6	0.4	0.5	1.5	1.5	0.5	1.6	0	1.6	0.8	0.8	1.2	0.85714	0.57143	1.71429	0.85714
c21724.graph_c0|orf1	1.17647	0.23529	1.41176	1.17647	0	0	1.2	0.8	0.84211	1.15789	1.07692	0.92308	1.09091	0.36364	0	2.54545	1.33333	0.66667	0.54545	0.81818	1.63636	1.13043	0.86957	0	2	1	1	0.4	1.6	0.83333	1.16667	1.45455	1.09091	1.09091	0.36364	1.09091	0.90909	1.25	0.75	0	0	0	4	0.57143	1.42857	0.85714	1.14286	0.85714	1.14286
c21727.graph_c0|orf1	0.88889	0.44444	0.88889	1.77778	1	1	1.25	0.75	1	1	1.66667	0.33333	1	0.33333	0.66667	2	1.5	0.5	1.33333	0.66667	1	1.5	0.5	0.44444	0.88889	1.77778	0.88889	1.14286	0.85714	0.72727	1.27273	0	0.66667	2.66667	0.66667	0.66667	1.33333	1.42857	0.57143	1.33333	1.33333	1.33333	0	0.66667	1.33333	0.66667	0.66667	0.66667	2
c21727.graph_c0|orf2	1.6	0	0	2.4	1.5	0.5	0.66667	1.33333	0.5	1.5	1	1	0	0.66667	2	1.33333	1	1	1.36364	0.54545	1.09091	1	1	1.33333	1.33333	0	1.33333	1.14286	0.85714	1.11111	0.88889	2	2	0	0	0.8	1.2	2	0	0	1.33333	1.33333	1.33333	0.5	1.5	2	0.8	0	1.2
c21729.graph_c0|orf1	2	0	2	0	0.5	1.5	1.33333	0.66667	0.66667	1.33333	2	0	0	0	1.33333	2.66667	0.4	1.6	1.5	0.9	0.6	1	1	0	1.06667	1.6	1.33333	0.75	1.25	1.2	0.8	2.4	0	1.6	0	2	0	2	0	0	0	4	0	2	0	2	1	0	1
c21730.graph_c0|orf1	1.81818	0.36364	0.72727	1.09091	1	1	1.2	0.8	0.66667	1.33333	1.09091	0.90909	0.88889	0.44444	0.44444	2.22222	0.66667	1.33333	1.5	1.5	0	1.42857	0.57143	0.33333	0.66667	1.33333	1.66667	0.8	1.2	1.25	0.75	2	0	2	0	1.25	0.75	1.14286	0.85714	0	0	0	4	0	2	1.33333	0	0	2.66667
c21732.graph_c0|orf1	1.6	0	1.2	1.2	1.33333	0.66667	1.4	0.6	0.85714	1.14286	1	1	1	0.5	1	1.5	0.4	1.6	0.66667	0.66667	1.66667	1.5	0.5	0	1.23077	0.92308	1.84615	0.66667	1.33333	1.11111	0.88889	1.6	0	0.8	1.6	1.33333	0.66667	1.66667	0.33333	0	0	0	0	0	2	0.88889	1.33333	0	1.77778
c21735.graph_c1|orf2	0	0.72727	2	1.27273	0	2	0.13636	1.86364	1.55556	0.44444	0.44444	1.55556	0.33333	1.33333	1.33333	1	1.5	0.5	0.375	0	2.625	0.24	1.76	0	2.57143	0.85714	0.57143	0	2	1.93548	0.06452	0.6	1.2	0.8	1.4	1.33333	0.66667	0.61538	1.38462	0.72727	2.18182	0.36364	0.72727	1.6	0.4	0	0.5	3.5	0
c21735.graph_c1|orf1	1.6	0.8	1.06667	0.53333	0	2	0.7	1.3	1.125	0.875	0.66667	1.33333	1.42857	0.85714	1.57143	0.14286	0.66667	1.33333	0.6	0.6	1.8	1	1	0	1.86667	0.17778	1.95556	0	2	1.33333	0.66667	0.57143	1.52381	1.71429	0.19048	1.14286	0.85714	0	2	1.21739	0.69565	1.21739	0.86957	0	2	0	2	0.66667	1.33333
c21736.graph_c0|orf1	0.44444	0.44444	1.77778	1.33333	1	1	1.33333	0.66667	1	1	0.15385	1.84615	1.33333	0	0.66667	2	2	0	0.27273	0	2.72727	0.8	1.2	0.30769	1.69231	1.07692	0.92308	0.4	1.6	1.77778	0.22222	2	0	1.5	0.5	0.4	1.6	0.66667	1.33333	0	4	0	0	1	1	0.44444	1.33333	2.22222	0
c21741.graph_c0|orf1	1.14286	0	1.71429	1.14286	0	2	0.85714	1.14286	0.94737	1.05263	0	2	0	0	2.66667	1.33333	1.2	0.8	0.9375	0	2.0625	0.38095	1.61905	0.25	1.5	1	1.25	0	2	0.95238	1.04762	1.2	2	0.8	0	0	2	0.57143	1.42857	1	1	1	1	1.2	0.8	1.33333	1.33333	0.66667	0.66667
c21743.graph_c1|orf1	1.33333	0.33333	1	1.33333	1.5	0.5	1.64706	0.35294	0.6087	1.3913	1.14286	0.85714	1	0	0	3	0	2	1.2	0.6	1.2	1.35714	0.64286	0.94118	1.17647	0.47059	1.41176	0.33333	1.66667	0.8	1.2	1.6	1.6	0.8	0	1.27273	0.72727	1	1	4	0	0	0	1	1	0.61538	0.30769	0.61538	2.46154
c21746.graph_c0|orf1	2.28571	0	0.57143	1.14286	0	0	0.85714	1.14286	0.5	1.5	2	0	2	0	0	2	1.6	0.4	2.5	0.5	0	1.14286	0.85714	0.57143	1.14286	1.14286	1.14286	0.8	1.2	0	2	1.33333	0.66667	1.33333	0.66667	2	0	0	0	0	0	4	0	0	2	4	0	0	0
c21747.graph_c0|orf1	1.84615	0	1.53846	0.61538	0	2	1.33333	0.66667	1.6	0.4	0.90909	1.09091	1.04348	0.69565	1.56522	0.69565	1	1	1.61538	0.92308	0.46154	0.57143	1.42857	0.44444	3.11111	0	0.44444	0.66667	1.33333	0.6	1.4	1	1.5	1	0.5	1.33333	0.66667	1.09091	0.90909	0.88889	0.88889	0.44444	1.77778	0.66667	1.33333	1	1.33333	1	0.66667
c21747.graph_c0|orf3	2	0	0	2	0	0	0	2	1.2	0.8	1	1	0.47059	0.47059	1.88235	1.17647	0	0	2	1	0	0	2	0.8	0	2.4	0.8	0	0	0.75	1.25	1.6	0.8	0.8	0.8	1.2	0.8	0.66667	1.33333	0	2	2	0	2	0	1.33333	1.33333	0	1.33333
c21748.graph_c0|orf1	1.2	0	2.4	0.4	1.33333	0.66667	1.25	0.75	1.41667	0.58333	0.8	1.2	1.14286	1.14286	0	1.71429	0.85714	1.14286	1.33333	0.66667	1	0.82353	1.17647	0	1.2	2.4	0.4	0	2	1.55556	0.44444	0	2	2	0	1.42857	0.57143	1.33333	0.66667	0	0	0	4	1.6	0.4	1.09091	1.09091	1.09091	0.72727
c21750.graph_c0|orf1	0.66667	0.4	2.53333	0.4	0.66667	1.33333	1.36364	0.63636	0.70588	1.29412	0.55556	1.44444	0.38095	0.7619	1.90476	0.95238	1.55556	0.44444	1.42105	0.78947	0.78947	0.78261	1.21739	0.32	1.28	1.76	0.64	0.28571	1.71429	1.64706	0.35294	1.33333	0.53333	1.06667	1.06667	0.7	1.3	0.82353	1.17647	0.88889	0.88889	0.88889	1.33333	1	1	0.15385	0.61538	2	1.23077
c21755.graph_c0|orf1	1.66667	0.66667	1	0.66667	0	0	0.25	1.75	1.16667	0.83333	0.5	1.5	0	0.57143	2.85714	0.57143	2	0	0	0	3	0.5	1.5	1.09091	1.45455	0.72727	0.72727	0	0	1.14286	0.85714	0.88889	1.33333	0.44444	1.33333	1.2	0.8	2	0	2.66667	0	1.33333	0	1	1	0	1	2.5	0.5
c21756.graph_c0|orf1	1.07692	0.61538	1.23077	1.07692	1.55556	0.44444	1	1	1.30435	0.69565	1.4	0.6	0.55556	1.33333	1.11111	1	0.8	1.2	0.9	0.6	1.5	1.09091	0.90909	0.63158	1.05263	0.84211	1.47368	1.33333	0.66667	1.06667	0.93333	2	0.85714	0.57143	0.57143	1.2	0.8	0.5	1.5	1.33333	0	1.33333	1.33333	0.6	1.4	0.8	1.33333	0.26667	1.6
c21757.graph_c0|orf1	1.45455	0	1.45455	1.09091	0.25	1.75	1.11111	0.88889	0.66667	1.33333	0.73684	1.26316	0.61538	0.92308	0.92308	1.53846	2	0	0.66667	0.5	1.83333	0.92308	1.07692	0.2	1.4	1.2	1.2	0.2	1.8	1.28571	0.71429	0.66667	0	1.33333	2	1.33333	0.66667	1.69231	0.30769	0	1.6	0	2.4	1.2	0.8	1.33333	0.44444	0.88889	1.33333
c21758.graph_c0|orf1	1.14286	0.19048	1.14286	1.52381	0	2	1.125	0.875	0.85714	1.14286	1	1	0.8	0.8	0.4	2	1.33333	0.66667	1	0.5	1.5	1.63636	0.36364	0.8	0	1.6	1.6	0	2	1.25	0.75	2	1	1	0	1.5	0.5	1.5	0.5	1.6	0.8	0.8	0.8	0.88889	1.11111	1.33333	1.33333	0.33333	1
c21760.graph_c0|orf2	2	0	0	2	0.5	1.5	2	0	1.14286	0.85714	0.66667	1.33333	2	0	2	0	0.5	1.5	1.07143	0.64286	1.28571	0.6	1.4	0	1.5	0	2.5	0.75	1.25	0.36364	1.63636	1.33333	1.33333	1.33333	0	2	0	2	0	2	0	0	2	1.11111	0.88889	2	1.33333	0	0.66667
c21760.graph_c0|orf1	0.66667	0.26667	0.93333	2.13333	1.6	0.4	1.41667	0.58333	0.88235	1.11765	1.14286	0.85714	0.92308	0.92308	0	2.15385	1.25	0.75	1.16667	0.83333	1	0.81081	1.18919	0.33333	1.5	0.66667	1.5	0.33333	1.66667	0.92308	1.07692	0.88889	0.88889	1.33333	0.88889	1.07692	0.92308	1.5	0.5	2	0	0	2	0.8	1.2	0.94118	1.17647	0.47059	1.41176
c21765.graph_c0|orf1	0.8	0.8	0	2.4	0.66667	1.33333	2	0	0.5	1.5	1.5	0.5	1.33333	1.33333	1.33333	0	0.66667	1.33333	1.71429	0.42857	0.85714	1.52381	0.47619	0.5	1	2	0.5	0.92308	1.07692	0.44444	1.55556	0	2	0	2	1.75	0.25	1	1	0.66667	0.66667	0.66667	2	0.22222	1.77778	2.66667	0	0	1.33333
c21771.graph_c0|orf1	1.58491	0.60377	0.98113	0.83019	1.12	0.88	1	1	0.58824	1.41176	1.2766	0.7234	0.72727	0.45455	0.36364	2.45455	0.92308	1.07692	1.27778	0.83333	0.88889	1.31818	0.68182	0.52632	1.26316	0.84211	1.36842	1.16667	0.83333	0.93333	1.06667	0.83721	0.74419	1.5814	0.83721	1.42857	0.57143	0.625	1.375	1.14286	0.57143	0	2.28571	0.75676	1.24324	1	0.72727	1.18182	1.09091
c21772.graph_c0|orf1	1.14286	0	1.14286	1.71429	1	1	1	1	0.66667	1.33333	1.5	0.5	0	0	2.66667	1.33333	1.33333	0.66667	1.2	0.9	0.9	1	1	0	1.33333	0.33333	2.33333	1.2	0.8	1.33333	0.66667	1	1	2	0	0.66667	1.33333	2	0	0	2.66667	1.33333	0	0	2	2.22222	0.44444	0.44444	0.88889
c21773.graph_c0|orf1	1.71429	0	1.14286	1.14286	0	0	1.66667	0.33333	1	1	0.83333	1.16667	0.85714	0.85714	0.57143	1.71429	1.66667	0.33333	0.42857	1.71429	0.85714	1.5	0.5	0.23529	0.70588	1.64706	1.41176	0	2	1.06667	0.93333	2.46154	0.30769	0.92308	0.30769	1.25	0.75	2	0	0	0	0	0	1	1	2.46154	0.61538	0.30769	0.61538
c21774.graph_c0|orf1	1.14286	0	2.85714	0	0	2	0.30769	1.69231	1.44444	0.55556	0.28571	1.71429	1.5	1	1.5	0	2	0	0.75	0	2.25	0.63158	1.36842	0	0.57143	3.42857	0	0	2	1.5	0.5	0	2.22222	0.88889	0.88889	0	2	0.28571	1.71429	2.4	0.8	0	0.8	1	1	0.44444	1.33333	1.33333	0.88889
c21775.graph_c0|orf1	1.41176	0.47059	1.17647	0.94118	2	0	1.11111	0.88889	1.09091	0.90909	1	1	0.42105	0.42105	1.89474	1.26316	1.42857	0.57143	1.25	0.75	1	0.55556	1.44444	0	0.94118	2.35294	0.70588	0.42857	1.57143	0.44444	1.55556	1.17647	0.94118	0.94118	0.94118	0.92308	1.07692	0.47059	1.52941	1	1.33333	1	0.66667	1.36364	0.63636	0.875	1.375	1	0.75
c21776.graph_c0|orf1	1.71429	0.57143	1.14286	0.57143	0	0	1.33333	0.66667	1	1	0.75	1.25	1.33333	0	1.33333	1.33333	1.2	0.8	0.5	2.5	0	1.45455	0.54545	0	1.6	1.6	0.8	0.85714	1.14286	0.8	1.2	0.8	0.8	1.6	0.8	1.6	0.4	0.66667	1.33333	0	0	0	0	0	2	1.33333	0.66667	0.66667	1.33333
c21777.graph_c0|orf1	1.47368	0.42105	0.63158	1.47368	1.375	0.625	1.2	0.8	0.5	1.5	1.66667	0.33333	0.72727	0.72727	0.36364	2.18182	0	0	1.2	1	0.8	1.56522	0.43478	0.30769	0.30769	0.92308	2.46154	0.8	1.2	0.63158	1.36842	1.84615	0.92308	0.61538	0.61538	1.57143	0.42857	0.8	1.2	2	0	2	0	0.8	1.2	0.66667	1.33333	0	2
c21778.graph_c0|orf1	2	0	0.85714	1.14286	1.15789	0.84211	1.33333	0.66667	1	1	1.4	0.6	1.33333	0.44444	0.59259	1.62963	0.63158	1.36842	1.28571	1	0.71429	1.23077	0.76923	1	1.2	0.6	1.2	1.05263	0.94737	0.41176	1.58824	2.35294	0.23529	1.41176	0	1.5	0.5	1.17647	0.82353	1.6	0.8	0.8	0.8	1.11111	0.88889	1.37143	0.91429	0.8	0.91429
c21781.graph_c0|orf1	0.70588	0.47059	1.64706	1.17647	0.44444	1.55556	0.94118	1.05882	1.47368	0.52632	0.43478	1.56522	0.53333	0.26667	1.33333	1.86667	1.71429	0.28571	0.75	0.5625	1.6875	0.63636	1.36364	0.31579	1.36842	1.78947	0.52632	0	2	1.16667	0.83333	0.72727	1.09091	0.36364	1.81818	0.92308	1.07692	1	1	2	2	0	0	1.27273	0.72727	0.47059	2.35294	0.94118	0.23529
c21782.graph_c0|orf1	1.38462	0.46154	0.61538	1.53846	1	1	1.33333	0.66667	0.59259	1.40741	1.6	0.4	1.75	0.75	1	0.5	0.66667	1.33333	1.375	0.625	1	1.7619	0.2381	0.21053	1.05263	0.84211	1.89474	0.28571	1.71429	0.95238	1.04762	1.33333	1.06667	1.06667	0.53333	1.2381	0.7619	1.69231	0.30769	1.33333	0.44444	0.44444	1.77778	0.88889	1.11111	1.02564	0.61538	1.33333	1.02564
c21783.graph_c0|orf1	1.66667	0.66667	0.66667	1	2	0	1.33333	0.66667	0.7027	1.2973	0.44444	1.55556	0.13333	0.53333	1.06667	2.26667	1.2	0.8	1.25	1	0.75	1.04762	0.95238	0.85714	0.57143	0.85714	1.71429	0	2	1.2	0.8	1	1	1.33333	0.66667	1	1	0.88	1.12	0.72727	1.09091	0.72727	1.45455	0.5	1.5	1.71429	0.71429	0.57143	1
c21783.graph_c0|orf2	1.5	0	0.5	2	1.5	0.5	1.09091	0.90909	0.66667	1.33333	0	2	1	0.5	0.5	2	1	1	0.9	1.2	0.9	1.4	0.6	0	1.77778	1.33333	0.88889	0.5	1.5	1.66667	0.33333	0.75	0.25	2.75	0.25	1.33333	0.66667	0.5	1.5	4	0	0	0	1.5	0.5	1.33333	1.33333	0	1.33333
c21784.graph_c0|orf1	1.14286	0	2.85714	0	0	2	0.4	1.6	2	0	0.5	1.5	2	1.6	0.4	0	0	2	0.42857	1.28571	1.28571	0.8	1.2	0	0.8	1.6	1.6	0	2	1	1	0	2	1.33333	0.66667	2	0	0	2	0	0	4	0	1.33333	0.66667	2	1	1	0
c21784.graph_c1|orf1	1.33333	0.44444	1.77778	0.44444	2	0	0.46154	1.53846	0.63158	1.36842	1.42857	0.57143	1.33333	1.33333	0.44444	0.88889	1	1	1.25	1.25	0.5	1.07692	0.92308	0.72727	1.45455	1.45455	0.36364	0.5	1.5	1.42857	0.57143	1.33333	1.33333	1.33333	0	1.14286	0.85714	0.57143	1.42857	2.28571	0.57143	0.57143	0.57143	0	2	1.14286	1.42857	0.28571	1.14286
c21785.graph_c0|orf1	0.66667	0	0	3.33333	0.8	1.2	1.66667	0.33333	0.85714	1.14286	1.33333	0.66667	2	0	2	0	2	0	1.71429	1.28571	0	0.76923	1.23077	0	0.66667	2	1.33333	0.33333	1.66667	0.6	1.4	3.07692	0.30769	0.30769	0.30769	1.5	0.5	1	1	0	0	0	0	1.2	0.8	1	0	0	3
c21787.graph_c0|orf1	2.4	0	1.6	0	0.8	1.2	1.2	0.8	2	0	0.72727	1.27273	2.10526	0.21053	0.84211	0.84211	0.53333	1.46667	1	0	2	0.7619	1.2381	1.33333	1.33333	0	1.33333	0.4	1.6	1.71429	0.28571	2.28571	0.57143	1.14286	0	0.66667	1.33333	1	1	0	1.33333	0	2.66667	1	1	0.57143	0.57143	1.14286	1.71429
c21788.graph_c0|orf2	1.09091	0.72727	0.72727	1.45455	0.4	1.6	1.5	0.5	0.57143	1.42857	0.66667	1.33333	1.14286	0.57143	0	2.28571	1	1	0.75	0.375	1.875	1.14286	0.85714	0	1.33333	0	2.66667	1	1	1.25	0.75	2.28571	1.14286	0.57143	0	1.33333	0.66667	1	1	0	2.66667	1.33333	0	0.28571	1.71429	1.14286	1.71429	0	1.14286
c21789.graph_c0|orf1	4	0	0	0	2	0	1.33333	0.66667	1	1	0.5	1.5	0.72727	0	2.18182	1.09091	2	0	1.2	0.6	1.2	1.16667	0.83333	0	2.4	1.6	0	0	2	1.64706	0.35294	1	1	2	0	0.58824	1.41176	1	1	0.8	0.8	0.8	1.6	1	1	0.66667	1.33333	0.66667	1.33333
c21790.graph_c0|orf1	0.8	0	1.6	1.6	0	2	1.42857	0.57143	0.25	1.75	1	1	2.66667	1.33333	0	0	1	1	1	1.5	0.5	0.5	1.5	0.88889	1.33333	1.33333	0.44444	0	2	1.14286	0.85714	1	1	0	2	2	0	2	0	0	4	0	0	1.6	0.4	1.21739	0.86957	0.69565	1.21739
c21792.graph_c0|orf1	1.55556	0	2	0.44444	0.4	1.6	0.22222	1.77778	1	1	0.66667	1.33333	1	0.85714	1.28571	0.85714	1.33333	0.66667	0.6	0	2.4	0.58824	1.41176	0	1.77778	1.77778	0.44444	0	2	1.33333	0.66667	1.14286	0	1.14286	1.71429	0.4	1.6	0.5	1.5	0	0.8	2.4	0.8	1.6	0.4	0.33333	1.33333	0.33333	2
c21793.graph_c0|orf1	0.57143	0	0.57143	2.85714	1	1	0.8	1.2	0.85714	1.14286	0.75	1.25	1.45455	0.72727	0.36364	1.45455	1	1	1.36364	0.81818	0.81818	1.45455	0.54545	0	0	2.4	1.6	1	1	1.11111	0.88889	1	0	2	1	1.33333	0.66667	1	1	4	0	0	0	2	0	1	1	1	1
c21794.graph_c0|orf1	1.89474	0	1.05263	1.05263	0	0	0	2	0	0	1	1	2	0.15385	0.30769	1.53846	1.33333	0.66667	0	0	0	2	0	0	2	0	2	0	0	0.58824	1.41176	2	0	1.71429	0.28571	0.66667	1.33333	1.2	0.8	0	0	0	0	1	1	0.88889	1.33333	0.88889	0.88889
c21795.graph_c0|orf1	1.23077	0.30769	1.23077	1.23077	0.66667	1.33333	1.4	0.6	0.30303	1.69697	1	1	1.75	0.25	1	1	0.4	1.6	1.5	0.75	0.75	1.78571	0.21429	1	0.33333	1.33333	1.33333	0.83333	1.16667	0.66667	1.33333	1.71429	0.57143	1.71429	0	1.14286	0.85714	1.5	0.5	1.6	0	1.2	1.2	0.4	1.6	1.76	0.64	1.28	0.32
c21797.graph_c0|orf1	0.92308	0.92308	1.53846	0.61538	0.66667	1.33333	0.8	1.2	0	2	1.2	0.8	0.88889	0	1.33333	1.77778	1.03448	0.96552	2.25	0.75	0	2	0	0.5	2	1	0.5	0.5	1.5	1.14286	0.85714	1.26316	1.26316	0.63158	0.84211	0.28571	1.71429	0.5	1.5	2	0	0	2	1.2	0.8	0	1.09091	1.81818	1.09091
c21798.graph_c0|orf2	0.8	0.4	1.6	1.2	1	1	0.25	1.75	1.38462	0.61538	0.30769	1.69231	0.61538	0	0.92308	2.46154	1.42857	0.57143	0	0	3	0.3871	1.6129	0	1.6	1.6	0.8	0	2	1.42857	0.57143	1.53846	0.92308	1.53846	0	0	2	0.76923	1.23077	0	2	0	2	2	0	0.88889	1.33333	0.88889	0.88889
c21798.graph_c0|orf1	1.64706	0	1.17647	1.17647	0.57143	1.42857	1.05263	0.94737	0.87805	1.12195	0.77778	1.22222	0.2	0.4	0.4	3	0.88889	1.11111	1.04348	1.17391	0.78261	1.24324	0.75676	0.8	1.12	1.28	0.8	0.72727	1.27273	0.88889	1.11111	2.16667	0.33333	1.16667	0.33333	1.33333	0.66667	1.6	0.4	0	0	0	4	1.23077	0.76923	1.33333	1	0.5	1.16667
c21800.graph_c0|orf2	3	0	0.5	0.5	1	1	1.38462	0.61538	1.77778	0.22222	0.75	1.25	1.33333	0	0.33333	2.33333	2	0	1.2	0	1.8	0.09524	1.90476	0	3	0.5	0.5	0	2	2	0	1	1	2	0	0.88889	1.11111	0.8	1.2	2	2	0	0	0.66667	1.33333	0.44444	2.66667	0.44444	0.44444
c21800.graph_c0|orf1	0.71795	0.61538	1.33333	1.33333	0.88889	1.11111	0.66667	1.33333	1	1	0.84211	1.15789	0.84211	0.31579	1.36842	1.47368	1.33333	0.66667	1.5	0.78	0.72	1.5	0.5	0.6087	1.47826	0.78261	1.13043	0.75862	1.24138	1.11111	0.88889	1.33333	0.16667	1.66667	0.83333	1.09091	0.90909	1.5	0.5	1	1	1	1	0.6	1.4	1.14286	1.71429	0.57143	0.57143
c21801.graph_c0|orf1	1.24138	1.37931	1.10345	0.27586	0	2	0.33333	1.66667	1.42857	0.57143	0.5	1.5	0.53333	0.53333	1.6	1.33333	1.33333	0.66667	0	2.25	0.75	0.8	1.2	0	1.4	2.2	0.4	0.5	1.5	1.2	0.8	0.88889	0.44444	1.11111	1.55556	0.66667	1.33333	0	2	1	1	0	2	1.4	0.6	0.68293	0.68293	2.04878	0.58537
c21802.graph_c0|orf1	1.82857	0	0.91429	1.25714	1.125	0.875	1.17647	0.82353	0.46667	1.53333	1.30769	0.69231	1.69697	0.48485	0.36364	1.45455	0.8	1.2	0.81081	1.54054	0.64865	1.29412	0.70588	0.4	0.8	1.33333	1.46667	0.88889	1.11111	1.23529	0.76471	1.68421	1.26316	0.63158	0.42105	1.28571	0.71429	0.83333	1.16667	1.14286	0.57143	1.14286	1.14286	0.72727	1.27273	1.33333	1.06667	0.26667	1.33333
c21805.graph_c0|orf1	0.63158	1.26316	0.84211	1.26316	1.33333	0.66667	0.92308	1.07692	0.53333	1.46667	0.52632	1.47368	1.09091	0.72727	1.45455	0.72727	1.66667	0.33333	1.33333	0.33333	1.33333	1.55556	0.44444	0.34783	1.21739	1.3913	1.04348	0.44444	1.55556	1.11111	0.88889	2.66667	1	0.33333	0	1	1	1.42857	0.57143	0	1.33333	1.33333	1.33333	1	1	1.27273	1.09091	0.90909	0.72727
c21806.graph_c0|orf1	0.72727	0.36364	2.18182	0.72727	0.5	1.5	0.4	1.6	0.88889	1.11111	0.71429	1.28571	1.33333	0	2	0.66667	1.5	0.5	0	0.6	2.4	0.54545	1.45455	0.7	1.2	1.6	0.5	0.22222	1.77778	1.18519	0.81481	0.5	1.5	0.5	1.5	0.76923	1.23077	1.2	0.8	1.2	1.2	0.8	0.8	1.42857	0.57143	0	1.23077	2.46154	0.30769
c21808.graph_c0|orf1	1.2	0.4	1.36	1.04	0.66667	1.33333	0.8	1.2	0.38095	1.61905	0.88889	1.11111	1.53846	0.23077	0.84615	1.38462	1.42857	0.57143	0.9	0.45	1.65	0.88889	1.11111	0	1.33333	0.8	1.86667	1.11111	0.88889	0.94118	1.05882	1.71429	1.14286	1.14286	0	0.88235	1.11765	1.29412	0.70588	0.8	1.6	0	1.6	0.90909	1.09091	1.55556	1.33333	0.88889	0.22222
c21810.graph_c0|orf1	0.8	0.8	2.4	0	0.57143	1.42857	0.63158	1.36842	1.11111	0.88889	0.66667	1.33333	0.36364	0.72727	2.54545	0.36364	1.77778	0.22222	0	0	3	0.93333	1.06667	0.36364	1.81818	1.81818	0	0	2	1.33333	0.66667	1	1	1	1	0.22222	1.77778	0.85714	1.14286	1.71429	0.57143	0.57143	1.14286	1.5	0.5	1.25	0.5	1.75	0.5
c21811.graph_c0|orf2	2	0.5	0	1.5	0	2	1	1	1.25	0.75	0.5	1.5	0.88889	0.88889	1.33333	0.88889	0.66667	1.33333	1.5	1.5	0	1.42857	0.57143	0.57143	1.14286	1.71429	0.57143	0.66667	1.33333	0.57143	1.42857	4	0	0	0	1	1	1.11111	0.88889	0	0	0	0	0	2	1.5	1	0.5	1
c21811.graph_c0|orf1	1.52381	0.38095	1.14286	0.95238	1	1	0.88889	1.11111	1	1	1	1	1.07692	0.46154	0.92308	1.53846	0	2	1.42105	0.47368	1.10526	1.6	0.4	0.5	1.5	1.33333	0.66667	0.2	1.8	0.57143	1.42857	1.37931	1.37931	0.55172	0.68966	1.2	0.8	1	1	1.33333	0.66667	1.33333	0.66667	0.75	1.25	1.12281	0.70175	0.91228	1.26316
c21812.graph_c0|orf1	0.66667	0.53333	1.73333	1.06667	1	1	0.97872	1.02128	0.56604	1.43396	0.62069	1.37931	1.67442	0.55814	0.37209	1.39535	1.2	0.8	0.90698	0.69767	1.39535	0.92308	1.07692	0.41026	1.33333	0.92308	1.33333	0.28571	1.71429	1.25926	0.74074	1.6	0.4	1	1	1.33333	0.66667	1.11111	0.88889	1.25	1	0.5	1.25	1.26316	0.73684	1.45455	0.84848	0.9697	0.72727
c21813.graph_c0|orf1	0.71429	0.42857	2	0.85714	0	2	0.375	1.625	1.18182	0.81818	0.33333	1.66667	0	0.44444	1.33333	2.22222	1.29412	0.70588	0.69231	0.46154	1.84615	0.57143	1.42857	0	0.83333	2.5	0.66667	0.22222	1.77778	1.2	0.8	0.72727	0.72727	0.72727	1.81818	0.95238	1.04762	0.66667	1.33333	0.8	2.4	0	0.8	1.33333	0.66667	0	1.6	1.33333	1.06667
c21814.graph_c0|orf1	2.15385	0	1.84615	0	1	1	1.2381	0.7619	0.72727	1.27273	1	1	1.25	0.25	0.5	2	0.75	1.25	1.38462	0.80769	0.80769	0.93333	1.06667	0.57143	1.71429	1.14286	0.57143	0.54545	1.45455	0.90909	1.09091	1.33333	0.66667	1.66667	0.33333	1	1	1.33333	0.66667	2	0	0	2	0.90909	1.09091	0.4	1.2	0.4	2
c21816.graph_c0|orf1	1.14286	0.42857	1	1.42857	0	0	0.73684	1.26316	1.01818	0.98182	0.75	1.25	0.53333	0.26667	1.06667	2.13333	1	1	0.9	0.3	1.8	0.88889	1.11111	0.33333	1.66667	1.66667	0.33333	0	2	1.33333	0.66667	1.66667	1	0.66667	0.66667	0.85714	1.14286	1	1	3.2	0.8	0	0	2	0	0.61538	0.92308	1.23077	1.23077
c21817.graph_c0|orf1	0.66667	1	1.66667	0.66667	0.92308	1.07692	0.4	1.6	0	2	0.4	1.6	0.36364	0.72727	1.45455	1.45455	2	0	2	0	1	0.8	1.2	0	1.5	1.5	1	0	2	1.2	0.8	1	0.33333	1.33333	1.33333	1.27273	0.72727	1	1	0	0	0	4	0	2	0.8	1.6	1.6	0
c21820.graph_c0|orf1	1.14286	0	1.14286	1.71429	0	0	0.8	1.2	1	1	2	0	1.62162	0.10811	0.10811	2.16216	1	1	0	0	0	0.88889	1.11111	1	0	1	2	2	0	0	0	1.84615	0.30769	1.23077	0.61538	1	1	1.2	0.8	0	0	0	4	0	0	2	0	0	2
c21821.graph_c0|orf1	1.33333	0.38095	1.71429	0.57143	0	0	0.53846	1.46154	0.76471	1.23529	0.44444	1.55556	1.09091	0.72727	0.36364	1.81818	1.33333	0.66667	0.57143	0.42857	2	0.96	1.04	0	1.73913	2.08696	0.17391	0.57143	1.42857	1.66667	0.33333	2.66667	0	0	1.33333	0.5	1.5	1.2	0.8	0	0.8	3.2	0	2	0	1.09091	1.81818	0.72727	0.36364
c21823.graph_c0|orf1	1.88235	0.70588	1.17647	0.23529	0	2	0.88889	1.11111	0.72727	1.27273	2	0	1.14286	0.57143	0.57143	1.71429	1	1	1.71429	0.42857	0.85714	1.5	0.5	0.88889	0.88889	1.33333	0.88889	0.66667	1.33333	1	1	2	0	1	1	1	1	1.33333	0.66667	0	0	0	0	1	1	1	0	0	3
c21824.graph_c0|orf1	0.5	0	3	0.5	1.5	0.5	0	2	0.57143	1.42857	0.28571	1.71429	0.88889	0.44444	1.33333	1.33333	1	1	0	1.76471	1.23529	0.71429	1.28571	0.61538	0.92308	2.15385	0.30769	0	2	1.33333	0.66667	0	0.8	0.8	2.4	0	2	1	1	1.6	0.8	1.6	0	2	0	1	2	0	1
c21826.graph_c0|orf1	0.8	1.2	0	2	0	0	1.04762	0.95238	0.8	1.2	0.5	1.5	0.72727	0.72727	0.72727	1.81818	0.57143	1.42857	2.25	0	0.75	0.71429	1.28571	0	2.28571	0	1.71429	0	2	0.5	1.5	0.57143	0.57143	1.14286	1.71429	2	0	1.2	0.8	3	0.5	0.5	0	1.33333	0.66667	1.2	0.4	1.6	0.8
c21827.graph_c0|orf1	0.57143	0	2.85714	0.57143	1.2	0.8	1	1	0.92308	1.07692	0.90909	1.09091	0	0	0	4	0.5	1.5	1.5	0	1.5	1.09091	0.90909	0.57143	0.85714	2.28571	0.28571	0.66667	1.33333	0.83333	1.16667	1.5	0.5	1.5	0.5	1.05263	0.94737	1	1	0	2	0	2	1.5	0.5	0.8	0.8	0.8	1.6
c21828.graph_c0|orf1	1.53846	0.30769	1.53846	0.61538	0.66667	1.33333	0.66667	1.33333	0.8	1.2	1.14286	0.85714	1.14286	0.28571	1.42857	1.14286	1.2	0.8	0	0	3	1	1	0	1	3	0	0	2	1.4	0.6	1.2	0	0.8	2	0	2	0	2	1.33333	0	2.66667	0	1	1	0.18182	0.72727	1.81818	1.27273
c21829.graph_c0|orf1	0.57143	0	2.85714	0.57143	0.5	1.5	0	2	2	0	0	2	2	1	1	0	1.33333	0.66667	1	1	1	0.6	1.4	0	0.66667	3.33333	0	0	0	1.66667	0.33333	0	1.33333	1.33333	1.33333	0	2	1.5	0.5	1	2	0	1	1.42857	0.57143	0.25	1	2.25	0.5
c21833.graph_c0|orf1	1.21739	0	1.56522	1.21739	0.5	1.5	1.55556	0.44444	1.125	0.875	0.90909	1.09091	1.55556	0	1	1.44444	1.5	0.5	2.11765	0	0.88235	0.36364	1.63636	0	0.85714	2	1.14286	0	2	1	1	2.66667	0.66667	0.66667	0	0	2	1.07692	0.92308	0	1.6	0	2.4	1	1	0.57143	1.14286	0.57143	1.71429
c21834.graph_c0|orf1	1.17647	0.70588	1.17647	0.94118	1.42857	0.57143	0.8	1.2	0.42857	1.57143	1.1	0.9	1.26316	0.63158	0.42105	1.68421	0.5	1.5	1.22727	1.22727	0.54545	1.04762	0.95238	0.70588	1.64706	0.47059	1.17647	0.85714	1.14286	1.16667	0.83333	0.4	1.2	0.8	1.6	1.2	0.8	1.14286	0.85714	2	0	1	1	1.14286	0.85714	0.88889	0.44444	1.11111	1.55556
c21835.graph_c0|orf1	1.42857	0	0.85714	1.71429	1.22222	0.77778	1.375	0.625	0.81818	1.18182	1.45455	0.54545	1.25	0.25	1.25	1.25	0	2	1.15385	0.80769	1.03846	1.21429	0.78571	1	0.6	0.8	1.6	1.23077	0.76923	0.93333	1.06667	2	1	1	0	1.23077	0.76923	0.75	1.25	2	0	0	2	0.57143	1.42857	1.47368	0.84211	0	1.68421
c21836.graph_c0|orf1	0	1.33333	2	0.66667	0	2	0.57143	1.42857	1.33333	0.66667	0.85714	1.14286	1.77778	0.44444	1.33333	0.44444	0.66667	1.33333	0	2.14286	0.85714	0.66667	1.33333	1.33333	1.33333	1.33333	0	0	2	2	0	0	1.6	0.8	1.6	0	2	1.5	0.5	2.66667	1.33333	0	0	1.14286	0.85714	1.33333	1.33333	1.33333	0
c21839.graph_c0|orf1	2	0	2	0	0	2	0.66667	1.33333	1.5	0.5	1.11111	0.88889	1.41176	0.23529	0.23529	2.11765	1	1	0.6	1.2	1.2	1.14286	0.85714	0	0.8	0.8	2.4	0	2	1.28571	0.71429	0.8	1.2	1.2	0.8	2	0	1.2	0.8	0	0	0	0	1	1	2.66667	0.66667	0	0.66667
c21841.graph_c0|orf1	0.94118	0.47059	2.58824	0	0.22222	1.77778	0.45455	1.54545	1.16667	0.83333	0.57143	1.42857	0.66667	0.88889	1.55556	0.88889	1.55556	0.44444	0.69231	1.15385	1.15385	0.4	1.6	0	1.69231	1.53846	0.76923	0.66667	1.33333	1.57143	0.42857	0.23529	0.47059	0.23529	3.05882	0.4	1.6	1.27273	0.72727	0	3	0	1	1.33333	0.66667	0.18182	0.90909	2.36364	0.54545
c21843.graph_c0|orf1	0.57143	2.28571	1.14286	0	1	1	0.57143	1.42857	1.4	0.6	0.28571	1.71429	1.25	1	1	0.75	1.6	0.4	0.33333	1	1.66667	0.83333	1.16667	0.4	0.8	2	0.8	1	1	1.8	0.2	0.30769	1.23077	0.92308	1.53846	0.72727	1.27273	0.6	1.4	0	0	0	0	1.14286	0.85714	0.68571	1.25714	1.48571	0.57143
c21844.graph_c0|orf1	1.6	0	1.6	0.8	0	2	0.33333	1.66667	1.25	0.75	0	2	0.66667	0	2.33333	1	1	1	1.5	0	1.5	0	2	0	0	4	0	0	0	2	0	0	4	0	0	0	0	1.33333	0.66667	0	0	0	4	0	0	1	2	0	1
c21845.graph_c0|orf1	1.2	0.4	1.6	0.8	0.57143	1.42857	1	1	0.8	1.2	1.42857	0.57143	0.72727	0.36364	1.09091	1.81818	1.2	0.8	1.36364	0.68182	0.95455	1.8	0.2	0	1.14286	2.28571	0.57143	0.61538	1.38462	0.88889	1.11111	2.66667	0	1.33333	0	0.8	1.2	0.8	1.2	2.4	0.8	0	0.8	0.4	1.6	1.64706	0.70588	0.70588	0.94118
c21846.graph_c0|orf1	0.36364	0	2.54545	1.09091	1.33333	0.66667	0.83333	1.16667	0.36364	1.63636	1.27273	0.72727	2.35294	0.70588	0	0.94118	1	1	1.75	0.25	1	1.52941	0.47059	0	0.66667	3.33333	0	1.33333	0.66667	1.6	0.4	3.42857	0	0	0.57143	1.25	0.75	1.55556	0.44444	2.66667	0	1.33333	0	0.75	1.25	2	1.33333	0.66667	0
c21847.graph_c0|orf1	1.14286	0	1.71429	1.14286	2	0	1	1	0.44444	1.55556	1	1	0	0.8	2.4	0.8	2	0	0	1	2	0.5	1.5	0	0	2.66667	1.33333	0	2	0.4	1.6	1.33333	0.33333	1.33333	1	1.25	0.75	1.2	0.8	0	0	0	0	2	0	0.57143	1.14286	0.57143	1.71429
c21848.graph_c0|orf1	2.22222	0.88889	0	0.88889	0	0	1.6	0.4	0.4	1.6	1.33333	0.66667	0.8	1.6	0.8	0.8	0	2	3	0	0	1.44	0.56	2.66667	0	0	1.33333	0.8	1.2	0.5	1.5	2	0.5	1.5	0	2	0	0	2	0	4	0	0	0	2	1	1	0	2
c21853.graph_c0|orf1	0.32	1.12	1.28	1.28	0.66667	1.33333	0.36364	1.63636	1.55556	0.44444	1	1	0	2.85714	0.57143	0.57143	2	0	0.46154	1.15385	1.38462	0.69565	1.30435	0.14815	1.03704	2.51852	0.2963	0	2	1.66667	0.33333	0.88889	0.88889	0.88889	1.33333	0.66667	1.33333	0.66667	1.33333	0	4	0	0	1.33333	0.66667	0.57143	0.7619	1.52381	1.14286
c21854.graph_c0|orf1	1.81818	0.18182	1.09091	0.90909	0.75	1.25	1.6	0.4	0.42857	1.57143	1.2	0.8	1.14286	0.95238	0.19048	1.71429	1	1	0.96429	1.28571	0.75	1.33333	0.66667	1.07692	0.76923	0.15385	2	0.82353	1.17647	0.54545	1.45455	1.26316	1.26316	1.47368	0	1.33333	0.66667	1.23077	0.76923	0	0	0	0	0.71429	1.28571	2.25	0.25	0.25	1.25
c21856.graph_c0|orf1	1.6	0	1.6	0.8	1	1	1	1	0.85714	1.14286	0.66667	1.33333	1.23077	0	0	2.76923	1.42857	0.57143	0.6	0.9	1.5	0.08696	1.91304	0	0.4	1.6	2	0	2	1.33333	0.66667	2.5	0	1	0.5	1	1	0.875	1.125	0	1.5	0	2.5	2	0	2	1.33333	0	0.66667
c21857.graph_c0|orf1	0.5	1	1.5	1	0	0	0.5	1.5	0.57143	1.42857	0.8	1.2	0	0	2	2	1	1	1.71429	0	1.28571	0.25	1.75	0	0.8	1.6	1.6	1	1	0.4	1.6	0	0	1.33333	2.66667	0.875	1.125	0.33333	1.66667	1.33333	0	0	2.66667	1.2	0.8	0.72727	1.45455	0.36364	1.45455
c21858.graph_c0|orf1	0	0	0	0	0	0	2	0	0.5	1.5	1.86667	0.13333	4	0	0	0	0	2	1.55556	1.33333	0.11111	1.33333	0.66667	0	0	0	4	1.89474	0.10526	0	2	1	1	2	0	0	0	2	0	4	0	0	0	0	2	0.66667	0	0	3.33333
c21861.graph_c0|orf1	0	0	2.22222	1.77778	1	1	0.58824	1.41176	0.63158	1.36842	0.75	1.25	1.4	1	1	0.6	1.28571	0.71429	1.28571	0.42857	1.28571	1.14286	0.85714	0.63158	0.84211	1.47368	1.05263	0	2	1.11111	0.88889	1	1.5	1	0.5	0.25	1.75	0.93333	1.06667	1	0	2	1	1.14286	0.85714	1.89474	0.42105	1.26316	0.42105
c21869.graph_c0|orf1	0.66667	0	1.33333	2	1.27273	0.72727	2	0	0	2	0	2	0.61538	1.23077	0	2.15385	0.33333	1.66667	1.28571	0.85714	0.85714	1.17647	0.82353	2	0	0	2	0.66667	1.33333	0.4	1.6	2	0	2	0	0.66667	1.33333	2	0	4	0	0	0	0.57143	1.42857	0.66667	0.66667	1.33333	1.33333
c21870.graph_c0|orf2	0.44444	0.44444	1.77778	1.33333	0.5	1.5	1.42857	0.57143	1.09091	0.90909	0	2	1.5	0.5	1.5	0.5	1	1	0	1.2	1.8	0.5	1.5	0	0.88889	3.11111	0	0	2	1.6	0.4	0	2	0	2	0.4	1.6	1.2	0.8	1.33333	0	1.33333	1.33333	2	0	1.33333	0.44444	1.33333	0.88889
c21870.graph_c1|orf1	1.14286	0	2.28571	0.57143	0.8	1.2	0.22222	1.77778	1	1	0.6	1.4	0	0	0	4	2	0	1.28571	0.42857	1.28571	1	1	0	2	2	0	0	2	1.14286	0.85714	2.66667	0	0	1.33333	0.85714	1.14286	0.66667	1.33333	0	0	0	4	2	0	0.88889	0.44444	2.22222	0.44444
c21874.graph_c1|orf1	0.4	0.6	1.8	1.2	0.66667	1.33333	0.70588	1.29412	1.14286	0.85714	0.90909	1.09091	0.55172	0.96552	1.65517	0.82759	1.09091	0.90909	0.9	0.6	1.5	0.54545	1.45455	0.21053	1.68421	0.42105	1.68421	0.75	1.25	1.33333	0.66667	0.75	1.75	1	0.5	0.89474	1.10526	0.66667	1.33333	1.14286	0	0.57143	2.28571	0.66667	1.33333	0.82759	0.82759	1.10345	1.24138
c21876.graph_c0|orf1	0.88889	0	1.33333	1.77778	0.72727	1.27273	0.66667	1.33333	1.33333	0.66667	1.05882	0.94118	1.81818	1.09091	0	1.09091	1.33333	0.66667	1.05882	0.52941	1.41176	1.16667	0.83333	0.47059	1.41176	1.17647	0.94118	0.6	1.4	0.33333	1.66667	0.8	0.8	1.6	0.8	1	1	1.2	0.8	2	0	0	2	1	1	1.75	1.5	0.25	0.5
c21877.graph_c0|orf1	1.84615	0	0.92308	1.23077	0.66667	1.33333	1.2	0.8	0.8	1.2	1.85714	0.14286	0.57143	0	1.71429	1.71429	0.25	1.75	1.16667	1.66667	0.16667	1.21739	0.78261	1.33333	0.44444	0.66667	1.55556	0.72727	1.27273	1.71429	0.28571	4	0	0	0	1.33333	0.66667	0.88889	1.11111	0	0	0	4	0	2	1.77778	1.33333	0	0.88889
c21880.graph_c0|orf5	1.33333	1.77778	0.88889	0	2	0	1	1	1.25	0.75	0.66667	1.33333	2.4	1.6	0	0	2	0	3	0	0	0	2	0.57143	2.28571	0.57143	0.57143	0.8	1.2	0	2	1	0	2	1	0.8	1.2	0	2	1.33333	0.53333	1.6	0.53333	1	1	0	0.47059	2.11765	1.41176
c21886.graph_c0|orf1	2	0	2	0	1.71429	0.28571	1.11111	0.88889	1	1	1	1	0	0.57143	2.28571	1.14286	0	2	1.5	0	1.5	2	0	1	2	1	0	1.66667	0.33333	0	2	0.8	0	3.2	0	0.66667	1.33333	2	0	0.5	1	0	2.5	2	0	0	1.2	1.2	1.6
c21888.graph_c0|orf2	0.57143	0.57143	2.28571	0.57143	0	2	0.4	1.6	0.8	1.2	0.33333	1.66667	0.57143	0	1.14286	2.28571	2	0	0.6	0	2.4	0.22222	1.77778	0	1.66667	1.33333	1	0	2	1.5	0.5	0	2	0.5	1.5	0.66667	1.33333	1	1	0	0	0	0	2	0	0	2	0.66667	1.33333
c21892.graph_c1|orf1	0	0	0	4	0.75	1.25	0.5	1.5	1	1	0.57143	1.42857	0.44444	0.44444	1.77778	1.33333	0.66667	1.33333	0.5	1	1.5	1.2	0.8	0.5	1	1.5	1	1	1	1.71429	0.28571	0.66667	0	1.66667	1.66667	1.25	0.75	0.5	1.5	1	2	0	1	1.45455	0.54545	1.33333	1.77778	0	0.88889
c21895.graph_c0|orf1	0.8	0.4	1.2	1.6	2	0	1.11111	0.88889	0.66667	1.33333	1.25	0.75	0.70588	0.94118	0.70588	1.64706	0.33333	1.66667	1.28571	1.07143	0.64286	0.85714	1.14286	0.85714	0.85714	0.85714	1.42857	0.88889	1.11111	0.36364	1.63636	2.54545	0	1.45455	0	1.2	0.8	1.38462	0.61538	2	0	2	0	1.33333	0.66667	3	0	0	1
c21896.graph_c0|orf2	1.33333	0	2.33333	0.33333	0	2	1.2	0.8	0.88889	1.11111	0	2	2	0	0.44444	1.55556	1.66667	0.33333	0.46154	0	2.53846	0.33333	1.66667	0	1.5	1.5	1	0	2	1.71429	0.28571	0.88889	2.22222	0.88889	0	0.72727	1.27273	1.04762	0.95238	0.30769	1.84615	0	1.84615	2	0	0	2.66667	0.44444	0.88889
c21897.graph_c0|orf1	1.45455	0.36364	1.09091	1.09091	1.33333	0.66667	1.33333	0.66667	0.7	1.3	1.27273	0.72727	0.72727	0.72727	0.36364	2.18182	0	2	1	1	1	0.75	1.25	1.14286	1.14286	0.57143	1.14286	0.28571	1.71429	0.46154	1.53846	1	1	2	0	1.14286	0.85714	0.5	1.5	0	4	0	0	1	1	0.66667	1.33333	1.33333	0.66667
c21898.graph_c0|orf1	2	0	2	0	0	2	0.88889	1.11111	1.5	0.5	0.33333	1.66667	1.81818	0.36364	1.09091	0.72727	1.5	0.5	1	0.5	1.5	0	2	0.33333	2	0.33333	1.33333	0	2	1.42857	0.57143	0.66667	2.66667	0.66667	0	0.25	1.75	1	1	0	0.8	0.8	2.4	2	0	1	0	1	2
c21898.graph_c1|orf1	0.90323	0.51613	1.29032	1.29032	1.5	0.5	0.72222	1.27778	0.73333	1.26667	0.5	1.5	1.27273	0.36364	1.45455	0.90909	1.5	0.5	0.88235	0.70588	1.41176	0.88372	1.11628	0	1.6	0.8	1.6	0.28571	1.71429	1.4375	0.5625	1.44444	1.33333	0.66667	0.55556	0.82759	1.17241	1.24138	0.75862	1	1	2	0	1.16667	0.83333	1.26316	1.26316	1.05263	0.42105
c219.graph_c0|orf1	1.71429	1.14286	0.57143	0.57143	0	2	1.63636	0.36364	0.42857	1.57143	1	1	1	1	2	0	2	0	1.2	1.8	0	1.33333	0.66667	0	4	0	0	1	1	0.92308	1.07692	0.8	0	1.6	1.6	1.33333	0.66667	2	0	0	0	4	0	1.33333	0.66667	1.33333	0	0	2.66667
c219.graph_c1|orf1	2.4	0	0.8	0.8	1	1	0.33333	1.66667	1	1	2	0	0	0.66667	1.33333	2	1.33333	0.66667	0.85714	1.28571	0.85714	0.83333	1.16667	0.5	1	1	1.5	0	2	0.88889	1.11111	2.28571	0	1.71429	0	0.4	1.6	1.11111	0.88889	1	0	1	2	1.33333	0.66667	1.42857	1.42857	0.28571	0.85714
c21901.graph_c0|orf1	1.25714	0.34286	1.14286	1.25714	0	2	0.76923	1.23077	0.63333	1.36667	1.25	0.75	2	0	1.33333	0.66667	0	2	0.81818	0.54545	1.63636	1.48387	0.51613	0.22222	2	0.44444	1.33333	0.6	1.4	1	1	0	0	0	0	0.73684	1.26316	1.42857	0.57143	2.66667	0	0	1.33333	1.6	0.4	0.5	1.5	1	1
c21905.graph_c0|orf1	1.71429	0.57143	1.71429	0	1.33333	0.66667	2	0	0.66667	1.33333	1.55556	0.44444	0.57143	0.28571	0.57143	2.57143	0.4	1.6	1.66667	0.66667	0.66667	1.14286	0.85714	0	1.23077	1.23077	1.53846	0.57143	1.42857	1	1	2.22222	0.88889	0.88889	0	0.85714	1.14286	2	0	3	1	0	0	0.8	1.2	1.06667	0.8	0.26667	1.86667
c21906.graph_c0|orf1	0.88889	0.88889	0.88889	1.33333	1.33333	0.66667	0.66667	1.33333	1.1	0.9	1	1	0	4	0	0	1	1	1.5	0.5	1	1.125	0.875	0.8	1.6	1.6	0	0.4	1.6	0.8	1.2	2	0	0	2	1.33333	0.66667	0.57143	1.42857	0	0	2.66667	1.33333	1.5	0.5	0	0	0	4
c21908.graph_c0|orf1	0.44444	0.44444	1.77778	1.33333	0	0	0.36364	1.63636	1.42857	0.57143	0.88889	1.11111	1.2	0.8	0.8	1.2	2	0	1	0	2	0.2	1.8	0.4	1.6	1.2	0.8	0	2	1.76471	0.23529	0.5	1.5	1.5	0.5	0.66667	1.33333	0.8	1.2	2	1.33333	0.66667	0	2	0	1	1.5	0.5	1
c21909.graph_c0|orf1	1.6	0	1.6	0.8	1	1	1.86667	0.13333	0.53333	1.46667	0.75	1.25	0.4	0.8	0.8	2	0.75	1.25	0.5625	1.125	1.3125	1.11111	0.88889	0	1.45455	0.18182	2.36364	0.66667	1.33333	0.72727	1.27273	2.28571	1.14286	0.57143	0	1	1	1.27273	0.72727	1	0	0	3	1.33333	0.66667	1.77778	0.88889	0	1.33333
c21912.graph_c0|orf1	1.84615	0	0.92308	1.23077	0	0	1.41176	0.58824	0.8	1.2	1.33333	0.66667	1	0.5	1	1.5	0.5	1.5	2.14286	0.64286	0.21429	1.14286	0.85714	0.53333	1.33333	1.06667	1.06667	0.66667	1.33333	0.2	1.8	0	1.2	2.4	0.4	1.2	0.8	1.2	0.8	0	0	0	4	0.66667	1.33333	2	0.5	1	0.5
c21913.graph_c0|orf1	1.06667	0	0.8	2.13333	1.33333	0.66667	1.42857	0.57143	0.85714	1.14286	1.42857	0.57143	0.61538	0.61538	0.30769	2.46154	1	1	1.5	0.9375	0.5625	0.94118	1.05882	0.33333	0.66667	0.33333	2.66667	1	1	1.55556	0.44444	1.45455	0.36364	1.81818	0.36364	1	1	1	1	0	0	0	4	1.2	0.8	1	1	0.5	1.5
c21915.graph_c0|orf1	0.85714	0.57143	0.57143	2	0	0	1.375	0.625	0.66667	1.33333	1.25	0.75	1.33333	0.33333	0.33333	2	0.66667	1.33333	1.66667	0.33333	1	1.11111	0.88889	0	0	3	1	0.8	1.2	0.6	1.4	0	1	2	1	1.2	0.8	0.5	1.5	3	1	0	0	0	2	0.72727	1.09091	0.72727	1.45455
c21917.graph_c0|orf1	1.3913	0.86957	0.69565	1.04348	0.66667	1.33333	1.16667	0.83333	0.66667	1.33333	1.07692	0.92308	0.53333	0.26667	0.8	2.4	0.85714	1.14286	0.94737	1.10526	0.94737	1.44444	0.55556	1	1	0.66667	1.33333	0.46154	1.53846	1.33333	0.66667	0	0.44444	1.33333	2.22222	0.6	1.4	0.57143	1.42857	4	0	0	0	1.33333	0.66667	1.25	0.5	0.5	1.75
c21922.graph_c0|orf1	1.5	0	2	0.5	1	1	1.33333	0.66667	0.88889	1.11111	0.4	1.6	0	0.66667	1.33333	2	2	0	0.375	0	2.625	0.375	1.625	0	0.8	3.2	0	0	0	2	0	2	1	0	1	0	2	0.76923	1.23077	4	0	0	0	1	1	0.8	2.4	0.8	0
c21924.graph_c0|orf1	1.53846	0.30769	0.92308	1.23077	1.33333	0.66667	1.63636	0.36364	0.22222	1.77778	0.4	1.6	0.72727	1.09091	0.36364	1.81818	0.66667	1.33333	1.28571	0.85714	0.85714	0.88889	1.11111	0.57143	0.57143	1.14286	1.71429	1.2	0.8	0.93333	1.06667	1.33333	1.33333	1.33333	0	1.66667	0.33333	0	2	0	0	0	0	1.6	0.4	3.33333	0.66667	0	0
c21926.graph_c0|orf1	1.71429	0.57143	1.14286	0.57143	1.125	0.875	1.75	0.25	0.625	1.375	1.5	0.5	1	0.75	0.5	1.75	2	0	1.5	1.5	0	0.90909	1.09091	0.44444	0.44444	0.88889	2.22222	0	2	1	1	0	4	0	0	1.45455	0.54545	1.63636	0.36364	2	2	0	0	2	0	1.81818	1.09091	0	1.09091
c21929.graph_c0|orf1	1.71429	0	0.57143	1.71429	1	1	1.47368	0.52632	0.23529	1.76471	1.45455	0.54545	0.4	0	2	1.6	0	2	0.66667	2	0.33333	1.42857	0.57143	1.14286	1.14286	0.57143	1.14286	1.09091	0.90909	0.76923	1.23077	4	0	0	0	2	0	1.8	0.2	0	0	0	0	0	2	0.8	0	1.6	1.6
c21930.graph_c0|orf1	2	0	0.66667	1.33333	1	1	1.75	0.25	0.8	1.2	1.11111	0.88889	0	0	2	2	1	1	1.28571	1	0.71429	1.42857	0.57143	1.14286	0.57143	0.57143	1.71429	0.85714	1.14286	1.14286	0.85714	2.66667	0.66667	0.66667	0	0.66667	1.33333	2	0	0	1	0	3	1.33333	0.66667	0.5	3	0	0.5
c21931.graph_c0|orf1	1	0.5	0.5	2	0.5	1.5	0.85714	1.14286	0.36364	1.63636	1.41176	0.58824	0	0	1	3	0.8	1.2	1.66667	1	0.33333	1.2	0.8	0.4	1.2	1.2	1.2	0.90909	1.09091	0.66667	1.33333	1.6	0.8	0.8	0.8	1	1	1.4	0.6	2	1	1	0	0.75	1.25	1.2	1.6	1	0.2
c21934.graph_c0|orf1	1	0	2	1	1.25	0.75	1.33333	0.66667	0.625	1.375	1.8	0.2	1.33333	0.33333	0.66667	1.66667	0	2	1.5	0	1.5	1.26316	0.73684	0	1.33333	0.88889	1.77778	0.75	1.25	0.5	1.5	1.77778	0.44444	0.44444	1.33333	1.5	0.5	2	0	2.66667	0	0	1.33333	0	2	1.23077	0.61538	0.92308	1.23077
c21935.graph_c0|orf1	0.8	0.4	0.4	2.4	0.93333	1.06667	0.88889	1.11111	0.78261	1.21739	0.66667	1.33333	0.52174	0.86957	1.04348	1.56522	1.33333	0.66667	1.63636	0.81818	0.54545	1	1	0.53333	1.06667	1.06667	1.33333	0.30769	1.69231	1.2	0.8	1.83333	0.83333	0.83333	0.5	0.72727	1.27273	1.26316	0.73684	1.6	0.8	0.4	1.2	1.14286	0.85714	1	0.28571	1.42857	1.28571
c21937.graph_c0|orf1	0.85714	0.85714	0	2.28571	0	2	0.94118	1.05882	0.5614	1.4386	1.5	0.5	0	0	0.66667	3.33333	0.8	1.2	1.22727	1.36364	0.40909	1.50877	0.49123	1.23077	0	0.92308	1.84615	0.88889	1.11111	0.71429	1.28571	0	4	0	0	1.23077	0.76923	1.27273	0.72727	2	1	0	1	0.57143	1.42857	3.2	0.8	0	0
c21938.graph_c0|orf1	1.81818	0	1.09091	1.09091	1.57895	0.42105	1.57143	0.42857	0.6	1.4	1.55556	0.44444	1.86667	0.53333	0.53333	1.06667	0.8	1.2	1	1	1	1.33333	0.66667	0.28571	0.85714	0.85714	2	0.8	1.2	0.4	1.6	1.2	0.8	2	0	1.5	0.5	1	1	4	0	0	0	0.71429	1.28571	1.5	0.5	0.16667	1.83333
c21939.graph_c0|orf1	0.4	0.4	2.4	0.8	1.33333	0.66667	1	1	0.66667	1.33333	0.88889	1.11111	0.8	0.8	1.2	1.2	0.75	1.25	1.33333	1	0.66667	0.75	1.25	0.30769	1.23077	1.53846	0.92308	0.44444	1.55556	0	2	0.8	1.2	1.6	0.4	0.66667	1.33333	0.66667	1.33333	0	0	0	0	0.66667	1.33333	1	1.33333	0.66667	1
c21941.graph_c0|orf1	1.14286	0	1.71429	1.14286	1.2	0.8	1.09091	0.90909	1.33333	0.66667	1.33333	0.66667	0.70588	0.94118	1.17647	1.17647	1	1	1.5	1.2	0.3	1.38462	0.61538	0	1	2	1	1	1	1.14286	0.85714	1.66667	0.33333	1.33333	0.66667	2	0	1	1	0	0	0	4	1	1	2.8	0	0.4	0.8
c21942.graph_c0|orf1	0.7619	0.57143	1.52381	1.14286	0.66667	1.33333	1.26316	0.73684	0.5	1.5	1	1	1.42857	0.28571	0.85714	1.42857	0.66667	1.33333	0.66667	1	1.33333	1.29412	0.70588	0.13333	2	1.2	0.66667	0.83333	1.16667	1.25	0.75	2.11765	0	1.17647	0.70588	0.76923	1.23077	1.42857	0.57143	1.71429	1.14286	0	1.14286	1.125	0.875	1.55556	1.11111	0	1.33333
c21944.graph_c0|orf1	0	0.66667	2.66667	0.66667	0.5	1.5	0.71429	1.28571	1.14286	0.85714	0.66667	1.33333	1	0	2	1	1.14286	0.85714	0.33333	0.66667	2	1.5	0.5	0.28571	0.85714	1.71429	1.14286	0.75	1.25	1.53846	0.46154	1.6	0.8	0	1.6	1.14286	0.85714	1.33333	0.66667	0	2.66667	0	1.33333	0.85714	1.14286	0.19048	0.57143	2.28571	0.95238
c21945.graph_c0|orf1	0.53333	0.53333	2.13333	0.8	0	2	0.4	1.6	0.71429	1.28571	0.66667	1.33333	1.25	0	0.25	2.5	1.5	0.5	0.70588	0.52941	1.76471	0.26667	1.73333	0.36364	2.54545	1.09091	0	0	2	1.42857	0.57143	0.4	1.2	2	0.4	0.5	1.5	0.44444	1.55556	0	4	0	0	1	1	0	2.66667	0.66667	0.66667
c21949.graph_c0|orf1	0.36364	1.09091	2.18182	0.36364	0.4	1.6	1.42857	0.57143	1.11111	0.88889	0.42857	1.57143	1.5	1	1	0.5	1.66667	0.33333	0.27273	0.27273	2.45455	0.48	1.52	0.47059	1.17647	1.41176	0.94118	0.33333	1.66667	1.27273	0.72727	0.23529	0.94118	1.64706	1.17647	0.53333	1.46667	0.90909	1.09091	2	1	1	0	1.5	0.5	0	2.73684	0.63158	0.63158
c21950.graph_c0|orf2	1	0	2	1	0	2	1.33333	0.66667	0.8	1.2	1.14286	0.85714	2	0	0	2	0.85714	1.14286	1.5	1.5	0	1.33333	0.66667	1	3	0	0	0.5	1.5	0.4	1.6	1.2	0.8	1.2	0.8	1.33333	0.66667	1.5	0.5	0	0	0	4	1.33333	0.66667	3.2	0	0.8	0
c21951.graph_c0|orf1	0.85714	0.57143	1.71429	0.85714	0.8	1.2	1.05882	0.94118	0.82353	1.17647	0.91667	1.08333	1	0	1.25	1.75	0.5	1.5	1.09091	0.54545	1.36364	1.17647	0.82353	0.25	1.25	1	1.5	2	0	1.2	0.8	1.21739	1.04348	0.69565	1.04348	0.66667	1.33333	1.25	0.75	2	2	0	0	1.42857	0.57143	0.63158	0.63158	1.36842	1.36842
c21954.graph_c0|orf2	1.2	0.8	1.2	0.8	1.33333	0.66667	0.90909	1.09091	0.4	1.6	1.45455	0.54545	1.17647	1.41176	0.70588	0.70588	1.2	0.8	1	1.66667	0.33333	1.2	0.8	1	1	1.5	0.5	0.66667	1.33333	0.72727	1.27273	1.6	0.8	1.6	0	1.23077	0.76923	1.6	0.4	0.57143	1.71429	0	1.71429	0.57143	1.42857	0.8	0.8	0.4	2
c21954.graph_c0|orf1	1.5	0.5	0.5	1.5	1.63636	0.36364	1.27273	0.72727	0.72727	1.27273	1.42857	0.57143	1	0	1.2	1.8	1	1	1.63636	1.36364	0	1.4	0.6	0.26667	1.06667	0.8	1.86667	0.22222	1.77778	0.75	1.25	0.85714	0.57143	2.57143	0	1.5	0.5	1	1	0	0	0	4	1	1	0.92308	1.53846	0.30769	1.23077
c21955.graph_c1|orf1	1	0	2	1	0.66667	1.33333	1.1	0.9	1	1	0.33333	1.66667	1	0.33333	1.66667	1	1.6	0.4	1	1	1	0.8	1.2	0	1.5	1	1.5	1.33333	0.66667	1.5	0.5	0.5	2	0.5	1	0.66667	1.33333	1.2	0.8	1.5	0.75	1	0.75	1.5	0.5	0.33333	1	1	1.66667
c21956.graph_c0|orf1	0	1.33333	2	0.66667	0	0	0	2	1.2	0.8	0.57143	1.42857	0.44444	1.33333	1.77778	0.44444	2	0	0	0	3	0.30769	1.69231	0	2.5	1	0.5	0	2	2	0	0	0	4	0	0.66667	1.33333	0.57143	1.42857	0	2	0	2	1.2	0.8	0.8	0.8	2.4	0
c21962.graph_c0|orf1	1.5	0	0	2.5	0.58824	1.41176	1.27273	0.72727	0.77778	1.22222	1.25	0.75	0.5	0.5	1.5	1.5	0.5	1.5	1.36364	0.81818	0.81818	1	1	0.47059	1.41176	1.17647	0.94118	0.6	1.4	0.82353	1.17647	2.5	1	0.5	0	1.5	0.5	1.5	0.5	0	0	0	4	0.5	1.5	0.8	0.4	0.4	2.4
c21963.graph_c0|orf1	1.26829	0.09756	1.17073	1.46341	0.75	1.25	1.55556	0.44444	0.84211	1.15789	0.6	1.4	1.14286	0.7619	1.33333	0.7619	1.38462	0.61538	0.3	1.2	1.5	0.66667	1.33333	0.14286	1.71429	1.14286	1	0	2	1.42857	0.57143	1.66667	0.33333	0.33333	1.66667	0.71429	1.28571	0.85714	1.14286	0	0	0	0	1.2	0.8	0.8	0.8	0.8	1.6
c21966.graph_c0|orf1	1.2	0.5	1.5	0.8	1.09091	0.90909	1.55556	0.44444	1.05263	0.94737	0.64516	1.35484	1	0.33333	1	1.66667	1.71429	0.28571	1.5	0.32143	1.17857	0.90909	1.09091	0.5	0.8	1.7	1	0.53333	1.46667	1.17647	0.82353	0.30769	0.92308	1.23077	1.53846	0.5	1.5	1.11111	0.88889	2	2	0	0	0.71429	1.28571	0.75	1.125	1.375	0.75
c21969.graph_c0|orf1	1.14286	0.85714	1.14286	0.85714	0.66667	1.33333	0.22222	1.77778	0.88889	1.11111	0.5	1.5	2	0	2	0	1.75	0.25	0	2	1	1.6	0.4	0.57143	1.14286	1.71429	0.57143	0	0	1.55556	0.44444	0	1.14286	0.57143	2.28571	0	2	1.33333	0.66667	0.57143	1.14286	1.14286	1.14286	1.66667	0.33333	0.30769	1.53846	1.53846	0.61538
c21970.graph_c0|orf1	1.33333	0	1.33333	1.33333	0	2	1.5	0.5	2	0	2	0	0.57143	1.71429	1.14286	0.57143	0	2	1.36364	0.81818	0.81818	1.42857	0.57143	0	1.33333	2	0.66667	2	0	0.4	1.6	2	1	1	0	1	1	1.33333	0.66667	0	0	0	0	0.8	1.2	1.14286	1.14286	0	1.71429
c21974.graph_c0|orf1	0.33333	0.66667	1	2	2	0	0.66667	1.33333	0.82353	1.17647	1.09091	0.90909	0.92308	0.92308	0.61538	1.53846	1.33333	0.66667	0	0.5	2.5	1	1	0	1.53846	1.23077	1.23077	0.66667	1.33333	0.92308	1.07692	0.30769	0.92308	1.84615	0.92308	0.71429	1.28571	1.14286	0.85714	2	0	0	2	0.8	1.2	1.2	0.4	0.8	1.6
c21976.graph_c0|orf1	1.52381	0.57143	0.95238	0.95238	1	1	1.07692	0.92308	0.37037	1.62963	0	2	1	1	0.5	1.5	0.66667	1.33333	1.125	0.75	1.125	0.75	1.25	0.33333	0.66667	2.33333	0.66667	0.57143	1.42857	1	1	1.6	0	0	2.4	0.4	1.6	1.11111	0.88889	2	0	0	2	1	1	1.5	1.5	0	1
c21977.graph_c0|orf1	0.57143	0.28571	1.71429	1.42857	0.22222	1.77778	2	0	0.83333	1.16667	0.85714	1.14286	0.5	1	0.25	2.25	0.5	1.5	0.6	0.6	1.8	1.2	0.8	0	2.28571	1.71429	0	0.66667	1.33333	1.45455	0.54545	1.55556	1.33333	0.66667	0.44444	0.85714	1.14286	0.85714	1.14286	2.66667	0	0	1.33333	0.66667	1.33333	0.88889	0.88889	1.77778	0.44444
c21978.graph_c0|orf1	0.66667	0.22222	2	1.11111	0.93333	1.06667	0.9	1.1	0.37209	1.62791	0.97778	1.02222	1.11111	0.22222	0.44444	2.22222	1.33333	0.66667	1.22222	0.77778	1	1.23077	0.76923	0.36364	1.09091	1.09091	1.45455	0.8	1.2	1.03704	0.96296	1.47368	0.73684	1.05263	0.73684	1.125	0.875	1.28571	0.71429	1.06667	1.33333	0.26667	1.33333	0.94737	1.05263	1.22449	0.57143	1.22449	0.97959
c21981.graph_c0|orf1	0	0.30769	2.46154	1.23077	0.66667	1.33333	0.66667	1.33333	1.57143	0.42857	0.88889	1.11111	1.2	1.2	0.4	1.2	2	0	1.2	0.6	1.2	0.35294	1.64706	0	1.14286	2.28571	0.57143	0	2	0.4	1.6	0.61538	1.23077	0.92308	1.23077	0.75	1.25	0.4	1.6	0	2	0	2	2	0	1	1	0.5	1.5
c21981.graph_c1|orf1	1.33333	0	0	2.66667	2	0	1.6	0.4	0.66667	1.33333	1.33333	0.66667	0.8	0.8	1.6	0.8	0	0	1.8	0.6	0.6	1	1	0.66667	1.33333	0	2	1	1	0.66667	1.33333	1	0	2	1	1	1	1	1	1.33333	2	0	0.66667	0	2	0	0	1.33333	2.66667
c21982.graph_c0|orf1	1	0.2	0.4	2.4	0.33333	1.66667	1	1	0.63636	1.36364	0.77778	1.22222	1.45455	0.36364	0.72727	1.45455	1.75	0.25	0.8	0.3	1.9	0.90909	1.09091	0.16	1.44	1.44	0.96	0.33333	1.66667	1.625	0.375	1.5	1	0.75	0.75	0.8	1.2	0.88889	1.11111	2	0	2	0	1.11111	0.88889	1.23077	1.23077	0.92308	0.61538
c21983.graph_c0|orf1	1.41176	0.47059	0.94118	1.17647	1.42857	0.57143	1.625	0.375	0.75	1.25	1.14286	0.85714	0.84211	0.21053	1.05263	1.89474	0	2	0.94737	1.10526	0.94737	0.95238	1.04762	0.21053	1.47368	0.42105	1.89474	0.88889	1.11111	0.8	1.2	1.26316	0.84211	1.26316	0.63158	1.09091	0.90909	1.33333	0.66667	2	0	0	2	1.2	0.8	0.92308	0.30769	1.23077	1.53846
c21994.graph_c0|orf1	1.33333	0.66667	2	0	1	1	1.11111	0.88889	0.5	1.5	0.57143	1.42857	1	1	1	1	0	2	0.5	0.5	2	0.61538	1.38462	0.5	1.5	2	0	0	2	1.66667	0.33333	2	0.66667	0	1.33333	0.28571	1.71429	0.85714	1.14286	0	0	0	0	0.66667	1.33333	0.36364	1.09091	1.81818	0.72727
c21995.graph_c0|orf1	1.14286	0	1.71429	1.14286	2	0	1.42857	0.57143	0.72727	1.27273	1.33333	0.66667	0.8	0.4	1.6	1.2	0.75	1.25	1.90909	0.81818	0.27273	1.09091	0.90909	0.44444	0	0.88889	2.66667	0.8	1.2	0.8	1.2	2.66667	0	1.33333	0	1	1	0.8	1.2	2	2	0	0	0.5	1.5	0.8	0.8	0	2.4
c21999.graph_c0|orf1	1.26316	0	0.84211	1.89474	1.42857	0.57143	1.75	0.25	0.44444	1.55556	1.75	0.25	1.37931	0.96552	0.68966	0.96552	0.75	1.25	1.76471	0.79412	0.44118	1.5	0.5	0.66667	0.66667	0.33333	2.33333	0.95238	1.04762	0.25	1.75	1.33333	0.44444	2	0.22222	1.27273	0.72727	1.38462	0.61538	2	0	2	0	0.92308	1.07692	1.6	0.26667	0.13333	2
c22004.graph_c0|orf1	1.26316	0	1.26316	1.47368	0.85714	1.14286	1	1	0.94118	1.05882	1.71429	0.28571	0.72727	0.54545	1.27273	1.45455	1.6	0.4	2.07692	0.23077	0.69231	1.33333	0.66667	0.18182	1.45455	0.72727	1.63636	0	2	1.28571	0.71429	1.71429	0.57143	1.71429	0	1	1	1.5	0.5	0	0	0	4	0.33333	1.66667	2.15385	0.30769	0	1.53846
c22004.graph_c0|orf2	1.5	0.5	1	1	0	0	1	1	0.93333	1.06667	1.66667	0.33333	1	1	0	2	0	2	1	1	1	1.27273	0.72727	0	0.8	2.4	0.8	1	1	2	0	1.6	0.8	0	1.6	1.6	0.4	0.85714	1.14286	1.33333	1.33333	0	1.33333	1.33333	0.66667	0	0	0	0
c22005.graph_c0|orf1	0.61538	0.92308	0.92308	1.53846	0	2	0.45455	1.54545	1.52941	0.47059	0.75	1.25	0.44444	2.22222	0	1.33333	0	2	0	0	3	0.71429	1.28571	0.4	1.6	1.6	0.4	0.33333	1.66667	1.33333	0.66667	1.33333	1	1.33333	0.33333	0.66667	1.33333	0.44444	1.55556	2	0	1.33333	0.66667	1.5	0.5	0.36364	1.45455	0.72727	1.45455
c22005.graph_c1|orf2	1.5	0	2	0.5	0	2	0	2	0.66667	1.33333	2	0	0	0.8	0.8	2.4	1.33333	0.66667	0	1.5	1.5	1.11111	0.88889	0	1.6	1.2	1.2	0	2	1.33333	0.66667	1.33333	1.33333	0	1.33333	0.5	1.5	0.66667	1.33333	0	4	0	0	1	1	0	1	0	3
c22006.graph_c0|orf1	0.83333	0.33333	1.33333	1.5	1.4	0.6	1.48148	0.51852	0.47059	1.52941	1.30435	0.69565	1.44	0.32	0.48	1.76	1	1	1.30435	1.04348	0.65217	1.04762	0.95238	0.66667	0.83333	0.83333	1.66667	0.71429	1.28571	0.95652	1.04348	1.66667	0.16667	2	0.16667	1.15385	0.84615	1.76471	0.23529	1.71429	1.14286	0.57143	0.57143	0.66667	1.33333	1.51351	0.54054	0.10811	1.83784
c22007.graph_c0|orf1	0.72727	0.54545	2.54545	0.18182	0.8	1.2	1.36842	0.63158	1.04762	0.95238	1.16667	0.83333	0.8	0.2	1	2	0.8	1.2	1.57895	0.31579	1.10526	1.2	0.8	0.5	1.25	1	1.25	0.71429	1.28571	0.92308	1.07692	2	1	1	0	0.88889	1.11111	1.84615	0.15385	0	0	0	4	1.6	0.4	1.2	0.8	0.4	1.6
c22009.graph_c0|orf1	0.8	0.26667	1.6	1.33333	1	1	0.81818	1.18182	0.93333	1.06667	0.66667	1.33333	1	0	1	2	1.75	0.25	1.5	0.25	1.25	0.73171	1.26829	0	2	1	1	0	2	1.27273	0.72727	1.09091	1.09091	0	1.81818	0.8	1.2	0.76923	1.23077	0.61538	0.30769	1.53846	1.53846	0.88889	1.11111	0.8	1.2	0.4	1.6
c22010.graph_c0|orf1	0.38095	1.14286	1.71429	0.7619	0.66667	1.33333	0.81818	1.18182	0.59259	1.40741	0.44444	1.55556	0.86957	0.17391	1.3913	1.56522	0.88889	1.11111	1.07143	0	1.92857	0.94737	1.05263	0	1.4	2.2	0.4	0.4	1.6	1.22222	0.77778	0.88889	0.88889	0.88889	1.33333	0.94737	1.05263	1	1	0.85714	1.14286	0.57143	1.42857	1.42857	0.57143	0.5	0.875	1.625	1
c22011.graph_c0|orf1	1.14286	0.85714	1.71429	0.28571	1	1	0.66667	1.33333	1.14286	0.85714	0.88889	1.11111	0.4	1.2	1.2	1.2	1.5	0.5	0.6	0	2.4	1.14286	0.85714	0.36364	1.45455	1.81818	0.36364	0	2	1	1	0	1.06667	1.86667	1.06667	1.25	0.75	0.5	1.5	1.33333	2	0.66667	0	0.66667	1.33333	0	1.5	2	0.5
c22013.graph_c0|orf1	1.69231	0.46154	0.92308	0.92308	1.5	0.5	1.18519	0.81481	0.85185	1.14815	1.125	0.875	1.23077	0.46154	0.92308	1.38462	1.14286	0.85714	1.16667	0.33333	1.5	0.79245	1.20755	0	1.33333	0.88889	1.77778	0.16667	1.83333	1.63636	0.36364	1.38462	0.46154	1.84615	0.30769	0.8	1.2	0.8	1.2	1.33333	0	0	2.66667	0.8	1.2	1	0.5	0.5	2
c22014.graph_c0|orf1	2	0	1.33333	0.66667	0	2	1.5	0.5	0	2	1.05263	0.94737	1.5	0	0.5	2	0.25	1.75	1.66667	0.66667	0.66667	1.375	0.625	0.44444	0.44444	1.33333	1.77778	0.71429	1.28571	1.07692	0.92308	1.6	0.8	1.6	0	1.27273	0.72727	1.27273	0.72727	2	1	0	1	1	1	1.77778	0.44444	0.22222	1.55556
c22015.graph_c0|orf1	2.05714	0	0.57143	1.37143	0.85714	1.14286	1.18519	0.81481	0.8	1.2	1.5	0.5	2.05405	0.32432	0.21622	1.40541	0.5	1.5	1.29545	0.75	0.95455	0.78261	1.21739	0.83333	0.33333	1.83333	1	0.625	1.375	0.4	1.6	1.71429	0.57143	1.71429	0	0.95652	1.04348	1	1	0	1.71429	0	2.28571	1.2	0.8	2.2	0.8	0	1
c22021.graph_c0|orf1	1.89474	0	1.68421	0.42105	0.8	1.2	1.27273	0.72727	0.74074	1.25926	1.77778	0.22222	0.66667	0	0.66667	2.66667	2	0	1.63636	0	1.36364	0.96	1.04	0.36364	1.09091	0.36364	2.18182	0	2	1	1	2.28571	0	1.71429	0	0.8	1.2	0	2	0	0	0	4	1	1	1.09091	1.45455	0	1.45455
c22025.graph_c0|orf1	0.5	0.5	1.5	1.5	1.42857	0.57143	1	1	0	2	0.4	1.6	0	1.33333	0	2.66667	0	2	0.8	1	1.2	1.33333	0.66667	0	1.33333	1.33333	1.33333	0	2	1.25	0.75	1.6	0	1.6	0.8	1.5	0.5	1	1	2	0	2	0	1	1	1	0.5	1	1.5
c22029.graph_c0|orf1	0.77778	0.33333	2	0.88889	0.5	1.5	0.85714	1.14286	0.86667	1.13333	0.7619	1.2381	1.24138	0.68966	0.96552	1.10345	1.33333	0.66667	1.03448	0.2069	1.75862	1.15152	0.84848	0.51613	1.03226	1.80645	0.64516	0.66667	1.33333	1.4	0.6	1.10345	0.55172	1.24138	1.10345	0.84848	1.15152	0.90909	1.09091	0.28571	2	0.28571	1.42857	1.36364	0.63636	0.44444	1.33333	1.42222	0.8
c22030.graph_c0|orf1	2	0	1.33333	0.66667	1	1	1.75	0.25	0.83333	1.16667	1.33333	0.66667	1.6	0.8	0	1.6	0	2	0.6	1.2	1.2	0.8	1.2	1	2	1	0	0.57143	1.42857	1	1	0.8	0.8	2.4	0	0.85714	1.14286	1.33333	0.66667	0	0	0	0	1.66667	0.33333	2.85714	0.57143	0	0.57143
c22031.graph_c0|orf1	0.85714	0.85714	1.14286	1.14286	0	2	1.6	0.4	1.375	0.625	1.25	0.75	1.53846	0.92308	0.30769	1.23077	1	1	1.5	0.75	0.75	1.15789	0.84211	0	2	1	1	0.57143	1.42857	1.5	0.5	1.33333	0.66667	1.33333	0.66667	2	0	1.33333	0.66667	4	0	0	0	0.66667	1.33333	0.44444	0.88889	0	2.66667
c22034.graph_c0|orf2	0	0	2.66667	1.33333	0.66667	1.33333	1.33333	0.66667	0.5	1.5	1.33333	0.66667	2.66667	0	1.33333	0	0.66667	1.33333	1.33333	0.66667	1	1.75	0.25	0	0	2.5	1.5	0	2	0.66667	1.33333	0	2	2	0	1.33333	0.66667	1.33333	0.66667	0	0	4	0	0	2	0	3.2	0	0.8
c22037.graph_c0|orf1	1.33333	0.88889	0.88889	0.88889	0.66667	1.33333	1.38462	0.61538	0.375	1.625	1.09091	0.90909	0.66667	1	1	1.33333	0	0	2.25	0.75	0	1.45455	0.54545	0.44444	1.77778	0.88889	0.88889	0.88889	1.11111	1.33333	0.66667	1	0.33333	0.66667	2	1.27273	0.72727	2	0	0	4	0	0	1.14286	0.85714	0.8	0	2	1.2
c22038.graph_c0|orf1	0.57143	0.57143	1.14286	1.71429	2	0	1.33333	0.66667	0.625	1.375	0.4	1.6	0.36364	0.36364	1.09091	2.18182	1	1	1.6	0.4	1	1	1	0.36364	1.09091	1.45455	1.09091	0.8	1.2	1.11111	0.88889	0.8	1.6	0.8	0.8	1.5	0.5	1.33333	0.66667	0	0	0	4	1	1	1.14286	0.57143	0.57143	1.71429
c22039.graph_c0|orf1	2.28571	0	1.14286	0.57143	2	0	1.14286	0.85714	1.09091	0.90909	0	2	1.6	0.8	0	1.6	0.66667	1.33333	1.2	0.6	1.2	0.76923	1.23077	0	2.66667	1.33333	0	0.4	1.6	1.5	0.5	2	0.66667	0.66667	0.66667	0.5	1.5	1.09091	0.90909	0	4	0	0	0	0	0.8	1.6	0	1.6
c22040.graph_c0|orf1	1.09091	0	1.09091	1.81818	2	0	2	0	0	2	1.33333	0.66667	1.16129	0.12903	0.64516	2.06452	1.42857	0.57143	1.5	0.375	1.125	1	1	2	0	0	2	1	1	0.8	1.2	1.56522	0.86957	1.21739	0.34783	1.65217	0.34783	1.33333	0.66667	0	4	0	0	0.5	1.5	1.6	0.8	0.8	0.8
c22041.graph_c0|orf1	0.8	2.4	0	0.8	2	0	1.71429	0.28571	0	2	1	1	2	0	2	0	0	0	2.25	0.75	0	1.5	0.5	2	2	0	0	0	2	0.44444	1.55556	1.94286	0	1.82857	0.22857	1	1	0	2	0	0	0	0	2	0	1.33333	1.33333	0	1.33333
c22043.graph_c0|orf1	0.22222	0.44444	2	1.33333	1	1	0.47619	1.52381	1.52941	0.47059	1	1	0	0.61538	1.23077	2.15385	2	0	0.42857	0.85714	1.71429	0.35714	1.64286	0.7619	0.95238	1.90476	0.38095	0	2	1.88235	0.11765	0	0	1.33333	2.66667	0	2	0	2	2	0	0	2	1.63636	0.36364	1.2	1.6	0.4	0.8
c22043.graph_c1|orf1	0.44444	0.44444	2.66667	0.44444	0.66667	1.33333	0.625	1.375	1.8	0.2	0.85714	1.14286	1.33333	0.26667	1.06667	1.33333	1.33333	0.66667	0.26087	0.65217	2.08696	0.46154	1.53846	0.4	1.4	1.4	0.8	0	2	1.5	0.5	1.71429	0.57143	0	1.71429	0.85714	1.14286	0.28571	1.71429	1.33333	1.33333	1.33333	0	1.6	0.4	0.57143	1.14286	1.42857	0.85714
c22048.graph_c1|orf1	0	0	4	0	0	2	0.88889	1.11111	1.5	0.5	0	2	1.33333	0.44444	1.33333	0.88889	1.66667	0.33333	1.5	0	1.5	0.28571	1.71429	0	2.28571	1.71429	0	0	2	2	0	0.72727	1.09091	1.09091	1.09091	0.25	1.75	2	0	1	1	2	0	2	0	0.44444	2.22222	0.88889	0.44444
c22050.graph_c0|orf1	0.66667	0.66667	2.66667	0	0	2	0.33333	1.66667	0.8	1.2	0.54545	1.45455	0.5	0	2.5	1	2	0	0.5	0.75	1.75	0.66667	1.33333	0	2.35294	0.70588	0.94118	1	1	1	1	1.11111	1.33333	0.44444	1.11111	0	2	0.66667	1.33333	1.14286	0.57143	1.14286	1.14286	0.66667	1.33333	1.33333	1.33333	0.66667	0.66667
c22051.graph_c0|orf1	1.6	0	1.6	0.8	0.66667	1.33333	0.66667	1.33333	0.875	1.125	0.85714	1.14286	1.14286	0	1.71429	1.14286	0	0	0.75	1.25	1	1.09091	0.90909	0.25	1	1.75	1	0.33333	1.66667	1.6	0.4	1.25	0.5	1.5	0.75	0.66667	1.33333	1.5	0.5	0	0.8	0	3.2	1.5	0.5	0.75	1.75	1	0.5
c22054.graph_c0|orf1	0.8	0.26667	2.13333	0.8	0.4	1.6	0.61538	1.38462	1.41176	0.58824	0.71429	1.28571	0.53333	1.33333	0.8	1.33333	1.2	0.8	0.5	0.5	2	0.90909	1.09091	0	2.25	1	0.75	0.66667	1.33333	1.5	0.5	0	1.33333	0.8	1.86667	0.72727	1.27273	1.14286	0.85714	0.88889	2.22222	0.44444	0.44444	1.77778	0.22222	0.21053	1.26316	2.10526	0.42105
c22055.graph_c0|orf1	1	0.5	1.5	1	0	2	1.04762	0.95238	0.70588	1.29412	1.55556	0.44444	0.52174	0.52174	0.69565	2.26087	1.5	0.5	0.33333	1.66667	1	0.53333	1.46667	1.6	1.6	0.8	0	0.4	1.6	0.66667	1.33333	1.77778	1.33333	0.88889	0	1.33333	0.66667	1.04348	0.95652	1.33333	0	0.66667	2	1	1	1.23077	1.53846	0.30769	0.92308
c22057.graph_c0|orf1	0	0	2.66667	1.33333	0.4	1.6	0.66667	1.33333	1.33333	0.66667	0.66667	1.33333	1.5	0	0.5	2	2	0	0.75	0	2.25	0.27273	1.72727	0	1	2	1	2	0	2	0	0	2.66667	1.33333	0	0	2	1.2	0.8	0	4	0	0	0	0	0	4	0	0
c22060.graph_c0|orf1	1.77778	0.44444	1.77778	0	1	1	0.90909	1.09091	1.71429	0.28571	1.25	0.75	1.17647	0.23529	1.17647	1.41176	0.8	1.2	1.73684	0	1.26316	0.875	1.125	0.44444	0.88889	1.77778	0.88889	0	2	1.33333	0.66667	1.14286	0.57143	2.28571	0	0	2	1.66667	0.33333	1.5	1.5	0	1	1.5	0.5	0	1.33333	0	2.66667
c22063.graph_c0|orf1	1.05263	0.21053	1.89474	0.84211	0.8	1.2	0.81818	1.18182	1	1	0	2	1	0.66667	1.66667	0.66667	1.5	0.5	0.33333	1	1.66667	0.93333	1.06667	0.75	1.5	1.75	0	0.25	1.75	1.46667	0.53333	1.09091	1.27273	0.36364	1.27273	0.72727	1.27273	1.11111	0.88889	2.28571	0.57143	0.57143	0.57143	1	1	0.68293	1.65854	0.97561	0.68293
c22064.graph_c0|orf1	0.61538	0	2.15385	1.23077	0	0	1.125	0.875	1	1	1.33333	0.66667	1.33333	0.44444	0.44444	1.77778	0	2	1	0.71429	1.28571	1.2	0.8	0.85714	1.14286	0.57143	1.42857	0.75	1.25	0.4	1.6	2.5	0	1.5	0	1.4	0.6	1.33333	0.66667	4	0	0	0	1.33333	0.66667	1	1	1	1
c22067.graph_c0|orf1	1.09091	0.12121	0.9697	1.81818	1.33333	0.66667	1.40541	0.59459	0.61538	1.38462	1.53333	0.46667	1.4902	0.62745	0.31373	1.56863	0.44444	1.55556	1.58333	0.75	0.66667	1.2381	0.7619	0.35294	0.70588	1.17647	1.76471	0.5	1.5	0.58333	1.41667	1.42857	0.57143	1.85714	0.14286	1.31034	0.68966	1.36	0.64	0.5	1	1	1.5	0.28571	1.71429	1.09091	0.36364	0.60606	1.93939
c22069.graph_c0|orf1	1	0	2	1	0.88889	1.11111	1.66667	0.33333	0.52174	1.47826	1.33333	0.66667	2.28571	0.57143	0.28571	0.85714	1.33333	0.66667	1	0	2	1.2	0.8	0.36364	0.36364	1.09091	2.18182	0.66667	1.33333	0.66667	1.33333	1.23077	0.92308	1.53846	0.30769	0.5	1.5	1.2	0.8	0	2	0	2	0.66667	1.33333	0.36364	1.09091	1.09091	1.45455
c22077.graph_c0|orf1	0.86957	0.34783	2.43478	0.34783	0.57143	1.42857	0.66667	1.33333	1.11111	0.88889	0.5	1.5	1.56522	0.17391	1.21739	1.04348	1.14286	0.85714	0.5625	0.9375	1.5	0.42105	1.57895	0.13333	2.26667	1.33333	0.26667	0.85714	1.14286	1.2	0.8	0.61538	1.53846	0.61538	1.23077	0.58333	1.41667	0.8	1.2	0.85714	1.14286	1.71429	0.28571	1.6	0.4	0.82353	0.70588	1.88235	0.58824
c22077.graph_c1|orf1	0.18182	1.27273	2	0.54545	0.33333	1.66667	0.66667	1.33333	1.5	0.5	0.90909	1.09091	0.85714	0.57143	2	0.57143	0.44444	1.55556	0.45	1.05	1.5	1.25	0.75	0.30769	1.69231	1.69231	0.30769	0	2	1.5	0.5	0.26667	1.6	1.33333	0.8	1.14286	0.85714	0.5	1.5	1	3	0	0	1.5	0.5	0.42105	1.26316	2.31579	0
c22080.graph_c0|orf1	1.04348	0.34783	1.56522	1.04348	0.5	1.5	0.82353	1.17647	0.85	1.15	1.25	0.75	0.72727	0.72727	1.81818	0.72727	1	1	0.5	1	1.5	1.38462	0.61538	0.54545	0.72727	0.72727	2	0.8	1.2	1	1	0.66667	0.66667	1.33333	1.33333	0.75	1.25	1.16667	0.83333	1.71429	1.14286	1.14286	0	1.11111	0.88889	1.6	0.6	0.6	1.2
c22087.graph_c0|orf2	2.85714	0	0	1.14286	1.33333	0.66667	1.14286	0.85714	1	1	1.5	0.5	0.4	0	1.2	2.4	0	0	1.25	1.25	0.5	1	1	0	1.09091	0.72727	2.18182	1.6	0.4	0.75	1.25	1.45455	1.09091	1.09091	0.36364	1.6	0.4	1.2	0.8	1.14286	1.71429	0	1.14286	1	1	1.71429	1.14286	0	1.14286
c22087.graph_c0|orf1	0.84211	0	1.68421	1.47368	1.57143	0.42857	1.57895	0.42105	0.6	1.4	1.4375	0.5625	0.63158	0.63158	0.84211	1.89474	0.55556	1.44444	1.2	1.11429	0.68571	1.38462	0.61538	0.66667	0.93333	0.26667	2.13333	0.73684	1.26316	0.47059	1.52941	1.8	0.6	1.4	0.2	1.69231	0.30769	1.06667	0.93333	0	0	2	2	0.66667	1.33333	1.56522	0.52174	0.17391	1.73913
c22091.graph_c0|orf1	2.4	0	1.6	0	0	2	0.4	1.6	1.2	0.8	0	2	1.33333	0	2	0.66667	1.42857	0.57143	3	0	0	0.75	1.25	0	2	2	0	0	2	1.33333	0.66667	0	2.5	0.5	1	0.18182	1.81818	0.28571	1.71429	1.33333	1.33333	0	1.33333	2	0	0.36364	1.81818	1.09091	0.72727
c22098.graph_c0|orf1	0.53333	0.26667	1.06667	2.13333	1.2	0.8	1.66667	0.33333	0.66667	1.33333	1.14286	0.85714	1.33333	1.33333	0.44444	0.88889	1	1	1.8	1	0.2	0.78261	1.21739	0.66667	0.66667	2.22222	0.44444	0.4	1.6	0.54545	1.45455	1.6	0.53333	1.6	0.26667	1.16667	0.83333	1.5	0.5	3	1	0	0	0	2	1.55556	0.88889	0	1.55556
c22100.graph_c0|orf1	0.5	1	1.5	1	1.33333	0.66667	0.61538	1.38462	0.5	1.5	0.66667	1.33333	1.6	0.8	0.4	1.2	1.11111	0.88889	1.28571	0.42857	1.28571	1.25	0.75	0.66667	0.66667	2	0.66667	0.25	1.75	0.85714	1.14286	1	0.5	2	0.5	0.8	1.2	1.2	0.8	1.33333	1.33333	0.44444	0.88889	1.33333	0.66667	0.26667	1.86667	0.53333	1.33333
c22101.graph_c0|orf1	0.66667	0	1.33333	2	1.2	0.8	1.75	0.25	0.57143	1.42857	1.5	0.5	2	0	0	2	2	0	1.28571	1.28571	0.42857	1.27273	0.72727	0.44444	1.77778	0.88889	0.88889	0.5	1.5	0.8	1.2	1.33333	1.33333	0	1.33333	0	2	0.8	1.2	0	2.66667	0	1.33333	0.5	1.5	0.8	0.8	0	2.4
c22103.graph_c0|orf1	1.2	0	1.6	1.2	1.66667	0.33333	1.5	0.5	0	2	1.41176	0.58824	0.75	0.25	0.75	2.25	0.66667	1.33333	1.55556	0.66667	0.77778	1.2	0.8	0.44444	1.77778	0.88889	0.88889	1.2	0.8	1	1	1.14286	1.71429	1.14286	0	0.66667	1.33333	1.2	0.8	2	0	0	2	0	2	1.57143	1.14286	1	0.28571
c22104.graph_c0|orf1	0.88889	0.44444	0.88889	1.77778	2	0	1.29412	0.70588	0.54545	1.45455	1.8	0.2	0	0	2	2	0.75	1.25	1.25	1.25	0.5	1.42857	0.57143	0.28571	0.28571	0.85714	2.57143	0.88889	1.11111	0.43478	1.56522	1.71429	0.57143	1.71429	0	1	1	0.85714	1.14286	2	0	0	2	1.14286	0.85714	1	0.5	0	2.5
c22105.graph_c0|orf1	0.94118	0.94118	0.94118	1.17647	0.875	1.125	0.66667	1.33333	0.90909	1.09091	0.57143	1.42857	1.2	0.4	1.4	1	1.2	0.8	0.85714	0.64286	1.5	1.11111	0.88889	0	2.15385	1.23077	0.61538	0.4	1.6	1.85714	0.14286	1.33333	0.8	0.53333	1.33333	1.14286	0.85714	1.5	0.5	1.77778	0	1.33333	0.88889	0.5	1.5	0.4	1.06667	0.93333	1.6
c22106.graph_c0|orf2	0.5	0	1.5	2	0	2	1.33333	0.66667	0	2	1.42857	0.57143	1.81818	0.18182	0.90909	1.09091	2	0	1	1	1	1.5	0.5	0	1	3	0	0	2	0.88889	1.11111	3.2	0	0	0.8	1.33333	0.66667	1.5	0.5	1	0	1	2	1.5	0.5	1.45455	1.81818	0	0.72727
c22106.graph_c0|orf1	0.57143	0.57143	1.71429	1.14286	1.2	0.8	0.28571	1.71429	1	1	1	1	1.21739	0.86957	0.52174	1.3913	1.5	0.5	3	0	0	0.75	1.25	0.8	1.06667	1.06667	1.06667	0	2	1	1	0.72727	1.09091	0.72727	1.45455	1.2	0.8	2	0	0	4	0	0	0.5	1.5	1.5	1	1.5	0
c22109.graph_c0|orf2	1.09091	0.36364	2.54545	0	1.6	0.4	0.5	1.5	2	0	0.66667	1.33333	1.33333	0	0.66667	2	1.33333	0.66667	0.5	0	2.5	0.15385	1.84615	0	0	4	0	0	0	1.2	0.8	1.33333	2	0.66667	0	0	2	0.75	1.25	0	1.71429	0.57143	1.71429	1	1	0	4	0	0
c22111.graph_c0|orf1	0.8	0.16	2.56	0.48	0.22222	1.77778	0.59259	1.40741	0.88889	1.11111	0.4	1.6	0.88889	0.22222	0.88889	2	1.42857	0.57143	0.875	0.375	1.75	0.62069	1.37931	0.33333	1.66667	1	1	0.4	1.6	1.25	0.75	1.33333	0.66667	1.33333	0.66667	0.26667	1.73333	0.66667	1.33333	1.33333	1.33333	0	1.33333	1.14286	0.85714	2.28571	1.14286	0.57143	0
c22117.graph_c0|orf1	1.33333	0.16667	0.83333	1.66667	1	1	0.86957	1.13043	0.41667	1.58333	1.1	0.9	0.66667	0.66667	1.11111	1.55556	1	1	1.17391	1.17391	0.65217	1.25	0.75	0.22222	1.77778	0.44444	1.55556	0.8	1.2	1.08333	0.91667	1.86667	0.8	1.06667	0.26667	1.47368	0.52632	1.42857	0.57143	2.28571	0.85714	0	0.85714	0.93333	1.06667	1.09091	0.81818	0.72727	1.36364
c22118.graph_c0|orf1	1.77778	0	0.88889	1.33333	2	0	1.84615	0.15385	0.73684	1.26316	0.92308	1.07692	0.8	1	0.8	1.4	0.44444	1.55556	1.6	1.2	0.2	1.11111	0.88889	1.33333	0	0.66667	2	1.05882	0.94118	0.6	1.4	1.6	1.2	1.2	0	1.5	0.5	1	1	0	0	0	0	0	2	2.54545	0	0.36364	1.09091
c22119.graph_c0|orf1	0	1.6	1.6	0.8	0	2	1.33333	0.66667	0.74286	1.25714	1.2	0.8	0.8	0.8	0.8	1.6	1.33333	0.66667	1.28571	1.28571	0.42857	1.28571	0.71429	0	0.66667	1.66667	1.66667	0.75	1.25	1.66667	0.33333	2	0	0	2	1.2	0.8	0.66667	1.33333	4	0	0	0	0	2	1.14286	1.71429	0.57143	0.57143
c22121.graph_c0|orf1	0.70588	0.70588	1.17647	1.41176	0	2	0.46154	1.53846	0.82353	1.17647	0.66667	1.33333	1	0	1	2	1.14286	0.85714	0.46154	0.92308	1.61538	0.71429	1.28571	0.25806	1.41935	1.41935	0.90323	0	2	1.2	0.8	1.5	0	1.5	1	0.36364	1.63636	0.4	1.6	0	4	0	0	0.4	1.6	0.84211	1.05263	1.05263	1.05263
c22123.graph_c0|orf1	1.5	1	0.75	0.75	1.04	0.96	0.93333	1.06667	0.61538	1.38462	0.54545	1.45455	1.24138	0.41379	0.68966	1.65517	1.46667	0.53333	1.05	0	1.95	0.82759	1.17241	0.26667	0.8	1.06667	1.86667	0	2	1.05263	0.94737	1.2	0.8	0.4	1.6	1.09091	0.90909	0.91667	1.08333	2	0.85714	0.57143	0.57143	1.33333	0.66667	0.71429	1.57143	0.85714	0.85714
c22126.graph_c0|orf1	1.17647	0.94118	1.64706	0.23529	0.85714	1.14286	0.71429	1.28571	1.14286	0.85714	0.85714	1.14286	0.88889	0.66667	1.55556	0.88889	1.6	0.4	1.5	0.6	0.9	0.58824	1.41176	0.22222	1.33333	1.11111	1.33333	1	1	1.15789	0.84211	1.14286	0	1.42857	1.42857	0.72727	1.27273	0.76923	1.23077	1.45455	0.72727	0.36364	1.45455	1.55556	0.44444	1	1	1.33333	0.66667
c22127.graph_c0|orf1	1.06667	0.53333	0.8	1.6	1	1	1.07692	0.92308	0.71429	1.28571	1.27273	0.72727	0.88889	0.44444	0.88889	1.77778	1	1	1.2	0	1.8	1.14286	0.85714	0.8	0	1.6	1.6	0.5	1.5	0.625	1.375	1	0.5	1.5	1	1.33333	0.66667	1.57143	0.42857	0	4	0	0	0.66667	1.33333	1.63636	1.09091	0.36364	0.90909
c22128.graph_c0|orf1	0.91429	0.68571	1.82857	0.57143	0.33333	1.66667	0.8	1.2	0.75	1.25	0.63158	1.36842	1.16667	0	1.83333	1	1.2	0.8	0.40909	0.68182	1.90909	0.85714	1.14286	0.22222	1.88889	1.66667	0.22222	0.33333	1.66667	1.37931	0.62069	0.625	1.5	0.875	1	0.95238	1.04762	0.875	1.125	2.22222	0.44444	0.88889	0.44444	0.92308	1.07692	0.75	1.5	1.25	0.5
c22130.graph_c0|orf1	1.77778	0.44444	0.88889	0.88889	2	0	2	0	0.66667	1.33333	2	0	1.33333	1.33333	0	1.33333	1	1	0.75	1.5	0.75	1.15789	0.84211	1.33333	0.88889	0.44444	1.33333	2	0	0.66667	1.33333	2	0	2	0	1.33333	0.66667	0.66667	1.33333	0	0	0	0	1	1	0	1.33333	0	2.66667
c22131.graph_c0|orf1	0.9	1	1.4	0.7	0.61538	1.38462	0.68966	1.31034	0.77778	1.22222	0.75	1.25	0.96552	0.82759	0.96552	1.24138	1.5	0.5	0.57143	0.57143	1.85714	1.12	0.88	0.24242	1.09091	2.18182	0.48485	0.2	1.8	0.81818	1.18182	0.88889	0.22222	0.66667	2.22222	0.93333	1.06667	1.09091	0.90909	1.6	1.2	1.2	0	0.71429	1.28571	0.44444	0.88889	1.48148	1.18519
c22132.graph_c0|orf1	0.8	0.8	0.8	1.6	0.8	1.2	1.6	0.4	0.8	1.2	0.66667	1.33333	1.14286	0	0.57143	2.28571	0	2	1.36364	0.54545	1.09091	1	1	1.14286	0.57143	1.14286	1.14286	2	0	0.8	1.2	1.71429	0.57143	1.71429	0	0.8	1.2	1.09091	0.90909	0	0	0	0	1.5	0.5	0.57143	0.57143	0	2.85714
c22134.graph_c0|orf1	0.92308	0.92308	0.92308	1.23077	1	1	1.07692	0.92308	0.73333	1.26667	1.21739	0.78261	1.33333	0.33333	0.66667	1.66667	0.33333	1.66667	1.09091	1.09091	0.81818	1.6	0.4	0.25	0.25	1.5	2	0.63158	1.36842	0.84211	1.15789	1.71429	1.14286	0.57143	0.57143	1.63636	0.36364	1.45455	0.54545	2.22222	0.44444	0	1.33333	0.54545	1.45455	0.52174	0.52174	0.69565	2.26087
c22136.graph_c0|orf1	1.41176	0.47059	1.17647	0.94118	1	1	0.84211	1.15789	0.6875	1.3125	1.05882	0.94118	0.47059	0.70588	0.70588	2.11765	1.27273	0.72727	1	0.28571	1.71429	0.8	1.2	0.17391	1.56522	1.04348	1.21739	0	2	1.28205	0.71795	1.45455	0.72727	1.27273	0.54545	0.91667	1.08333	0.76923	1.23077	1.71429	1.71429	0	0.57143	0.94118	1.05882	1.36	0.64	1.04	0.96
c22138.graph_c0|orf1	0.72727	0	2.18182	1.09091	0.47059	1.52941	0.5	1.5	0.66667	1.33333	0	2	1.05263	0.21053	1.47368	1.26316	0.22222	1.77778	0	1	2	1.26316	0.73684	0	1	2.75	0.25	0.4	1.6	2	0	0	2.33333	1	0.66667	0.8	1.2	0.4	1.6	0.8	2.4	0	0.8	1.53846	0.46154	0.36364	1.45455	2.18182	0
c22139.graph_c0|orf1	3.2	0	0.4	0.4	1	1	1.28571	0.71429	0.6	1.4	1.66667	0.33333	0.57143	0.57143	1.71429	1.14286	0	2	1.33333	1.66667	0	1.33333	0.66667	0	1	0	3	0.8	1.2	1	1	2.4	0	1.6	0	1.6	0.4	1	1	2.4	0.8	0	0.8	0	2	2.4	0.8	0.8	0
c22140.graph_c0|orf1	1.6	0.53333	1.86667	0	0	0	1.33333	0.66667	0.26667	1.73333	1	1	0.5	0.5	0.5	2.5	2	0	1.125	0.75	1.125	1.45455	0.54545	0	2.4	0.8	0.8	0.66667	1.33333	1	1	0	0	0	0	0	2	0.85714	1.14286	4	0	0	0	1.6	0.4	1.33333	2	0.66667	0
c22145.graph_c0|orf1	1.14286	0.57143	2.28571	0	2	0	1.09091	0.90909	0.90909	1.09091	0.5	1.5	0	0	2.28571	1.71429	1	1	1.5	0.75	0.75	1.14286	0.85714	0.44444	2.22222	1.33333	0	1.33333	0.66667	2	0	0.8	0.8	0	2.4	0.46154	1.53846	0.33333	1.66667	4	0	0	0	2	0	0	1.64706	1.17647	1.17647
c22146.graph_c0|orf1	0.57143	0	0	3.42857	0	0	1.42857	0.57143	0.625	1.375	1.2	0.8	0.63158	0.42105	1.47368	1.47368	1.2	0.8	1.2	0.9	0.9	1.38462	0.61538	0	0.8	1.6	1.6	1.33333	0.66667	0.83333	1.16667	2	1	1	0	0.90909	1.09091	1.14286	0.85714	0	0	0	0	0.33333	1.66667	0.66667	1.55556	0.66667	1.11111
c22151.graph_c0|orf1	1.6	0.4	1.2	0.8	0	2	1	1	1.33333	0.66667	0.42857	1.57143	1.84615	0.30769	0.61538	1.23077	1.33333	0.66667	1.2	0.6	1.2	0.6	1.4	0	2.28571	1.71429	0	0.33333	1.66667	1	1	0	0	3	1	0	2	0.5	1.5	0	4	0	0	1	1	1.71429	0.57143	0.57143	1.14286
c22155.graph_c0|orf1	1.09091	0.36364	0.72727	1.81818	1.11111	0.88889	0.88889	1.11111	0.84211	1.15789	0	2	3.2	0	0.8	0	1.11111	0.88889	0.92308	0.69231	1.38462	1.2	0.8	0.33333	1	2.33333	0.33333	0.4	1.6	0.66667	1.33333	2	0.28571	1.42857	0.28571	0.90909	1.09091	0.72727	1.27273	2	0	2	0	1.33333	0.66667	0.44444	2.22222	0.44444	0.88889
c22157.graph_c0|orf2	0.88889	1.33333	0.88889	0.88889	0.5	1.5	0.875	1.125	0.8	1.2	0.44444	1.55556	0	0.57143	1.14286	2.28571	1.33333	0.66667	0.75	1.5	0.75	1.33333	0.66667	0	1.33333	1.77778	0.88889	0.4	1.6	1	1	0	1	1	2	1.33333	0.66667	0	2	2.66667	0	0.66667	0.66667	0	2	0.30769	1.23077	2.15385	0.30769
c22158.graph_c0|orf1	0	0	1	3	0.66667	1.33333	0.5	1.5	1.75	0.25	0.5	1.5	0	1.33333	1.66667	1	2	0	0.5	0.5	2	0.33333	1.66667	0	0.8	1.6	1.6	0	2	1	1	0.57143	1.14286	0	2.28571	0.33333	1.66667	0.54545	1.45455	1.6	1.6	0	0.8	1.6	0.4	0.8	2	1.2	0
c22159.graph_c0|orf1	1.5	1	1	0.5	2	0	0.66667	1.33333	1.14286	0.85714	0.85714	1.14286	1.6	0.6	0	1.8	0	0	0.75	0	2.25	0.57143	1.42857	0.44444	1.33333	1.33333	0.88889	0	2	1	1	2	2	0	0	0.5	1.5	0.5	1.5	0	0	0	0	0.88889	1.11111	0.63158	2.10526	0.42105	0.84211
c22161.graph_c0|orf1	1.71429	0	1.14286	1.14286	1.6	0.4	1	1	0.5	1.5	1.66667	0.33333	0	2.66667	0	1.33333	1	1	3	0	0	1	1	0	0.72727	1.81818	1.45455	1.33333	0.66667	1.14286	0.85714	4	0	0	0	2	0	0	2	4	0	0	0	1.2	0.8	1.2	2	0	0.8
c22162.graph_c0|orf1	0.66667	0	2.66667	0.66667	0.36364	1.63636	0.8	1.2	1	1	0.15385	1.84615	0.44444	0	0.88889	2.66667	0.57143	1.42857	1.15385	0	1.84615	0.92308	1.07692	0.26667	1.86667	1.06667	0.8	0	2	1.33333	0.66667	1	0.5	1	1.5	0.8	1.2	2	0	0	0	0	0	0.8	1.2	0.92308	1.53846	1.23077	0.30769
c22165.graph_c0|orf1	1.11111	0.22222	1.55556	1.11111	0.33333	1.66667	0.55556	1.44444	0.77778	1.22222	0.6	1.4	0.63158	0.42105	1.26316	1.68421	2	0	2.25	0	0.75	0.83333	1.16667	0	2.85714	1.14286	0	0.4	1.6	1.5	0.5	0.52174	1.3913	1.56522	0.52174	1	1	0.63158	1.36842	1.6	0.8	0.8	0.8	1.07692	0.92308	1.28	0.96	1.12	0.64
c22168.graph_c0|orf2	1.84615	0	2.15385	0	0.5	1.5	1.25	0.75	1.27273	0.72727	1	1	1	0.33333	1	1.66667	1	1	1	0.33333	1.66667	1.53846	0.46154	0	0.88889	1.33333	1.77778	0.44444	1.55556	1.2	0.8	2	0	1.6	0.4	1.14286	0.85714	0.28571	1.71429	0	0	0	4	1.33333	0.66667	0.66667	2	0.66667	0.66667
c22168.graph_c0|orf1	0.57143	0.57143	0	2.85714	1	1	1.2381	0.7619	0.54545	1.45455	1.4	0.6	0.2	0.6	1	2.2	1.2	0.8	1.84615	0.46154	0.69231	1.61905	0.38095	1.33333	0.66667	1.33333	0.66667	0.33333	1.66667	0.85714	1.14286	2	1	0	1	0.4	1.6	0.5	1.5	0	0	4	0	1.66667	0.33333	1.53846	0.30769	0.61538	1.53846
c22172.graph_c0|orf1	0.8	2.4	0.8	0	2	0	0	2	1.42857	0.57143	0	2	0.4	0.8	1.2	1.6	2	0	0	1.2	1.8	0.8	1.2	0	3.2	0.8	0	0	2	1	1	0	2	1.2	0.8	0	2	0.4	1.6	0	2.4	1.6	0	1.27273	0.72727	1.06667	2.13333	0.26667	0.53333
c22173.graph_c0|orf1	0.57143	0	2.28571	1.14286	0.85714	1.14286	0.92308	1.07692	0.44444	1.55556	0.66667	1.33333	1.33333	0.44444	0.88889	1.33333	1	1	2.1	0	0.9	1	1	0	1.33333	1.33333	1.33333	0.4	1.6	0.90909	1.09091	1.6	0.8	0.8	0.8	1.4	0.6	1.42857	0.57143	0	0	2	2	1.5	0.5	0.5	1.5	0.5	1.5
c22175.graph_c0|orf1	1.26316	0	2.10526	0.63158	1.5	0.5	0.96	1.04	1.13514	0.86486	0.61538	1.38462	1.36364	0.18182	0.90909	1.54545	1.2	0.8	1.17391	0.65217	1.17391	0.84211	1.15789	0.47059	1.64706	0.94118	0.94118	0.2	1.8	0.85714	1.14286	1.4	0.6	1.4	0.6	0.85714	1.14286	1.2381	0.7619	0	1.33333	0	2.66667	0	2	1.25	0.5	1.25	1
c22176.graph_c0|orf1	1.66667	0	0.66667	1.66667	0	0	0.8	1.2	0.57143	1.42857	0	0	4	0	0	0	0	0	0	0	3	0.95652	1.04348	0.66667	2	0	1.33333	0	2	0.66667	1.33333	1.90476	0.95238	0.57143	0.57143	1.33333	0.66667	0	0	0	0	0	0	0	0	0	0	0	4
c22178.graph_c0|orf1	1.14286	0	0.57143	2.28571	0.57143	1.42857	2	0	0.33333	1.66667	1.8	0.2	1.77778	0	1.33333	0.88889	0	0	1.8	0.9	0.3	1.66667	0.33333	0.57143	0	1.71429	1.71429	1	1	0.4	1.6	0	0	4	0	0.5	1.5	1.5	0.5	0	0	0	0	0.5	1.5	1.77778	0.44444	0.88889	0.88889
c22181.graph_c0|orf1	2	0	1.2	0.8	1.33333	0.66667	0.8	1.2	0.95652	1.04348	1.2	0.8	0.44444	0.88889	2.22222	0.44444	1.25	0.75	0.75	0.75	1.5	1.26667	0.73333	0.25	1	1	1.75	0	2	1	1	0.92308	0.92308	0.92308	1.23077	1.77778	0.22222	1.42857	0.57143	0	1.33333	0.66667	2	1.71429	0.28571	1.12	1.28	0.64	0.96
c22182.graph_c0|orf2	1	1	1	1	0	0	1.14286	0.85714	0.61538	1.38462	0.85714	1.14286	0.8	1.6	0.8	0.8	1.33333	0.66667	1.8	1.2	0	0.92308	1.07692	0	2	0.66667	1.33333	1	1	1.33333	0.66667	0	0	2.5	1.5	1.33333	0.66667	0.66667	1.33333	2	1	0	1	2	0	0	0	4	0
c22182.graph_c0|orf1	0.92308	0.92308	1.23077	0.92308	0.4	1.6	1.29412	0.70588	0.57143	1.42857	0.86957	1.13043	0.61538	0.30769	0.30769	2.76923	1.07692	0.92308	0.75	0.9375	1.3125	1.2	0.8	0.22222	1.55556	1.55556	0.66667	0.33333	1.66667	0.7	1.3	0.92308	0.30769	1.84615	0.92308	1.14286	0.85714	0.72727	1.27273	0.36364	1.09091	1.45455	1.09091	1.63636	0.36364	1.11111	1.11111	0.88889	0.88889
c22185.graph_c0|orf1	1.6	0	0.8	1.6	2	0	1.71429	0.28571	0.4	1.6	1.11111	0.88889	1.33333	0.66667	0	2	1	1	1.4	1.2	0.4	1.5	0.5	1	1.5	0	1.5	0	2	0.72727	1.27273	1.45455	0.36364	1.45455	0.72727	1	1	1	1	1	0	2	1	0.66667	1.33333	1.6	0	0.4	2
c22188.graph_c0|orf1	0.8	0	0.8	2.4	1.5	0.5	1.3	0.7	0.72727	1.27273	1.27273	0.72727	0.8	0	1.6	1.6	0.5	1.5	1.28571	1.28571	0.42857	0.875	1.125	0.92308	0.92308	1.53846	0.61538	1.45455	0.54545	0.4	1.6	1.33333	0.88889	1.33333	0.44444	1.4	0.6	2	0	4	0	0	0	0.33333	1.66667	0.8	0.8	1.6	0.8
c22191.graph_c0|orf1	0.66667	0.66667	2	0.66667	0	2	0.66667	1.33333	0.66667	1.33333	0.66667	1.33333	1.33333	0	0.88889	1.77778	0	0	1.5	0	1.5	0.66667	1.33333	0	2.4	1.6	0	0	2	2	0	0.8	1.6	0.8	0.8	0.5	1.5	1	1	0	0	0	0	1.33333	0.66667	1.6	0.8	0.8	0.8
c22194.graph_c0|orf1	1.09091	0	0.72727	2.18182	2	0	1.73333	0.26667	0.86957	1.13043	1.71429	0.28571	1.12	0	0.8	2.08	0.72727	1.27273	1.56522	1.30435	0.13043	1.26316	0.73684	0.5	1	0.5	2	0.42105	1.57895	0.27273	1.72727	2.33333	0.66667	1	0	1.14286	0.85714	1.33333	0.66667	0	2	0	2	0	2	2.25	0.5	0.25	1
c22196.graph_c0|orf1	1.14286	0	0.57143	2.28571	0	0	1.55556	0.44444	0.5	1.5	1.33333	0.66667	0.57143	0.57143	1.14286	1.71429	0	2	0.6	1.2	1.2	1.5	0.5	0.5	1.5	1.5	0.5	0.66667	1.33333	0.625	1.375	2.54545	1.45455	0	0	0.25	1.75	1	1	0	0	0	0	1.33333	0.66667	1.86667	0.53333	0	1.6
c22199.graph_c0|orf1	1.81818	0	0.72727	1.45455	0	0	1.25	0.75	1.09091	0.90909	0	2	1.6	0.8	0	1.6	0	0	0.5	0	2.5	0.375	1.625	0	1.14286	1.71429	1.14286	0	2	2	0	2	0	2	0	0.75	1.25	0	2	0	4	0	0	2	0	0	0.88889	0	3.11111
c22200.graph_c0|orf1	0.66667	0	3	0.33333	0	2	0.2	1.8	0.88889	1.11111	0.66667	1.33333	2.4	0.8	0	0.8	2	0	0.75	0	2.25	0.36364	1.63636	0	1.14286	2.28571	0.57143	0	2	1.69231	0.30769	1.41176	0.94118	1.17647	0.47059	1.5	0.5	1.42857	0.57143	2	0	0	2	1	1	0.75	1.75	1	0.5
c22203.graph_c0|orf1	1.33333	0	0.66667	2	2	0	1.09091	0.90909	0.40816	1.59184	2	0	1	0.5	0	2.5	0	0	1	1	1	1.33333	0.66667	1.6	0.8	1.6	0	0	2	2	0	2.4	0	1.6	0	1.33333	0.66667	0	0	4	0	0	0	0	0	4	0	0	0
c22205.graph_c0|orf1	0	1.5	0	2.5	1.33333	0.66667	1.09091	0.90909	0.66667	1.33333	0	2	0.44444	0	0.88889	2.66667	1.33333	0.66667	1.28571	0.42857	1.28571	1.6	0.4	1.33333	1.33333	0	1.33333	0	2	0.5	1.5	1	1.5	0.5	1	1.66667	0.33333	1.2	0.8	2	0	2	0	1.5	0.5	1.71429	0.57143	1.14286	0.57143
c22205.graph_c1|orf1	0	0.57143	2.85714	0.57143	1.09091	0.90909	1.63636	0.36364	0.52174	1.47826	0	2	0.66667	0.44444	0.66667	2.22222	1.6	0.4	0.85714	0.85714	1.28571	2	0	0	1.5	1	1.5	2	0	1	1	2	0.5	0	1.5	1.4	0.6	1.33333	0.66667	0	0	0	4	0.4	1.6	0	2	1.33333	0.66667
c22210.graph_c0|orf1	2.15385	0	1.23077	0.61538	1	1	1.78947	0.21053	0.43478	1.56522	1.63636	0.36364	0.8	1.86667	0.26667	1.06667	0.4	1.6	1.39286	0.75	0.85714	1.05	0.95	0.38095	0.57143	1.52381	1.52381	0.44444	1.55556	1.28571	0.71429	1.2	0.4	2	0.4	1.14286	0.85714	1.33333	0.66667	2	0	2	0	0.85714	1.14286	1.33333	0.66667	0.44444	1.55556
c22211.graph_c0|orf1	0	0	2	2	1	1	0.66667	1.33333	1.2	0.8	0.66667	1.33333	0	4	0	0	0	2	1.89474	0.15789	0.94737	2	0	0	0	4	0	1	1	1.27273	0.72727	2.66667	0	1.33333	0	2	0	2	0	0	0	0	0	1.33333	0.66667	0.8	0.8	0	2.4
c22211.graph_c0|orf2	0	0	0	0	0	2	1.45455	0.54545	1.2	0.8	1.2	0.8	1.71429	0	1.71429	0.57143	0.5	1.5	0	3	0	1.5	0.5	0	0	4	0	0	2	0.5	1.5	2	1	0	1	0.94118	1.05882	1.8	0.2	0	4	0	0	0	0	2	1	0	1
c22212.graph_c0|orf1	0.94118	0.47059	1.17647	1.41176	1	1	1.46667	0.53333	0.68966	1.31034	1.375	0.625	1	0.66667	0.66667	1.66667	0.57143	1.42857	1.5	0.875	0.625	1.29032	0.70968	0.26667	1.33333	1.33333	1.06667	0.4	1.6	0.66667	1.33333	2.85714	0	1.14286	0	1.14286	0.85714	0.88889	1.11111	2.4	0	1.6	0	0.8	1.2	2.8	0.6	0.2	0.4
c22213.graph_c0|orf1	2	0	0.66667	1.33333	0	2	0.28571	1.71429	0.4	1.6	1.33333	0.66667	1.5	0.25	0.5	1.75	2	0	0.64286	0.64286	1.71429	1	1	2	0	2	0	0	2	1.27273	0.72727	3	0	0	1	0.8	1.2	1.42857	0.57143	1.33333	2.66667	0	0	2	0	0.44444	0.44444	0.44444	2.66667
c22215.graph_c0|orf1	1.33333	0.53333	1.33333	0.8	0	2	1	1	0.68966	1.31034	1.14286	0.85714	1.09091	1.09091	0.54545	1.27273	0.66667	1.33333	1.15385	0.92308	0.92308	1.23077	0.76923	0.41379	0.82759	1.10345	1.65517	0.53333	1.46667	0.77419	1.22581	1.45455	0.54545	1.81818	0.18182	1.14286	0.85714	1.42857	0.57143	1.33333	0	0	2.66667	0.88889	1.11111	0.93023	0.55814	1.2093	1.30233
c22216.graph_c0|orf1	0.75	0.5	2.125	0.625	1.2	0.8	0.78788	1.21212	0.97143	1.02857	1	1	0.90909	0.54545	1.27273	1.27273	0.75	1.25	0.25	0.75	2	0.81967	1.18033	0.70588	1.88235	0.23529	1.17647	0	2	1.375	0.625	1.52381	0.95238	0.57143	0.95238	0.77778	1.22222	1.04348	0.95652	1	1	1	1	1.69231	0.30769	0.63158	1.89474	0.84211	0.63158
c22218.graph_c0|orf1	1.14286	0.57143	1.71429	0.57143	0	0	1.14286	0.85714	0.83333	1.16667	0.8	1.2	0	2	2	0	1	1	1.125	1.125	0.75	1	1	0	0	4	0	1	1	1	1	0.8	0.8	2.4	0	1.33333	0.66667	2	0	1.33333	0	2.66667	0	0.8	1.2	0	0.66667	1.33333	2
c22219.graph_c0|orf1	2	0	0.4	1.6	0.5	1.5	1.17647	0.82353	0.90909	1.09091	1.44444	0.55556	1.77778	0.88889	0.88889	0.44444	1	1	1.6875	0.75	0.5625	1.06667	0.93333	0.33333	1.33333	1	1.33333	0.6	1.4	0.8	1.2	2.90909	0	0.36364	0.72727	0.88889	1.11111	0.72727	1.27273	2	2	0	0	0.4	1.6	0.8	0.8	0.8	1.6
c22220.graph_c0|orf1	2.76923	0	0.61538	0.61538	0	2	1.55556	0.44444	0.44444	1.55556	2	0	1.6	0.8	0.8	0.8	0.4	1.6	1.38462	1.61538	0	0.85714	1.14286	0.66667	1.33333	0	2	1	1	1.14286	0.85714	2.18182	0.72727	1.09091	0	1.07692	0.92308	1.11111	0.88889	0	0	0	0	0.8	1.2	1.17647	0.70588	0.23529	1.88235
c22220.graph_c0|orf2	2	0	0	2	0	0	2	0	0.625	1.375	2	0	0	4	0	0	1	1	2.1	0.9	0	1.2	0.8	0.57143	0.57143	1.14286	1.71429	0.66667	1.33333	1	1	4	0	0	0	1	1	1.33333	0.66667	4	0	0	0	0.66667	1.33333	2	0	0	2
c22221.graph_c0|orf1	1.29032	0.12903	2.19355	0.3871	1	1	0.8125	1.1875	1.5122	0.4878	0.76923	1.23077	2.19355	0.25806	0.64516	0.90323	1	1	1.60714	0.10714	1.28571	0.15385	1.84615	0	1.68421	0.42105	1.89474	0.30769	1.69231	1.52381	0.47619	0.44444	1.77778	1.33333	0.44444	0.66667	1.33333	0.94737	1.05263	0	4	0	0	1	1	0.26667	2.4	0	1.33333
c22223.graph_c0|orf1	0	0	2.4	1.6	0	0	1.09091	0.90909	0.66667	1.33333	1.2	0.8	1.5	0	0	2.5	0	2	2.6	0.2	0.2	1.25	0.75	0.5	0.5	1	2	0.4	1.6	0.76923	1.23077	2.66667	0	0.66667	0.66667	2	0	1.25	0.75	2.66667	0	1.33333	0	0	2	2.58824	0.47059	0.23529	0.70588
c22226.graph_c0|orf2	0	0	4	0	0	2	0.66667	1.33333	1.63636	0.36364	0.5	1.5	0.5	0.5	2	1	2	0	1	0	2	0.19048	1.80952	0	1.77778	2.22222	0	0	2	2	0	0	1.6	2.4	0	0	2	0.5	1.5	0	4	0	0	2	0	0	2	0	2
c22227.graph_c0|orf1	0.26667	0.26667	2.13333	1.33333	0	2	0	2	0.72727	1.27273	1	1	1.5	0	0.5	2	2	0	0.75	1.125	1.125	0.90909	1.09091	0.21053	1.89474	1.47368	0.42105	0.66667	1.33333	1.25	0.75	2	1.2	0.4	0.4	0.57143	1.42857	1.75	0.25	1.33333	1.33333	0.66667	0.66667	1	1	0.57143	0.57143	1.71429	1.14286
c22228.graph_c0|orf2	0.92308	0.92308	0.92308	1.23077	0	2	0	2	0	2	0.88889	1.11111	2	0	2	0	2	0	0.75	0.75	1.5	1.14286	0.85714	0	2.66667	0	1.33333	0.66667	1.33333	1	1	0	2	0	2	0.5	1.5	0.5	1.5	0	0	0	4	1	1	1.6	1.6	0.4	0.4
c22228.graph_c0|orf1	1.45455	0.72727	1.09091	0.72727	1.33333	0.66667	1.6	0.4	0.5	1.5	1.33333	0.66667	1.09091	0.36364	0.72727	1.81818	0.66667	1.33333	1.09091	0.27273	1.63636	1.56522	0.43478	0.57143	0.57143	0.57143	2.28571	1	1	0.55556	1.44444	1.66667	0.66667	1	0.66667	1.25	0.75	1.16667	0.83333	0.57143	1.14286	0.57143	1.71429	1.25	0.75	1.77778	0.66667	0.44444	1.11111
c22230.graph_c0|orf1	0.94118	0.47059	0.94118	1.64706	1.6	0.4	1.66667	0.33333	0.2	1.8	1.09091	0.90909	1.45455	0.72727	1.09091	0.72727	1.42857	0.57143	0.69231	1.61538	0.69231	1	1	1	1.5	0.25	1.25	0	2	1	1	0	0	2	2	0.93333	1.06667	1.71429	0.28571	1.14286	1.14286	1.14286	0.57143	0.57143	1.42857	2.66667	0.66667	0.33333	0.33333
c22231.graph_c0|orf1	0.72727	0	2.54545	0.72727	0	2	0.625	1.375	0.75	1.25	0.70588	1.29412	0	0.8	2.4	0.8	2	0	0.3	0.45	2.25	0.90909	1.09091	0.17391	1.91304	1.56522	0.34783	0.5	1.5	0.82353	1.17647	0.85714	1.71429	0.57143	0.85714	0.88889	1.11111	0.92308	1.07692	0	0	4	0	1.09091	0.90909	1.5	1	1	0.5
c22232.graph_c0|orf1	1.04348	0.17391	1.3913	1.3913	0.83333	1.16667	1.14286	0.85714	0.91667	1.08333	0.88889	1.11111	0.63158	0.84211	0.84211	1.68421	0.8	1.2	0.5625	0.9375	1.5	1.35484	0.64516	0.57143	1.42857	1.14286	0.85714	0	2	1.2	0.8	1.5	0.5	0.83333	1.16667	1.36842	0.63158	0.95238	1.04762	1.71429	0	1.14286	1.14286	1.46667	0.53333	1.14286	1	0.28571	1.57143
c22232.graph_c0|orf2	0.66667	0	2	1.33333	0	2	2	0	0.5	1.5	0.88889	1.11111	0.8	0	0.8	2.4	1.2	0.8	1	1	1	1.71429	0.28571	0	1.33333	2	0.66667	2	0	1.4	0.6	0.8	1.6	1.6	0	0	0	0.28571	1.71429	0	0	0	4	2	0	1.33333	1.33333	1.33333	0
c22233.graph_c0|orf1	0.85714	0.28571	1.71429	1.14286	1	1	1	1	0.85714	1.14286	1.2	0.8	1.33333	0.66667	1.33333	0.66667	0	2	0.85714	0	2.14286	0.25	1.75	0	1.14286	1.71429	1.14286	0	2	1.5	0.5	1.33333	1.33333	0	1.33333	0	2	1	1	0	4	0	0	1.2	0.8	0.5	1	1.5	1
c22238.graph_c0|orf2	0.30769	0.92308	2.46154	0.30769	1	1	0.4	1.6	1	1	0.66667	1.33333	0.7619	0.19048	2.28571	0.7619	2	0	0	0.3	2.7	0.42105	1.57895	0	1.42857	2.57143	0	0	2	2	0	0	2.85714	0.57143	0.57143	0.22222	1.77778	0.85714	1.14286	0	1.91304	0.86957	1.21739	1.33333	0.66667	0	1.14286	1.14286	1.71429
c22240.graph_c0|orf1	1	0.2	1.4	1.4	0.85714	1.14286	1.03704	0.96296	0.46512	1.53488	1.33333	0.66667	1	0.5	0.5	2	1	1	1.17391	0.52174	1.30435	1.125	0.875	0.64516	1.03226	0.77419	1.54839	0.58824	1.41176	0.66667	1.33333	2.10526	1.05263	0.63158	0.21053	1.05263	0.94737	1.07692	0.92308	1.5	1	1	0.5	0.57143	1.42857	1.06667	1.06667	0	1.86667
c22240.graph_c0|orf2	0.8	0	0.8	2.4	1	1	1.5	0.5	0.82353	1.17647	0.66667	1.33333	1.6	0	1.6	0.8	0.66667	1.33333	1.63636	1.36364	0	0.9	1.1	0.5	0.5	2	1	0.8	1.2	1	1	1.33333	2.66667	0	0	1.2	0.8	2	0	0	0	0	4	0.5	1.5	1.77778	0.44444	0	1.77778
c22246.graph_c0|orf1	0	0	1.33333	2.66667	0	2	1.55556	0.44444	0.5	1.5	1	1	0	1	0	3	0	2	1	1	1	1.15385	0.84615	0	2.4	0.8	0.8	1.33333	0.66667	0.8	1.2	0.8	0	2.4	0.8	1.33333	0.66667	1.25	0.75	0	2	0	2	0	2	2.28571	1.14286	0.57143	0
c22249.graph_c0|orf3	2.66667	0	0	1.33333	0	0	1	1	0.90909	1.09091	0.8	1.2	0	1.33333	0	2.66667	0.4	1.6	2	1	0	0.6	1.4	0	1.71429	2.28571	0	0	2	0.8	1.2	4	0	0	0	0.8	1.2	1.2	0.8	4	0	0	0	2	0	4	0	0	0
c22249.graph_c0|orf1	0	0.88889	2.22222	0.88889	0	2	1.09091	0.90909	1.4	0.6	0.66667	1.33333	1	1	2	0	2	0	0	1.5	1.5	0.33333	1.66667	0	1.5	2	0.5	0	2	2	0	0	1	0	3	0	2	0.66667	1.33333	1.33333	2.66667	0	0	0	0	0.47059	1.41176	1.41176	0.70588
c22250.graph_c0|orf2	1.33333	0	2.22222	0.44444	0	2	0.71429	1.28571	0.75	1.25	1	1	0.57143	0.57143	2	0.85714	1.5	0.5	0.42857	0	2.57143	1.2	0.8	0	1.33333	2.22222	0.44444	0	2	0.66667	1.33333	1	0.5	2.5	0	0	2	1	1	0	1.33333	0	2.66667	1.33333	0.66667	0	2.66667	0	1.33333
c22251.graph_c0|orf1	0.65116	0.37209	1.67442	1.30233	1.11111	0.88889	0.77419	1.22581	0.74286	1.25714	0.69565	1.30435	1.46667	0.53333	1.06667	0.93333	1.16667	0.83333	1	1	1	1.08108	0.91892	0.22857	2.74286	0.91429	0.11429	0.66667	1.33333	1.1875	0.8125	0.95238	1.14286	1.14286	0.7619	0.66667	1.33333	1.61538	0.38462	2.5	0.25	0.5	0.75	1.2	0.8	0.50909	1.30909	1.30909	0.87273
c22252.graph_c0|orf1	1.25	0	1.25	1.5	0	2	1.16667	0.83333	0.66667	1.33333	0.8	1.2	0.84211	0.42105	1.26316	1.47368	0.4	1.6	1.58824	1.23529	0.17647	0.94737	1.05263	0.94118	0.47059	0.94118	1.64706	0.5	1.5	1	1	1.09091	0	1.81818	1.09091	0.66667	1.33333	0.5	1.5	0	4	0	0	1.81818	0.18182	0.94118	1.41176	0.47059	1.17647
c22253.graph_c0|orf1	1.33333	0.66667	1.33333	0.66667	1	1	1.14286	0.85714	0.54545	1.45455	0.8	1.2	0.88889	0.88889	0.44444	1.77778	2	0	1.2	0.6	1.2	0.66667	1.33333	0.23529	2.11765	1.17647	0.47059	0.5	1.5	0.66667	1.33333	0.33333	1.66667	0	2	0	2	1	1	0	2	0	2	1	1	0.5	1.5	1.5	0.5
c22254.graph_c0|orf1	1.57143	0.14286	1	1.28571	1	1	1.38462	0.61538	0.41667	1.58333	0.875	1.125	0.92308	0	1.84615	1.23077	0.6	1.4	1.05882	0.52941	1.41176	0.85714	1.14286	0.59259	1.18519	0.74074	1.48148	1.42857	0.57143	0.82353	1.17647	1.47368	0.63158	1.47368	0.42105	1	1	0.66667	1.33333	2.66667	0	0	1.33333	0.66667	1.33333	0.92308	0.61538	1.23077	1.23077
c22255.graph_c0|orf1	1.77778	0.44444	0	1.77778	2	0	1.75	0.25	0.82353	1.17647	1.47368	0.52632	1.45455	0.72727	0.72727	1.09091	1	1	0.9375	1.125	0.9375	1.15789	0.84211	0.47059	0.70588	1.64706	1.17647	0.4	1.6	0.4	1.6	0.28571	0.57143	1.71429	1.42857	1.11111	0.88889	1.66667	0.33333	2	0	2	0	0	0	0.88889	1.33333	0.44444	1.33333
c22258.graph_c0|orf1	1.93103	0.13793	0.96552	0.96552	1.27273	0.72727	1.63636	0.36364	0.63636	1.36364	1.36	0.64	1.33333	0.26667	0.93333	1.46667	0.66667	1.33333	1.65	0.9	0.45	1.12281	0.87719	0.33333	1	1.16667	1.5	1	1	0.4	1.6	1.04348	0.69565	2.26087	0	1.41667	0.58333	1.38462	0.61538	2	0	0	2	1.11111	0.88889	1.45455	0.84848	0.60606	1.09091
c22260.graph_c0|orf1	1.33333	0	0.95238	1.71429	2	0	1.4	0.6	0.68966	1.31034	1.33333	0.66667	0	2	0	2	0.5	1.5	1.28571	0.85714	0.85714	1	1	0.57143	0.57143	1.42857	1.42857	0	2	0.88889	1.11111	1	1.33333	1.66667	0	1.07692	0.92308	0.85714	1.14286	2	0	0	2	2	0	2	0.66667	0.66667	0.66667
c22262.graph_c0|orf1	2.4	0.8	0.8	0	0.4	1.6	0.88889	1.11111	0.5	1.5	2	0	1.6	0.8	0	1.6	0.66667	1.33333	2	1	0	0.83333	1.16667	1.6	0	2.4	0	1.33333	0.66667	1.11111	0.88889	4	0	0	0	1.25	0.75	0	0	0	4	0	0	2	0	1.14286	2.28571	0	0.57143
c22263.graph_c0|orf1	2.4	0	0	1.6	2	0	1.14286	0.85714	0.58824	1.41176	0.33333	1.66667	0.8	0.8	0.8	1.6	0	2	0.27273	1.63636	1.09091	0.875	1.125	0.4	0.8	1.2	1.6	0.28571	1.71429	0.88889	1.11111	0	1.33333	2.66667	0	1.23077	0.76923	0.66667	1.33333	0	0	0	0	0	0	2	0	0	2
c22264.graph_c0|orf1	2	0	0.5	1.5	0	2	1.27273	0.72727	0.85714	1.14286	1	1	0.36364	0.36364	1.81818	1.45455	0.88889	1.11111	1.2	0.9	0.9	1.45455	0.54545	0.66667	0.66667	2	0.66667	0	2	1.33333	0.66667	2.28571	0.57143	1.14286	0	0	2	1.42857	0.57143	2	0	0	2	1	1	2.4	0.8	0.8	0
c22266.graph_c0|orf1	0	1	0	3	0	2	0.66667	1.33333	0.8	1.2	0.57143	1.42857	0.5	1	0	2.5	1.33333	0.66667	0.6	0	2.4	1.25	0.75	0.28571	1.42857	0.85714	1.42857	0	2	2	0	2	0	0	2	0.5	1.5	1.11111	0.88889	0	4	0	0	2	0	2	1.33333	0.66667	0
c22268.graph_c0|orf1	0.66667	0.66667	0.66667	2	0.4	1.6	0	2	0	2	0	2	0	0	4	0	1.33333	0.66667	1	0	2	0.66667	1.33333	2	2	0	0	0	0	1.66667	0.33333	0.33333	1.66667	0.66667	1.33333	0.8	1.2	0	0	2	2	0	0	1.66667	0.33333	0.5	1	2	0.5
c22268.graph_c1|orf1	1	0	2.33333	0.66667	0.28571	1.71429	0.84211	1.15789	1.14286	0.85714	1.2	0.8	0.52174	0.17391	2.26087	1.04348	1.11111	0.88889	0.25	1	1.75	1.14286	0.85714	1.06667	1.6	1.06667	0.26667	0.5	1.5	1.35714	0.64286	0	1.77778	0.66667	1.55556	0.84211	1.15789	1.2	0.8	1.71429	1.71429	0.57143	0	1.53846	0.46154	1.14286	0.57143	1.71429	0.57143
c22270.graph_c0|orf1	1.17647	0.47059	1.41176	0.94118	1.14286	0.85714	0.89474	1.10526	0.88889	1.11111	0.74074	1.25926	0.84848	0.60606	0.72727	1.81818	1.25	0.75	1.10526	0.15789	1.73684	1.18519	0.81481	0.08511	1.19149	1.78723	0.93617	0.22222	1.77778	0.66667	1.33333	1.41176	0.70588	1.41176	0.47059	1	1	0.70588	1.29412	1.14286	0.57143	1.14286	1.14286	1.23077	0.76923	0.77419	0.90323	0.77419	1.54839
c22270.graph_c1|orf1	0.66667	0.66667	2.66667	0	2	0	0.36364	1.63636	0.8	1.2	2	0	1.6	0.8	0	1.6	0	0	1	1	1	0.75	1.25	0	1.33333	2	0.66667	0	2	1.53846	0.46154	0	0	2	2	1.33333	0.66667	2	0	2	0	0	2	1.33333	0.66667	0.36364	0.72727	2.54545	0.36364
c22271.graph_c0|orf1	0.44444	0.66667	1.77778	1.11111	0	0	0.53333	1.46667	0.8	1.2	0.33333	1.66667	1.03226	0.51613	1.41935	1.03226	1.8	0.2	0	1	2	0.88889	1.11111	0.28571	2	0.85714	0.85714	0	2	0.92308	1.07692	1.03704	0.44444	1.33333	1.18519	0.63636	1.36364	1	1	0.66667	2	0	1.33333	1.53846	0.46154	0	1.33333	1.66667	1
c22271.graph_c1|orf1	0.66667	0	2	1.33333	0.30769	1.69231	0.36364	1.63636	0.66667	1.33333	0.75	1.25	1.71429	0	1.14286	1.14286	1.5	0.5	1.2	0.6	1.2	1	1	0.5	2	1.5	0	0	2	1.75	0.25	1	2	1	0	0	2	0.5	1.5	1	1	1	1	1.6	0.4	0.8	2.4	0.8	0
c22273.graph_c0|orf1	0.88889	0.44444	2.66667	0	0	2	0.53333	1.46667	1.66667	0.33333	0	2	0.57143	0	1.71429	1.71429	2	0	0.3	0	2.7	0.61538	1.38462	0	2.8	1.2	0	0.4	1.6	1.23077	0.76923	0.33333	1	1.66667	1	1.2	0.8	1.33333	0.66667	2.4	0.8	0.8	0	2	0	0	2.18182	1.09091	0.72727
c22274.graph_c0|orf1	0.77778	0.88889	1.66667	0.66667	1	1	0.22222	1.77778	0.93333	1.06667	1.25	0.75	1.12	0.16	1.12	1.6	1.61905	0.38095	1.28571	0.42857	1.28571	0.35294	1.64706	0.57143	1.42857	2	0	0.15385	1.84615	1.64286	0.35714	0.36364	1.09091	0.90909	1.63636	1.22581	0.77419	1.14286	0.85714	1.5	1	0.5	1	0.94118	1.05882	0.65116	1.48837	1.02326	0.83721
c22275.graph_c0|orf1	0.54545	0.90909	0.72727	1.81818	0	2	1.27273	0.72727	1.14286	0.85714	1	1	1.6	0	1.06667	1.33333	1.5	0.5	0.75	0.75	1.5	1.25	0.75	0.72727	0.36364	1.81818	1.09091	0.6	1.4	1.14286	0.85714	1	0	1	2	0.72727	1.27273	1	1	0	0	4	0	0.85714	1.14286	0.5	1.5	0.5	1.5
c22280.graph_c0|orf1	1.11111	0.88889	0.88889	1.11111	2	0	0.70588	1.29412	1	1	0.85714	1.14286	0	0.4	1.2	2.4	1	1	1.36364	0.54545	1.09091	0.6087	1.3913	0.28571	1.42857	2	0.28571	0.66667	1.33333	0.88889	1.11111	1.23077	0.61538	0.92308	1.23077	1.42857	0.57143	1.66667	0.33333	2.4	0	0.8	0.8	1.25	0.75	0.75	0.875	1.75	0.625
c22282.graph_c0|orf1	2.25	0	1.75	0	0.66667	1.33333	0.6	1.4	1.66667	0.33333	0	2	0.92308	0	2.46154	0.61538	2	0	0.33333	0	2.66667	0.31579	1.68421	0	0.66667	2	1.33333	0	0	2	0	0.44444	1.33333	2.22222	0	0.4	1.6	0	2	0	0.66667	0	3.33333	2	0	0	2.66667	0	1.33333
c22284.graph_c0|orf1	1.33333	0	2.66667	0	0	2	1.27273	0.72727	0.75	1.25	0.75	1.25	0.57143	0	1.14286	2.28571	0.66667	1.33333	1.75	0.5	0.75	1.33333	0.66667	0.66667	1.33333	0.66667	1.33333	1	1	1.55556	0.44444	1.33333	0.66667	1.33333	0.66667	0.8	1.2	1.14286	0.85714	0	0	0	0	0	0	0.66667	0.66667	1.33333	1.33333
c22286.graph_c0|orf1	1.5	0	1	1.5	0.57143	1.42857	0.84211	1.15789	1.52941	0.47059	0.25	1.75	1.33333	0.44444	0.44444	1.77778	0.5	1.5	0.64286	0.64286	1.71429	1.29412	0.70588	0.30769	0.61538	2.15385	0.92308	0.28571	1.71429	1.33333	0.66667	0.94118	0.94118	0.70588	1.41176	0.33333	1.66667	1.6	0.4	0	0	4	0	1.33333	0.66667	0.75	0.75	1.75	0.75
c22287.graph_c0|orf1	0.54545	0.72727	1.27273	1.45455	0.4	1.6	0.95238	1.04762	0.57143	1.42857	0.22222	1.77778	0.90909	0.18182	1.63636	1.27273	1.5	0.5	1	0.25	1.75	0.88889	1.11111	0	2.25	0.75	1	0	2	1.53846	0.46154	0.66667	0.66667	0.66667	2	0.72727	1.27273	1.16667	0.83333	1.71429	1.14286	0	1.14286	0.88889	1.11111	0.92308	0.76923	1.38462	0.92308
c22290.graph_c0|orf1	2.90909	0	0	1.09091	0	0	1.25	0.75	1	1	1.4	0.6	0.36364	1.09091	0.72727	1.81818	2	0	0	0.9	2.1	0	2	0	0.66667	2.66667	0.66667	0.66667	1.33333	0.85714	1.14286	1.09091	0.72727	2	0.18182	0	2	1.45455	0.54545	0	0	0	0	1.33333	0.66667	0.85714	1.42857	0.85714	0.85714
c22294.graph_c0|orf1	1.33333	0.38095	1.52381	0.7619	0	0	1.33333	0.66667	1	1	2	0	1.25714	0.60952	0.34286	1.79048	0	0	2	1	0	1	1	1.33333	1.33333	0.66667	0.66667	2	0	1.14286	0.85714	1.90476	0.19048	1.33333	0.57143	1.18182	0.81818	2	0	0	0	0	0	0.88889	1.11111	1.24138	0.55172	0.96552	1.24138
c22294.graph_c1|orf1	1.42857	0.85714	1.14286	0.57143	0	0	0.66667	1.33333	0	2	1	1	1.42466	0.32877	0.54795	1.69863	0	0	1	2	0	1.66667	0.33333	0	4	0	0	0.66667	1.33333	0.25	1.75	1.2	1.2	1.2	0.4	1.3	0.7	2	0	0	0	0	0	0.57143	1.42857	1.45455	0.72727	0	1.81818
c22296.graph_c0|orf1	1.14286	0.28571	1	1.57143	1.33333	0.66667	1.40541	0.59459	0.68966	1.31034	1.09091	0.90909	1.2	0.6	1	1.2	0.35294	1.64706	1.34211	1.26316	0.39474	1.37143	0.62857	0.5	0.5	1.33333	1.66667	0.94118	1.05882	0.52632	1.47368	1.77778	0.22222	1.55556	0.44444	1.52941	0.47059	1.46667	0.53333	1.33333	0	0	2.66667	0.875	1.125	1.66667	0.16667	0.16667	2
c22297.graph_c0|orf1	0.59259	0.59259	1.03704	1.77778	1	1	1.2	0.8	0.66667	1.33333	1.18519	0.81481	1.66667	0	1	1.33333	0.72727	1.27273	1.45455	0.72727	0.81818	1.14286	0.85714	0.27586	0.82759	1.37931	1.51724	0.42857	1.57143	0.65116	1.34884	1.42857	0.57143	0.85714	1.14286	1	1	1.5	0.5	1.6	0.8	0.8	0.8	0.66667	1.33333	1.7931	0.68966	0.41379	1.10345
c22298.graph_c0|orf1	1.23077	0.30769	0.92308	1.53846	1	1	1.14286	0.85714	0.92857	1.07143	1.25	0.75	1.09091	0.72727	0.72727	1.45455	2	0	0.75	1.125	1.125	0.72727	1.27273	0	1	0	3	0.66667	1.33333	0.88889	1.11111	2.22222	0	1.33333	0.44444	1.2	0.8	1.14286	0.85714	0	0	0	4	0	0	0.72727	1.09091	0.72727	1.45455
c22299.graph_c0|orf2	1.77778	0	0.88889	1.33333	2	0	1.5	0.5	0.625	1.375	1.77778	0.22222	0.92308	0.30769	0.92308	1.84615	0.22222	1.77778	1.38462	1.15385	0.46154	1.45455	0.54545	0	1.5	0.5	2	0.66667	1.33333	0.2	1.8	1.33333	0	2.22222	0.44444	1	1	1.33333	0.66667	0	0	0	4	0.66667	1.33333	1.6	0.48	0.16	1.76
c22299.graph_c0|orf1	2.46154	0	0.30769	1.23077	1.2	0.8	1.33333	0.66667	0.6	1.4	1.6	0.4	1.33333	0.44444	1.33333	0.88889	1.33333	0.66667	1.95652	0.65217	0.3913	1.68421	0.31579	0.25	0.25	1	2.5	1.07692	0.92308	0.61538	1.38462	2	0	2	0	1.6	0.4	1.2	0.8	0	2	2	0	0	2	1.66667	0	0.33333	2
c22304.graph_c0|orf1	1.27273	0	1.27273	1.45455	0.8	1.2	1.29412	0.70588	1.23077	0.76923	0.88889	1.11111	1.42857	0.57143	0.85714	1.14286	0.4	1.6	1.94118	0.70588	0.35294	1	1	0	1.5	2	0.5	0	2	1	1	0.57143	0.57143	2.85714	0	0.6	1.4	0	2	0	0.8	0.8	2.4	0.85714	1.14286	0.88889	0.88889	0.66667	1.55556
c22305.graph_c0|orf1	1.17647	0.23529	1.88235	0.70588	0	2	0.88889	1.11111	0.95238	1.04762	0	2	0	0	1.6	2.4	1.6	0.4	0	0	3	0.36364	1.63636	0.61538	1.23077	1.23077	0.92308	0	2	1.5	0.5	0	0	0	0	1.33333	0.66667	1	1	0	0	0	0	0	0	1	1	1	1
c22309.graph_c1|orf1	0.92308	0.92308	1.53846	0.61538	0.75	1.25	0.75	1.25	0.91667	1.08333	0.66667	1.33333	1	0.2	1.4	1.4	1.45455	0.54545	0.6	0.6	1.8	0.82353	1.17647	0.8	1.28	1.44	0.48	0.66667	1.33333	1.57895	0.42105	0.64	1.6	0.8	0.96	0.95652	1.04348	0.71429	1.28571	2	0	2	0	1.25	0.75	0.12121	1.09091	1.81818	0.9697
c22310.graph_c0|orf1	1.56522	0.17391	1.21739	1.04348	1.22222	0.77778	1.83333	0.16667	1	1	1.45455	0.54545	2.33333	0	1	0.66667	1.09091	0.90909	0.70588	0.17647	2.11765	1.33333	0.66667	0.30769	1.07692	1.07692	1.53846	0.11765	1.88235	1.05882	0.94118	1.33333	1.33333	0.66667	0.66667	0.57143	1.42857	1.07692	0.92308	4	0	0	0	0.8	1.2	0.64	0.64	0.8	1.92
c22312.graph_c0|orf1	1.5	0.16667	1.5	0.83333	0	2	0.28571	1.71429	1.27273	0.72727	0.6087	1.3913	0.28571	0.28571	1.14286	2.28571	2	0	0.91304	0.65217	1.43478	0	2	0	1.80645	1.41935	0.77419	0	2	1.45455	0.54545	0	1.33333	1.33333	1.33333	0	2	0.66667	1.33333	0	2	0	2	0.6	1.4	0	2.18182	0.72727	1.09091
c22320.graph_c2|orf1	0	0.33333	2.33333	1.33333	0	2	0.42857	1.57143	0.92308	1.07692	0.93333	1.06667	1	1	0	2	1.04762	0.95238	0.88235	0.52941	1.58824	1.53846	0.46154	0	1.33333	2	0.66667	0.33333	1.66667	0.66667	1.33333	1.25	0.25	1.5	1	1.11111	0.88889	0.88889	1.11111	1.26316	0.84211	0.63158	1.26316	1.33333	0.66667	1	1.75	1	0.25
c22321.graph_c0|orf1	1	0	2	1	0	0	1.07692	0.92308	0.82353	1.17647	0.5	1.5	0	0	0	4	2	0	0.42857	0	2.57143	0	2	0	1.33333	1.6	1.06667	0	2	1.71429	0.28571	0	0	0	0	0.6	1.4	1.71429	0.28571	0	2.66667	0	1.33333	0	0	2	0	0	2
c22328.graph_c0|orf1	0.8	0.8	0	2.4	1.2	0.8	1.5	0.5	0.75	1.25	0.57143	1.42857	1.71429	0.57143	0.57143	1.14286	1.5	0.5	1.36364	0.54545	1.09091	1.25	0.75	0	0	2	2	0.66667	1.33333	0.66667	1.33333	2	1.33333	0.66667	0	1.33333	0.66667	2	0	1.33333	2.66667	0	0	0.33333	1.66667	1.6	0.8	0.8	0.8
c22329.graph_c0|orf1	0.87805	0.09756	1.65854	1.36585	0.63158	1.36842	1.29032	0.70968	0.48889	1.51111	1	1	0.44444	0.14815	0.59259	2.81481	0.90909	1.09091	1.4375	0.4375	1.125	1.33333	0.66667	0.41026	1.02564	0.71795	1.84615	0.95238	1.04762	0.96552	1.03448	1.07692	1.23077	1.38462	0.30769	1.28	0.72	1.29412	0.70588	1.5	2	0.5	0	1.14286	0.85714	1.33333	1.03704	0.88889	0.74074
c22329.graph_c0|orf2	1.09091	1.45455	0.72727	0.72727	0	0	1.33333	0.66667	0.76923	1.23077	1.16667	0.83333	1.42857	0	0.85714	1.71429	0	2	1	1	1	1.57895	0.42105	0.88889	0.88889	1.77778	0.44444	0	2	1	1	1.53846	0.30769	1.84615	0.30769	1.57143	0.42857	0.5	1.5	1.77778	0.44444	0	1.77778	0.5	1.5	0	0.5	1	2.5
c22331.graph_c0|orf1	0.44444	0	1.77778	1.77778	0.75	1.25	0.88889	1.11111	0.8	1.2	1.05263	0.94737	1.48148	0.88889	0.59259	1.03704	0.4	1.6	0.85714	0.42857	1.71429	1.4	0.6	0.69565	1.21739	1.3913	0.69565	1.2	0.8	0.66667	1.33333	2.66667	0	0.66667	0.66667	1.5	0.5	1.25	0.75	1.33333	0.66667	0	2	0.8	1.2	0.8	0.8	1.33333	1.06667
c22331.graph_c0|orf2	1.33333	0.88889	0.88889	0.88889	1	1	1.33333	0.66667	1.2	0.8	0.76923	1.23077	0.42105	0.63158	0.63158	2.31579	1.33333	0.66667	0.875	0.75	1.375	1.2	0.8	0.36364	1.09091	2.18182	0.36364	1	1	0	2	3	0	1	0	2	0	2	0	0	0	0	0	0.66667	1.33333	1	2	0.5	0.5
c22333.graph_c0|orf1	1.14286	0.22857	1.14286	1.48571	0.52632	1.47368	1.03704	0.96296	0.71429	1.28571	0.71429	1.28571	1.02326	0.55814	0.65116	1.76744	0.93333	1.06667	1.06452	0.67742	1.25806	1.17391	0.82609	0.46154	1.46154	1.30769	0.76923	0	2	1.15152	0.84848	1.71429	0.85714	0.71429	0.71429	1.36842	0.63158	0.88	1.12	2.4	0	0.8	0.8	0.70588	1.29412	0.94545	1.16364	1.30909	0.58182
c22335.graph_c0|orf1	0	0	2.66667	1.33333	1	1	0.72727	1.27273	1.63636	0.36364	0.33333	1.66667	1.14286	0.57143	1.14286	1.14286	2	0	1.5	0	1.5	0.44444	1.55556	0	1.23077	1.53846	1.23077	0	2	1.75	0.25	2.66667	1.33333	0	0	0	2	1.2	0.8	1	0	1	2	2	0	0	1.71429	0.57143	1.71429
c22337.graph_c0|orf1	1.53846	0.46154	1.15385	0.84615	1.2	0.8	1.32	0.68	0.57143	1.42857	1.3871	0.6129	1.125	0.625	1.125	1.125	0.94118	1.05882	1.375	1.125	0.5	1.36111	0.63889	0.68293	0.87805	1.26829	1.17073	0.84211	1.15789	0.63063	1.36937	1.4375	0.625	1.5625	0.375	1.06977	0.93023	0.83333	1.16667	2	2	0	0	0.90909	1.09091	1.35338	0.69173	0.51128	1.44361
c22338.graph_c0|orf1	0	0	2.11765	1.88235	0.28571	1.71429	0.46154	1.53846	0.76923	1.23077	0.625	1.375	0.69565	1.04348	1.56522	0.69565	1.42857	0.57143	0.68182	0.40909	1.90909	1	1	0.21622	1.51351	2.05405	0.21622	0.30769	1.69231	1.40741	0.59259	0.5	1	1	1.5	0.71429	1.28571	0.95238	1.04762	1.6	2	0.4	0	1.2	0.8	0.4	2	1.6	0
c22339.graph_c2|orf1	1.6	2.4	0	0	0.66667	1.33333	0.33333	1.66667	1.14286	0.85714	0	2	0.8	0	1.6	1.6	1.33333	0.66667	0	0	3	1.66667	0.33333	0	2.18182	1.45455	0.36364	0.5	1.5	1	1	0.57143	0.57143	1.14286	1.71429	0.75	1.25	0.22222	1.77778	2	0	2	0	1	1	0.22222	1.11111	2	0.66667
c22340.graph_c0|orf1	1.25	0	1.5	1.25	0.75	1.25	0.86957	1.13043	0.26667	1.73333	1.5	0.5	0.88889	0.88889	0	2.22222	0.75	1.25	1.90909	0.54545	0.54545	1.21212	0.78788	0.7619	1.14286	1.33333	0.7619	0.71429	1.28571	0.35294	1.64706	0	2	0	2	1.83333	0.16667	1	1	2.66667	0	0	1.33333	1.4	0.6	2.44444	0.44444	0	1.11111
c22344.graph_c0|orf1	1.5	0.16667	1.16667	1.16667	1	1	0.875	1.125	1.2381	0.7619	1.09091	0.90909	1.14286	0	0.57143	2.28571	1.33333	0.66667	1.58824	0.88235	0.52941	0.9	1.1	1.5	1	1.5	0	0.28571	1.71429	1.33333	0.66667	0	1.71429	1.71429	0.57143	1.33333	0.66667	1.2	0.8	0	0	0	4	1	1	0.92308	1.84615	0.30769	0.92308
c22345.graph_c0|orf1	1	0	2	1	1.33333	0.66667	1	1	0.85714	1.14286	0	2	2.66667	0	1.33333	0	1.33333	0.66667	0.5	1.5	1	1.2	0.8	1.14286	1.14286	1.14286	0.57143	0.66667	1.33333	2	0	0	1.33333	0.88889	1.77778	0.25	1.75	2	0	0	0	0	0	1.33333	0.66667	1.33333	0.66667	2	0
c22345.graph_c1|orf1	0.92308	1.23077	1.53846	0.30769	0.28571	1.71429	0.75	1.25	0	2	0	2	1.64706	0.23529	1.64706	0.47059	1.81818	0.18182	0	0.6	2.4	1.33333	0.66667	0.4	1.2	1.6	0.8	1	1	1.77778	0.22222	1	1	1.5	0.5	0.82353	1.17647	0	2	0.8	3.2	0	0	1.42857	0.57143	0.95238	0.38095	1.90476	0.7619
c22347.graph_c0|orf1	1.14286	0.28571	1.42857	1.14286	0.33333	1.66667	0.88889	1.11111	0.96774	1.03226	0.54545	1.45455	0.57143	0.57143	1.71429	1.14286	0.88889	1.11111	0.66667	0.77778	1.55556	0.64	1.36	0.17391	1.3913	2.08696	0.34783	0.44444	1.55556	1.17647	0.82353	0.92308	0.61538	0.92308	1.53846	0.58824	1.41176	1.07692	0.92308	1	1	1	1	1	1	0.22222	2.22222	0.66667	0.88889
c22347.graph_c0|orf2	1.33333	0	2	0.66667	1	1	0.66667	1.33333	1.2	0.8	0.4	1.6	0	0.8	2.4	0.8	2	0	0.66667	0	2.33333	0.76923	1.23077	0	2.46154	1.23077	0.30769	0.5	1.5	1.09091	0.90909	0.8	0.8	1.6	0.8	0.75	1.25	1.2	0.8	1.33333	0	1.33333	1.33333	1.14286	0.85714	0.66667	2	0.66667	0.66667
c22348.graph_c0|orf1	0.85714	1	1.57143	0.57143	1.2	0.8	0.68421	1.31579	0.6875	1.3125	0.875	1.125	0.8	0.8	1.06667	1.33333	0.88889	1.11111	1.4	0.4	1.2	1.30769	0.69231	0	1.81818	1.45455	0.72727	0.44444	1.55556	1.25	0.75	0.54545	0.54545	1.81818	1.09091	1.07692	0.92308	1.05882	0.94118	0.88889	1.77778	0.88889	0.44444	1.25	0.75	0.81818	1.18182	1.45455	0.54545
c22349.graph_c0|orf1	1.6	0.8	0.8	0.8	0	2	1.23077	0.76923	0.57143	1.42857	0	2	0	0	0	0	0	2	1.5	0.75	0.75	1.5	0.5	1.6	0.8	0.8	0.8	1	1	1.27273	0.72727	1.33333	0.88889	0.44444	1.33333	1.45455	0.54545	1.5	0.5	1.6	0.8	1.6	0	1.6	0.4	1.06667	0.8	1.06667	1.06667
c22350.graph_c0|orf1	1.88235	0.47059	0.47059	1.17647	0.57143	1.42857	1.25	0.75	0.53333	1.46667	1.15789	0.84211	1.37143	0	0.8	1.82857	1.33333	0.66667	0.85714	0.64286	1.5	0.92308	1.07692	0.44444	0.88889	1.33333	1.33333	2	0	1.44444	0.55556	1.33333	0.8	0.8	1.06667	0.66667	1.33333	1.36842	0.63158	0	0	0	4	2	0	1.05263	1.26316	1.05263	0.63158
c22351.graph_c0|orf2	0	0	1.33333	2.66667	1	1	0.8	1.2	0.33333	1.66667	1.2	0.8	1.6	1.6	0	0.8	0.5	1.5	1.71429	0.85714	0.42857	1.41176	0.58824	2	0	0	2	0.4	1.6	0.66667	1.33333	1.33333	1.33333	1.33333	0	0	0	1	1	2	0	0	2	0	2	1.71429	0.57143	0	1.71429
c22351.graph_c0|orf1	1.33333	0	2	0.66667	1.33333	0.66667	1.33333	0.66667	1.14286	0.85714	0	2	1.6	0	0.8	1.6	0.4	1.6	1.33333	0.33333	1.33333	1.45455	0.54545	0.5	0	1	2.5	1.5	0.5	1.42857	0.57143	0	1.33333	0	2.66667	1.25	0.75	1	1	3	1	0	0	2	0	1.33333	0.66667	0	2
c22352.graph_c0|orf1	0.94118	0.70588	1.41176	0.94118	0.93333	1.06667	0.96552	1.03448	1	1	1.09091	0.90909	0.84211	0.42105	0.63158	2.10526	0.90909	1.09091	0.96	1.2	0.84	1.53846	0.46154	0.4	1.6	1.2	0.8	0.82353	1.17647	1.05882	0.94118	1	0.6	1.2	1.2	1.33333	0.66667	1.57895	0.42105	1.6	0.4	1.2	0.8	1.55556	0.44444	1	1.125	0.75	1.125
c22353.graph_c0|orf1	0.8	0.26667	1.6	1.33333	0	0	0.90909	1.09091	0.71795	1.28205	1.25	0.75	0	2.4	0	1.6	2	0	0.54545	1.36364	1.09091	0.84211	1.15789	0.63158	1.26316	1.68421	0.42105	0	2	0.88889	1.11111	2.4	0.8	0.8	0	1.23077	0.76923	2	0	0	0	0	4	0.66667	1.33333	0	0	0.66667	3.33333
c22354.graph_c0|orf1	1.55556	0.22222	0.66667	1.55556	0.6	1.4	1.36364	0.63636	0.53333	1.46667	0.66667	1.33333	1.6	0.2	0.6	1.6	0.72727	1.27273	0.88235	1.41176	0.70588	0.95652	1.04348	0.47059	1.41176	1.17647	0.94118	1	1	0.8	1.2	0.85714	0.57143	2	0.57143	1.5	0.5	1	1	0	0	4	0	0.88889	1.11111	1.56522	0.52174	0.34783	1.56522
c22354.graph_c0|orf2	1.5	0	1	1.5	1.2	0.8	1.25	0.75	0.8	1.2	1.63636	0.36364	0.75	0.5	1	1.75	0.88889	1.11111	1.625	1	0.375	0.875	1.125	0.44444	0.66667	1.33333	1.55556	0.8	1.2	1.28571	0.71429	1.33333	0.88889	1.77778	0	1.55556	0.44444	1	1	0.8	0	1.6	1.6	2	0	1.23077	0.61538	0.61538	1.53846
c22358.graph_c0|orf1	1.17647	1.17647	0.94118	0.70588	1.25	0.75	0.72727	1.27273	0.5	1.5	1.42857	0.57143	0.57143	0	2.28571	1.14286	1	1	0.6	0.6	1.8	1.08333	0.91667	0.85714	1.14286	1.42857	0.57143	0.66667	1.33333	0.4	1.6	0.44444	0.44444	1.77778	1.33333	0.85714	1.14286	1.42857	0.57143	0	0	4	0	1.5	0.5	1.11111	0.66667	1.77778	0.44444
c22358.graph_c1|orf1	0.57143	1.71429	1.14286	0.57143	0	0	1.07692	0.92308	1.16667	0.83333	0.44444	1.55556	0.57143	0.57143	1.71429	1.14286	2	0	1.5	1.5	0	0.85714	1.14286	0	1	1	2	1	1	1	1	0	0	2	2	1.33333	0.66667	1.27273	0.72727	4	0	0	0	1.66667	0.33333	0	0.75	1.75	1.5
c22360.graph_c0|orf1	2.4	0	0	1.6	0.4	1.6	1.5	0.5	0.42857	1.57143	1.27273	0.72727	0.57143	0.57143	0.85714	2	0	2	1.5	1	0.5	1.57895	0.42105	0.36364	1.09091	0.36364	2.18182	0.77778	1.22222	0.75	1.25	1.14286	0.57143	1.71429	0.57143	1.45455	0.54545	1.33333	0.66667	0	0	0	0	0.85714	1.14286	1.64706	0.23529	0.47059	1.64706
c22364.graph_c0|orf1	1.23077	0.61538	1.84615	0.30769	0	2	1.33333	0.66667	0.57143	1.42857	0.66667	1.33333	0.8	0.8	1.6	0.8	1.33333	0.66667	0.85714	0.42857	1.71429	0.72727	1.27273	0.57143	0	1.71429	1.71429	0	0	1.5	0.5	2	0	0	2	0.88889	1.11111	1.6	0.4	0	0	1.33333	2.66667	1	1	0.32	0.96	2.24	0.48
c22365.graph_c0|orf1	1.33333	0.26667	1.06667	1.33333	0.8	1.2	1.47368	0.52632	0.16667	1.83333	1.6	0.4	0.8	0.32	0.96	1.92	1.2	0.8	1.32353	1.32353	0.35294	1.42857	0.57143	1.06667	0.53333	0.53333	1.86667	0.75	1.25	0.75	1.25	2.22222	0	1.55556	0.22222	1.5	0.5	1.57143	0.42857	0	2	0	2	0.44444	1.55556	2.5	0.25	0	1.25
c22367.graph_c1|orf1	1.23077	0.30769	0.92308	1.53846	0	2	1.25	0.75	0.57143	1.42857	1	1	0.88889	0.88889	1.77778	0.44444	1.33333	0.66667	1.71429	0.42857	0.85714	1.2	0.8	0.72727	1.45455	0.72727	1.09091	1.33333	0.66667	1.12	0.88	0.90323	1.16129	1.29032	0.64516	1.18182	0.81818	0	0	0.57143	0.57143	1.14286	1.71429	1.4	0.6	0.78049	1.26829	1.07317	0.87805
c22369.graph_c1|orf1	0.33333	0.33333	2	1.33333	0	2	0.44444	1.55556	1.2	0.8	0.85714	1.14286	1.2	0.4	0.4	2	2	0	0.81818	0.27273	1.90909	0.6	1.4	0.57143	2.28571	0.85714	0.28571	0.8	1.2	1.5	0.5	1.33333	0	1.33333	1.33333	0.25	1.75	0.25	1.75	0	2	0	2	1.33333	0.66667	0	0	2	2
c22369.graph_c2|orf1	0.85714	0.85714	1.14286	1.14286	0.66667	1.33333	0.90909	1.09091	1.04545	0.95455	1	1	0	1.33333	0.66667	2	2	0	1.2	1.2	0.6	0.57143	1.42857	0.57143	1.42857	0.57143	1.42857	0.8	1.2	1.5	0.5	1.5	1	1	0.5	0.8	1.2	1.09091	0.90909	0.8	2.4	0.8	0	1.55556	0.44444	1.66667	0.66667	0.66667	1
c22372.graph_c0|orf1	1.05263	0.42105	1.05263	1.47368	2	0	1.22222	0.77778	0.61224	1.38776	1.16667	0.83333	0.5	0.25	0.75	2.5	1.42857	0.57143	1.90909	0.95455	0.13636	1	1	1.14286	1.52381	0.7619	0.57143	0.76923	1.23077	0.93333	1.06667	1.14286	0.57143	1.71429	0.57143	1.33333	0.66667	0.95238	1.04762	3	0	0.5	0.5	1.07692	0.92308	1.69231	0.76923	0.30769	1.23077
c22373.graph_c0|orf1	1.05263	0.10526	1.26316	1.57895	1.29412	0.70588	1.29412	0.70588	0.4878	1.5122	1.4	0.6	1.64103	0.30769	0.51282	1.53846	0.92308	1.07692	1.625	0.625	0.75	0.90625	1.09375	0.33333	1	1.22222	1.44444	0.64516	1.35484	0.8	1.2	1.71429	0.57143	1	0.71429	0.97561	1.02439	1.02857	0.97143	4	0	0	0	1.2	0.8	1.36	0.8	0.32	1.52
c22379.graph_c0|orf2	0.72727	0.72727	2	0.54545	0.8	1.2	0.28571	1.71429	1.2	0.8	0.33333	1.66667	0.26667	1.06667	1.6	1.06667	1.6	0.4	0.33333	0.66667	2	0.35294	1.64706	0	2.33333	1.44444	0.22222	0	2	2	0	0	1.6	0.8	1.6	0.5	1.5	0.5	1.5	0.8	0.4	1.6	1.2	1.42857	0.57143	0	2.44444	0.88889	0.66667
c22379.graph_c0|orf1	1.33333	0.26667	1.6	0.8	0.5	1.5	0.63158	1.36842	1.35484	0.64516	0.46154	1.53846	0.75676	0.86486	1.18919	1.18919	1.33333	0.66667	0	0.75	2.25	1	1	0	1.875	0.375	1.75	0	2	1	1	0.6	0.8	1.8	0.8	0.55556	1.44444	0.85714	1.14286	0.59259	0.59259	1.18519	1.62963	1.33333	0.66667	0	1.77778	0.88889	1.33333
c22384.graph_c0|orf1	2.28571	0.57143	0	1.14286	1.2	0.8	1.6	0.4	0.33333	1.66667	1	1	2.66667	0	0.66667	0.66667	0	0	1.2	0.6	1.2	0.8	1.2	0	2.66667	0	1.33333	0.22222	1.77778	0.66667	1.33333	2.18182	0.72727	1.09091	0	2	0	1	1	0	0	0	0	0.66667	1.33333	1.33333	2.66667	0	0
c22386.graph_c0|orf1	0.66667	0.66667	1.33333	1.33333	2	0	1.69231	0.30769	1.33333	0.66667	1.77778	0.22222	0	0	1.33333	2.66667	1.33333	0.66667	1.71429	0.85714	0.42857	1.14286	0.85714	2	0.8	0.8	0.4	0.75	1.25	0.57143	1.42857	0.44444	0.44444	2.22222	0.88889	1.42857	0.57143	1.2	0.8	4	0	0	0	0	2	0.92308	0.61538	0.92308	1.53846
c22388.graph_c0|orf1	1.23077	0.30769	0.61538	1.84615	1.36	0.64	1.09091	0.90909	0.33333	1.66667	1.54545	0.45455	1.45455	0.54545	0.18182	1.81818	0.88889	1.11111	1.35	1.2	0.45	0.9697	1.0303	0.23529	1.17647	0.94118	1.64706	0.52632	1.47368	0.82353	1.17647	2.44444	0.44444	0.66667	0.44444	1.41176	0.58824	1	1	0	1.33333	0.66667	2	0.61538	1.38462	1.66667	0.66667	0.83333	0.83333
c22391.graph_c0|orf1	1.89474	1.05263	1.05263	0	0.875	1.125	0.53846	1.46154	1.04	0.96	0.8	1.2	0.23529	0.47059	1.64706	1.64706	1.57143	0.42857	0.64286	0.42857	1.92857	0.71429	1.28571	0.34783	1.3913	1.56522	0.69565	0.6	1.4	1.27273	0.72727	0.36364	2.18182	0.36364	1.09091	1	1	0.75	1.25	0.85714	0.85714	1.42857	0.85714	0	2	0.51282	1.02564	1.53846	0.92308
c22394.graph_c0|orf1	0	1.33333	1.33333	1.33333	0	0	1.2	0.8	1.11111	0.88889	2	0	0.8	0	0	3.2	0	2	1	0	2	1.45455	0.54545	0.8	0.8	0.8	1.6	1.33333	0.66667	0.66667	1.33333	1.5	0.5	2	0	0.8	1.2	2	0	2	0	0	2	1	1	1.14286	1.71429	0.57143	0.57143
c22396.graph_c0|orf2	0	2.4	0.8	0.8	0	2	1.375	0.625	1.25	0.75	0.66667	1.33333	0	0.8	0.8	2.4	2	0	0	0	3	0.57143	1.42857	0	1.33333	2	0.66667	0	2	1	1	0	1.14286	0	2.85714	0	2	0.66667	1.33333	2	0	0	2	1.33333	0.66667	0	1.2	2.8	0
c22397.graph_c0|orf1	1.23077	0.30769	0.92308	1.53846	1.25	0.75	1.42857	0.57143	0.44444	1.55556	1.04762	0.95238	0.92308	0.61538	0.30769	2.15385	0	2	1.92	0.36	0.72	1.17241	0.82759	0.53333	0.8	1.33333	1.33333	0.36364	1.63636	0.43243	1.56757	0.72727	0.36364	2.54545	0.36364	1.8	0.2	1.2	0.8	2	0	1	1	0.22222	1.77778	1.03226	0.77419	0.77419	1.41935
c22399.graph_c0|orf1	2.61538	0	0.46154	0.92308	0.66667	1.33333	1.2	0.8	1.06667	0.93333	0.88889	1.11111	1.16667	0.16667	0.66667	2	1.6	0.4	2.0625	0.75	0.1875	0.44444	1.55556	0.25	1.5	1.5	0.75	0.22222	1.77778	1.33333	0.66667	1.14286	0	1.71429	1.14286	1	1	1.33333	0.66667	2	2	0	0	1.42857	0.57143	0.4	0.8	0.4	2.4
c22399.graph_c0|orf2	1.2	0	0	2.8	0.85714	1.14286	1.55556	0.44444	0.25	1.75	1	1	0	0	1.6	2.4	0	0	0.75	1.5	0.75	1.33333	0.66667	0.66667	2.66667	0	0.66667	0.66667	1.33333	1.23077	0.76923	1.89474	0.42105	1.47368	0.21053	1.5	0.5	1.33333	0.66667	2	2	0	0	1.5	0.5	1.2	1.2	0.4	1.2
c22402.graph_c0|orf1	2	0	0.4	1.6	1	1	0.28571	1.71429	1.71429	0.28571	1	1	1.71429	0.57143	1.14286	0.57143	0	2	3	0	0	0.36364	1.63636	0	0	2.66667	1.33333	0	2	0.57143	1.42857	1.86667	0.53333	1.06667	0.53333	1.11111	0.88889	0.4	1.6	0	1	2	1	1.5	0.5	1.2	1.2	0.8	0.8
c22407.graph_c0|orf1	0	0	4	0	0	0	1.33333	0.66667	0.88889	1.11111	0	2	1.09091	0	1.81818	1.09091	2	0	0.5	0.5	2	0	2	0	2	2	0	0	2	1.5	0.5	2	2	0	0	0.4	1.6	0.8	1.2	0	2	0	2	2	0	0.44444	2.66667	0.88889	0
c22409.graph_c0|orf1	1.5	0.5	1	1	1	1	2	0	0.36364	1.63636	1.33333	0.66667	0.36364	0.36364	0.36364	2.90909	0.66667	1.33333	1.92857	0.64286	0.42857	1.27273	0.72727	1.33333	0	0	2.66667	2	0	0.75	1.25	0	0	4	0	1.2	0.8	2	0	0	0	0	0	0	0	1.71429	0.57143	0	1.71429
c22411.graph_c0|orf2	1.17647	0	1.88235	0.94118	0	2	0.76923	1.23077	0.5	1.5	0.22222	1.77778	0.8	0	0	3.2	2	0	2	0	1	0.4	1.6	0	2.35294	1.17647	0.47059	0	2	1.75	0.25	0	2.66667	1.33333	0	0.75	1.25	1	1	0	4	0	0	1.33333	0.66667	0	0.5	1	2.5
c22412.graph_c0|orf1	0.36364	0.36364	1.81818	1.45455	1.09091	0.90909	0.75	1.25	0.77778	1.22222	1.2	0.8	1.14286	1.14286	0.57143	1.14286	1.33333	0.66667	2.66667	0	0.33333	1.3	0.7	0	2.54545	1.09091	0.36364	0.66667	1.33333	1.11111	0.88889	0.21053	0.84211	1.89474	1.05263	0.5	1.5	1.09091	0.90909	0.8	1.6	0.8	0.8	1	1	0.8	0.8	0.8	1.6
c22413.graph_c0|orf1	0.36364	0.18182	1.81818	1.63636	1	1	0.91667	1.08333	0.82353	1.17647	0.71429	1.28571	0.30769	1.23077	1.23077	1.23077	1.6	0.4	1.5	0.5	1	0.85714	1.14286	0.63158	1.68421	0.84211	0.84211	0.73684	1.26316	0.84211	1.15789	0	1.33333	1.33333	1.33333	0.57143	1.42857	1.07692	0.92308	2.5	0.5	0	1	1.14286	0.85714	0.88889	1.33333	1.33333	0.44444
c22416.graph_c0|orf1	0.94118	0.70588	1.64706	0.70588	0.28571	1.71429	0.66667	1.33333	1.5	0.5	1.2	0.8	0.88889	0.22222	1.33333	1.55556	1.33333	0.66667	1	1.2	0.8	0.88889	1.11111	0	1.33333	2.33333	0.33333	0	2	1.66667	0.33333	1.71429	1.14286	1.14286	0	1	1	1.2	0.8	0	0	2	2	1	1	1.5	1.5	0	1
c22417.graph_c0|orf1	1.14286	0.28571	1.71429	0.85714	0	2	1	1	0.94737	1.05263	1.14286	0.85714	0.88889	0	2.22222	0.88889	0.66667	1.33333	1.63636	0.27273	1.09091	0.54545	1.45455	0.88889	0.88889	1.33333	0.88889	0.46154	1.53846	1	1	2	1	1	0	1.83333	0.16667	0.66667	1.33333	0	4	0	0	1.2	0.8	3.33333	0.66667	0	0
c22420.graph_c0|orf1	2.54545	0	0.36364	1.09091	0	2	1.44444	0.55556	0.35294	1.64706	1	1	1.11111	0.88889	0.88889	1.11111	0.70588	1.29412	1.73684	0.94737	0.31579	1.33333	0.66667	0.70588	0.23529	1.64706	1.41176	1	1	0.66667	1.33333	1.53846	0.92308	1.53846	0	0.4	1.6	1.6	0.4	0	1	1	2	0.85714	1.14286	2.13333	0	0	1.86667
c22421.graph_c0|orf1	1.44	0	2.24	0.32	1	1	0.27273	1.72727	1.86667	0.13333	0.33333	1.66667	0.74074	0.74074	1.48148	1.03704	1.55556	0.44444	0.45	0	2.55	0.48	1.52	0.13793	0.55172	3.17241	0.13793	0	2	1.8	0.2	0.90909	2	0.72727	0.36364	0	2	0.8	1.2	0.8	1.6	0.26667	1.33333	1.5	0.5	0.33333	1.66667	0.33333	1.66667
c22424.graph_c0|orf1	0.66667	0	1.33333	2	1	1	1.42857	0.57143	0	2	0.66667	1.33333	2	0	0	2	0.5	1.5	1.5	0	1.5	1.27273	0.72727	0.8	2.4	0.8	0	0.33333	1.66667	0.5	1.5	2	0	2	0	1	1	1.5	0.5	2.66667	1.33333	0	0	2	0	1.53846	1.23077	0.30769	0.92308
c22425.graph_c0|orf1	1	0.4	1.2	1.4	0.92308	1.07692	1.33333	0.66667	1.06667	0.93333	0.76923	1.23077	0.7619	0.57143	0.57143	2.09524	0.53333	1.46667	1.125	0.5625	1.3125	1.1	0.9	0.55172	1.37931	0.68966	1.37931	0.4	1.6	0.42857	1.57143	0.4	1.2	2	0.4	1.33333	0.66667	1.14286	0.85714	2	0.5	0.5	1	0.90909	1.09091	1	1.2	0.6	1.2
c22426.graph_c0|orf1	1.6	0.4	1.6	0.4	1	1	1	1	0.46154	1.53846	0.28571	1.71429	0.72727	0	1.45455	1.81818	1.14286	0.85714	1.07143	0.85714	1.07143	1.33333	0.66667	0	2.85714	0.57143	0.57143	0.71429	1.28571	1.33333	0.66667	0.5	1.5	0.5	1.5	0.4	1.6	1.75	0.25	1.14286	1.71429	0.57143	0.57143	1.2	0.8	1.6	1.2	0.8	0.4
c22428.graph_c0|orf1	0.8	0.4	2.4	0.4	0	0	0.66667	1.33333	1	1	0.6	1.4	1.86667	0.53333	0.26667	1.33333	1.5	0.5	0.75	0.5625	1.6875	1.14286	0.85714	0.23529	1.17647	1.41176	1.17647	0	2	1.63636	0.36364	1	0.5	1	1.5	0.92308	1.07692	1	1	0	2	0	2	1.33333	0.66667	0	0.8	1.2	2
c22432.graph_c0|orf1	1.71429	0	0.57143	1.71429	1	1	0.7	1.3	1	1	0.66667	1.33333	1.33333	0	0.66667	2	2	0	1.09091	1.36364	0.54545	1.06667	0.93333	0.5	0	1	2.5	0.5	1.5	0.75	1.25	1.33333	0.88889	1.33333	0.44444	0.66667	1.33333	1.2	0.8	4	0	0	0	0	2	1	0	1	2
c22433.graph_c0|orf1	1.44	0.16	1.44	0.96	1.14286	0.85714	1.55556	0.44444	0.52941	1.47059	1.69231	0.30769	1.53846	0	0.30769	2.15385	0.25	1.75	2.16667	0.83333	0	1.29412	0.70588	1	0.5	1	1.5	0.71429	1.28571	0.38095	1.61905	2	0	1.5	0.5	1.28571	0.71429	1.33333	0.66667	0	0	2	2	1.25	0.75	2.8	0	0.2	1
c22434.graph_c0|orf1	1.5	0.5	0.5	1.5	0.33333	1.66667	0.88889	1.11111	0.7	1.3	0.625	1.375	0.4	1.2	0.4	2	0.57143	1.42857	0.5	1.75	0.75	1.61905	0.38095	1	0.33333	1	1.66667	1	1	0.76923	1.23077	1.33333	0.66667	2	0	1.6	0.4	1.375	0.625	1.33333	0	1.33333	1.33333	1.11111	0.88889	1.25	0.5	0	2.25
c22435.graph_c1|orf1	0	0	2.85714	1.14286	2	0	1.61538	0.38462	0.8	1.2	0	2	2	0.5	1	0.5	0	0	0	0	3	1.06667	0.93333	0	0	1	3	0	2	1.5	0.5	4	0	0	0	0.33333	1.66667	1.07692	0.92308	4	0	0	0	0	2	2	0	0	2
c22436.graph_c0|orf1	1.23077	1.23077	0.92308	0.61538	0.5	1.5	1	1	1.52941	0.47059	1.14286	0.85714	1.33333	0.72727	0.9697	0.9697	0.4	1.6	1.2	0	1.8	0.55172	1.44828	0.36364	1.09091	1.81818	0.72727	0	2	0.28571	1.71429	0.4	0.4	2.4	0.8	0.83333	1.16667	1.5	0.5	0	2.4	0.8	0.8	1.5	0.5	0	1.66667	1	1.33333
c22442.graph_c0|orf1	0.88889	0.44444	1.33333	1.33333	0.8	1.2	1.14286	0.85714	0.47059	1.52941	0.8	1.2	1.5	0	1.5	1	2	0	1.28571	0.42857	1.28571	1.04348	0.95652	0	1.33333	1	1.66667	0.66667	1.33333	1.44444	0.55556	2.54545	0	0.72727	0.72727	1.75	0.25	1.2	0.8	1.09091	2.18182	0	0.72727	0.8	1.2	0.48485	1.09091	0.9697	1.45455
c22443.graph_c0|orf1	1.4	0.2	1.4	1	1	1	1.11111	0.88889	1.14286	0.85714	0.33333	1.66667	0.8	0	1.2	2	2	0	1.5	0.25	1.25	0.25	1.75	0.25	0.25	2.25	1.25	2	0	1.33333	0.66667	1.33333	0.88889	1.77778	0	0.57143	1.42857	0.4	1.6	0.8	1.6	0	1.6	1	1	0	2.4	0	1.6
c22444.graph_c0|orf1	1.2	0	1.6	1.2	0	2	0.57143	1.42857	1.5	0.5	0.66667	1.33333	1	2	0.5	0.5	0	2	1.6	0.6	0.8	0.85714	1.14286	0	1	1.33333	1.66667	1.33333	0.66667	0.8	1.2	1.33333	1.33333	1	0.33333	0	2	1	1	0	2	0	2	0	2	0.8	0.8	0	2.4
c22445.graph_c0|orf1	2.25	0	0.75	1	1.6	0.4	1.33333	0.66667	0.375	1.625	1.57143	0.42857	0.90909	0.90909	1.45455	0.72727	0.88889	1.11111	1.56522	0.26087	1.17391	0.94118	1.05882	0.25	1.25	0.5	2	0.5	1.5	0.53333	1.46667	1.5	0.75	1.75	0	1.14286	0.85714	1	1	3	0	0	1	0.33333	1.66667	1.33333	0.66667	0.33333	1.66667
c22446.graph_c0|orf1	1.5	0.5	2	0	0.88889	1.11111	0.78261	1.21739	1.28571	0.71429	1.5	0.5	0.61538	0.61538	1.23077	1.53846	0.85714	1.14286	0.42857	1.28571	1.28571	0.85714	1.14286	0.25	1	1.5	1.25	0	2	1.33333	0.66667	0.57143	1.71429	1.14286	0.57143	0.57143	1.42857	0.5	1.5	1.33333	0	1.33333	1.33333	1.14286	0.85714	0.28571	0.85714	0.57143	2.28571
c22447.graph_c0|orf1	2	0	0	2	0	2	1.42857	0.57143	1.25	0.75	1	1	0.28571	0.28571	1.42857	2	1	1	0	3	0	2	0	0	1	0	3	1.33333	0.66667	0.54545	1.45455	2	2	0	0	0.66667	1.33333	1	1	4	0	0	0	0.44444	1.55556	0.4	0.8	0.8	2
c22452.graph_c0|orf1	1.12	0.48	1.76	0.64	0	2	0.44444	1.55556	1.33333	0.66667	0.25	1.75	0.54545	0.54545	1.63636	1.27273	2	0	0.54545	0	2.45455	0.30769	1.69231	0.23529	1.64706	0.94118	1.17647	0.22222	1.77778	1.5	0.5	0.5	0.83333	0.66667	2	1.75	0.25	2	0	0.57143	1.14286	1.71429	0.57143	2	0	0.61538	1.53846	0.61538	1.23077
c22453.graph_c0|orf1	0.66667	1.33333	1.33333	0.66667	0	2	1	1	0.8	1.2	0.5	1.5	0	0.8	0	3.2	0	2	1.5	1	0.5	1.6	0.4	0	1.71429	1.14286	1.14286	2	0	1.09091	0.90909	0	4	0	0	1.42857	0.57143	1.5	0.5	4	0	0	0	0.66667	1.33333	1.71429	0.57143	1.14286	0.57143
c22456.graph_c0|orf1	1	0.33333	1.66667	1	0	2	0.90909	1.09091	1	1	0.5	1.5	1	0	1	2	0.66667	1.33333	1.125	0.75	1.125	1.23077	0.76923	0.44444	2.22222	0.44444	0.88889	0.5	1.5	0.66667	1.33333	1.09091	0.72727	0.72727	1.45455	0.5	1.5	0.66667	1.33333	2.85714	0.57143	0	0.57143	1	1	1.6	0.8	1.6	0
c22457.graph_c0|orf1	0.66667	1.33333	0	2	1	1	1.6	0.4	0.66667	1.33333	1.125	0.875	1.33333	1.33333	0	1.33333	1.14286	0.85714	0.66667	1	1.33333	1.15789	0.84211	1.33333	0	2	0.66667	0.61538	1.38462	0.875	1.125	1.6	0.8	1.6	0	1	1	1.2	0.8	4	0	0	0	1.27273	0.72727	1.66667	0.33333	0.66667	1.33333
c22458.graph_c0|orf1	0.44444	1.77778	0.44444	1.33333	0	2	1	1	1	1	0	2	1.5	0	2	0.5	0.57143	1.42857	0	1.8	1.2	0.4	1.6	0	1.2	2	0.8	0	2	1.11111	0.88889	1.33333	0	2.22222	0.44444	0.83333	1.16667	0.5	1.5	0.57143	2.28571	0.57143	0.57143	2	0	0.4	2.4	0.8	0.4
c22459.graph_c0|orf1	0.8	2.4	0	0.8	0.4	1.6	0.55556	1.44444	0.6	1.4	0.66667	1.33333	1.09091	0.72727	0.72727	1.45455	2	0	1.15385	0.23077	1.61538	0.61538	1.38462	0.44444	0.88889	2.22222	0.44444	0	2	1.77778	0.22222	0.4	1.2	0.8	1.6	1.5	0.5	0.22222	1.77778	0	2	0	2	1	1	0.8	0.8	1.6	0.8
c22460.graph_c0|orf1	1.53846	0	1.53846	0.92308	1.6	0.4	1.83333	0.16667	0.8	1.2	1.77778	0.22222	2.18182	0.36364	0	1.45455	0.66667	1.33333	0.9	1.2	0.9	1.66667	0.33333	1.5	0	0.5	2	0.83333	1.16667	0.4	1.6	3.42857	0	0.57143	0	2	0	1.6	0.4	0.8	0.8	1.6	0.8	0	0	1.33333	0.88889	0	1.77778
c22467.graph_c0|orf3	0.5	1	1.75	0.75	0.66667	1.33333	0	2	1.25	0.75	0	2	0	0.66667	1.33333	2	2	0	0	0.75	2.25	0.13333	1.86667	0	1.68421	2.10526	0.21053	0	2	2	0	0	0	0	0	0.76923	1.23077	1.09091	0.90909	0.8	2.4	0.8	0	0.66667	1.33333	0	1.71429	2.28571	0
c22468.graph_c0|orf1	0.5	1	1.5	1	0	0	0.30769	1.69231	1.27273	0.72727	0.4	1.6	0.57143	2.28571	0.57143	0.57143	2	0	0.75	1.5	0.75	0.18182	1.81818	0.30769	1.84615	1.84615	0	0	0	1.2	0.8	0	2.5	1	0.5	1.33333	0.66667	0.5	1.5	2	1	0	1	0.66667	1.33333	0	4	0	0
c22469.graph_c0|orf1	0	2	0	2	0	0	1.25	0.75	0.36364	1.63636	0.66667	1.33333	1.71429	0	0.57143	1.71429	0	2	1.5	0.375	1.125	1.14286	0.85714	0	1.6	2.4	0	1	1	0.66667	1.33333	2	0	2	0	1.2	0.8	1.6	0.4	0	0	0	4	2	0	0.8	0.4	1.6	1.2
c22470.graph_c0|orf1	1.66667	0	0.66667	1.66667	1.2	0.8	1.4	0.6	0.8	1.2	1.25	0.75	0.8	1.2	0.8	1.2	1.2	0.8	1.43478	0.91304	0.65217	1.6	0.4	0.57143	1.14286	1.14286	1.14286	0.85714	1.14286	0.57143	1.42857	1	0.33333	1.66667	1	1	1	1.71429	0.28571	0	4	0	0	1	1	0.5	0.5	1.5	1.5
c22471.graph_c0|orf1	1.5	0.75	1	0.75	1	1	0.44444	1.55556	1.05263	0.94737	0.6	1.4	1.11111	0	0.88889	2	0.54545	1.45455	0.75	0.75	1.5	1.16667	0.83333	0.44444	1.77778	1.11111	0.66667	0.33333	1.66667	1.52941	0.47059	1	1	0.5	1.5	1.22222	0.77778	1.2	0.8	1.33333	0.66667	0	2	1.2	0.8	1.33333	0.93333	0.93333	0.8
c22475.graph_c0|orf2	2	1	1	0	1	1	0.5	1.5	0.85714	1.14286	0.8	1.2	0	0	1.33333	2.66667	0	0	0.6	0.6	1.8	1.55556	0.44444	0.5	1	0.5	2	0	2	1	1	1.6	0	0.8	1.6	1.33333	0.66667	1	1	0	0	0	0	1	1	0.57143	1.71429	0	1.71429
c22475.graph_c0|orf1	2	0	0.66667	1.33333	0	0	0.66667	1.33333	0.83333	1.16667	0.44444	1.55556	0	0	1.33333	2.66667	0	2	1.33333	0.66667	1	0.71429	1.28571	0.57143	0.57143	1.14286	1.71429	0	2	0.8	1.2	0	1.6	0.8	1.6	1.6	0.4	1.71429	0.28571	2	0	0	2	0.66667	1.33333	1.2	1.2	1.2	0.4
c22476.graph_c0|orf1	1.33333	0	1.66667	1	0	0	0.5	1.5	0.66667	1.33333	1.33333	0.66667	0.92308	0.92308	1.23077	0.92308	2	0	1	1	1	1.5	0.5	0	2	1	1	0	0	2	0	1	1	1	1	0	0	2	0	0	0	0	0	1.33333	0.66667	0.8	1.06667	1.33333	0.8
c22477.graph_c0|orf1	2.25	0	0.25	1.5	0	0	1.125	0.875	0.66667	1.33333	1.42857	0.57143	1.6	0	0.8	1.6	1	1	1.84615	0.46154	0.69231	1.1	0.9	0.57143	2.28571	0.57143	0.57143	1	1	0.5	1.5	1.5	0.5	2	0	1.25	0.75	1.68421	0.31579	2	0	0	2	0.4	1.6	2.22222	0	0	1.77778
c22480.graph_c0|orf1	0.47059	0.23529	1.64706	1.64706	0	2	0.66667	1.33333	0.44444	1.55556	1	1	0	1.71429	0.57143	1.71429	0	0	0.375	0.375	2.25	0.9	1.1	0	1	2	1	0	2	1.33333	0.66667	0.57143	0.57143	2.85714	0	0.57143	1.42857	0.44444	1.55556	0	4	0	0	1.5	0.5	0.61538	1.53846	0.61538	1.23077
c22481.graph_c0|orf1	0.5	0.5	2.5	0.5	0	2	0.25	1.75	1.42857	0.57143	0.22222	1.77778	0.66667	0	3.33333	0	1.2	0.8	0	0.75	2.25	0.28571	1.71429	0.33333	1.33333	2	0.33333	0	2	1.2	0.8	0	1.66667	0.66667	1.66667	0	2	0	2	3	1	0	0	2	0	0	1.2	1.2	1.6
c22485.graph_c0|orf1	0.38095	0.95238	1.52381	1.14286	0	0	0.84615	1.15385	0.8	1.2	1.6	0.4	0.5	0	0.5	3	2	0	0	0	3	0.57143	1.42857	0	0	2.4	1.6	0	0	1.2	0.8	1.77778	0.44444	0	1.77778	0.86957	1.13043	0	2	0	0	2	2	1.42857	0.57143	0.66667	0	2.66667	0.66667
c22491.graph_c0|orf1	1.33333	0	0.44444	2.22222	1	1	1	1	0.5	1.5	1.6	0.4	0.92308	0.92308	0.61538	1.53846	0	2	1.125	0.375	1.5	0.90909	1.09091	0.36364	0.36364	1.09091	2.18182	0.57143	1.42857	1.2	0.8	1.14286	0	2.28571	0.57143	0.57143	1.42857	1.5	0.5	0	1.6	1.6	0.8	0.4	1.6	1.5	0	1	1.5
c22495.graph_c0|orf1	0.8	0	0	3.2	0.66667	1.33333	0	2	0.52632	1.47368	0.76923	1.23077	0.61538	1.23077	0	2.15385	0.33333	1.66667	2.25	0	0.75	1.2	0.8	0	4	0	0	1.66667	0.33333	1.2	0.8	1.53846	0	1.53846	0.92308	2	0	1.33333	0.66667	0	0	0	4	0	0	3	0	0	1
c22499.graph_c0|orf1	2	0.25	1	0.75	1	1	1	1	0.81481	1.18519	1.09091	0.90909	1.14286	0.38095	0.7619	1.71429	0.66667	1.33333	1.58824	0.52941	0.88235	0.91667	1.08333	0.53333	0.26667	1.33333	1.86667	0.36364	1.63636	0.75	1.25	2	0.66667	1.33333	0	1.2	0.8	1.42857	0.57143	1.14286	0.57143	0.57143	1.71429	0.44444	1.55556	1.45455	0.90909	0.90909	0.72727
c22502.graph_c0|orf1	2	0.28571	0.85714	0.85714	1	1	1.36842	0.63158	0.44444	1.55556	1.54545	0.45455	0.92308	0.92308	0.92308	1.23077	0.6	1.4	0.96	0.6	1.44	1.0625	0.9375	0.6	0.2	1.2	2	1.05882	0.94118	1	1	1.66667	0.66667	1	0.66667	1.5	0.5	1.53846	0.46154	1.33333	1.33333	1.33333	0	0.4	1.6	1.66667	0.33333	0.16667	1.83333
c22506.graph_c0|orf1	1.5	0	1	1.5	0.74286	1.25714	1.09091	0.90909	0.66667	1.33333	2	0	1.66667	0	0.66667	1.66667	1	1	1.2	0.9	0.9	1.38462	0.61538	0	1.33333	1.33333	1.33333	0.8	1.2	1.2	0.8	1.55556	0.66667	1.77778	0	0.8	1.2	2	0	0	0	0	4	0	2	1.33333	0	1.33333	1.33333
c22506.graph_c1|orf1	0.8	0.8	0.8	1.6	1.2	0.8	1.14286	0.85714	0.66667	1.33333	0	2	1.33333	0	2	0.66667	1	1	0	0	3	1.42857	0.57143	0	1.14286	0.57143	2.28571	0.66667	1.33333	1.66667	0.33333	1.09091	1.09091	1.09091	0.72727	1.55556	0.44444	2	0	0	0	0	0	0	2	0.88889	0.88889	1.33333	0.88889
c22507.graph_c0|orf1	1.14286	0	1.71429	1.14286	0.66667	1.33333	0.66667	1.33333	0	2	0.66667	1.33333	0	1	1	2	1.2	0.8	0.75	1	1.25	1.33333	0.66667	0	4	0	0	1	1	0.66667	1.33333	0.4	1.2	0.8	1.6	1	1	1.6	0.4	0	0	4	0	1.33333	0.66667	0	1.33333	0	2.66667
c22509.graph_c0|orf1	1.71429	0.19048	0.57143	1.52381	0.8	1.2	1.64706	0.35294	0.94737	1.05263	1	1	1.2	0.4	0.6	1.8	0.28571	1.71429	2	0.4	0.6	0.93333	1.06667	0.30769	0.61538	1.23077	1.84615	0.22222	1.77778	0.57143	1.42857	1.53846	0.30769	2.15385	0	0.85714	1.14286	0.93333	1.06667	0	0	1.33333	2.66667	1	1	1.6	0.26667	0	2.13333
c22513.graph_c0|orf1	1.2	0	2	0.8	0	2	1	1	1.42857	0.57143	0.18182	1.81818	1.44	0	1.28	1.28	1.33333	0.66667	0.66667	0	2.33333	0.125	1.875	0	3.2	0.8	0	0	2	1.14286	0.85714	1	2	1	0	0	2	1	1	0	4	0	0	2	0	0.5	2	0	1.5
c22514.graph_c0|orf3	0	0.94118	0.94118	2.11765	0	2	1.66667	0.33333	0.33333	1.66667	2	0	0.5	1	0	2.5	1.5	0.5	2.07692	0.92308	0	1.125	0.875	0.66667	0.66667	0.66667	2	1.2	0.8	0.54545	1.45455	1.33333	0	2	0.66667	1	1	1.75	0.25	2.66667	0	0	1.33333	1.5	0.5	1.33333	0	0	2.66667
c22514.graph_c0|orf2	1	0	1	2	1.0303	0.9697	1	1	0.75	1.25	1.71429	0.28571	0.66667	0.66667	1	1.66667	0	2	0.6	0	2.4	1.6	0.4	0	0	0	4	0	2	1	1	1.45455	0.36364	1.81818	0.36364	0.66667	1.33333	1.55556	0.44444	1.71429	0.57143	0	1.71429	0.5	1.5	0	2	0	2
c22516.graph_c0|orf1	0	0	1.14286	2.85714	1	1	0.4	1.6	1	1	0.90909	1.09091	0.44444	1.77778	0.44444	1.33333	1	1	1.63636	0.54545	0.81818	1.13043	0.86957	0.90909	0.90909	2	0.18182	0.33333	1.66667	1.41176	0.58824	1.06667	0.8	1.33333	0.8	1.16667	0.83333	1	1	1	2	0	1	1.66667	0.33333	0.32	1.12	0.32	2.24
c22516.graph_c0|orf2	0	1.33333	1.33333	1.33333	2	0	2	0	0.66667	1.33333	0.6	1.4	0	2.28571	0	1.71429	1.2	0.8	0	1.5	1.5	1.2	0.8	0	0	0	0	0.66667	1.33333	1	1	3.33333	0.66667	0	0	2	0	1	1	0	0	4	0	1.5	0.5	0.48	1.28	0.8	1.44
c22520.graph_c0|orf1	0.4	0	2	1.6	1	1	1.16667	0.83333	0.83333	1.16667	0	2	1.14286	1.14286	0.85714	0.85714	0.66667	1.33333	1.125	0	1.875	1.09091	0.90909	0.8	1.2	1.6	0.4	0.25	1.75	0.8	1.2	2	0.5	0.5	1	1	1	1.42857	0.57143	1.6	0.8	0.8	0.8	2	0	1.6	0.8	1.2	0.4
c22522.graph_c0|orf1	1.33333	0	0.88889	1.77778	0	0	1.29412	0.70588	1	1	1	1	0	2	0	2	0.66667	1.33333	0.375	0.75	1.875	1.15789	0.84211	0	0	0.8	3.2	0.54545	1.45455	1	1	0	0	0	0	1	1	1.33333	0.66667	0	1.33333	0	2.66667	2	0	0	2.66667	0	1.33333
c22523.graph_c0|orf1	1.71429	0	0.28571	2	1	1	1.2	0.8	0.63158	1.36842	1.63636	0.36364	1.24138	0.68966	0.68966	1.37931	0.57143	1.42857	1.30435	1.04348	0.65217	1.375	0.625	0.86957	1.21739	0.69565	1.21739	0.85714	1.14286	0.72727	1.27273	2.54545	1.09091	0.36364	0	1.14286	0.85714	1.8	0.2	1.33333	2.66667	0	0	0.6	1.4	2.66667	0.88889	0	0.44444
c22527.graph_c0|orf1	1.33333	0	1.33333	1.33333	1.42857	0.57143	1.27273	0.72727	0.8	1.2	1.09091	0.90909	0.4	0.8	0.8	2	0.8	1.2	0.81818	1.09091	1.09091	1.45455	0.54545	0	1.81818	1.45455	0.72727	1.33333	0.66667	0.85714	1.14286	1.81818	0.36364	1.09091	0.72727	0	2	0.8	1.2	2	2	0	0	1.5	0.5	1	1	0	2
c22528.graph_c0|orf1	4	0	0	0	1	1	1.125	0.875	0.14286	1.85714	1.6	0.4	0.88889	0.44444	0.66667	2	0	2	1.63636	0.81818	0.54545	1.42857	0.57143	1.71429	0.57143	0.28571	1.42857	1.14286	0.85714	0.36364	1.63636	0.66667	0	2	1.33333	1.5	0.5	1	1	0	0	0	0	0.66667	1.33333	2.85714	0	0.57143	0.57143
c22529.graph_c0|orf1	0.72727	0	2.90909	0.36364	0	2	1	1	0	2	1.14286	0.85714	0.85714	0.85714	2	0.28571	0.5	1.5	0.75	1.5	0.75	0.66667	1.33333	0.33333	1	1.66667	1	0.5	1.5	0.5	1.5	1.09091	0.36364	0.36364	2.18182	0	2	2	0	0.66667	0	0.66667	2.66667	1.2	0.8	1	1	1	1
c22531.graph_c0|orf1	0.66667	1	1	1.33333	1.5	0.5	1.2	0.8	0.72727	1.27273	0.85714	1.14286	1.14286	0.57143	1.14286	1.14286	1.33333	0.66667	1.38462	0.46154	1.15385	1.11111	0.88889	0	0.61538	2.15385	1.23077	0.44444	1.55556	0.85714	1.14286	0	0	2	2	1.42857	0.57143	1.66667	0.33333	1.6	0	0	2.4	1	1	1.45455	0.72727	1.09091	0.72727
c22533.graph_c0|orf1	1.09091	0	0.72727	2.18182	1.6	0.4	1.33333	0.66667	0.93333	1.06667	1.09091	0.90909	1	1	1	1	1.33333	0.66667	1.33333	0.66667	1	1.03704	0.96296	0	1.5	2	0.5	0	0	1	1	0.66667	1.33333	2	0	1.5	0.5	1.14286	0.85714	1.33333	1.33333	0	1.33333	1	1	0.8	1.6	0	1.6
c22534.graph_c0|orf1	0.88889	0	2.66667	0.44444	1.5	0.5	0.75	1.25	1.63636	0.36364	0.66667	1.33333	0.75	0.75	1	1.5	2	0	1	0.25	1.75	0.13333	1.86667	0	1.33333	2.66667	0	0	2	2	0	0.92308	2.46154	0.30769	0.30769	0	2	0	2	0	2	0	2	0	2	0	2.4	0	1.6
c22535.graph_c1|orf1	0.72727	0.72727	1.81818	0.72727	0	2	0.5	1.5	1.33333	0.66667	1.33333	0.66667	0.8	0.4	2	0.8	0	2	1.2	0	1.8	0.77778	1.22222	1.33333	1.33333	1.33333	0	0.66667	1.33333	1.11111	0.88889	0.57143	1.71429	0	1.71429	0.6	1.4	0.5	1.5	2	2	0	0	1	1	0	0.8	2.4	0.8
c22538.graph_c0|orf1	1.53846	0	0.92308	1.53846	0.44444	1.55556	1.27273	0.72727	0.3	1.7	0.81481	1.18519	0	0.8	0.4	2.8	0.85714	1.14286	1.61538	0.69231	0.69231	1	1	0.53333	0.8	0.8	1.86667	0.73684	1.26316	1	1	0.92308	1.84615	0.61538	0.61538	0.85714	1.14286	0.8	1.2	1	1	0	2	1.33333	0.66667	0.53333	1.33333	1.06667	1.06667
c22539.graph_c0|orf1	1.14286	0.57143	1.71429	0.57143	0	0	1.8	0.2	0.57143	1.42857	1.33333	0.66667	1.77778	0	1.33333	0.88889	1.2	0.8	3	0	0	1.6	0.4	1.33333	0.44444	1.33333	0.88889	0	2	0.5	1.5	0	0.8	1.6	1.6	1.11111	0.88889	2	0	2.66667	0	1.33333	0	0	2	0	0	1.33333	2.66667
c22540.graph_c0|orf1	0.36364	0.72727	1.81818	1.09091	1.6	0.4	1	1	0.84211	1.15789	0.85714	1.14286	0.5	0.5	0.5	2.5	1	1	0.75	0.375	1.875	1.42857	0.57143	0	1.42857	1.14286	1.42857	1.25	0.75	1.2	0.8	0.8	0.8	1.6	0.8	1	1	1.2	0.8	0	1.33333	2.66667	0	1.5	0.5	0.72727	0.72727	1.09091	1.45455
c22544.graph_c0|orf1	2	0.5	0.5	1	0.75	1.25	0.71429	1.28571	0	2	1	1	0.5	0	1.75	1.75	1.33333	0.66667	0.42857	0.85714	1.71429	2	0	1	0	1	2	1.33333	0.66667	1.16667	0.83333	1.5	1	1.5	0	1.14286	0.85714	1.55556	0.44444	0.8	0.8	1.6	0.8	1.66667	0.33333	1.26316	1.26316	0.21053	1.26316
c22545.graph_c0|orf1	0.8	0.96	1.44	0.8	0.5	1.5	0.64706	1.35294	0.85714	1.14286	0.73684	1.26316	0.84211	0.42105	1.26316	1.47368	0.93333	1.06667	0.75	0.9375	1.3125	1.1	0.9	0.33333	1.5	1.83333	0.33333	0.4	1.6	1.66667	0.33333	0.33333	0.66667	1.33333	1.66667	0.61538	1.38462	0.33333	1.66667	2.66667	1.33333	0	0	1.06667	0.93333	0.30769	1.84615	0.92308	0.92308
c22546.graph_c0|orf1	1	1	0	2	1	1	0.44444	1.55556	0.66667	1.33333	0.5	1.5	0.57143	1.14286	0	2.28571	2	0	0.81818	1.09091	1.09091	1	1	0	0.72727	1.45455	1.81818	0.66667	1.33333	1.33333	0.66667	2	0	2	0	1.5	0.5	1	1	2	0	0	2	1.33333	0.66667	1.33333	0.88889	1.33333	0.44444
c22547.graph_c0|orf1	1.33333	0.66667	1.33333	0.66667	0	0	1.4	0.6	0.85714	1.14286	0.28571	1.71429	0	0	1.71429	2.28571	1	1	0	0.5	2.5	2	0	0	1.71429	1.14286	1.14286	0.4	1.6	1.66667	0.33333	1	1	1.5	0.5	0	2	1.45455	0.54545	1.71429	1.14286	0.57143	0.57143	1.6	0.4	1.06667	0.53333	1.6	0.8
c22548.graph_c0|orf1	1.81818	0	1.45455	0.72727	0	2	1.38462	0.61538	0.35294	1.64706	1.11111	0.88889	1	0	0.33333	2.66667	1.25	0.75	1.61538	0.46154	0.92308	1.25926	0.74074	0.66667	1	1.66667	0.66667	0.4	1.6	0.85714	1.14286	2.33333	0.66667	0	1	1.42857	0.57143	1	1	1	0	2	1	0.66667	1.33333	0.88889	1.48148	0.88889	0.74074
c22552.graph_c0|orf1	1	1	0.5	1.5	1.33333	0.66667	0.61538	1.38462	0.64516	1.35484	0.66667	1.33333	0	0.8	1.6	1.6	0.8	1.2	0.75	0.25	2	1.14286	0.85714	0.36364	1.81818	1.09091	0.72727	0	2	1.5	0.5	0.88889	0.88889	0.44444	1.77778	0.5	1.5	1.6	0.4	2.4	0.8	0.4	0.4	1.4	0.6	0.22222	0.66667	2.44444	0.66667
c22554.graph_c0|orf1	1.66667	0	0	2.33333	0.5	1.5	1.46667	0.53333	0.45455	1.54545	1.75	0.25	1.14286	0	0.57143	2.28571	0.5	1.5	1.5	0	1.5	1.2	0.8	1.71429	0.28571	0.57143	1.42857	1.07692	0.92308	0.35294	1.64706	1.6	0	1.6	0.8	1.66667	0.33333	1.73333	0.26667	1.6	1.6	0	0.8	0.85714	1.14286	2	0.8	0	1.2
c22556.graph_c0|orf1	1.33333	0.44444	1.33333	0.88889	0.33333	1.66667	0.4	1.6	1.27273	0.72727	0.75	1.25	0.33333	1	1	1.66667	0.66667	1.33333	0.85714	0.42857	1.71429	0.8	1.2	0	2.85714	1.14286	0	0	2	1.42857	0.57143	0.2	1.6	1.2	1	1.33333	0.66667	1.2	0.8	1.71429	0.57143	1.14286	0.57143	0.8	1.2	0	1.2	1.2	1.6
c22558.graph_c0|orf1	0.8	0	0	3.2	0.92308	1.07692	1.69231	0.30769	0	2	1.14286	0.85714	2.4	0	0.8	0.8	0	0	0.6	1.8	0.6	1.2	0.8	0	2	2	0	0.66667	1.33333	0.57143	1.42857	2	0	2	0	1.5	0.5	2	0	0	4	0	0	1	1	1.6	0	0.8	1.6
c22559.graph_c0|orf1	2	0	0.76923	1.23077	1.25	0.75	1.53846	0.46154	0.71429	1.28571	1.6	0.4	0.66667	0.33333	0.33333	2.66667	1	1	1.8	0.4	0.8	1.6	0.4	0.84211	0.63158	0.63158	1.89474	1.33333	0.66667	0.5	1.5	2	0.4	1.6	0	1.2	0.8	0.66667	1.33333	0	0	0	0	1.2	0.8	1.53846	0	0.61538	1.84615
c22559.graph_c0|orf2	2.4	0.4	0.4	0.8	1.5	0.5	1.55556	0.44444	2	0	1	1	1.25	0.75	0.75	1.25	0	2	0.5	2.5	0	1.2	0.8	0	0	1.14286	2.85714	1.33333	0.66667	0	2	1.6	1.6	0.8	0	1.33333	0.66667	2	0	0	0	4	0	0	2	2	0	0	2
c22562.graph_c0|orf1	1.77778	0	1.77778	0.44444	0.4	1.6	1	1	0.66667	1.33333	0.88889	1.11111	1.09091	0	1.09091	1.81818	0.8	1.2	1.5	1.2	0.3	1.38462	0.61538	0	1	0	3	1	1	1.6	0.4	2	1	1	0	1.11111	0.88889	1.33333	0.66667	0.8	0.8	1.6	0.8	2	0	0	1.6	1.6	0.8
c22564.graph_c0|orf2	0.66667	0	2	1.33333	0	0	0.36364	1.63636	0.22222	1.77778	0.8	1.2	1.33333	0	1.33333	1.33333	2	0	0	1.5	1.5	0.85714	1.14286	0	2	0.75	1.25	0	2	1.33333	0.66667	2	0	2	0	1.6	0.4	1.5	0.5	1.33333	1.33333	1.33333	0	1.14286	0.85714	0	0.88889	1.33333	1.77778
c22564.graph_c1|orf1	1.33333	0	0.66667	2	2	0	0.85714	1.14286	0.90909	1.09091	0	2	2.5	1	0	0.5	2	0	0	0	3	0.8	1.2	0	1.33333	1.77778	0.88889	0.66667	1.33333	1.14286	0.85714	0	0	4	0	1	1	0.66667	1.33333	2.28571	1.14286	0	0.57143	1	1	0.44444	1.33333	1.33333	0.88889
c22565.graph_c0|orf1	1.33333	0	2.66667	0	1.42857	0.57143	1.46667	0.53333	0.16667	1.83333	0.8	1.2	0.8	0	0.8	2.4	0	2	0.6	0.3	2.1	1.45455	0.54545	1.6	0.8	1.6	0	0.57143	1.42857	0.66667	1.33333	1.14286	1.14286	0.57143	1.14286	2	0	1	1	4	0	0	0	0	2	0.5	1	2	0.5
c22566.graph_c0|orf1	0.88889	0	2.22222	0.88889	1.14286	0.85714	1	1	0.8	1.2	1.22222	0.77778	0.92308	0.61538	0.61538	1.84615	0.66667	1.33333	1.8	0.3	0.9	1.33333	0.66667	0.75	1.5	0.75	1	1.2	0.8	1.14286	0.85714	2	1.5	0.5	0	0.57143	1.42857	0.72727	1.27273	0	0	4	0	2	0	2.22222	0	0.44444	1.33333
c22567.graph_c0|orf1	1.81818	0	0.36364	1.81818	0.8	1.2	0.66667	1.33333	1	1	0.92308	1.07692	1.77778	0.88889	0	1.33333	0	2	1.5	1.2	0.3	1	1	0.8	0.4	0.8	2	1.2	0.8	1.2	0.8	2.85714	0.57143	0.57143	0	1.2	0.8	1	1	0	0	0	0	0.5	1.5	1.23077	0.61538	0.30769	1.84615
c22568.graph_c0|orf1	2	0	1	1	0	2	1	1	2	0	0.52632	1.47368	1.6	0	1.6	0.8	2	0	0.5	0	2.5	1	1	0	1.6	1.8	0.6	0	2	0.85714	1.14286	1.33333	0	0	2.66667	1	1	1	1	2	0	0	2	1.2	0.8	0	2.22222	1.33333	0.44444
c22571.graph_c0|orf1	0.68966	0.55172	2.48276	0.27586	1.33333	0.66667	0.6087	1.3913	1	1	0	2	0.92308	0.92308	1.23077	0.92308	1.6	0.4	0.6	0.6	1.8	0.46154	1.53846	0.19048	1.14286	2.09524	0.57143	0	2	1.625	0.375	0.54545	0.72727	1.27273	1.45455	0.64286	1.35714	1.30435	0.69565	1.53846	1.23077	0.30769	0.92308	1.3	0.7	0.66667	1.22222	1.55556	0.55556
c22572.graph_c0|orf1	0.8	1.06667	1.06667	1.06667	0.5	1.5	1.17241	0.82759	0.61538	1.38462	0.66667	1.33333	0.6	0.6	0.8	2	0.85714	1.14286	1.8	0	1.2	0.9	1.1	0	1.33333	1.33333	1.33333	0.5	1.5	1.65517	0.34483	0.64	0.64	1.92	0.8	0.71429	1.28571	1.14286	0.85714	0.66667	1.33333	0.66667	1.33333	1.42857	0.57143	0.90909	0.36364	2.18182	0.54545
c22573.graph_c0|orf1	0	1	1	2	0	2	1	1	0.4	1.6	0	2	2.4	0	1.6	0	0.85714	1.14286	0.6	0	2.4	0.66667	1.33333	0.57143	1.14286	1.71429	0.57143	0	0	1.66667	0.33333	0	0	0	0	1.5	0.5	1	1	0	0	0	4	1.25	0.75	0.57143	0.85714	0.85714	1.71429
c22578.graph_c0|orf1	1	1	2	0	1.08333	0.91667	1.375	0.625	0.47059	1.52941	1.2	0.8	0.88889	0.88889	0	2.22222	1	1	0.75	0.75	1.5	0.875	1.125	0.5	1	1	1.5	0	2	0.66667	1.33333	1.6	0.4	2	0	1.5	0.5	2	0	0	1.33333	0	2.66667	0.85714	1.14286	1.14286	1.71429	0.57143	0.57143
c22579.graph_c0|orf1	1.45455	0.18182	1.81818	0.54545	1.5	0.5	0.5	1.5	1	1	0.90909	1.09091	1.33333	0	0	2.66667	2	0	0.6	0	2.4	1.2	0.8	0	0.88889	1.33333	1.77778	0.75	1.25	1	1	1.33333	1.33333	0.66667	0.66667	0.66667	1.33333	0.57143	1.42857	0.5	1	0.25	2.25	1	1	0	1.71429	1.14286	1.14286
c22580.graph_c0|orf1	2	0.66667	1	0.33333	0.75	1.25	0.66667	1.33333	0	2	0.8	1.2	1.09091	0	1.09091	1.81818	0	2	0.88235	1.58824	0.52941	1.4	0.6	0.25	1	1.5	1.25	0.36364	1.63636	0.57143	1.42857	1.45455	1.45455	1.09091	0	1.42857	0.57143	0	2	4	0	0	0	1	1	0	0.5	1	2.5
c22583.graph_c0|orf1	2	0	0.57143	1.42857	1.2	0.8	1.46667	0.53333	0.54545	1.45455	1.45455	0.54545	0.95238	0.38095	1.14286	1.52381	0.83333	1.16667	1.75	1	0.25	1.38462	0.61538	1.26316	0.21053	1.68421	0.84211	1.14286	0.85714	1.33333	0.66667	2.25	0.75	1	0	1.27273	0.72727	1.2	0.8	0.5	2	0.5	1	0.66667	1.33333	1.06667	0.26667	0.53333	2.13333
c22584.graph_c0|orf1	2.04878	0.09756	0.97561	0.87805	1.42857	0.57143	1.14286	0.85714	0.75676	1.24324	0.85714	1.14286	1.14286	0.42857	0.85714	1.57143	0.35294	1.64706	1.38462	0.69231	0.92308	1.29032	0.70968	0.30769	1.07692	0.92308	1.69231	0.83333	1.16667	0.76923	1.23077	1.6	0.6	1.8	0	1.1	0.9	1.52381	0.47619	2	0.33333	0.33333	1.33333	1	1	1.44	0.96	0.48	1.12
c22584.graph_c0|orf2	0.5	1	2	0.5	2	0	1.25	0.75	0.84211	1.15789	1.2	0.8	0.92308	0.61538	1.53846	0.92308	2	0	0.92308	0.46154	1.61538	1	1	0.5	2	1	0.5	0.33333	1.66667	1	1	2.66667	0	1.33333	0	1.25	0.75	1.5	0.5	1	2.5	0.5	0	1	1	1.06667	1.6	0.8	0.53333
c22585.graph_c0|orf1	1.23077	0	0.61538	2.15385	1	1	0.77778	1.22222	0.89655	1.10345	0.85714	1.14286	0.53333	0.53333	1.33333	1.6	0.75	1.25	0.85714	0.71429	1.42857	1.03448	0.96552	0.11429	1.48571	1.14286	1.25714	0	2	1.06667	0.93333	2	0	1.6	0.4	1.25	0.75	1.75	0.25	1	2	1	0	0.5	1.5	0.94118	0.94118	0.35294	1.76471
c22587.graph_c0|orf1	0.95238	0.38095	1.14286	1.52381	0.85714	1.14286	0.8	1.2	1.03448	0.96552	1.07692	0.92308	1.33333	0.66667	1	1	1.33333	0.66667	1.125	0.75	1.125	1.16667	0.83333	0.2	0.6	2	1.2	0.15385	1.84615	0.96774	1.03226	1.53846	0.61538	0.92308	0.92308	1	1	0.90909	1.09091	1.77778	1.77778	0.44444	0	0.61538	1.38462	0.61538	0.92308	1.07692	1.38462
c22588.graph_c0|orf1	1.23077	0.92308	0.92308	0.92308	0	2	1	1	1.06667	0.93333	0	2	1.14286	0	1.71429	1.14286	1.5	0.5	1.5	0.375	1.125	1.33333	0.66667	1.5	1.5	0.5	0.5	0.5	1.5	1.27273	0.72727	1.42857	0.85714	1.14286	0.57143	0.4	1.6	1	1	0	0.8	0.8	2.4	1.2	0.8	0.4	1.2	1.6	0.8
c22589.graph_c0|orf1	1.2	0.8	1.2	0.8	0	2	1	1	1.05882	0.94118	0	0	2.66667	1.33333	0	0	2	0	0.75	1.125	1.125	0.10526	1.89474	0	0	4	0	0.5	1.5	1.2	0.8	0.44444	2.66667	0	0.88889	0.66667	1.33333	0.57143	1.42857	1.5	2	0	0.5	1.33333	0.66667	1.09091	0.90909	1.63636	0.36364
c22591.graph_c0|orf1	1.33333	1.33333	1.33333	0	0.93333	1.06667	1.38462	0.61538	0.90909	1.09091	1	1	1.17647	0.47059	0.70588	1.64706	2	0	0.64286	1.71429	0.64286	1.5	0.5	0.5	0.5	1.5	1.5	1	1	1.33333	0.66667	1.2	1.2	0.4	1.2	1.6	0.4	1	1	0	0	0	4	2	0	0.36364	1.09091	1.45455	1.09091
c22592.graph_c0|orf1	1.71429	0	0.57143	1.71429	0.5	1.5	0	2	1	1	0.84211	1.15789	2	0.22222	0.66667	1.11111	0	0	0.9	1.05	1.05	0.90909	1.09091	0.94118	1.17647	0.70588	1.17647	0.2	1.8	0.8	1.2	1.5	0.5	1	1	1	1	0	2	2	0	2	0	1	1	0.70588	0.94118	0.47059	1.88235
c22593.graph_c0|orf1	1.63636	0.18182	0.90909	1.27273	0.8	1.2	1.66667	0.33333	0.42857	1.57143	1.25	0.75	0.18182	1.09091	0.54545	2.18182	0.85714	1.14286	1.42857	0.42857	1.14286	1.09091	0.90909	0.38095	1.52381	0.7619	1.33333	0.42857	1.57143	1.125	0.875	2.4	1.06667	0.26667	0.26667	1.27273	0.72727	1.23077	0.76923	0	4	0	0	1.66667	0.33333	2.10526	0.84211	0.21053	0.84211
c22594.graph_c0|orf1	1.2	0	0.8	2	0	2	0.66667	1.33333	0.90909	1.09091	1.11111	0.88889	1.6	0	1.6	0.8	1	1	1.90909	0.81818	0.27273	1.28571	0.71429	0	0.4	2.4	1.2	1	1	0.57143	1.42857	2.22222	0.44444	0.88889	0.44444	0.5	1.5	0.66667	1.33333	0	2.66667	0	1.33333	1	1	1	0.5	0.5	2
c22597.graph_c0|orf1	1.33333	0.44444	1.33333	0.88889	0.85714	1.14286	0.78261	1.21739	0.33333	1.66667	1.5	0.5	0.8	0.8	0.8	1.6	0	2	1.15385	0.92308	0.92308	0.94118	1.05882	0.4	0.8	1.2	1.6	1.33333	0.66667	1.07692	0.92308	1.2	1.2	0.8	0.8	0.72727	1.27273	0.85714	1.14286	2	0	0	2	2	0	2.8	0.8	0	0.4
c22598.graph_c0|orf1	1.51724	0	1.10345	1.37931	2	0	1.26316	0.73684	0.59459	1.40541	1.5	0.5	1.7931	0.27586	0.41379	1.51724	0.66667	1.33333	1.625	0.75	0.625	1.09524	0.90476	0.52174	1.04348	1.21739	1.21739	0.78571	1.21429	0.71429	1.28571	1.57143	0.71429	1.57143	0.14286	0.75	1.25	0.92308	1.07692	0	1.33333	0	2.66667	0.30769	1.69231	1.33333	0	0.57143	2.09524
c22599.graph_c0|orf1	0.88889	0.88889	0.88889	1.33333	1	1	1	1	0.93333	1.06667	1	1	0.53333	0.26667	1.86667	1.33333	1.71429	0.28571	0	0.75	2.25	0.75	1.25	0.57143	1.14286	0.57143	1.71429	0.57143	1.42857	1.33333	0.66667	1.5	0	1.5	1	1.14286	0.85714	1.14286	0.85714	2.66667	0	1.33333	0	1	1	0	3.42857	0	0.57143
c22600.graph_c0|orf1	0.5	0.75	1.75	1	0.57143	1.42857	0.5	1.5	0.66667	1.33333	1	1	1.4	0.8	0.8	1	1.33333	0.66667	1.5	0.25	1.25	0.30769	1.69231	0	2.46154	1.23077	0.30769	0	2	1.27273	0.72727	0.44444	0.88889	0.88889	1.77778	1.11111	0.88889	0.4	1.6	1.33333	0	1.33333	1.33333	1.33333	0.66667	0.28571	1.71429	0.85714	1.14286
c22603.graph_c0|orf1	1.42857	0.28571	0.85714	1.42857	1.33333	0.66667	0.82353	1.17647	0.77778	1.22222	1.1	0.9	1.66667	0	0.66667	1.66667	0.5	1.5	1.5	0.57692	0.92308	1.2	0.8	0.66667	0.33333	0.83333	2.16667	0.83333	1.16667	0.8	1.2	1.53846	0.61538	1.84615	0	0.90909	1.09091	1.25	0.75	2	2	0	0	1.11111	0.88889	2.85714	0	0.19048	0.95238
c22604.graph_c0|orf1	1.29412	0.23529	1.29412	1.17647	0.66667	1.33333	1.11111	0.88889	1.05	0.95	1.06667	0.93333	0.88889	0	1.33333	1.77778	1.42857	0.57143	1.21875	0.75	1.03125	0.93333	1.06667	0	1	1.5	1.5	0.18182	1.81818	0.84211	1.15789	1.81818	0.72727	1.45455	0	0.84615	1.15385	0.93333	1.06667	1.33333	1.33333	0	1.33333	1	1	1.12	1.12	0.48	1.28
c22606.graph_c0|orf1	2	0	1	1	1.6	0.4	1.09091	0.90909	0.5	1.5	1.14286	0.85714	1.86667	0.26667	0	1.86667	0.75	1.25	1.5	0.64286	0.85714	0.94737	1.05263	0.94118	0.47059	0.94118	1.64706	0.90909	1.09091	1.25	0.75	2	0.4	1.6	0	0.90909	1.09091	0.8	1.2	1.33333	1.33333	0	1.33333	1	1	2.22222	0.44444	0	1.33333
c22607.graph_c0|orf1	0	1.81818	1.45455	0.72727	1	1	0.6	1.4	1.33333	0.66667	0	2	0.5	1	1	1.5	2	0	0	3	0	0.5	1.5	0	1.77778	0.88889	1.33333	0	0	1.33333	0.66667	0	1.33333	1.33333	1.33333	0.66667	1.33333	1.5	0.5	0.72727	1.45455	0.72727	1.09091	0.8	1.2	0	1.55556	1.33333	1.11111
c22611.graph_c0|orf1	1.71429	0.57143	0.57143	1.14286	1.6	0.4	0.66667	1.33333	1	1	1.66667	0.33333	1.14286	0	1.14286	1.71429	0	2	0.8	0	2.2	1.4	0.6	0.33333	1.66667	1	1	0	2	1.25	0.75	0.88889	0.44444	1.77778	0.88889	1	1	1.33333	0.66667	2.66667	0	1.33333	0	1	1	0.92308	1.23077	1.23077	0.61538
c22613.graph_c0|orf2	0	0	2.4	1.6	2	0	0.2	1.8	0.4	1.6	2	0	1	0	1	2	2	0	0	0	3	0.66667	1.33333	0	2	0	2	0	2	1.33333	0.66667	1.33333	0	1.33333	1.33333	1.1	0.9	2	0	0	0	2	2	2	0	0.33333	1.33333	1.33333	1
c22614.graph_c0|orf1	2	0.22222	0.44444	1.33333	1.5	0.5	1.33333	0.66667	0.61538	1.38462	1.42857	0.57143	2	0	1.5	0.5	0.66667	1.33333	1.5	0	1.5	1.45455	0.54545	0	1.6	2.4	0	1.2	0.8	1.42857	0.57143	2	1	1	0	1.42857	0.57143	2	0	0	0	2	2	1.33333	0.66667	0.66667	0.66667	0.66667	2
c22614.graph_c1|orf1	1.2	0.4	1.6	0.8	1	1	1.14286	0.85714	0.25	1.75	0.8	1.2	2	2	0	0	0	2	1	1	1	1.11111	0.88889	1	1	0	2	1.66667	0.33333	0.66667	1.33333	3	0	1	0	1	1	1.6	0.4	4	0	0	0	0	2	0	2	0	2
c22616.graph_c0|orf1	1.17647	0.23529	1.41176	1.17647	0.83333	1.16667	0.46667	1.53333	0.92683	1.07317	0.8	1.2	1.2	0.2	0.8	1.8	1.57143	0.42857	1.06452	0.3871	1.54839	1.27273	0.72727	0.23529	1.05882	1.05882	1.64706	0.25	1.75	1.27273	0.72727	1.33333	1.14286	0.7619	0.7619	0.875	1.125	1.125	0.875	1	1	1	1	0.44444	1.55556	1.29412	1.05882	0.58824	1.05882
c22617.graph_c0|orf1	1.23077	0.61538	1.84615	0.30769	0.66667	1.33333	0.4	1.6	1.6	0.4	0.44444	1.55556	0.57143	0.57143	1.71429	1.14286	1.33333	0.66667	0.42857	0	2.57143	0.11765	1.88235	0	0.8	2.8	0.4	0	2	1.71429	0.28571	0.36364	2.18182	1.45455	0	0.33333	1.66667	1.11111	0.88889	0	1.84615	0	2.15385	2	0	0.44444	1.77778	0.44444	1.33333
c22619.graph_c0|orf1	0.57143	0.57143	1.90476	0.95238	1.09091	0.90909	1.09091	0.90909	0.42105	1.57895	0.66667	1.33333	0.66667	1	1	1.33333	1.33333	0.66667	2	0.5	0.5	0.9375	1.0625	1.14286	0.57143	1.14286	1.14286	0	2	1.55556	0.44444	1.33333	0.88889	1.77778	0	0.85714	1.14286	0.61538	1.38462	4	0	0	0	0.66667	1.33333	1.71429	0.57143	0.57143	1.14286
c22623.graph_c0|orf1	1.66667	0.33333	1	1	1	1	0	2	0.5	1.5	0.54545	1.45455	1.11111	0.66667	0.88889	1.33333	1	1	0	1.5	1.5	0	2	0	2.5	0.5	1	0	2	1.11111	0.88889	1.23077	1.53846	0.61538	0.61538	0.66667	1.33333	0	2	0	4	0	0	1.33333	0.66667	0.57143	0.28571	1.42857	1.71429
c22624.graph_c0|orf1	2.66667	0	1.33333	0	0	2	0.8	1.2	0.68966	1.31034	0.66667	1.33333	1.17647	0.70588	0.70588	1.41176	0	2	1	0	2	1.51724	0.48276	0	0.8	0.8	2.4	1	1	1.23077	0.76923	2.54545	0.36364	0.72727	0.36364	1.42857	0.57143	1.48148	0.51852	1.5	2	0	0.5	0.44444	1.55556	1.92	0.16	0.32	1.6
c22625.graph_c0|orf1	0	0	3	1	0.33333	1.66667	1	1	0.63158	1.36842	0.22222	1.77778	0.61538	1.23077	0.61538	1.53846	1.55556	0.44444	0.85714	0.32143	1.82143	1.1	0.9	0	1.77778	1.77778	0.44444	0.28571	1.71429	0.88889	1.11111	1.89474	0.63158	0.42105	1.05263	1	1	0.88889	1.11111	1.33333	1.33333	1.33333	0	1.36842	0.63158	0.33333	2	0.66667	1
c22628.graph_c0|orf1	1.3913	0.17391	1.04348	1.3913	0.8	1.2	1.64706	0.35294	0.63158	1.36842	1.40909	0.59091	0.66667	1	0.5	1.83333	0.30769	1.69231	1.57143	1	0.42857	1.21739	0.78261	0.45714	1.02857	1.14286	1.37143	1.04762	0.95238	1.11111	0.88889	2.4	0	1.6	0	1.25	0.75	1.5	0.5	2.66667	0	1.33333	0	1.11111	0.88889	1.90476	0.38095	0.57143	1.14286
c22632.graph_c0|orf1	2	0	1	1	1	1	1.42857	0.57143	0.5	1.5	1.45455	0.54545	1.14286	0	1.14286	1.71429	2	0	2.25	0.75	0	1.55556	0.44444	1.09091	0	1.45455	1.45455	0.66667	1.33333	0.5	1.5	2.66667	0	1.33333	0	1.2	0.8	1	1	0	0	0	4	0.5	1.5	1.45455	0	0	2.54545
c22634.graph_c0|orf2	0.28571	1.71429	1.71429	0.28571	0	2	0.23529	1.76471	1.36364	0.63636	0	2	0	1.86667	1.33333	0.8	1.5	0.5	0	0.75	2.25	0	2	0	2.28571	1.71429	0	0.66667	1.33333	1.5	0.5	0	0.66667	0.66667	2.66667	0	2	0	2	1	2	1	0	0.8	1.2	0	1.41176	2.58824	0
c22636.graph_c0|orf1	1.2	0	2.4	0.4	0.66667	1.33333	0.625	1.375	1	1	0.23529	1.76471	1.42857	0.57143	1.42857	0.57143	1.75	0.25	0.78947	0.47368	1.73684	0.33333	1.66667	0.2	1.6	1.8	0.4	0.22222	1.77778	1.6	0.4	0.8	1.6	1.2	0.4	0.75	1.25	0	2	2	0	0	2	0.85714	1.14286	2.4	0.4	0.8	0.4
c22637.graph_c0|orf1	1.33333	0.44444	1.33333	0.88889	0.25	1.75	1.42857	0.57143	0.625	1.375	1	1	1.05263	0.42105	0.21053	2.31579	0.57143	1.42857	1.6	1.2	0.2	0.75	1.25	1.17647	0.70588	0.70588	1.41176	0	2	0.8	1.2	1.37143	1.14286	0.68571	0.8	1.6	0.4	1	1	1.33333	1.33333	1.33333	0	0.8	1.2	1	0.4	0.2	2.4
c22638.graph_c0|orf1	0.72727	0.36364	2.90909	0	1	1	0.4	1.6	1.45455	0.54545	0.90909	1.09091	1.2	0.4	1.33333	1.06667	0.75	1.25	0	1.5	1.5	0.7	1.3	0.36364	2.18182	0.72727	0.72727	0	2	1.41176	0.58824	0.61538	1.53846	1.23077	0.61538	0.66667	1.33333	0.42857	1.57143	1.33333	0	1.33333	1.33333	1.71429	0.28571	0	1.5	1.25	1.25
c22640.graph_c0|orf1	0.95238	1.33333	1.33333	0.38095	0.66667	1.33333	0.75	1.25	1	1	0.28571	1.71429	0.52632	0.31579	1.36842	1.78947	1.44444	0.55556	0.5	0.85714	1.64286	0.92308	1.07692	0.21622	2.16216	1.2973	0.32432	0.18182	1.81818	1.29032	0.70968	0.60606	0.72727	0.72727	1.93939	0.44444	1.55556	0.58333	1.41667	1.66667	0.66667	1.66667	0	1.125	0.875	0.22857	1.48571	1.14286	1.14286
c22640.graph_c0|orf2	0.96	0.32	1.76	0.96	0	2	1.08571	0.91429	0.96774	1.03226	0.85714	1.14286	1	0.66667	1.11111	1.22222	1.16129	0.83871	0.88235	0.61765	1.5	1	1	0	1.50943	1.20755	1.28302	0	2	0.66667	1.33333	1.06667	0.26667	2.13333	0.53333	0.9	1.1	1	1	0.85714	0.85714	1.2381	1.04762	1.38462	0.61538	0	2.15385	0.76923	1.07692
c22643.graph_c0|orf2	1.33333	0.44444	0.88889	1.33333	1.2	0.8	2	0	0.8	1.2	1.33333	0.66667	2	0	0.66667	1.33333	2	0	1	0	2	1.125	0.875	0.8	0	0.8	2.4	1.33333	0.66667	0.8	1.2	1.33333	0.66667	1.33333	0.66667	1.25	0.75	1.2	0.8	2	0	2	0	2	0	3.2	0	0	0.8
c22643.graph_c0|orf1	1.33333	0	0.93333	1.73333	0.66667	1.33333	1.29412	0.70588	0.76923	1.23077	1.26667	0.73333	1.33333	0.74074	0.74074	1.18519	0.85714	1.14286	1.05405	1.54054	0.40541	1.12	0.88	1.11111	0.77778	0.77778	1.33333	0.91667	1.08333	0.8	1.2	1.51351	0.75676	1.08108	0.64865	1.41176	0.58824	1.26316	0.73684	1.6	0.8	0.8	0.8	1.33333	0.66667	1.6	0.6	0.6	1.2
c22644.graph_c0|orf2	0.72727	0	1.45455	1.81818	0.66667	1.33333	1	1	0.44444	1.55556	1	1	1	1	1	1	1.33333	0.66667	1.125	0.375	1.5	0.92308	1.07692	1	0	1	2	1.2	0.8	0.85714	1.14286	1.33333	0	2.66667	0	1.11111	0.88889	1.5	0.5	4	0	0	0	0.8	1.2	2.18182	0.36364	0.36364	1.09091
c22644.graph_c0|orf1	2	0.4	0	1.6	2	0	1	1	0.52174	1.47826	1.125	0.875	0.6	0.6	1.4	1.4	0.85714	1.14286	1.35	0.9	0.75	1.33333	0.66667	0	0.44444	2.22222	1.33333	1.46667	0.53333	0.9	1.1	1.77778	0.66667	1.55556	0	1	1	1.33333	0.66667	2.66667	1.33333	0	0	1.11111	0.88889	2.54545	0.72727	0.36364	0.36364
c22647.graph_c0|orf1	0.66667	0.22222	1.55556	1.55556	1	1	0.66667	1.33333	0.76923	1.23077	1.33333	0.66667	1.05263	0.63158	0.63158	1.68421	0.33333	1.66667	0.68182	1.36364	0.95455	1.42857	0.57143	1.33333	0.53333	1.33333	0.8	0.83333	1.16667	0.83333	1.16667	1.2	0.8	1.6	0.4	1	1	1.53846	0.46154	1	1	1	1	0.8	1.2	1.2	1.2	0.8	0.8
c22647.graph_c0|orf2	0.5	0.5	1	2	1	1	1.5	0.5	1	1	1.2	0.8	1.14286	0.57143	0.57143	1.71429	0	2	0.33333	2	0.66667	1.23077	0.76923	0	1.33333	1.33333	1.33333	0.66667	1.33333	2	0	3	0	1	0	1	1	0.83333	1.16667	0.8	0.8	0	2.4	1	1	1.33333	0.66667	0.66667	1.33333
c22648.graph_c0|orf1	0.22222	0.66667	2.22222	0.88889	1.14286	0.85714	0.53333	1.46667	0.9	1.1	0.4	1.6	0.72727	0.54545	1.63636	1.09091	1	1	0.14286	0.71429	2.14286	0.72727	1.27273	0.44444	1.55556	1.33333	0.66667	0	2	1.28	0.72	0.30769	1.53846	0.61538	1.53846	0.73684	1.26316	0.85714	1.14286	0	2.66667	0.66667	0.66667	1.25	0.75	0.4	1.46667	1.46667	0.66667
c22650.graph_c0|orf1	1.77778	0.44444	0.88889	0.88889	1	1	1.71429	0.28571	0.18182	1.81818	1.625	0.375	1.23077	0.30769	0.61538	1.84615	0	2	0.75	1.3125	0.9375	1.88235	0.11765	0	1	0.5	2.5	0.92308	1.07692	0.85714	1.14286	0	2.66667	1.33333	0	1	1	1.5	0.5	1.71429	1.14286	0.57143	0.57143	0	2	0.66667	1.33333	0.33333	1.66667
c22650.graph_c0|orf2	1.77778	0	0.44444	1.77778	2	0	1.33333	0.66667	0	2	1.69231	0.30769	0	4	0	0	0.8	1.2	1.125	0.375	1.5	1.2	0.8	0.44444	0	1.33333	2.22222	1	1	1	1	0	0	4	0	2	0	2	0	0	0	4	0	0	2	2.22222	0.44444	0	1.33333
c22652.graph_c0|orf1	0.53333	0.53333	1.86667	1.06667	0.42857	1.57143	0.57143	1.42857	0.76923	1.23077	0	2	1	1.5	0	1.5	1.53846	0.46154	0.88235	0.88235	1.23529	1.11111	0.88889	0.38095	1.33333	1.14286	1.14286	0.44444	1.55556	1.71429	0.28571	1.2	1.6	0.4	0.8	0.58824	1.41176	0.625	1.375	1	1.5	1	0.5	1.5	0.5	0.36364	0.36364	2.90909	0.36364
c22655.graph_c0|orf3	0	0	0	4	0	2	1.11111	0.88889	0.66667	1.33333	1.5	0.5	0	1	3	0	0	2	1.8	1.2	0	1.5	0.5	0.57143	1.71429	0.57143	1.14286	1.66667	0.33333	1.2	0.8	0	0	3.42857	0.57143	1.2	0.8	1	1	3	1	0	0	0.5	1.5	2.4	1.6	0	0
c22655.graph_c0|orf1	0.57143	0.28571	2.28571	0.85714	1	1	0.57143	1.42857	0.63636	1.36364	0.66667	1.33333	1.33333	0.33333	0.33333	2	0.8	1.2	1	0	2	1.09091	0.90909	0.33333	1.33333	2	0.33333	0	2	1.33333	0.66667	0.8	1.6	0.8	0.8	1	1	0	2	0	0	1.33333	2.66667	2	0	0.66667	0.66667	2	0.66667
c22656.graph_c0|orf1	0.66667	0	2	1.33333	1	1	0.66667	1.33333	0.6	1.4	1.33333	0.66667	0.66667	0	1.33333	2	1	1	1.5	0.6	0.9	0.90909	1.09091	2.28571	0.57143	0.57143	0.57143	0.25	1.75	0.8	1.2	1.6	0	2.4	0	0.8	1.2	0.8	1.2	4	0	0	0	0	2	2	0	2	0
c22658.graph_c0|orf1	2.11765	0	0.70588	1.17647	1.2	0.8	1.21739	0.78261	0.5	1.5	1.77778	0.22222	1.17647	0.47059	0.94118	1.41176	0.72727	1.27273	2.18182	0	0.81818	1.3125	0.6875	0.36364	0.90909	1.63636	1.09091	0.5	1.5	0.90909	1.09091	1.71429	0	2	0.28571	1.55556	0.44444	1.27273	0.72727	0	0	0	0	1.53846	0.46154	1.76	0.16	0.48	1.6
c22660.graph_c0|orf1	1.76	0	0.96	1.28	1.09091	0.90909	1.64286	0.35714	0.76471	1.23529	1.06667	0.93333	1.28571	0.14286	0.28571	2.28571	1	1	1.43478	0.26087	1.30435	1.35714	0.64286	0.23529	1.41176	1.41176	0.94118	0.46154	1.53846	0.46154	1.53846	1.6	0	1.8	0.6	1.07692	0.92308	1.45455	0.54545	3	0	0	1	0.61538	1.38462	1.33333	0.8	0.26667	1.6
c22662.graph_c0|orf1	0.5	0.5	1.5	1.5	0	0	1.06667	0.93333	0.9375	1.0625	1	1	0	0	1	3	0	0	1.5	0.375	1.125	0.72	1.28	0.23529	1.17647	1.17647	1.41176	0.28571	1.71429	0.8	1.2	0	0	4	0	0.9	1.1	0.61538	1.38462	4	0	0	0	1.25	0.75	1.14286	1.52381	0.95238	0.38095
c22667.graph_c0|orf1	0.66667	0.33333	1.33333	1.66667	2	0	1.5	0.5	1.16667	0.83333	2	0	0	0.8	2.4	0.8	1.33333	0.66667	0	0	0	1.2	0.8	0.30769	1.53846	1.23077	0.92308	0.4	1.6	2	0	2	1	0	1	1.5	0.5	1.5	0.5	0.8	1.6	1.6	0	1.33333	0.66667	1	0	2	1
c22669.graph_c0|orf1	0.30769	0	0.92308	2.76923	0	2	0.75	1.25	0.75	1.25	1.13043	0.86957	0.28571	0.28571	1.14286	2.28571	0	2	0.52174	1.30435	1.17391	1.25	0.75	0.28571	2.28571	1.14286	0.28571	0.66667	1.33333	0.5	1.5	1	0	2.25	0.75	1	1	1	1	1.33333	0	1.33333	1.33333	0.5	1.5	1.23077	1.53846	0.61538	0.61538
c22669.graph_c1|orf1	1.33333	0.44444	1.03704	1.18519	1.25	0.75	0.89655	1.10345	0.70588	1.29412	0.94444	1.05556	0.7	0.5	0.9	1.9	1	1	0.92308	0.46154	1.61538	0.91892	1.08108	0.2	1.2	1.3	1.3	0.5	1.5	1.25	0.75	0.44444	1.55556	1.33333	0.66667	0.88889	1.11111	1.33333	0.66667	1.33333	2.66667	0	0	0.5	1.5	1.14286	1.42857	0.71429	0.71429
c22671.graph_c0|orf1	1.31148	0.65574	1.11475	0.91803	1	1	1.2381	0.7619	0.66667	1.33333	0.96774	1.03226	1.57576	0.48485	0.48485	1.45455	0.8	1.2	1.2439	0.80488	0.95122	1.48387	0.51613	0.85106	1.3617	0.68085	1.10638	0.64286	1.35714	1.09091	0.90909	1.2	0.8	1.6	0.4	1.63636	0.36364	1.2	0.8	1.77778	1.33333	0.44444	0.44444	1.33333	0.66667	1.2093	0.37209	1.48837	0.93023
c22675.graph_c0|orf1	0.66667	0	1.33333	2	1.5	0.5	1.4	0.6	0.48	1.52	1.75	0.25	1.6	0.8	0	1.6	0	2	1.84615	1.15385	0	1.58621	0.41379	0.66667	0	0.33333	3	0.4	1.6	0.66667	1.33333	1.33333	1.33333	1.33333	0	1.71429	0.28571	2	0	0	0	2	2	1.2	0.8	0.8	0.8	1.6	0.8
c22677.graph_c0|orf1	1	1	0.5	1.5	0.5	1.5	1.71429	0.28571	0.71429	1.28571	1.23077	0.76923	0.36364	0	1.09091	2.54545	1.2	0.8	0.5	1.5	1	1.27273	0.72727	1	0.33333	0.66667	2	0	2	0.44444	1.55556	1.14286	0	2.85714	0	2	0	2	0	0	0	0	4	2	0	1.2	1.2	0.8	0.8
c22682.graph_c0|orf1	1.42857	0.28571	0.57143	1.71429	0.4	1.6	1.75	0.25	1.11111	0.88889	1.14286	0.85714	2	0	1	1	2	0	1.28571	1.28571	0.42857	1.15789	0.84211	0.36364	0.72727	1.81818	1.09091	0.66667	1.33333	1.33333	0.66667	1	1	2	0	0.28571	1.71429	0.85714	1.14286	3	0	0	1	0.8	1.2	1	0	1.5	1.5
c22683.graph_c0|orf1	0.8	0.8	0	2.4	0.72727	1.27273	1.14286	0.85714	0.4	1.6	1.25	0.75	0.44444	0.88889	0.44444	2.22222	0.66667	1.33333	2	0.33333	0.66667	1.42857	0.57143	0	2.28571	0	1.71429	1.2	0.8	0.85714	1.14286	1	0	2.5	0.5	1.33333	0.66667	0.8	1.2	0	0	0	4	1	1	0.92308	0.61538	0.61538	1.84615
c22684.graph_c0|orf1	1.81818	0	0.72727	1.45455	0.28571	1.71429	0.6	1.4	0.7	1.3	0.66667	1.33333	0.72727	0	2.18182	1.09091	1.25	0.75	2.14286	0.85714	0	1.46154	0.53846	0.90909	1.09091	0.54545	1.45455	1.46667	0.53333	1.8	0.2	2.28571	0	0	1.71429	1.375	0.625	1.09091	0.90909	0.8	0	2.4	0.8	0.44444	1.55556	0.36364	1.45455	1.45455	0.72727
c22685.graph_c0|orf1	1.67442	0.37209	1.02326	0.93023	1.5	0.5	1.33333	0.66667	0.62857	1.37143	0.90909	1.09091	1.03704	0.44444	0.88889	1.62963	1.33333	0.66667	1.54054	0.56757	0.89189	0.74286	1.25714	0.28571	1.42857	1.28571	1	0.38095	1.61905	1.1	0.9	1.26316	0.84211	1.47368	0.42105	1.15385	0.84615	0.72727	1.27273	4	0	0	0	1.2	0.8	0.77419	1.03226	0.64516	1.54839
c22687.graph_c0|orf1	0.72727	0.84848	1.69697	0.72727	1	1	0.83871	1.16129	0.69565	1.30435	1.68421	0.31579	1.02857	0.68571	0.68571	1.6	1.27273	0.72727	0.78261	1.43478	0.78261	1.02857	0.97143	0.53333	1.06667	0.8	1.6	0.76923	1.23077	0.96552	1.03448	1.14286	1.71429	0.7619	0.38095	1.1	0.9	1.04348	0.95652	2.22222	1.11111	0.44444	0.22222	0.72727	1.27273	0.5	1	0.66667	1.83333
c22694.graph_c0|orf1	0.66667	0.33333	1	2	1	1	1.41667	0.58333	0.69565	1.30435	1	1	1.33333	0	0.44444	2.22222	0	2	2.625	0	0.375	1.10345	0.89655	1	1	1	1	0.6	1.4	0.83333	1.16667	1.66667	1.33333	1	0	1.6	0.4	1.4	0.6	4	0	0	0	1.55556	0.44444	2.31579	0.42105	0.21053	1.05263
c22695.graph_c0|orf1	1.25	0	0.75	2	1.14286	0.85714	1.45455	0.54545	0.83333	1.16667	1.42857	0.57143	1.57143	0.71429	0.42857	1.28571	0.90909	1.09091	1.27273	1.27273	0.45455	0.83333	1.16667	0.41379	0.96552	0.96552	1.65517	0.5	1.5	0.55556	1.44444	1.77778	0.66667	1.33333	0.22222	0.66667	1.33333	1.17647	0.82353	0.57143	0.57143	0.57143	2.28571	0.75	1.25	0.66667	0.88889	0.66667	1.77778
c22695.graph_c0|orf2	1.4	0	0.6	2	0	2	1.52381	0.47619	0.8	1.2	1.2	0.8	0	1	1	2	1	1	1.36364	0.81818	0.81818	0.96296	1.03704	0.30769	1.53846	0.92308	1.23077	0.25	1.75	0.18182	1.81818	2	0.4	1.6	0	1.23077	0.76923	1.6	0.4	1.33333	1.33333	0	1.33333	1	1	1.5	1	0.25	1.25
c22696.graph_c0|orf1	0.92308	0.61538	1.23077	1.23077	0.4	1.6	0.6	1.4	1.13043	0.86957	0.85714	1.14286	0.72727	1.09091	0.72727	1.45455	1.55556	0.44444	0.69231	0.92308	1.38462	0.875	1.125	0	2	0.88889	1.11111	1.33333	0.66667	0.4	1.6	1.33333	2.66667	0	0	0.22222	1.77778	0.66667	1.33333	0	0	0	4	2	0	0	0	2	2
c22697.graph_c0|orf1	0.5	1	2	0.5	2	0	0.5	1.5	0.82353	1.17647	1	1	0	0.4	1.6	2	0.75	1.25	0.85714	0.21429	1.92857	1.09091	0.90909	0.61538	1.84615	1.23077	0.30769	1.14286	0.85714	1.2	0.8	1.53846	0	1.53846	0.92308	1.14286	0.85714	2	0	0	4	0	0	1.33333	0.66667	0.94118	1.41176	0.94118	0.70588
c22698.graph_c0|orf1	1.53846	0	2.15385	0.30769	0.75	1.25	1.42857	0.57143	0.85714	1.14286	1.6	0.4	0	1.33333	0.66667	2	1	1	1.58824	0.88235	0.52941	1	1	0.57143	1.71429	1.14286	0.57143	0	2	0.57143	1.42857	0	1.33333	1.33333	1.33333	1.55556	0.44444	0.8	1.2	1.33333	0	2	0.66667	0.4	1.6	0.53333	1.33333	1.06667	1.06667
c22699.graph_c0|orf1	2	0	1	1	0	2	1.25	0.75	0.28571	1.71429	0	2	1.5	0	0.5	2	0.66667	1.33333	0.42857	1.71429	0.85714	1	1	1	1	1	1	1	1	0.66667	1.33333	1.33333	0	1.33333	1.33333	1.33333	0.66667	1.33333	0.66667	4	0	0	0	2	0	0	1.33333	0.66667	2
c22700.graph_c0|orf1	0	0.8	2.4	0.8	0.5	1.5	1.5	0.5	1.11111	0.88889	1	1	1	2	0	1	0.25	1.75	0.42857	2.14286	0.42857	1.4	0.6	1	1	0	2	1	1	1.14286	0.85714	0	0	0	0	2	0	1.71429	0.28571	0	0	0	4	0.75	1.25	1.71429	0.57143	0	1.71429
c22703.graph_c0|orf1	0.66667	0.66667	0.66667	2	0.66667	1.33333	0	0	0.66667	1.33333	1.45455	0.54545	0	0	1	3	0.66667	1.33333	1.33333	1	0.66667	1.9	0.1	1	1	1.33333	0.66667	0	0	1.42857	0.57143	2.4	0	1.6	0	1.4	0.6	1.25	0.75	0	0	4	0	1.33333	0.66667	1	1.25	0.5	1.25
c22704.graph_c0|orf1	0	1.14286	1.71429	1.14286	0.4	1.6	0.22222	1.77778	1.71429	0.28571	0.4	1.6	0	0.8	2	1.2	1.33333	0.66667	0	0.21429	2.78571	0.57143	1.42857	0	1.84615	1.84615	0.30769	0	2	1	1	0.57143	2.28571	0.57143	0.57143	0	2	0	2	1.33333	1.33333	0	1.33333	1.5	0.5	1.14286	1.14286	0.57143	1.14286
c22710.graph_c0|orf1	1.09091	0.36364	0.72727	1.81818	0.5	1.5	1.42857	0.57143	0.69231	1.30769	1.41176	0.58824	1.5	0	0.25	2.25	0.5	1.5	1.28571	1	0.71429	0.90476	1.09524	0	1.33333	1	1.66667	0.66667	1.33333	0.77778	1.22222	2.15385	0.30769	1.23077	0.30769	0.8	1.2	0.90909	1.09091	0	2	2	0	1	1	2.22222	0.88889	0	0.88889
c22711.graph_c0|orf1	1.71429	0	0.57143	1.71429	0.75	1.25	0.83333	1.16667	0.36364	1.63636	1.07692	0.92308	0.70588	0.47059	1.64706	1.17647	1.5	0.5	1.125	1.125	0.75	1	1	0.88889	1.33333	0	1.77778	0.54545	1.45455	1.22222	0.77778	2	0.33333	1.33333	0.33333	1.2	0.8	2	0	2	0	0	2	0.75	1.25	0.88889	1.33333	0.44444	1.33333
c22713.graph_c1|orf1	1.26316	0.63158	1.68421	0.42105	0.66667	1.33333	0.82353	1.17647	1.16667	0.83333	0.90909	1.09091	0	0.66667	1.33333	2	1.11111	0.88889	0.5	0.75	1.75	1.14286	0.85714	0	1.88235	0.94118	1.17647	0	2	0.83333	1.16667	1.71429	1.14286	0	1.14286	1.14286	0.85714	1.33333	0.66667	2	1	0	1	1.33333	0.66667	1.33333	1.66667	0.66667	0.33333
c22714.graph_c0|orf1	1.6	0.2	1.4	0.8	0.28571	1.71429	1.44444	0.55556	1.33333	0.66667	0.8	1.2	0.8	0.26667	0.53333	2.4	1.2	0.8	1.6	0.2	1.2	0.85714	1.14286	0	1.2	1.6	1.2	0.25	1.75	1.11111	0.88889	0.57143	1.71429	0.57143	1.14286	0.5	1.5	1.71429	0.28571	1.6	1.6	0	0.8	1.2	0.8	2.18182	1.09091	0.36364	0.36364
c22715.graph_c0|orf1	1.21739	0	0.86957	1.91304	0.8	1.2	1.40541	0.59459	0.5	1.5	1.41176	0.58824	0.53333	0.53333	0.8	2.13333	0	2	2.2	0.6	0.2	1.13725	0.86275	0.61538	0.61538	1.23077	1.53846	1.23077	0.76923	0.82353	1.17647	2.54545	0.18182	1.09091	0.18182	1.55556	0.44444	1.22222	0.77778	3.33333	0	0	0.66667	1	1	1	0.8	0.4	1.8
c22716.graph_c0|orf1	1.77778	0.44444	0.88889	0.88889	0.5	1.5	0.75	1.25	0.82353	1.17647	1.33333	0.66667	1.5	0.25	1.25	1	1.33333	0.66667	0.9	1.2	0.9	1.81818	0.18182	0.38095	1.90476	1.33333	0.38095	1.14286	0.85714	1.6	0.4	0.59259	0.74074	1.48148	1.18519	1.14286	0.85714	1.2	0.8	1.33333	2.66667	0	0	0.5	1.5	1.14286	1	1.14286	0.71429
c22718.graph_c1|orf1	1.81818	0	0.36364	1.81818	1.33333	0.66667	1.44444	0.55556	0.27273	1.72727	1	1	0.8	1.2	0	2	1.5	0.5	1.875	0.375	0.75	1.23077	0.76923	0	0.57143	2.28571	1.14286	1	1	0.85714	1.14286	1	2	1	0	1	1	0	2	2	0	0	2	0.4	1.6	0.61538	0	0.30769	3.07692
c22718.graph_c1|orf2	1.81818	0	0.36364	1.81818	1.33333	0.66667	1.44444	0.55556	0.27273	1.72727	1	1	0.8	1.2	0	2	1.5	0.5	1.875	0.375	0.75	1.23077	0.76923	0	0.57143	2.28571	1.14286	1	1	0.85714	1.14286	1	2	1	0	1	1	0	2	2	0	0	2	0.4	1.6	0.61538	0	0.30769	3.07692
c22719.graph_c0|orf1	1.6	0	0.4	2	0	0	1.26316	0.73684	1.04762	0.95238	0	2	1.33333	0.66667	0.66667	1.33333	0	2	3	0	0	0.59459	1.40541	0	1.33333	1.33333	1.33333	1.33333	0.66667	1.6	0.4	2	0.66667	1.33333	0	1.33333	0.66667	1.2	0.8	0	0	0	0	1.66667	0.33333	0.33333	0.33333	0.33333	3
c22721.graph_c0|orf1	2	0	1	1	0.90909	1.09091	1	1	0.63158	1.36842	1.18182	0.81818	1.77778	0.44444	0.44444	1.33333	0.72727	1.27273	1.33333	1.22222	0.44444	1.65217	0.34783	1.33333	0.33333	1	1.33333	0.22222	1.77778	0.8	1.2	3.11111	0	0.88889	0	0.76923	1.23077	1.4	0.6	0	0	0	0	0.85714	1.14286	1.47368	0.42105	0	2.10526
c22722.graph_c0|orf1	0.22222	0.66667	2.44444	0.66667	0.66667	1.33333	0.3	1.7	1.6	0.4	0.11765	1.88235	0.3871	0.12903	3.35484	0.12903	1.71429	0.28571	0.85714	0	2.14286	0.2	1.8	0.14286	2.14286	1.57143	0.14286	0	2	1.875	0.125	0.23529	2.11765	0	1.64706	0.11111	1.88889	0	2	0	3.77778	0	0.22222	2	0	0	2.72727	1.27273	0
c22725.graph_c0|orf1	1.6	0.16	0.96	1.28	1	1	0.88235	1.11765	0.875	1.125	1.23077	0.76923	1	0.25	1	1.75	1.27273	0.72727	0.6	0.66667	1.73333	1	1	0.35556	1.33333	1.15556	1.15556	0.28571	1.71429	0.92857	1.07143	0.85714	0.42857	1.28571	1.42857	0.94737	1.05263	1.66667	0.33333	1.71429	1.42857	0.28571	0.57143	0.83333	1.16667	0.44444	1.77778	0.74074	1.03704
c22728.graph_c0|orf1	0.8	0.8	1.6	0.8	1	1	0.85714	1.14286	0.54545	1.45455	1.33333	0.66667	0.84211	0.84211	0.21053	2.10526	0.66667	1.33333	0.81818	0.54545	1.63636	1.25	0.75	0.57143	1.14286	0.57143	1.71429	0	2	0.5	1.5	0	0	2	2	1.33333	0.66667	2	0	2	0	2	0	1	1	1.14286	1.71429	0.57143	0.57143
c22730.graph_c0|orf1	1.56522	0.17391	0.86957	1.3913	0.4	1.6	1.07692	0.92308	0.75	1.25	1.57143	0.42857	0.7619	0.19048	0.7619	2.28571	0.8	1.2	1.35	0.75	0.9	0.8	1.2	0.375	0.625	1	2	0.6	1.4	0.95652	1.04348	1.84615	0.61538	1.23077	0.30769	1	1	0.66667	1.33333	2.66667	1.33333	0	0	0.8	1.2	1.26316	1.05263	0	1.68421
c22731.graph_c0|orf1	0.57143	0.19048	2.28571	0.95238	0	0	0.61538	1.38462	0.8	1.2	0.33333	1.66667	0.57143	0.57143	1.71429	1.14286	0	2	0.75	1.125	1.125	2	0	0	1.14286	2.85714	0	0	2	1.25	0.75	0	1.14286	1.14286	1.71429	1.125	0.875	1.33333	0.66667	0	0	0	4	1.42857	0.57143	1	1	2	0
c22733.graph_c0|orf1	1.25	0.25	1.25	1.25	0.76923	1.23077	1.27778	0.72222	0.84615	1.15385	1.23077	0.76923	0.60606	0.60606	1.33333	1.45455	0.90909	1.09091	1.875	0.375	0.75	0.92308	1.07692	0.72727	0	1.45455	1.81818	0.25	1.75	1	1	0.75	0.5	1	1.75	0.64286	1.35714	0.93333	1.06667	1.6	0.8	0	1.6	1.29412	0.70588	0.75	1.125	0.875	1.25
c22736.graph_c0|orf1	0.72727	1.09091	1.81818	0.36364	0.83333	1.16667	1.28571	0.71429	0.52632	1.47368	1.16667	0.83333	1.71429	0	1.14286	1.14286	0.66667	1.33333	1.04348	0.65217	1.30435	1.23077	0.76923	0.23529	1.88235	0.70588	1.17647	1.2	0.8	1.16129	0.83871	2.2	0.6	0.4	0.8	0.66667	1.33333	0.8	1.2	1.71429	1.42857	0.57143	0.28571	1.16667	0.83333	1.21739	1.3913	0.52174	0.86957
c22739.graph_c0|orf1	1.14286	0.38095	1.52381	0.95238	0	2	1.51724	0.48276	0.71429	1.28571	0.93333	1.06667	0.44444	1.33333	1.33333	0.88889	2	0	0.6	0.8	1.6	0.95238	1.04762	0.34286	1.48571	1.25714	0.91429	0.25	1.75	0.66667	1.33333	1.81818	0.36364	1.09091	0.72727	0.8	1.2	1	1	0	0	0	0	1.33333	0.66667	0.68966	1.51724	1.10345	0.68966
c22740.graph_c0|orf1	1.23077	0.30769	1.23077	1.23077	0.75	1.25	1.25	0.75	0.55556	1.44444	0.88889	1.11111	0	0	0	4	1.2	0.8	1	1	1	1.29412	0.70588	0.19048	1.33333	1.14286	1.33333	0.22222	1.77778	0.8	1.2	0.72727	1.09091	1.09091	1.09091	1.09091	0.90909	1.71429	0.28571	3	1	0	0	0.85714	1.14286	0.70588	0.94118	0.94118	1.41176
c22741.graph_c0|orf1	1	0	1.66667	1.33333	1.42857	0.57143	2	0	0.625	1.375	0.75	1.25	0.38095	0.19048	0.7619	2.66667	1	1	0.9375	1.5	0.5625	1.5	0.5	0.5	1.25	1.25	1	0.66667	1.33333	0.8	1.2	2.4	0.8	0.53333	0.26667	1.66667	0.33333	1.11111	0.88889	0	0	1.33333	2.66667	1	1	1.6	0.26667	0.53333	1.6
c22743.graph_c0|orf1	1.2	0.4	2.2	0.2	0.44444	1.55556	0.57143	1.42857	0.58333	1.41667	0.55172	1.44828	1.86667	0.26667	1.06667	0.8	1.71429	0.28571	0.70588	0.70588	1.58824	0.61538	1.38462	0.25	2	1.5	0.25	0.4	1.6	1.55556	0.44444	0	1.33333	0.26667	2.4	1.66667	0.33333	0.82353	1.17647	1.33333	0.66667	0	2	1.11111	0.88889	0	1.5	2	0.5
c22745.graph_c0|orf1	0.66667	0.33333	1.66667	1.33333	0.66667	1.33333	0.875	1.125	1.64706	0.35294	0.5	1.5	0.63158	1.47368	1.05263	0.84211	1.6	0.4	1	1	1	0.36364	1.63636	0.15385	2	1.23077	0.61538	0	2	1.73913	0.26087	0.8	1.86667	0.8	0.53333	1	1	0.83333	1.16667	0	1.33333	1.33333	1.33333	0.86957	1.13043	0.8	1.4	1.2	0.6
c22746.graph_c0|orf1	1.2	0.8	1.2	0.8	2	0	0.88889	1.11111	0.42105	1.57895	0.83333	1.16667	2	0	0	2	2	0	0.66667	1	1.33333	0.66667	1.33333	0.53333	1.06667	1.33333	1.06667	0.4	1.6	1.14286	0.85714	2	2	0	0	0.57143	1.42857	1.66667	0.33333	0	2	0	2	1.6	0.4	1.09091	0.72727	0.72727	1.45455
c22748.graph_c0|orf1	1.09091	0.36364	1.45455	1.09091	0	2	0.44444	1.55556	1.33333	0.66667	1.09091	0.90909	0.75	0.75	0.75	1.75	1.11111	0.88889	0.8	0.6	1.6	0.56	1.44	0.36364	1.09091	1.09091	1.45455	0.88889	1.11111	1.6	0.4	0.36364	1.09091	0	2.54545	1	1	0.90909	1.09091	2	2	0	0	1.5	0.5	0	2	1	1
c22750.graph_c0|orf1	0	0.5	1	2.5	1.33333	0.66667	1	1	1.3	0.7	0.66667	1.33333	0	1.6	0.8	1.6	1	1	0.6	1.6	0.8	0.63158	1.36842	0	0.66667	2	1.33333	0.66667	1.33333	1.25	0.75	1.66667	0.33333	1.33333	0.66667	1.27273	0.72727	0.8	1.2	0.8	1.6	0.8	0.8	0.5	1.5	1.77778	2.22222	0	0
c22752.graph_c0|orf1	2.18182	0	0.36364	1.45455	2	0	1.63636	0.36364	0.62857	1.37143	1.6	0.4	1	0.66667	0	2.33333	0.6	1.4	1.17391	0.65217	1.17391	1.31818	0.68182	0.17391	0.69565	1.3913	1.73913	0.45455	1.54545	0.375	1.625	2.8	0.4	0.8	0	1.36364	0.63636	1.5	0.5	4	0	0	0	0.54545	1.45455	1.8	0.2	0.2	1.8
c22754.graph_c0|orf1	0.83333	0	1.16667	2	1.45455	0.54545	1.73913	0.26087	0.69767	1.30233	1	1	2.13333	0.53333	0.8	0.53333	0.33333	1.66667	1.22727	0.95455	0.81818	1.11765	0.88235	1.4	0.2	0.8	1.6	0.47059	1.52941	0.61538	1.38462	2	0	2	0	1.33333	0.66667	1.09091	0.90909	4	0	0	0	1.33333	0.66667	2.5	0.16667	0.16667	1.16667
c22755.graph_c0|orf1	0.88889	0	1.77778	1.33333	0.8	1.2	1	1	0.90909	1.09091	1	1	1	0.3	1	1.7	2	0	0.54545	0.54545	1.90909	1.11111	0.88889	0	0.61538	1.84615	1.53846	0.57143	1.42857	1.23077	0.76923	1.23077	1.84615	0.92308	0	1	1	1.42857	0.57143	2	1	0	1	2	0	0.8	1	1.2	1
c22756.graph_c0|orf1	1	0	2.33333	0.66667	1	1	0.8	1.2	1.84615	0.15385	0.5	1.5	1.5	0.5	1.5	0.5	1.71429	0.28571	0.6	0	2.4	0.32	1.68	0	1.81818	1.45455	0.72727	0	2	1.5	0.5	1.33333	2.22222	0	0.44444	0.22222	1.77778	0.66667	1.33333	0	2.18182	0.72727	1.09091	2	0	0.57143	1.14286	1.14286	1.14286
c22758.graph_c0|orf1	1.75	0.5	0.5	1.25	1	1	1.52941	0.47059	1.2	0.8	0.8	1.2	0.73684	0.21053	0.94737	2.10526	1	1	1.38462	0.92308	0.69231	0.94118	1.05882	0.57143	0.95238	1.71429	0.7619	0.75	1.25	1	1	1.5	1	0.5	1	1.25	0.75	2	0	1.6	0.8	0	1.6	0.66667	1.33333	1.6	0	0.8	1.6
c22758.graph_c0|orf2	1.33333	0.33333	1	1.33333	2	0	0.66667	1.33333	0.85714	1.14286	0.83333	1.16667	1.45455	0.36364	0.36364	1.81818	2	0	2.4	0	0.6	1.33333	0.66667	0	1.84615	0.61538	1.53846	0.25	1.75	1.11111	0.88889	2	1	1	0	1.2	0.8	2	0	4	0	0	0	1.33333	0.66667	1.33333	0	0	2.66667
c22760.graph_c0|orf1	2.66667	0.44444	0.44444	0.44444	1.2	0.8	1.48148	0.51852	1.03448	0.96552	1.56522	0.43478	1.41176	0.47059	1.17647	0.94118	0.82353	1.17647	1.96154	0.80769	0.23077	1.25	0.75	0.42857	0.57143	1.57143	1.42857	1.33333	0.66667	0.72727	1.27273	1.18519	0.2963	2.22222	0.2963	1.42857	0.57143	1.68421	0.31579	2	0.66667	0.66667	0.66667	0.33333	1.66667	1.41176	0.47059	0	2.11765
c22761.graph_c0|orf1	0.8	0	2.4	0.8	1	1	0.83333	1.16667	0.625	1.375	0.8	1.2	0.36364	0.72727	2.18182	0.72727	1.66667	0.33333	0.85714	1.5	0.64286	1.25	0.75	0.19048	2.09524	1.14286	0.57143	0.8	1.2	0.53333	1.46667	1.09091	0.72727	0.72727	1.45455	2	0	1.66667	0.33333	3	1	0	0	1.2	0.8	0.44444	2.66667	0.44444	0.44444
c22762.graph_c0|orf2	1	0	3	0	1	1	0.8	1.2	1.16667	0.83333	0.44444	1.55556	1	0	2	1	2	0	1.5	0	1.5	1.33333	0.66667	0	1.5	2	0.5	0	2	2	0	1	2	0	1	1	1	1.42857	0.57143	2.66667	0	0	1.33333	1.33333	0.66667	0	0.57143	1.71429	1.71429
c22762.graph_c1|orf1	0.70588	0.70588	1.17647	1.41176	1.25	0.75	0.5	1.5	1.12821	0.87179	0.88889	1.11111	0.46154	0.46154	1.07692	2	1.33333	0.66667	0.54545	0.27273	2.18182	0.875	1.125	0.31579	1.47368	2	0.21053	0.4	1.6	1.04762	0.95238	0	1.33333	1.52381	1.14286	0.76923	1.23077	0.95652	1.04348	2.22222	0.88889	0.44444	0.44444	1.33333	0.66667	0.57143	1.90476	0.95238	0.57143
c22764.graph_c0|orf1	1.65217	0	0.86957	1.47826	1	1	1.45455	0.54545	0.77419	1.22581	2	0	0.63158	0.63158	1.68421	1.05263	1	1	1.3125	1.21875	0.46875	1.28	0.72	0.44444	0.88889	1.11111	1.55556	0.66667	1.33333	0.75	1.25	0.88889	0.44444	1.77778	0.88889	1.44444	0.55556	1.33333	0.66667	0	0	1.6	2.4	1.2	0.8	1.14286	0.28571	0.28571	2.28571
c22765.graph_c0|orf1	0.91667	0.91667	1.33333	0.83333	0	2	0.64706	1.35294	0.61224	1.38776	0.5	1.5	0.70588	0.70588	0.23529	2.35294	1.2	0.8	1.22727	0.27273	1.5	1.05882	0.94118	0	0.8	1.6	1.6	0	2	1.71429	0.28571	0.48	1.76	0.96	0.8	1.42857	0.57143	2	0	2.28571	0.57143	0.57143	0.57143	1	1	0.25	1.5	1.41667	0.83333
c22766.graph_c0|orf1	1.77778	0	1.33333	0.88889	0.8	1.2	2	0	0.33333	1.66667	0.90909	1.09091	0.66667	0	1	2.33333	0	0	0.75	1.5	0.75	1.2	0.8	0	2	0	2	0.57143	1.42857	0.5	1.5	2	0.28571	0.85714	0.85714	2	0	0.66667	1.33333	0	2	0	2	1	1	2	0.66667	0	1.33333
c22768.graph_c0|orf1	0.94118	0.23529	1.88235	0.94118	0.5	1.5	1.33333	0.66667	0.66667	1.33333	1.125	0.875	1.5	1	0.5	1	1	1	0.69231	1.61538	0.69231	1.1	0.9	0.70588	1.41176	0.94118	0.94118	0.44444	1.55556	1.09091	0.90909	1.77778	0.44444	0.88889	0.88889	0.4	1.6	1	1	1.71429	0.57143	0	1.71429	0.8	1.2	2	1	0	1
c2277.graph_c0|orf1	2	0.66667	1.33333	0	2	0	0.86957	1.13043	0.6087	1.3913	1.66667	0.33333	0.5	1.5	1	1	2	0	2	1	0	1.42857	0.57143	0	0	3.42857	0.57143	1	1	0.8	1.2	2.66667	1.33333	0	0	2	0	2	0	0	0	0	0	0.5	1.5	0.57143	0	0.57143	2.85714
c22772.graph_c0|orf1	1.4	0	1.4	1.2	1.14286	0.85714	1.18182	0.81818	0.56	1.44	1.2	0.8	1.25	0.5	0.75	1.5	1.66667	0.33333	1.09091	0.81818	1.09091	1.25	0.75	0.75	1.5	1.25	0.5	0	2	0.93333	1.06667	2	0	0.66667	1.33333	1.375	0.625	1	1	4	0	0	0	0.85714	1.14286	1	1	1	1
c22774.graph_c0|orf1	1	0.33333	2	0.66667	1	1	1.76	0.24	0.75	1.25	0.57143	1.42857	1.71429	0.38095	1.33333	0.57143	0.88889	1.11111	0.64286	0.85714	1.5	0.85714	1.14286	0.33333	1.66667	2	0	0.66667	1.33333	1.11111	0.88889	1	0	1	2	2	0	0.8	1.2	0	2	0	2	1	1	1.33333	0.88889	0.44444	1.33333
c22776.graph_c0|orf1	1	0.66667	1.33333	1	0	2	0.61538	1.38462	0.6	1.4	0.85714	1.14286	0	0	1.5	2.5	1	1	0.9	0.9	1.2	1.27273	0.72727	0.72727	0.72727	1.09091	1.45455	1	1	1.66667	0.33333	1.33333	0	0.88889	1.77778	1.2	0.8	1.27273	0.72727	1.33333	0.66667	0	2	0	2	1.77778	0.88889	0.44444	0.88889
c22779.graph_c0|orf1	1	0	1.5	1.5	1	1	1	1	0	2	0.66667	1.33333	1.77778	0	0.88889	1.33333	0.66667	1.33333	0.75	0.75	1.5	1	1	0.66667	0.66667	1.33333	1.33333	0.5	1.5	1	1	2.28571	0.57143	0.57143	0.57143	2	0	1.6	0.4	2	0	1	1	0.66667	1.33333	1.2	1.6	0	1.2
c22780.graph_c0|orf1	0.72727	0.72727	1.27273	1.27273	0	2	0.55556	1.44444	0.7	1.3	1.45455	0.54545	0.85714	0	2	1.14286	1.33333	0.66667	1.41176	1.23529	0.35294	1.06667	0.93333	0	1.06667	1.6	1.33333	0.28571	1.71429	1.4	0.6	1	1.2	0.8	1	0.54545	1.45455	1	1	0	4	0	0	1.11111	0.88889	0.8	1.06667	0.8	1.33333
c22781.graph_c0|orf1	1.16667	0.16667	0.66667	2	1.4	0.6	1.66667	0.33333	0.58824	1.41176	1.57143	0.42857	1.23077	0.15385	0.92308	1.69231	1.27273	0.72727	0.75	0.75	1.5	1.14286	0.85714	0.22222	1.55556	0.22222	2	0.57143	1.42857	0.55556	1.44444	1.33333	1.33333	1.33333	0	1.5	0.5	1.55556	0.44444	2	2	0	0	1.33333	0.66667	1.05263	0.63158	0.42105	1.89474
c22784.graph_c0|orf1	0	0.57143	0.57143	2.85714	1.42857	0.57143	1.09091	0.90909	0.66667	1.33333	1.42857	0.57143	1.33333	0	0.88889	1.77778	0	2	0.75	0.75	1.5	1.5	0.5	0	0.5	3	0.5	0.57143	1.42857	0.44444	1.55556	0	0	3	1	1	1	2	0	4	0	0	0	0.5	1.5	1.2	1.6	0.8	0.4
c22785.graph_c0|orf2	2.25	0	0.5	1.25	0.57143	1.42857	1	1	0.5	1.5	1.09091	0.90909	0.8	0.4	0.4	2.4	0.66667	1.33333	1.57895	0.47368	0.94737	0.94118	1.05882	0.66667	0.33333	1.33333	1.66667	0.66667	1.33333	0.8	1.2	2.85714	0	1.14286	0	1.14286	0.85714	0.88889	1.11111	4	0	0	0	0.83333	1.16667	1.83333	0.83333	0.16667	1.16667
c22785.graph_c0|orf1	0.90323	0.12903	1.29032	1.67742	0.88889	1.11111	1.22581	0.77419	0.84848	1.15152	1.36364	0.63636	1.46667	0.66667	0.66667	1.2	1.09091	0.90909	1.68293	0.58537	0.73171	1.41935	0.58065	0.875	0.875	1	1.25	0.71429	1.28571	0.76923	1.23077	1.27273	0.72727	1.63636	0.36364	1.6	0.4	0.96	1.04	4	0	0	0	0.28571	1.71429	1.44	0.64	0.48	1.44
c22788.graph_c0|orf2	0.88889	0.88889	1.33333	0.88889	0.44444	1.55556	0.75	1.25	1.6	0.4	0.18182	1.81818	1.125	0.75	0.75	1.375	1.6	0.4	0.66667	0.33333	2	1.11111	0.88889	0	2	1.69231	0.30769	0	2	1.66667	0.33333	0.36364	1.09091	1.27273	1.27273	0.2	1.8	0.42857	1.57143	1.6	0.8	0.8	0.8	1.66667	0.33333	0	1.81818	0.36364	1.81818
c22789.graph_c0|orf1	1.55556	0	1.33333	1.11111	2	0	0.66667	1.33333	0.88889	1.11111	0.93333	1.06667	0.5	0.5	1.25	1.75	0.66667	1.33333	0.75	0.75	1.5	0.96	1.04	0.28571	2	1.14286	0.57143	0.66667	1.33333	1.23077	0.76923	1.5	0.5	0.75	1.25	0.93333	1.06667	1.07692	0.92308	2.66667	0	0	1.33333	1	1	0.8	1.06667	0.26667	1.86667
c22792.graph_c0|orf1	0.88889	0	2.66667	0.44444	0.8	1.2	0.4	1.6	1.21739	0.78261	0	2	0.88889	0.88889	0.44444	1.77778	1.4	0.6	0.66667	0	2.33333	0.77778	1.22222	0.25	2	1.25	0.5	0.28571	1.71429	1.42857	0.57143	0	0.66667	2	1.33333	0.94118	1.05882	1.14286	0.85714	1.6	1.6	0	0.8	2	0	0.53333	1.33333	1.06667	1.06667
c22795.graph_c0|orf1	0.53333	1.06667	0.8	1.6	1	1	0.88889	1.11111	1.27273	0.72727	0.66667	1.33333	1.11111	0.66667	0.66667	1.55556	0.66667	1.33333	1.8	0.2	1	1.23077	0.76923	0.66667	1.11111	0.88889	1.33333	0.75	1.25	0.61538	1.38462	0.5	2	1	0.5	1.71429	0.28571	1.2	0.8	0	1.6	0	2.4	0.8	1.2	1.33333	0.8	1.33333	0.53333
[truncated: 16,595 more rows]
[truncated: 12 more columns]
