# Supplementary material for: Analysis of codon usage patterns in Hirudinaria manillensis reveals a preference for GC-ending codons caused by dominant selection constraints
Source: BMC Genomics. 2018 Jul 17;19:542. doi: 10.1186/s12864-018-4937-x (PMC6050667; doi:10.1186/s12864-018-4937-x)
Supplement: Supplementary file 3 — The proportion of amino acids in each sequence and the first 2 PCA factors. This file contains all the obtained proportion of amino acids in each sequence and the first 2 PCA factors. All 20 types of amino-acids were shown in this file, and thusly it has 23 columns. (XLSX 4402 kb) [file 12864_2018_4937_MOESM3_ESM.xlsx]

## Sheet: addt3
SeqName	Ala	Arg	Asn	Asp	Cys	Gln	Glu	Gly	His	Ile	Leu	Lys	Met	Phe	Pro	Ser	Thr	Trp	Tyr	Val	Axis1	Axis2
c10000.graph_c0|orf1	0.0496454	0	0.0141844	0.035461	0	0.0921986	0.0070922	0.340426	0	0.0212766	0.0141844	0.0141844	0.0070922	0.0283688	0.120567	0.0780142	0.120567	0	0.0070922	0.0496454	-2.08226	5.33099
c10002.graph_c0|orf2	0.0714286	0.0974026	0.012987	0.0454545	0.0194805	0.038961	0.12987	0.0974026	0.0454545	0.0194805	0.0909091	0.00649351	0	0.0194805	0.0909091	0.0844156	0.0519481	0.00649351	0	0.0714286	-1.90126	1.13888
c10004.graph_c0|orf1	0.0457516	0.0392157	0.0196078	0.0718954	0.00653595	0.0261438	0.0784314	0.0784314	0.0457516	0.0588235	0.150327	0.0522876	0.00653595	0.0392157	0.0457516	0.0588235	0.0653595	0.0196078	0.0261438	0.0653595	0.531199	-0.0245403
c10005.graph_c0|orf1	0.0229008	0.0610687	0.0534351	0.0763359	0.0305344	0.0229008	0.10687	0.0381679	0.0305344	0.0916031	0.0763359	0.0381679	0.0305344	0.0534351	0.00763359	0.114504	0.0305344	0.00763359	0.0381679	0.0687023	0.703122	-1.15808
c10010.graph_c0|orf1	0.045283	0.0490566	0.045283	0.0566038	0.0113208	0.0415094	0.0679245	0.0528302	0.0226415	0.0716981	0.0943396	0.090566	0.0415094	0.045283	0.0264151	0.113208	0.0339623	0.00377358	0.0339623	0.0528302	0.233738	-0.802408
c10011.graph_c0|orf1	0.0792453	0.0415094	0.0377358	0.0603774	0.0188679	0.0339623	0.0641509	0.0830189	0.00754717	0.0490566	0.10566	0.0679245	0.0301887	0.0339623	0.0415094	0.0830189	0.0566038	0.00377358	0.0339623	0.0679245	0.0257195	0.107445
c10016.graph_c0|orf1	0.0402477	0.0526316	0.0309598	0.0464396	0.0123839	0.0340557	0.0588235	0.0526316	0.0278638	0.0681115	0.0990712	0.0557276	0.0371517	0.0278638	0.0371517	0.114551	0.0743034	0.0154799	0.0495356	0.0650155	0.623197	0.283386
c10024.graph_c0|orf1	0.0201342	0.033557	0.0604027	0.0805369	0.0402685	0.0402685	0.0536913	0.0536913	0.0201342	0.0872483	0.127517	0.0402685	0.0201342	0.0469799	0.0469799	0.147651	0.033557	0.00671141	0.0134228	0.0268456	0.183803	-0.114352
c10032.graph_c0|orf1	0.0769231	0.027972	0.0699301	0.027972	0.013986	0.027972	0.027972	0.027972	0.00699301	0.0839161	0.13986	0.0629371	0.041958	0.0629371	0.041958	0.0699301	0.0839161	0	0.041958	0.0629371	1.62539	0.197324
c10033.graph_c0|orf2	0.0542169	0.120482	0.0481928	0.0542169	0.0240964	0.0060241	0.0481928	0.0843373	0.0240964	0.0783133	0.0843373	0.0662651	0.0301205	0.0180723	0.060241	0.0240964	0.0542169	0	0.0301205	0.0903614	0.0780891	0.0609546
c10034.graph_c1|orf1	0.0441989	0.0276243	0.0662983	0.0552486	0.0276243	0.0220994	0.0552486	0.0441989	0.0276243	0.0662983	0.0994475	0.0607735	0.0276243	0.0662983	0.0552486	0.0883978	0.0441989	0.0220994	0.0497238	0.0497238	1.33647	0.0978718
c10041.graph_c0|orf1	0.0532213	0.0364146	0.0420168	0.0588235	0.0140056	0.047619	0.0896359	0.0392157	0.0280112	0.0364146	0.10084	0.140056	0.0112045	0.0364146	0.0448179	0.0672269	0.0560224	0.0168067	0.0364146	0.0448179	-0.387275	-1.03839
c10044.graph_c0|orf1	0.0673077	0.0865385	0.0384615	0.0576923	0.0192308	0.0288462	0.0480769	0.0576923	0.0192308	0.0384615	0.0961538	0.0480769	0.0192308	0.0576923	0.0384615	0.105769	0.0384615	0.00961538	0.0384615	0.0865385	0.238518	0.428472
c10046.graph_c0|orf1	0.0819672	0.0765027	0.0437158	0.010929	0.010929	0.136612	0.0437158	0.0218579	0.0273224	0.0327869	0.0655738	0.0491803	0.0218579	0.0327869	0.0874317	0.10929	0.10929	0.010929	0.010929	0.0163934	-1.76772	2.03135
c10052.graph_c0|orf1	0.0592885	0.0513834	0.027668	0.055336	0.0237154	0.0395257	0.0790514	0.0909091	0.0197628	0.0671937	0.102767	0.0711462	0.0158103	0.055336	0.0355731	0.055336	0.0632411	0.0118577	0.0158103	0.0592885	0.267334	-0.0851747
c10069.graph_c0|orf1	0.0271493	0.0633484	0.0135747	0.113122	0.0271493	0.0226244	0.0904977	0.0769231	0.0723982	0.0497738	0.0859729	0.0271493	0.00904977	0.0542986	0.0452489	0.0633484	0.0135747	0.00904977	0.0180995	0.117647	0.0301473	-0.240767
c10069.graph_c0|orf2	0.0609756	0.0426829	0.0487805	0.0426829	0.0182927	0.0426829	0.054878	0.0365854	0.0182927	0.109756	0.0792683	0.0426829	0.0609756	0.0731707	0.0426829	0.0304878	0.0609756	0.0121951	0.0426829	0.0792683	2.11243	-0.125521
c10076.graph_c0|orf1	0.0532319	0.0342205	0.0456274	0.0494297	0.0304183	0.0304183	0.0608365	0.0760456	0.0418251	0.0456274	0.0874525	0.0760456	0.00760456	0.0380228	0.0532319	0.095057	0.0456274	0.0190114	0.0304183	0.0798479	0.160393	0.529155
c1008.graph_c0|orf1	0.0727273	0.0727273	0.0484848	0.0666667	0.0242424	0.0363636	0.0666667	0.109091	0.0363636	0.0666667	0.0727273	0.0666667	0.0242424	0.0484848	0.0242424	0.0424242	0.0484848	0	0.0181818	0.0545455	-0.195002	-0.0984198
c10080.graph_c0|orf1	0.0490196	0.0245098	0.0294118	0.0294118	0.235294	0.0147059	0.107843	0.0637255	0	0.0245098	0.00980392	0.112745	0.0245098	0.00980392	0.186275	0.0245098	0.0343137	0	0	0.0196078	-1.34504	1.11328
c1009.graph_c0|orf1	0.0851064	0.035461	0.035461	0.113475	0.0212766	0.0070922	0.070922	0.0425532	0.0141844	0.0425532	0.0638298	0.141844	0.0283688	0.035461	0.035461	0.0780142	0.0567376	0.035461	0.0212766	0.035461	-0.23271	-1.31192
c10109.graph_c0|orf1	0.0492958	0.105634	0.0140845	0.056338	0.0140845	0.028169	0.105634	0.0492958	0.00704225	0.056338	0.056338	0.0422535	0.00704225	0.0422535	0.0211268	0.126761	0.0985915	0.00704225	0.0140845	0.0985915	-0.862659	0.163624
c10110.graph_c0|orf1	0.0251572	0.0440252	0.0691824	0.0754717	0	0.0251572	0.0754717	0.0314465	0.0188679	0.0440252	0.157233	0.0880503	0.0125786	0.0628931	0.0440252	0.0503145	0.0628931	0.00628931	0.0188679	0.0880503	0.452444	-1.06218
c10114.graph_c0|orf1	0.0646766	0.0597015	0.0348259	0.0348259	0.039801	0.0497512	0.0646766	0.0497512	0.0348259	0.0597015	0.0597015	0.0995025	0.00497512	0.0447761	0.0348259	0.0845771	0.104478	0.00497512	0.0149254	0.0547264	-0.608936	0.44114
c10118.graph_c0|orf2	0.016	0.024	0.056	0.136	0.016	0.128	0.048	0.032	0.032	0.024	0.072	0.072	0	0.024	0.032	0.128	0.104	0	0.032	0.024	-2.16391	0.247845
c1012.graph_c0|orf1	0.030303	0.0151515	0.0606061	0.0227273	0.0151515	0.030303	0.0606061	0.0530303	0.0378788	0.0530303	0.159091	0.0757576	0.0227273	0.0378788	0.0454545	0.106061	0.030303	0.00757576	0.0227273	0.113636	0.950253	-0.14356
c10130.graph_c0|orf1	0.03	0.04	0.04	0.08	0.01	0.01	0.08	0.05	0.02	0.06	0.05	0.13	0.02	0.06	0.02	0.09	0.08	0.01	0.06	0.06	0.328973	-1.00415
c10136.graph_c0|orf1	0.132231	0.0661157	0.0330579	0.0413223	0	0.0495868	0.0661157	0.0578512	0.0247934	0.0578512	0.0909091	0.0826446	0.0413223	0.0247934	0	0.0909091	0.0743802	0	0.0165289	0.0495868	-0.563892	-0.301437
c10145.graph_c0|orf1	0.0457038	0.0530165	0.0493601	0.100548	0.00914077	0.023766	0.071298	0.0530165	0.023766	0.0621572	0.0840951	0.0329068	0.0127971	0.0457038	0.0639854	0.0822669	0.0548446	0.00365631	0.023766	0.104205	-0.16676	0.160074
c10146.graph_c0|orf1	0.0578947	0.0368421	0.0473684	0.0473684	0.0105263	0.0263158	0.0526316	0.0578947	0.0263158	0.0421053	0.121053	0.0578947	0.0210526	0.0631579	0.0368421	0.121053	0.0263158	0.0157895	0.0578947	0.0736842	1.07	0.22556
c10149.graph_c0|orf1	0.0674847	0.0490798	0.0490798	0.0368098	0.0368098	0.0306748	0.0490798	0.0613497	0.0613497	0.0306748	0.153374	0.0368098	0.0368098	0.0306748	0.00613497	0.116564	0.0306748	0.0306748	0.0184049	0.0674847	0.992117	0.192874
c10158.graph_c0|orf1	0.0524017	0.0480349	0.0393013	0.0655022	0.0131004	0.0305677	0.0480349	0.0480349	0.0218341	0.0524017	0.104803	0.0349345	0.0305677	0.0567686	0.0611354	0.0829694	0.0567686	0.00873362	0.0567686	0.0873362	0.930513	0.609751
c10181.graph_c0|orf1	0.0612245	0.044898	0.0612245	0.077551	0.0122449	0.044898	0.0530612	0.0489796	0.0163265	0.0163265	0.0816327	0.0857143	0.0285714	0.0204082	0.0653061	0.15102	0.044898	0	0.0204082	0.0653061	-1.52762	0.240865
c10188.graph_c0|orf1	0.0410959	0.0136986	0.0684932	0.0684932	0.0890411	0.0136986	0.0410959	0.109589	0.0205479	0.0479452	0.0753425	0.0890411	0.00684932	0.0547945	0.0753425	0.0273973	0.0684932	0.00684932	0.0410959	0.0410959	0.538814	0.806696
c10195.graph_c0|orf1	0.04	0.092	0.036	0.064	0.008	0.016	0.036	0.06	0.016	0.052	0.072	0.092	0.016	0.032	0.096	0.188	0.036	0.008	0.016	0.024	-1.53609	0.710244
c10207.graph_c0|orf1	0.0617978	0.101124	0.0561798	0.0617978	0.00561798	0.0393258	0.140449	0.0898876	0.0224719	0.0505618	0.0393258	0.0730337	0.0280899	0.0561798	0.011236	0.0393258	0.0337079	0.011236	0.0168539	0.0617978	-0.673799	-1.30801
c10217.graph_c0|orf1	0.0228137	0.0304183	0.0380228	0.0418251	0.0342205	0.0456274	0.102662	0.0380228	0.0418251	0.0798479	0.095057	0.0836502	0.0228137	0.0532319	0.0304183	0.0912548	0.0494297	0.00760456	0.0494297	0.0418251	0.698986	-0.81993
c10218.graph_c0|orf1	0.114504	0.0152672	0.0458015	0.0534351	0.0229008	0.0992366	0.0610687	0.0458015	0.0152672	0.0534351	0.114504	0.0534351	0.00763359	0.0381679	0.0305344	0.0763359	0.0610687	0.00763359	0.0229008	0.0610687	-0.19536	0.434169
c10231.graph_c0|orf1	0.0559441	0.0244755	0.0384615	0.118881	0.0104895	0.027972	0.108392	0.0594406	0.0174825	0.048951	0.108392	0.0734266	0.0104895	0.0314685	0.0314685	0.0944056	0.020979	0.0034965	0.020979	0.0944056	-0.551618	-1.35571
c10233.graph_c0|orf1	0.038961	0.0909091	0.0519481	0.0714286	0	0.0519481	0.0844156	0.0454545	0.0324675	0.0194805	0.0519481	0.11039	0.0194805	0.012987	0.0909091	0.123377	0.0454545	0.00649351	0.012987	0.038961	-2.49948	-0.117167
c10242.graph_c0|orf1	0.0456432	0.033195	0.0456432	0.0954357	0.00414938	0.033195	0.06639	0.0373444	0.0414938	0.0829876	0.0995851	0.0580913	0.00829876	0.033195	0.0373444	0.103734	0.0746888	0	0.0373444	0.0622407	-0.124503	-0.253114
c10243.graph_c0|orf1	0.0384615	0.0769231	0.0692308	0.0615385	0.00769231	0.0307692	0.0384615	0.0230769	0.0230769	0.0846154	0.1	0.0307692	0.0307692	0.0615385	0.0307692	0.107692	0.0538462	0.00769231	0.0307692	0.0923077	0.968146	0.0451532
c10251.graph_c0|orf1	0.0730337	0.0393258	0.0505618	0.0561798	0.0617978	0.0393258	0.0617978	0.0337079	0.00561798	0.0505618	0.0842697	0.0393258	0.0168539	0.0224719	0.0505618	0.174157	0.0505618	0.00561798	0.011236	0.0730337	-0.668637	0.712462
c10254.graph_c0|orf1	0.0405405	0.0225225	0.045045	0.0315315	0.0225225	0.036036	0.0900901	0.0405405	0.045045	0.0675676	0.0900901	0.0585586	0.027027	0.0630631	0.0495495	0.0810811	0.045045	0.0135135	0.036036	0.0945946	1.09023	-0.0296809
c10258.graph_c0|orf1	0.07	0.02	0.03	0.02	0.02	0.01	0.04	0.05	0.01	0.07	0.12	0.03	0.06	0.08	0.03	0.06	0.03	0.07	0.05	0.13	4.1852	0.436342
c10259.graph_c0|orf1	0.0494505	0.0384615	0.0604396	0.0879121	0.010989	0.0549451	0.0714286	0.0604396	0.021978	0.0714286	0.0659341	0.0659341	0.0494505	0.0659341	0.0604396	0.032967	0.0769231	0.00549451	0.0164835	0.032967	0.00699015	-0.294694
c10261.graph_c0|orf1	0.0805369	0.127517	0.0469799	0.0805369	0	0.0201342	0.0671141	0.0201342	0.033557	0.033557	0.0939597	0.0469799	0.0201342	0.033557	0.033557	0.0671141	0.033557	0.00671141	0.0738255	0.0805369	-0.011198	-0.450635
c10262.graph_c0|orf1	0.0384615	0.0384615	0.0307692	0.0615385	0.0153846	0.0384615	0.0615385	0.0769231	0.0307692	0.0615385	0.123077	0.0538462	0.0230769	0.0615385	0.0230769	0.0846154	0.0692308	0.0384615	0.0153846	0.0538462	1.13353	0.101532
c10263.graph_c0|orf1	0.08	0.14	0.02	0.15	0	0.08	0.05	0.04	0.06	0.01	0.05	0.02	0	0.03	0.08	0.1	0.02	0	0.03	0.04	-2.7992	0.704802
c10264.graph_c0|orf1	0.0409836	0.0409836	0.0368852	0.057377	0.0245902	0.0368852	0.045082	0.0778689	0.0409836	0.0532787	0.0819672	0.0655738	0.0163934	0.0737705	0.0491803	0.102459	0.0532787	0	0.0409836	0.0614754	0.302742	0.697022
c10265.graph_c0|orf1	0.0533333	0.07	0.03	0.0566667	0.0233333	0.0433333	0.08	0.0833333	0.0233333	0.06	0.08	0.0866667	0.0266667	0.0533333	0.05	0.0633333	0.0333333	0.0133333	0.0233333	0.0466667	-0.0627019	-0.343358
c10266.graph_c0|orf1	0.110092	0.0733945	0.110092	0.0550459	0	0.0550459	0.110092	0.0458716	0.0183486	0.0183486	0.146789	0.0733945	0	0.0366972	0.0183486	0.0642202	0.0275229	0.00917431	0.0183486	0.00917431	-1.11771	-1.2039
c10269.graph_c0|orf1	0.0503145	0.0314465	0.0503145	0.0251572	0.0251572	0.0188679	0.0251572	0.0440252	0	0.113208	0.169811	0.0440252	0.0188679	0.0691824	0.0503145	0.125786	0.0377358	0.0251572	0.0314465	0.0440252	2.30348	0.349632
c10273.graph_c0|orf1	0.0359281	0.0658683	0.0419162	0.0419162	0	0.0299401	0.0598802	0.0538922	0.0179641	0.0898204	0.0419162	0.0239521	0.0179641	0.0718563	0.0658683	0.0718563	0.0538922	0.0239521	0.0718563	0.11976	1.71174	1.0104
c1028.graph_c0|orf1	0.0416667	0.025	0.0666667	0.0666667	0	0.05	0.05	0.0916667	0	0.0833333	0.0916667	0.0666667	0.025	0.025	0.0583333	0.0333333	0.133333	0	0.0166667	0.075	-0.118479	0.618311
c10280.graph_c0|orf1	0.047619	0.0761905	0.133333	0.0666667	0.0190476	0.0380952	0.0380952	0.0666667	0.047619	0.0380952	0.114286	0.0761905	0.00952381	0.0285714	0.0285714	0.0666667	0.0380952	0	0.0190476	0.047619	-0.663913	-0.307197
c10281.graph_c0|orf1	0.100592	0.0295858	0.0414201	0.0650888	0.0177515	0.00591716	0.0710059	0.0769231	0.00591716	0.0414201	0.112426	0.0828402	0.0177515	0.0414201	0.0414201	0.0710059	0.0650888	0	0.0414201	0.0710059	0.131854	-0.0928428
c10284.graph_c0|orf1	0.0681818	0.0487013	0.0844156	0.0941558	0.0162338	0.0292208	0.0584416	0.0292208	0.0194805	0.038961	0.100649	0.0746753	0.025974	0.0454545	0.0487013	0.103896	0.0357143	0.012987	0.0292208	0.0357143	-0.315191	-0.577098
c10288.graph_c0|orf1	0.0666667	0.0190476	0.0761905	0.047619	0.0571429	0.0380952	0.047619	0.0761905	0.0190476	0.0761905	0.0285714	0.047619	0.00952381	0.0285714	0.047619	0.133333	0.0380952	0.047619	0.0285714	0.0666667	0.722523	1.1864
c10291.graph_c0|orf1	0.0642857	0.0357143	0.05	0.0428571	0.0571429	0.0214286	0.0857143	0.00714286	0.0357143	0.0857143	0.128571	0.0642857	0.0357143	0.0571429	0.0285714	0.0428571	0.0571429	0.0214286	0.00714286	0.0714286	1.60818	-0.969137
c10294.graph_c0|orf1	0.0687831	0.0529101	0.031746	0	0.021164	0.0634921	0.021164	0.0634921	0.031746	0.026455	0.0582011	0.026455	0.010582	0.047619	0.10582	0.216931	0.0582011	0	0.026455	0.0687831	-1.20887	3.16752
c10298.graph_c0|orf1	0.0263158	0.0438596	0.0614035	0.114035	0.0263158	0.0263158	0.0877193	0.0789474	0.0263158	0.0438596	0.0789474	0.0614035	0.0614035	0.0350877	0.0614035	0.0438596	0.0526316	0.00877193	0.0175439	0.0438596	-0.330001	-0.802953
c10299.graph_c0|orf1	0.0531401	0.0483092	0.0241546	0.0434783	0.0193237	0.0483092	0.0531401	0.0144928	0.00483092	0.0386473	0.183575	0.0531401	0.0241546	0.0386473	0.0386473	0.140097	0.0724638	0.00483092	0.0386473	0.057971	0.378365	0.0839423
c10306.graph_c0|orf1	0.0381679	0.0152672	0.0381679	0.0839695	0.0152672	0.0152672	0.0381679	0.0687023	0.0152672	0.0458015	0.10687	0.129771	0	0.0610687	0.0229008	0.0916031	0.0610687	0.0229008	0.0305344	0.0992366	0.772726	-0.462251
c10307.graph_c0|orf1	0.0594059	0.019802	0.0693069	0.039604	0.00990099	0.00990099	0.108911	0.0594059	0.029703	0.0891089	0.039604	0.108911	0.00990099	0.0594059	0.019802	0.0594059	0.0891089	0.00990099	0.049505	0.0594059	0.653372	-0.71654
c10315.graph_c0|orf1	0.0373134	0.0522388	0.0298507	0.0373134	0.00746269	0.0447761	0.0373134	0.0373134	0.0447761	0.0671642	0.0820896	0.0298507	0.00746269	0.0746269	0.0597015	0.126866	0.0522388	0.00746269	0.0746269	0.0895522	1.10558	1.36495
c10321.graph_c0|orf1	0.0775862	0.0948276	0.0344828	0.0344828	0.0258621	0.0603448	0.0258621	0.0431034	0.0517241	0.0344828	0.0862069	0.0431034	0	0.0603448	0.0603448	0.0948276	0.0603448	0.0172414	0.0172414	0.0775862	-0.249281	1.59838
c10336.graph_c1|orf1	0.0188679	0.0471698	0.0660377	0.0943396	0.0283019	0.0471698	0.0471698	0.0471698	0.0188679	0.0377358	0.160377	0.0566038	0	0.0471698	0.0377358	0.160377	0.0283019	0	0.00943396	0.0471698	-0.691966	-0.284298
c10339.graph_c0|orf1	0.0409836	0.0409836	0.057377	0.139344	0.00819672	0.0327869	0.0655738	0.0655738	0.0245902	0.0245902	0.106557	0.106557	0.057377	0.0163934	0.0409836	0.0901639	0.057377	0	0.0245902	0	-1.36221	-1.40042
c10342.graph_c0|orf1	0.0571429	0.0857143	0.0857143	0.05	0.0142857	0.0214286	0.0714286	0.0428571	0.0357143	0.0642857	0.0714286	0.05	0.0357143	0.0214286	0.0285714	0.142857	0.0714286	0.0142857	0.00714286	0.0285714	-0.766765	-0.0177349
c10346.graph_c0|orf1	0.0504202	0.0336134	0.0504202	0.0420168	0.0420168	0.0588235	0.151261	0.0336134	0.0420168	0.0336134	0.109244	0.109244	0.0420168	0.0336134	0.00840336	0.092437	0.0168067	0	0.0252101	0.0252101	-0.620738	-2.16655
c10355.graph_c0|orf1	0.0754717	0.0188679	0.0471698	0.0660377	0.0188679	0.0188679	0.0660377	0.0566038	0.0471698	0.0377358	0.0849057	0.0660377	0.00943396	0.0471698	0.0754717	0.0566038	0.0754717	0.0188679	0.0283019	0.0849057	0.181976	0.744772
c10360.graph_c0|orf1	0.0117647	0.0235294	0.0823529	0.111765	0.0294118	0.0176471	0.158824	0.0647059	0.0235294	0.0647059	0.105882	0.0588235	0.0235294	0.0235294	0.0352941	0.0764706	0.0647059	0	0	0.0235294	-1.09279	-1.89344
c10366.graph_c0|orf1	0.00888889	0.0577778	0.04	0.0355556	0.0488889	0.04	0.0755556	0.0711111	0.0222222	0.0711111	0.0622222	0.08	0.0488889	0.0444444	0.0711111	0.0666667	0.0488889	0	0.0577778	0.0488889	0.521634	0.0151943
c10370.graph_c0|orf1	0.05	0.0416667	0	0.0666667	0.05	0.0333333	0.0333333	0.125	0.0416667	0.0416667	0.1	0.075	0.00833333	0.025	0.0166667	0.1	0.05	0.00833333	0.0333333	0.1	0.180884	0.772477
c10384.graph_c0|orf1	0.0263158	0.0701754	0.0789474	0.0789474	0.0175439	0.0526316	0.0438596	0.0789474	0.0175439	0.0263158	0.0964912	0.0438596	0.0263158	0.0614035	0.0350877	0.105263	0.0614035	0.00877193	0.0263158	0.0438596	-0.345674	0.429054
c10385.graph_c0|orf1	0.0244648	0.0642202	0.0764526	0.103976	0.0030581	0.0550459	0.088685	0.0275229	0.0183486	0.0550459	0.0519878	0.107034	0.00917431	0.0214067	0.0795107	0.0978593	0.0642202	0.00917431	0.0183486	0.0244648	-1.90933	-0.75229
c1039.graph_c0|orf1	0.0592105	0.0460526	0.0592105	0.0131579	0.0328947	0.0460526	0.0526316	0.0263158	0.0197368	0.0526316	0.131579	0.0394737	0.0328947	0.0460526	0.0328947	0.0855263	0.0789474	0.0263158	0.0263158	0.0921053	1.3879	0.566018
c10401.graph_c0|orf1	0.0503356	0.0704698	0.0402685	0.0671141	0.0234899	0.0268456	0.0771812	0.0704698	0.0134228	0.0604027	0.0872483	0.0436242	0.0469799	0.0369128	0.0604027	0.110738	0.0302013	0.00671141	0.0201342	0.057047	-0.207843	-0.071239
c10403.graph_c0|orf1	0.0621118	0.0310559	0.0559006	0.0496894	0.00621118	0.0248447	0.0372671	0.0372671	0.0186335	0.0869565	0.124224	0.0745342	0.0186335	0.0993789	0.0248447	0.0931677	0.0496894	0.0248447	0.0186335	0.0621118	1.82511	-0.240641
c10404.graph_c0|orf1	0.0389105	0.0272374	0.0505837	0.0311284	0.0194553	0.0894942	0.0544747	0.0933852	0.0428016	0.0194553	0.0194553	0.0583658	0.0505837	0.0466926	0.136187	0.0817121	0.0350195	0.00389105	0.0583658	0.0428016	-0.795546	2.02085
c10405.graph_c0|orf1	0.0392157	0.0294118	0.0539216	0.0441176	0.00490196	0.0245098	0.0686275	0.0735294	0.0196078	0.0637255	0.0882353	0.0490196	0	0.0735294	0.0539216	0.107843	0.0588235	0.00490196	0.0294118	0.112745	0.549618	0.726168
c10415.graph_c0|orf1	0.0447761	0.0597015	0.0298507	0.0537313	0.00895522	0.0328358	0.0895522	0.041791	0.0268657	0.0567164	0.0985075	0.113433	0.0328358	0.038806	0.0507463	0.0746269	0.0447761	0.0149254	0.0358209	0.0507463	0.0542844	-1.01034
c10423.graph_c0|orf1	0.0456853	0.0862944	0.0406091	0.0913706	0.0152284	0.0203046	0.071066	0.071066	0.0406091	0.0913706	0.0913706	0.0304569	0.00507614	0.0152284	0.0406091	0.0913706	0.0253807	0	0.0253807	0.101523	-0.271148	-0.197498
c10436.graph_c0|orf1	0.0737705	0.0245902	0.045082	0.045082	0.0368852	0.0327869	0.0696721	0.0204918	0.00819672	0.0655738	0.0860656	0.110656	0.0204918	0.0901639	0.0368852	0.102459	0.0532787	0.00819672	0.0327869	0.0368852	0.716229	-0.585317
c10447.graph_c0|orf1	0.0319149	0.0585106	0.0691489	0.0638298	0.0106383	0.0319149	0.0531915	0.0797872	0.00531915	0.037234	0.12234	0.202128	0.0212766	0.0531915	0.0319149	0.0319149	0.0212766	0	0.0106383	0.0638298	-0.355338	-2.08554
c10448.graph_c0|orf2	0.0549451	0.0549451	0.043956	0.0494505	0.010989	0.0549451	0.0384615	0.0549451	0.032967	0.0549451	0.0989011	0.0934066	0.0384615	0.0384615	0.0494505	0.115385	0.0384615	0.010989	0.021978	0.043956	-0.187928	0.0260632
c10452.graph_c0|orf1	0.0243902	0.0569106	0.0487805	0.0731707	0.00813008	0.0569106	0.0162602	0.0894309	0.0162602	0.0569106	0.0650407	0.097561	0.0243902	0.0325203	0.0243902	0.097561	0.0731707	0.0162602	0.0406504	0.0813008	0.0781024	0.386416
c10458.graph_c0|orf1	0.0292398	0.0526316	0.0818713	0.0818713	0.0233918	0.0175439	0.0350877	0.0409357	0.0116959	0.0643275	0.0994152	0.0760234	0.0175439	0.0935673	0.0350877	0.0701754	0.0584795	0.0175439	0.0526316	0.0409357	1.40235	-0.339044
c10463.graph_c0|orf1	0.0679612	0.0679612	0.0291262	0.106796	0	0.165049	0.0970874	0.038835	0	0.0194175	0.0679612	0.0582524	0.038835	0.0485437	0.0291262	0.0582524	0.0291262	0	0.00970874	0.0679612	-1.83178	-0.817746
c10481.graph_c0|orf2	0.040404	0.030303	0.0505051	0.0707071	0.030303	0.030303	0.0808081	0.040404	0	0.0606061	0.0909091	0.121212	0.010101	0.0707071	0.0505051	0.131313	0.030303	0	0.020202	0.040404	-0.37978	-0.988428
c10485.graph_c0|orf1	0.05	0.0944444	0.05	0.0666667	0.00555556	0.0555556	0.111111	0.0888889	0.0111111	0.0388889	0.0388889	0.0944444	0.00555556	0.0222222	0.0111111	0.15	0.0388889	0.00555556	0.0166667	0.0444444	-2.13644	-0.672846
c10486.graph_c0|orf1	0.0629371	0.020979	0.0559441	0.027972	0.00699301	0.027972	0.118881	0.0699301	0.013986	0.041958	0.104895	0.13986	0.020979	0.034965	0.013986	0.048951	0.0629371	0.00699301	0.027972	0.0909091	0.094715	-1.45475
c10515.graph_c0|orf1	0.0384615	0.0384615	0.0480769	0.0480769	0	0.0288462	0.0384615	0.0480769	0.0288462	0.0288462	0.134615	0.0192308	0.0192308	0.0673077	0.0384615	0.0961538	0.163462	0.00961538	0.0192308	0.0865385	0.497291	1.59507
c10516.graph_c0|orf1	0.0734694	0.0367347	0.0693878	0.0530612	0.0204082	0.0204082	0.0530612	0.0489796	0.0122449	0.077551	0.106122	0.0816327	0.0163265	0.0244898	0.0367347	0.0857143	0.0530612	0.00816327	0.0367347	0.0857143	0.560262	-0.25039
c10526.graph_c0|orf1	0.0294118	0.00735294	0.0294118	0.0367647	0.0220588	0.0294118	0.0514706	0.0294118	0.0441176	0.0588235	0.132353	0.110294	0.0294118	0.0661765	0.0588235	0.0882353	0.0882353	0.00735294	0.0147059	0.0661765	0.767489	-0.0521232
c10533.graph_c0|orf1	0.056	0.072	0.028	0.064	0.016	0.028	0.064	0.068	0.016	0.064	0.096	0.064	0.016	0.052	0.06	0.092	0.04	0.012	0.036	0.056	0.139268	0.134045
c10535.graph_c0|orf1	0.0301887	0.045283	0.0339623	0.0830189	0.0188679	0.0264151	0.090566	0.0339623	0.0301887	0.0490566	0.0867925	0.0867925	0.0301887	0.0754717	0.0339623	0.0754717	0.0339623	0.00377358	0.0490566	0.0830189	0.633133	-1.12364
c10539.graph_c0|orf1	0.0628571	0.0857143	0.0457143	0.0628571	0.0171429	0.0114286	0.0685714	0.0685714	0.0228571	0.0514286	0.0742857	0.0685714	0.0171429	0.04	0.0514286	0.0571429	0.08	0.0171429	0.0342857	0.0628571	-0.0361496	0.229409
c10541.graph_c0|orf1	0.0555556	0.0722222	0.00555556	0.0722222	0.0944444	0.05	0.05	0.1	0	0.0222222	0.0833333	0.0722222	0.0388889	0.0388889	0.0388889	0.0722222	0.0444444	0.0111111	0.0166667	0.0611111	-0.186105	0.343362
c10543.graph_c0|orf1	0.0197368	0.0460526	0.0789474	0.0526316	0.00657895	0.0263158	0.0526316	0.0855263	0.0526316	0.0526316	0.138158	0.0657895	0.0197368	0.0460526	0.0328947	0.0592105	0.0526316	0.0131579	0.0328947	0.0657895	0.783048	-0.102885
c10560.graph_c0|orf1	0.0517241	0.0258621	0.0775862	0.0775862	0.00862069	0.0689655	0.0689655	0.0603448	0.00862069	0.0689655	0.0948276	0.0258621	0.0258621	0.0517241	0.0344828	0.0775862	0.0431034	0.0258621	0.00862069	0.0948276	0.616302	0.0103342
c10573.graph_c0|orf1	0.0656934	0.0364964	0.0729927	0.0729927	0.0291971	0.0510949	0.0437956	0.0656934	0.0218978	0.0948905	0.0364964	0.0510949	0.0510949	0.0656934	0.0291971	0.0583942	0.0437956	0	0.0291971	0.080292	0.862625	-0.0217775
c10576.graph_c0|orf1	0.092437	0.0168067	0.0420168	0.0420168	0	0.0672269	0.109244	0.0168067	0.0252101	0.0168067	0.092437	0.0840336	0.0252101	0.0420168	0.0252101	0.151261	0.0504202	0	0.0336134	0.0672269	-0.947908	-0.446344
c10580.graph_c0|orf2	0.0666667	0.0190476	0.0761905	0.104762	0	0.0857143	0.0761905	0.0571429	0.0761905	0.0285714	0.0571429	0.0285714	0.0190476	0.0285714	0.0571429	0.171429	0.00952381	0.00952381	0.00952381	0.0190476	-2.03182	0.512806
c10599.graph_c0|orf1	0.0438596	0.0614035	0.0350877	0.0789474	0.00877193	0.114035	0.0438596	0.0964912	0.0263158	0.0789474	0.0526316	0.0789474	0.00877193	0.0438596	0.0175439	0.0701754	0.0350877	0	0.0175439	0.0877193	-0.683715	0.0715192
c10606.graph_c0|orf2	0.045045	0.036036	0.045045	0.0540541	0.027027	0.027027	0.0810811	0.036036	0.027027	0.0720721	0.135135	0.027027	0	0.0720721	0.045045	0.153153	0.0540541	0.00900901	0.00900901	0.045045	0.264606	0.249287
c10614.graph_c0|orf1	0.0619469	0.0663717	0.0530973	0.0265487	0.039823	0.0530973	0.0663717	0.039823	0.0486726	0.0486726	0.0663717	0.0663717	0.0309735	0.0619469	0.0486726	0.0840708	0.0707965	0.00884956	0.0176991	0.039823	-0.138399	0.51704
c10614.graph_c0|orf2	0.0977011	0.0517241	0.0287356	0.0632184	0.0172414	0.0229885	0.0344828	0.0517241	0.0287356	0.0344828	0.103448	0.109195	0.0229885	0.0287356	0.0344828	0.0804598	0.045977	0.0114943	0.0229885	0.109195	0.0489206	-0.11555
c10615.graph_c0|orf1	0.0320856	0.0374332	0.0534759	0.0320856	0.0481283	0.0374332	0.0588235	0.0427807	0.0320856	0.0802139	0.106952	0.0588235	0.0160428	0.0695187	0.0374332	0.101604	0.0427807	0.0106952	0.0481283	0.0534759	1.35618	0.123801
c1062.graph_c0|orf1	0.0601852	0.0740741	0.0787037	0.037037	0.0138889	0.0462963	0.0601852	0.0694444	0.0138889	0.0601852	0.0694444	0.0694444	0.0231481	0.037037	0.0509259	0.12037	0.0416667	0.00462963	0.0324074	0.037037	-0.596911	0.324513
c10620.graph_c0|orf1	0.0546875	0.0625	0.0234375	0.0625	0.0078125	0.03125	0.0625	0.03125	0.03125	0.0703125	0.0703125	0.125	0.0390625	0.0390625	0.03125	0.0625	0.046875	0.015625	0.0390625	0.09375	0.575642	-1.06256
c10625.graph_c0|orf2	0.0216216	0.0648649	0.0594595	0.0702703	0.0432432	0.0216216	0.0756757	0.0378378	0.0324324	0.0756757	0.102703	0.0648649	0.027027	0.0648649	0.027027	0.0864865	0.0108108	0.0216216	0.0162162	0.0756757	1.06219	-1.07176
c10631.graph_c0|orf1	0.0402299	0.0517241	0.0517241	0.091954	0.0172414	0.0344828	0.0862069	0.0287356	0.0229885	0.045977	0.0977011	0.0517241	0.0574713	0.0517241	0.0689655	0.0632184	0.0229885	0.0172414	0.0517241	0.045977	0.613673	-0.825794
c10640.graph_c0|orf1	0.0265152	0.0454545	0.0530303	0.0909091	0.030303	0.0416667	0.0833333	0.030303	0.0151515	0.0340909	0.0568182	0.128788	0.0113636	0.0340909	0.0606061	0.094697	0.0681818	0.0151515	0.030303	0.0492424	-1.04593	-0.751525
c10645.graph_c0|orf1	0.071161	0.0411985	0.0786517	0.0561798	0.0224719	0.0449438	0.0636704	0.0674157	0.0374532	0.0636704	0.0599251	0.071161	0.0374532	0.0299625	0.0299625	0.101124	0.0449438	0	0.0149813	0.0636704	-0.478108	-0.0906756
c10650.graph_c0|orf1	0.042735	0.0512821	0.042735	0.0598291	0.042735	0.0512821	0.0598291	0.025641	0.034188	0.042735	0.025641	0.0940171	0.034188	0.0598291	0.0854701	0.0598291	0.0683761	0.025641	0.0598291	0.034188	0.268324	0.469057
c10656.graph_c0|orf1	0.0431034	0.00862069	0.0431034	0.0948276	0.00862069	0.0431034	0.0172414	0.0948276	0	0.0258621	0.137931	0.0431034	0.00862069	0.0344828	0.103448	0.0431034	0.0689655	0.0172414	0.0344828	0.12931	0.487363	1.49284
c10658.graph_c0|orf1	0.0318471	0.0573248	0.0509554	0.089172	0.0191083	0.0318471	0.0636943	0.0318471	0.0382166	0.0828025	0.0700637	0.0636943	0	0.0318471	0.0254777	0.0828025	0.0573248	0.00636943	0.0382166	0.127389	0.290464	-0.385384
c10664.graph_c0|orf1	0.0169492	0.0423729	0.110169	0.152542	0.00847458	0.0169492	0.177966	0.0423729	0.0169492	0.0508475	0.0254237	0.118644	0	0.0169492	0	0.101695	0.0508475	0.0169492	0	0.0338983	-2.24619	-3.12798
c1067.graph_c0|orf1	0.0693069	0.049505	0.049505	0.108911	0.019802	0.029703	0.019802	0.019802	0.049505	0.029703	0.0891089	0.148515	0.019802	0.019802	0.039604	0.0891089	0.049505	0.00990099	0.049505	0.039604	-0.637435	-0.823822
c10673.graph_c0|orf1	0.015748	0.0866142	0	0.188976	0	0.0708661	0.110236	0.0393701	0.00787402	0.0314961	0.0393701	0.102362	0.0314961	0.023622	0.0472441	0.110236	0.0708661	0	0	0.023622	-3.12656	-1.75667
c10675.graph_c0|orf1	0.05	0.05	0.0571429	0.0571429	0.0357143	0.0571429	0.0357143	0.0714286	0.0142857	0.0428571	0.0785714	0.0214286	0	0.0428571	0.05	0.121429	0.0928571	0.00714286	0.05	0.0642857	-0.169773	1.77582
c1068.graph_c0|orf1	0.0514706	0.0147059	0.0588235	0.110294	0.0367647	0.0294118	0.0661765	0.0367647	0.0367647	0.0735294	0.0661765	0.0514706	0.0294118	0.0441176	0.0514706	0.0955882	0.0294118	0.0147059	0.0514706	0.0514706	0.570001	-0.360454
c10685.graph_c0|orf1	0.0711111	0.0488889	0.0355556	0.0711111	0.0222222	0.00888889	0.0666667	0.04	0.0177778	0.04	0.142222	0.106667	0.0222222	0.0355556	0.0177778	0.08	0.0444444	0	0.0533333	0.0755556	0.481818	-1.16675
c10687.graph_c0|orf1	0.0592105	0.0657895	0.0592105	0.0394737	0.0263158	0.0592105	0.0657895	0.0394737	0.0460526	0.0394737	0.0657895	0.0394737	0.0197368	0.0526316	0.0921053	0.0921053	0.0592105	0.0263158	0.0328947	0.0197368	-0.329853	1.24386
c10710.graph_c0|orf3	0.0849057	0.0754717	0.0188679	0.132075	0.0283019	0	0.141509	0.0943396	0.00943396	0.0188679	0.0283019	0.0188679	0	0.0188679	0.0377358	0.122642	0.0283019	0	0.00943396	0.132075	-2.03032	-0.245894
c10711.graph_c0|orf1	0.0350195	0.0505837	0.0428016	0.0466926	0.0544747	0.0505837	0.0700389	0.07393	0.0233463	0.0622568	0.105058	0.0389105	0.0155642	0.0350195	0.0505837	0.0817121	0.0583658	0	0.0233463	0.0817121	0.0805385	0.541134
c10712.graph_c0|orf1	0.0463768	0.0608696	0.107246	0.0376812	0.0144928	0.0347826	0.0782609	0.0347826	0.00869565	0.0376812	0.0782609	0.0898551	0.0347826	0.0666667	0.0463768	0.0666667	0.0434783	0.00289855	0.0405797	0.0695652	0.23108	-0.633362
c10720.graph_c0|orf1	0.078125	0.0451389	0.0642361	0.0329861	0.0538194	0.0399306	0.0711806	0.03125	0.0277778	0.0572917	0.100694	0.0625	0.015625	0.0503472	0.0416667	0.09375	0.046875	0.00694444	0.0381944	0.0416667	0.380126	0.0903801
c10720.graph_c0|orf2	0.057377	0.0655738	0.057377	0.0819672	0.057377	0.0245902	0.057377	0.0491803	0.0245902	0.0409836	0.0819672	0.057377	0.0245902	0.0491803	0.0327869	0.0655738	0.0409836	0.0163934	0.0163934	0.0983607	0.383679	-0.179626
c10730.graph_c0|orf1	0.05	0.05	0.0166667	0.0666667	0.025	0.025	0.05	0.075	0.0333333	0.0916667	0.0916667	0.0833333	0.00833333	0.0666667	0.0333333	0.0583333	0.0666667	0.00833333	0.0583333	0.0416667	1.09421	-0.01345
c10746.graph_c0|orf1	0.056391	0.0150376	0.0488722	0.0789474	0.0413534	0.0338346	0.0526316	0.0639098	0.0263158	0.0451128	0.109023	0.0864662	0.037594	0.037594	0.0526316	0.101504	0.0413534	0.0075188	0.0150376	0.0488722	-0.0766615	-0.21315
c10750.graph_c0|orf2	0.137405	0.0839695	0.0458015	0.0152672	0	0.0305344	0.0458015	0.129771	0.0152672	0.0458015	0.114504	0.0992366	0.0152672	0.00763359	0.0381679	0.0458015	0.0229008	0	0.0229008	0.0839695	-0.520618	0.35209
c10750.graph_c0|orf1	0.0843091	0.0538642	0.0491803	0.0702576	0.0163934	0.0491803	0.0515222	0.0491803	0.0117096	0.0515222	0.126464	0.0725995	0.0117096	0.0421546	0.0468384	0.0655738	0.058548	0.00468384	0.028103	0.0562061	-0.117677	-0.0560523
c10751.graph_c0|orf2	0.0555556	0.0617284	0.0308642	0.0864198	0.00617284	0.0185185	0.0679012	0.0432099	0.00617284	0.0432099	0.0864198	0.0802469	0.0123457	0.0308642	0.0802469	0.166667	0.0493827	0	0.0123457	0.0617284	-1.53997	0.128538
c10761.graph_c0|orf1	0.0650407	0.0406504	0.0162602	0.0325203	0.00813008	0.0894309	0.0894309	0.121951	0.0731707	0.0487805	0.0731707	0.0650407	0.00813008	0.0325203	0.0406504	0.0325203	0.0406504	0.00813008	0.0325203	0.0813008	-0.390555	0.683364
c10769.graph_c0|orf1	0.0894309	0.0271003	0.0460705	0.0623306	0.0189702	0.0325203	0.0704607	0.0650407	0.00271003	0.0487805	0.0894309	0.0867209	0.0162602	0.0785908	0.0216802	0.0514905	0.0758808	0.00813008	0.0433604	0.0650407	0.738314	-0.221908
c10776.graph_c0|orf2	0.047619	0.18254	0.00793651	0.111111	0.015873	0.0634921	0.0873016	0.198413	0.047619	0.00793651	0.0714286	0	0.00793651	0	0.103175	0.015873	0.00793651	0	0	0.0238095	-3.27748	1.2595
c10776.graph_c0|orf3	0.220183	0.0550459	0.0183486	0.00917431	0	0.00917431	0.0275229	0.0733945	0	0.0183486	0.100917	0.0458716	0.00917431	0.0366972	0.0733945	0.100917	0.0458716	0	0	0.155963	-0.462683	2.13741
c10777.graph_c0|orf1	0.0798226	0.0620843	0.0509978	0.0731707	0.0354767	0.0266075	0.0665188	0.0487805	0.0199557	0.037694	0.13969	0.0465632	0.0266075	0.0288248	0.0487805	0.0509978	0.0465632	0.0155211	0.0266075	0.0687361	0.326827	-0.201162
c108.graph_c0|orf1	0.037037	0.0555556	0.037037	0.0648148	0.12963	0.037037	0.037037	0.0740741	0.0462963	0.0555556	0.0462963	0.0740741	0	0.0740741	0.0277778	0.0555556	0.0648148	0.0185185	0.0462963	0.0185185	0.890289	0.755245
c10815.graph_c0|orf1	0.0388889	0.0277778	0.0555556	0.0888889	0	0.05	0.0722222	0.0444444	0.0222222	0.0555556	0.111111	0.0444444	0.0388889	0.0611111	0.0666667	0.0777778	0.05	0	0.0166667	0.0777778	0.0395861	-0.22196
c10816.graph_c0|orf1	0.0776699	0.0970874	0.038835	0.0485437	0.00970874	0.0291262	0.038835	0.038835	0.038835	0.0776699	0.0776699	0.0776699	0.038835	0.0291262	0.0582524	0.126214	0.0291262	0.00970874	0.0194175	0.038835	-0.403078	0.075776
c10823.graph_c0|orf1	0.0666667	0.06	0.06	0.06	0.0333333	0.0133333	0.0666667	0.04	0	0.08	0.0733333	0.14	0.0266667	0.0533333	0.0266667	0.0466667	0.02	0.02	0.0533333	0.06	1.15579	-1.60556
c10842.graph_c0|orf1	0.0851064	0.0255319	0.0212766	0.0297872	0	0.0638298	0.0212766	0.302128	0.00425532	0.0212766	0.0382979	0.0212766	0.00851064	0.0212766	0.0595745	0.0893617	0.13617	0.00425532	0.00425532	0.0425532	-1.77618	4.24289
c10850.graph_c0|orf1	0.0852273	0.119318	0.0284091	0.0340909	0.0113636	0.0568182	0.0227273	0.0340909	0.0284091	0.0681818	0.0511364	0.0909091	0.0397727	0.0568182	0.0511364	0.0625	0.0681818	0.0113636	0.0397727	0.0397727	0.0677728	0.49097
c10851.graph_c0|orf1	0.0961538	0.107692	0.0346154	0.0230769	0.0153846	0.0230769	0.0423077	0.123077	0.0423077	0.0615385	0.0461538	0.0961538	0.0230769	0.0153846	0.0576923	0.0346154	0.0615385	0.00384615	0.0307692	0.0615385	-0.644908	0.918497
c10855.graph_c0|orf1	0.127586	0.0655172	0.0275862	0.0517241	0.00344828	0.0586207	0.189655	0.0275862	0.00344828	0.0517241	0.12069	0.0896552	0.0172414	0.00689655	0	0.0517241	0.0586207	0	0.0172414	0.0310345	-1.4428	-2.38855
c10859.graph_c0|orf1	0.0965517	0.0413793	0.0275862	0.0137931	0.00689655	0.0206897	0.0275862	0.0965517	0.062069	0.0551724	0.0551724	0.0689655	0.0413793	0.0206897	0.062069	0.0758621	0.0896552	0.00689655	0.0275862	0.103448	0.161648	1.77613
c10860.graph_c0|orf1	0.0647482	0.0611511	0.0503597	0.0647482	0.00359712	0.057554	0.0611511	0.0395683	0.0179856	0.057554	0.0647482	0.0611511	0.0251799	0.0431655	0.0323741	0.100719	0.0719424	0.0215827	0.0179856	0.0827338	-0.131522	0.170202
c10862.graph_c0|orf1	0.153153	0.018018	0.018018	0.0720721	0	0.027027	0.135135	0.0990991	0	0.027027	0.117117	0.0810811	0.027027	0.027027	0.045045	0.0540541	0.036036	0	0.018018	0.045045	-1.03016	-0.852381
c10875.graph_c0|orf1	0.0617284	0.0802469	0.0185185	0.0246914	0.0185185	0.037037	0.037037	0.0679012	0.0123457	0.0246914	0.0864198	0.135802	0.037037	0.0740741	0.037037	0.0555556	0.0925926	0	0.0185185	0.0802469	-0.0137948	0.126878
c10877.graph_c0|orf1	0.0323625	0.0517799	0.0550162	0.0453074	0.0291262	0.02589	0.0323625	0.0841424	0.0355987	0.0550162	0.0809061	0.0517799	0.012945	0.0323625	0.0711974	0.132686	0.0614887	0.0194175	0.0194175	0.0711974	-0.090705	1.42659
c10878.graph_c0|orf1	0.0980392	0.0718954	0.0457516	0.0457516	0	0.0326797	0.0457516	0.0392157	0.0130719	0.0457516	0.0915033	0.163399	0.0261438	0.0457516	0.0261438	0.0326797	0.0522876	0.0196078	0.0130719	0.0915033	0.162813	-1.13014
c10879.graph_c0|orf1	0.0192308	0.0576923	0.0288462	0.0673077	0.0288462	0.0192308	0.0961538	0.0673077	0.00961538	0.0769231	0.0961538	0.0865385	0.0384615	0.0384615	0.0384615	0.0865385	0.0384615	0	0.0576923	0.0480769	0.466551	-1.1323
c10882.graph_c0|orf1	0.116071	0.00892857	0.0178571	0.0892857	0.00892857	0.0357143	0.107143	0.0982143	0	0.0267857	0.0892857	0.0982143	0.0267857	0.0178571	0.0178571	0.107143	0.0267857	0	0.0178571	0.0892857	-1.06842	-0.911858
c10884.graph_c0|orf1	0.0327869	0.0819672	0.0901639	0.0737705	0.00819672	0.00819672	0.163934	0.0409836	0	0	0.0737705	0.0901639	0.0245902	0	0.0245902	0.147541	0.057377	0.00819672	0	0.0737705	-2.37459	-1.74395
c10897.graph_c0|orf1	0.0521739	0.0782609	0.026087	0.0347826	0.0347826	0.0608696	0.0347826	0.0608696	0.026087	0.026087	0.113043	0.113043	0.00869565	0.0173913	0.0695652	0.121739	0.0695652	0	0.00869565	0.0434783	-1.55957	0.725585
c10899.graph_c0|orf1	0.047619	0.0761905	0.047619	0.0571429	0	0.104762	0.0380952	0.0571429	0.0571429	0.0666667	0.0857143	0.047619	0.0285714	0.0571429	0.0190476	0.0571429	0.0761905	0	0.0190476	0.0571429	-0.231601	0.437862
c10900.graph_c0|orf1	0.0286278	0.0424482	0.0671273	0.0542942	0.0335637	0.0483712	0.0444225	0.0394867	0.0365252	0.0513327	0.0977295	0.0700888	0.0217177	0.0384995	0.0384995	0.128332	0.065153	0.00691017	0.0276407	0.05923	-0.0836547	0.280608
c10900.graph_c0|orf2	0.135135	0.0608108	0.0202703	0.0337838	0	0.0337838	0.0540541	0.0810811	0.0337838	0.027027	0.0810811	0.121622	0.0135135	0.027027	0.0405405	0.0472973	0.0472973	0.0202703	0.027027	0.0945946	-0.273548	0.256305
c10904.graph_c0|orf1	0.049505	0.0594059	0.0792079	0.00990099	0.019802	0.019802	0.0594059	0.0594059	0.00990099	0.0990099	0.138614	0.0693069	0.00990099	0.00990099	0.049505	0.0792079	0.039604	0.019802	0.019802	0.0990099	1.00663	-0.101084
c10905.graph_c0|orf1	0.0753425	0.0479452	0.0342466	0.0616438	0.0205479	0.0684932	0.0684932	0.0479452	0.0273973	0.0136986	0.0890411	0.0753425	0.0205479	0.0410959	0.0205479	0.0684932	0.0479452	0.0136986	0.0479452	0.109589	0.0923355	-0.0416175
c10907.graph_c0|orf1	0.0680628	0.0942408	0.0575916	0.0732984	0.0366492	0.0157068	0.078534	0.0732984	0.0209424	0.026178	0.0680628	0.078534	0.0314136	0.0575916	0.0314136	0.0680628	0.0418848	0.0104712	0.0314136	0.0366492	-0.361552	-0.492308
c10911.graph_c0|orf1	0.104972	0.0939227	0.0552486	0.0165746	0.0165746	0.038674	0.0773481	0.0441989	0.0497238	0.0331492	0.0773481	0.121547	0.0331492	0.0276243	0.0331492	0.0441989	0.0441989	0.0110497	0.0220994	0.0552486	-0.554289	-0.598837
c10912.graph_c0|orf1	0.0454545	0.0530303	0.0833333	0.030303	0.00757576	0.0378788	0.0681818	0.113636	0.0151515	0.0833333	0.0606061	0.0681818	0	0.030303	0.030303	0.0454545	0.0454545	0.0454545	0.0606061	0.0757576	1.33719	0.38449
c10915.graph_c0|orf1	0.0814815	0.0222222	0.0592593	0.0518519	0.00740741	0.0222222	0.0518519	0.0444444	0.0296296	0.0740741	0.0592593	0.0518519	0.0222222	0.0444444	0.103704	0.155556	0.0592593	0	0.0222222	0.037037	-0.714294	1.27731
c10924.graph_c0|orf1	0.0994764	0.0366492	0.0366492	0.0575916	0	0.0314136	0.0837696	0.026178	0.0209424	0.0471204	0.078534	0.120419	0.026178	0.052356	0.0680628	0.0732984	0.0314136	0.0157068	0.0418848	0.052356	-0.0283367	-0.7098
c10926.graph_c0|orf1	0.0928571	0.00714286	0.0571429	0.0428571	0.0285714	0.0571429	0.05	0.114286	0.0285714	0.0642857	0.0571429	0.0928571	0.0142857	0.0285714	0	0.142857	0.0214286	0.0142857	0.0214286	0.0642857	-0.161724	0.307461
c10927.graph_c0|orf1	0.05	0.0571429	0.0142857	0.0642857	0.0285714	0.0214286	0.0428571	0.0428571	0.0357143	0.0285714	0.107143	0.0142857	0.05	0.0214286	0.0571429	0.2	0.0428571	0	0.0142857	0.107143	-0.498366	1.06348
c10937.graph_c0|orf1	0.0571429	0.0114286	0.0628571	0.0342857	0.0114286	0.0171429	0.0857143	0.08	0.0342857	0.0571429	0.102857	0.108571	0.0171429	0.0114286	0.0571429	0.0857143	0.0571429	0	0.0114286	0.0971429	-0.440444	-0.236719
c10942.graph_c0|orf1	0.0691244	0.0276498	0.0276498	0.0645161	0.0138249	0.0230415	0.0875576	0.0921659	0.0276498	0.0552995	0.101382	0.0691244	0.00921659	0.0276498	0.0414747	0.101382	0.0414747	0.00460829	0.0599078	0.0552995	0.00740394	-0.00624705
c10944.graph_c0|orf1	0.0983607	0.0327869	0.0327869	0.00819672	0.00819672	0.0245902	0.0901639	0.057377	0.057377	0.0327869	0.163934	0.0983607	0.00819672	0.0409836	0.0163934	0.0901639	0.0655738	0.00819672	0.0163934	0.0491803	0.0580061	-0.331527
c10951.graph_c0|orf1	0.0406977	0.110465	0.0406977	0.0406977	0.00581395	0.0348837	0.0465116	0.0697674	0.0290698	0.0755814	0.0755814	0.116279	0.0290698	0.0406977	0.0348837	0.0523256	0.0465116	0.0116279	0.0174419	0.0813953	0.0753158	-0.548557
c10954.graph_c0|orf1	0.0615385	0.0410256	0.0102564	0.0769231	0.00512821	0.025641	0.0820513	0.0820513	0.0307692	0.0410256	0.0923077	0.128205	0.0205128	0.0461538	0.0358974	0.0358974	0.0615385	0	0.025641	0.0974359	-0.232919	-0.866924
c10957.graph_c0|orf1	0.132075	0.0377358	0.0314465	0.0251572	0.0125786	0.0377358	0.0251572	0.0943396	0.0188679	0.0566038	0.106918	0.0314465	0.0503145	0.0691824	0.0251572	0.100629	0.0314465	0	0.0314465	0.081761	1.11419	1.08821
c10960.graph_c0|orf1	0.0683761	0.0769231	0.0897436	0.025641	0.0384615	0.0470085	0.017094	0.111111	0.025641	0.0213675	0.0683761	0.042735	0.0213675	0.0512821	0.0555556	0.106838	0.0769231	0.00854701	0.0299145	0.017094	-0.582716	2.03424
c10961.graph_c0|orf1	0.0294118	0	0.0980392	0.0686275	0.0392157	0.0392157	0.0686275	0.0392157	0.0196078	0.0588235	0.107843	0.0784314	0.0392157	0.0392157	0.0392157	0.107843	0.0686275	0.00980392	0.0196078	0.0294118	0.19994	-0.561863
c10962.graph_c0|orf1	0.0494186	0.0494186	0.0377907	0.0406977	0.0174419	0.0523256	0.0668605	0.0436047	0.0203488	0.0494186	0.0697674	0.0872093	0.0377907	0.0523256	0.0377907	0.0843023	0.0523256	0.0116279	0.0348837	0.104651	0.45972	-0.124141
c10963.graph_c0|orf1	0.110526	0.0526316	0.0368421	0.0421053	0	0.0157895	0.0473684	0.0210526	0.0157895	0.0684211	0.0421053	0.205263	0.0210526	0.0263158	0.0842105	0.0421053	0.0789474	0.00526316	0.0263158	0.0578947	-0.807319	-0.708433
c10965.graph_c0|orf1	0.075	0.1	0.05	0.0416667	0.025	0.025	0.1	0.0166667	0	0.0333333	0.0916667	0.0833333	0.05	0.0333333	0	0.108333	0.05	0.0166667	0.0333333	0.0666667	0.0371273	-1.31693
c10967.graph_c0|orf1	0.0648148	0.0555556	0.0509259	0.0925926	0.0509259	0.0925926	0.0462963	0.0277778	0.0277778	0.0324074	0.087963	0.0324074	0.0138889	0.0509259	0.0694444	0.087963	0.0462963	0.00925926	0.0324074	0.0277778	-0.700233	0.75495
c10973.graph_c0|orf1	0.0654206	0.102804	0.046729	0.0186916	0.0280374	0.046729	0.0747664	0.0747664	0.0280374	0.0186916	0.11215	0.102804	0.00934579	0.0841121	0.0841121	0.0373832	0.0186916	0.00934579	0.00934579	0.0280374	-0.539777	0.0774864
c10979.graph_c0|orf1	0.0522876	0.0326797	0.0522876	0.0718954	0.00653595	0.0392157	0.117647	0.0522876	0.0392157	0.0392157	0.117647	0.0588235	0.0130719	0.0784314	0.0261438	0.0522876	0.0653595	0.00653595	0.0326797	0.0457516	0.208293	-0.805385
c10988.graph_c0|orf1	0.0707071	0.030303	0.040404	0.030303	0.020202	0.0505051	0.0707071	0.0606061	0.040404	0.040404	0.151515	0.0505051	0.040404	0.0808081	0.030303	0.0808081	0.0808081	0	0.010101	0.020202	0.435449	0.197937
c10994.graph_c0|orf1	0.0487805	0.0650407	0.138211	0.0650407	0.00813008	0.0569106	0.0243902	0.0243902	0.0325203	0.0487805	0.0731707	0.0569106	0.0325203	0.0325203	0.0487805	0.105691	0.0650407	0.0162602	0	0.0569106	-0.640387	0.354263
c10997.graph_c0|orf1	0.0517241	0.0517241	0.045977	0.0632184	0.0114943	0.0574713	0.0517241	0.0804598	0.0402299	0.0344828	0.149425	0.0229885	0.00574713	0.0517241	0.0287356	0.0862069	0.045977	0.0229885	0.00574713	0.091954	0.358134	0.620094
c10999.graph_c0|orf1	0.083682	0.0669456	0.0251046	0.041841	0.0125523	0.0502092	0.0711297	0.0878661	0.0083682	0.0502092	0.0878661	0.0920502	0.0251046	0.0292887	0.0585774	0.041841	0.0334728	0.0041841	0.0292887	0.100418	-0.204515	-0.0154431
c11005.graph_c0|orf1	0.121429	0.1	0.0357143	0.0357143	0.0142857	0.0285714	0.05	0.0285714	0.00714286	0.0285714	0.1	0.192857	0.0214286	0.0214286	0.0357143	0.0285714	0.05	0	0.0285714	0.0714286	-0.810643	-1.37377
c1101.graph_c0|orf1	0.0747664	0.0373832	0.046729	0.0654206	0.00934579	0.0560748	0.046729	0.0560748	0.00934579	0.0373832	0.102804	0.0560748	0.0747664	0.0280374	0.046729	0.0747664	0.0654206	0.0186916	0.0186916	0.0747664	0.346851	0.109977
c11010.graph_c0|orf1	0.105505	0.0458716	0.0412844	0.0733945	0.00917431	0.0321101	0.110092	0.0321101	0.0137615	0.0550459	0.0825688	0.100917	0.0458716	0.0183486	0.0183486	0.0688073	0.0321101	0.00458716	0.0550459	0.0550459	-0.092105	-1.68172
c11013.graph_c0|orf1	0.027907	0.0418605	0.0651163	0.0511628	0.00930233	0.0651163	0.139535	0.0325581	0.00465116	0.0930233	0.106977	0.134884	0.0232558	0.0325581	0.00465116	0.0744186	0.0186047	0	0.0186047	0.055814	-0.240782	-2.8579
c11016.graph_c0|orf1	0.0695187	0.0534759	0.0213904	0.0641711	0.0213904	0.0320856	0.0748663	0.0320856	0.0213904	0.0748663	0.0802139	0.0641711	0.0213904	0.0695187	0.0481283	0.101604	0.0481283	0.0213904	0.0374332	0.0427807	0.648956	-0.130948
c11018.graph_c0|orf3	0.0891089	0.0891089	0.0693069	0.029703	0.029703	0.039604	0.0594059	0.0891089	0.039604	0.049505	0.0792079	0.128713	0.00990099	0.029703	0.029703	0.019802	0.029703	0.00990099	0.00990099	0.0693069	-0.457756	-0.509786
c11019.graph_c0|orf1	0.0512821	0.017094	0.0769231	0.0683761	0.00854701	0.034188	0.0598291	0.034188	0.017094	0.0683761	0.145299	0.111111	0.034188	0.0683761	0.025641	0.0683761	0.034188	0	0.017094	0.0598291	0.801649	-1.52588
c11023.graph_c0|orf1	0.0877193	0.0263158	0.0701754	0.0263158	0.0614035	0.0701754	0.0438596	0.0263158	0.0175439	0.0789474	0.0964912	0.0526316	0.0350877	0	0.0438596	0.0877193	0.00877193	0.00877193	0.0789474	0.0789474	1.18971	0.224424
c11025.graph_c0|orf1	0.0661765	0.0441176	0.0441176	0.117647	0.0220588	0.0588235	0.0661765	0.0441176	0.0220588	0.0588235	0.0955882	0.0808824	0.0147059	0.0588235	0.0514706	0.0735294	0.0294118	0.0220588	0.0147059	0.0147059	-0.359931	-0.768545
c11028.graph_c0|orf1	0.0833333	0.0444444	0.105556	0.0611111	0.00555556	0.0166667	0.0444444	0.05	0.00555556	0.0722222	0.0888889	0.0611111	0.0166667	0.0833333	0.0166667	0.05	0.0666667	0.0166667	0.05	0.0611111	1.50412	-0.165574
c11034.graph_c0|orf1	0.0779221	0.0584416	0.012987	0.025974	0.0714286	0.0584416	0.0519481	0.038961	0.0649351	0.038961	0.0519481	0.0844156	0.012987	0.0584416	0.0454545	0.103896	0.0779221	0.00649351	0.0324675	0.025974	-0.396003	1.08764
c11042.graph_c0|orf1	0.0531401	0.0483092	0.0434783	0.0386473	0.0289855	0.0241546	0.0483092	0.0724638	0.0144928	0.101449	0.120773	0.00483092	0.0483092	0.0531401	0.0531401	0.0531401	0.0724638	0.0144928	0.0434783	0.0628019	1.99831	0.753358
c11043.graph_c0|orf1	0.05	0.0571429	0.0428571	0.0428571	0.00714286	0.0214286	0.0857143	0.1	0.00714286	0.0571429	0.0571429	0.0785714	0.0142857	0.0428571	0.0214286	0.0928571	0.0642857	0.00714286	0.0357143	0.114286	0.0796098	0.059644
c11044.graph_c0|orf1	0.047619	0.0285714	0.0380952	0.0857143	0.0380952	0.047619	0.0761905	0.0285714	0.00952381	0.0761905	0.0857143	0.12381	0.00952381	0.0761905	0.0190476	0.114286	0.0285714	0	0.00952381	0.0571429	-0.0986637	-1.46631
c11048.graph_c0|orf1	0.0336134	0.0588235	0.134454	0.0420168	0	0.0168067	0.092437	0.0504202	0.0252101	0.0420168	0.0252101	0.092437	0.0252101	0.0336134	0.0840336	0.0840336	0.092437	0.0168067	0	0.0504202	-1.32388	0.152789
c11050.graph_c0|orf1	0.0490196	0.0490196	0.0490196	0.0784314	0.0196078	0.0588235	0.0980392	0.0686275	0.0294118	0.0392157	0.156863	0.0392157	0.0196078	0.0294118	0	0.0882353	0.0490196	0.0196078	0.00980392	0.0490196	-0.0950835	-0.838974
c11053.graph_c0|orf1	0.0462963	0.0462963	0.0648148	0.037037	0.00925926	0.0185185	0.037037	0.0277778	0.0277778	0.037037	0.0648148	0.0555556	0.0277778	0.0555556	0.0555556	0.185185	0.0462963	0.0185185	0.0462963	0.0925926	0.382387	1.02392
c11056.graph_c0|orf1	0.036	0.052	0.044	0.04	0.008	0.056	0.016	0.092	0.012	0.08	0.128	0.02	0.028	0.088	0.052	0.056	0.032	0.032	0.064	0.064	2.54673	1.09102
c11062.graph_c0|orf1	0.0655738	0.0393443	0.0721311	0.0590164	0.0360656	0.0262295	0.0885246	0.0491803	0.00655738	0.0491803	0.0721311	0.0754098	0.0196721	0.052459	0.0557377	0.0786885	0.0295082	0.0131148	0.042623	0.0688525	0.294045	-0.362155
c11066.graph_c0|orf1	0.0434783	0.0434783	0.0652174	0.0434783	0.057971	0.0289855	0.0797101	0.00724638	0.0362319	0.0652174	0.0724638	0.0797101	0	0.0144928	0.0217391	0.101449	0.057971	0.0507246	0.057971	0.0724638	1.16923	-0.283178
c11072.graph_c0|orf1	0.0373134	0.0447761	0.0373134	0.0820896	0.0298507	0.0447761	0.119403	0.0298507	0	0.0373134	0.126866	0.171642	0.0223881	0.00746269	0	0.0522388	0.0597015	0.00746269	0.0447761	0.0447761	-0.518817	-2.84484
c11073.graph_c0|orf1	0.0923077	0.0461538	0.0153846	0.0384615	0.00769231	0.0384615	0.153846	0.0230769	0.00769231	0.0692308	0.0923077	0.115385	0.0230769	0.0230769	0.00769231	0.1	0.0461538	0.00769231	0.0230769	0.0692308	-0.47161	-1.99481
c11073.graph_c0|orf2	0.0775862	0.0603448	0.0344828	0.0344828	0.0258621	0.0431034	0.0689655	0.0862069	0.0172414	0.0603448	0.0948276	0.0689655	0.0258621	0.0431034	0.0431034	0.0603448	0.0344828	0.00862069	0.0344828	0.0775862	0.433657	0.141081
c11079.graph_c0|orf1	0.0806452	0.0691244	0.0345622	0.0852535	0.016129	0.0322581	0.0691244	0.0714286	0.0138249	0.0668203	0.0760369	0.0760369	0.0322581	0.0345622	0.0552995	0.0276498	0.0576037	0.00230415	0.0253456	0.0737327	-0.218109	-0.354183
c11082.graph_c0|orf1	0.0592021	0.036036	0.0592021	0.0849421	0.016731	0.034749	0.0823681	0.030888	0.029601	0.0579151	0.0746461	0.0952381	0.03861	0.032175	0.039897	0.0797941	0.0579151	0.00643501	0.02574	0.0579151	-0.327232	-0.980934
c11089.graph_c0|orf1	0.0369318	0.0454545	0.0568182	0.0625	0.0113636	0.0227273	0.0795455	0.0681818	0.0142045	0.0681818	0.0738636	0.0880682	0.0198864	0.0539773	0.0340909	0.0625	0.0511364	0.0284091	0.0397727	0.0823864	0.944866	-0.559338
c11090.graph_c0|orf1	0.0707965	0.0530973	0.0707965	0.0530973	0	0.0265487	0.079646	0.0176991	0.0176991	0.0530973	0.0884956	0.0619469	0.0176991	0.0176991	0.0619469	0.176991	0.0530973	0	0.00884956	0.0707965	-1.33653	0.0778217
c11092.graph_c0|orf1	0.0802469	0.0534979	0.0493827	0.0329218	0.0226337	0.0185185	0.0349794	0.0452675	0.026749	0.0802469	0.104938	0.0432099	0.0288066	0.0411523	0.0555556	0.119342	0.0555556	0.0164609	0.0288066	0.0617284	0.828491	0.836866
c1111.graph_c0|orf1	0.0769231	0.0384615	0.0480769	0.0384615	0.00961538	0.0576923	0.0576923	0.0480769	0.00961538	0.0865385	0.0769231	0.0480769	0.0288462	0.0480769	0.115385	0.0961538	0.0480769	0.0288462	0	0.0384615	-0.0110642	1.0988
c11113.graph_c0|orf1	0.0878378	0.0337838	0.0540541	0.0135135	0.0202703	0.0135135	0.0405405	0.0878378	0.0337838	0.0675676	0.141892	0.0945946	0.027027	0.0202703	0.027027	0.0675676	0.0337838	0.0202703	0.0405405	0.0743243	1.37806	-0.02168
c11123.graph_c0|orf1	0.0913462	0.0480769	0.0240385	0.0961538	0.0192308	0.0144231	0.129808	0.0721154	0.0144231	0.00961538	0.0144231	0.177885	0.0240385	0.0528846	0.0336538	0.0865385	0.0336538	0.00961538	0.0240385	0.0240385	-1.80585	-1.84301
c11125.graph_c0|orf1	0.0909091	0.0213904	0.0481283	0.026738	0	0.0106952	0	0.352941	0.00534759	0.0320856	0.0213904	0.00534759	0.0213904	0.026738	0.0320856	0.0748663	0.171123	0	0.00534759	0.0534759	-1.00466	4.71497
c1113.graph_c0|orf1	0.111111	0.037037	0.037037	0.0277778	0.00925926	0.0555556	0.0925926	0.037037	0.0277778	0.037037	0.157407	0.0277778	0.0185185	0.037037	0.0462963	0.111111	0.0185185	0.0277778	0.0185185	0.0648148	0.374645	0.180257
c11144.graph_c0|orf1	0.0477816	0.0887372	0.0477816	0.0477816	0.0102389	0.0477816	0.0443686	0.0614334	0.0511945	0.0375427	0.0784983	0.0819113	0.0204778	0.0443686	0.0716724	0.0784983	0.0307167	0.00682594	0.0375427	0.0648464	-0.465065	0.487023
c11153.graph_c0|orf1	0.0822368	0.0394737	0.0625	0.0921053	0.0197368	0.0394737	0.0756579	0.0690789	0.0197368	0.0197368	0.0723684	0.0625	0.0164474	0.0361842	0.0394737	0.118421	0.0855263	0.00328947	0.00986842	0.0361842	-1.56592	0.318928
c11159.graph_c0|orf1	0.0396825	0.0952381	0.0952381	0.0238095	0.015873	0.047619	0.0634921	0.0396825	0.00793651	0.0238095	0.166667	0.0714286	0	0.0634921	0	0.111111	0.031746	0.0238095	0.0238095	0.0555556	0.465099	-0.644165
c11162.graph_c0|orf1	0.03	0.02	0.03	0.1	0.06	0.04	0.12	0.03	0.04	0.05	0.08	0.12	0.02	0.06	0	0.1	0.01	0	0.02	0.07	-0.188884	-2.26018
c11164.graph_c0|orf1	0.158621	0.0344828	0.0206897	0.0344828	0	0.0206897	0.0137931	0.117241	0.0275862	0.0758621	0.062069	0.0413793	0.00689655	0.0689655	0.0482759	0.0551724	0.062069	0.0206897	0.0482759	0.0827586	1.3069	2.08688
c11167.graph_c0|orf1	0.0373563	0.0249042	0.052682	0.0469349	0.131226	0.0431034	0.0517241	0.0603448	0.0124521	0.0431034	0.066092	0.0622605	0.0210728	0.032567	0.0708812	0.098659	0.0555556	0.00574713	0.0306513	0.052682	0.102277	0.999089
c20560.graph_c0|orf1	0.0689655	0	0.0689655	0.0344828	0	0.0603448	0.0344828	0.0431034	0	0.0689655	0.0517241	0.0948276	0.0344828	0.0948276	0.0775862	0.0948276	0.0862069	0.00862069	0.00862069	0.0689655	0.395982	0.898107
c20561.graph_c0|orf1	0.0460526	0.0328947	0.0789474	0.0394737	0.0394737	0.0526316	0.0855263	0.0723684	0.0263158	0.0263158	0.111842	0.0657895	0.0197368	0.0263158	0.0394737	0.125	0.0789474	0	0	0.0328947	-1.23151	0.270181
c20563.graph_c0|orf1	0.0666667	0.04	0.0533333	0.0746667	0.00533333	0.0426667	0.0933333	0.0586667	0.0213333	0.048	0.096	0.0693333	0.0373333	0.0213333	0.0426667	0.101333	0.0453333	0	0.00533333	0.0773333	-0.915536	-0.630361
c20565.graph_c0|orf1	0.0588235	0.0686275	0.0392157	0.0539216	0.0196078	0.0294118	0.0539216	0.0539216	0.0245098	0.0637255	0.0882353	0.0637255	0.0343137	0.0343137	0.0686275	0.0735294	0.0539216	0.0294118	0.0147059	0.0735294	0.391814	0.327442
c20567.graph_c0|orf1	0.0789474	0.0328947	0.0328947	0.0723684	0.0197368	0.0131579	0.0723684	0.0723684	0.0460526	0.0855263	0.105263	0.0986842	0.0263158	0.0197368	0.00657895	0.0657895	0.0460526	0.0131579	0.0394737	0.0526316	0.677762	-1.05933
c20568.graph_c0|orf1	0.0348837	0.0406977	0.0639535	0.0639535	0.0232558	0.0581395	0.0465116	0.0348837	0.0290698	0.0639535	0.0930233	0.0930233	0.0116279	0.0348837	0.0523256	0.110465	0.0232558	0.00581395	0.0639535	0.0523256	0.148194	-0.237235
c20570.graph_c0|orf1	0.0583333	0.05	0.0375	0.0333333	0.104167	0.0208333	0.0791667	0.0583333	0.0583333	0.0458333	0.0708333	0.104167	0.0166667	0.0541667	0.0375	0.0333333	0.0333333	0.0125	0.0375	0.0541667	0.772471	-0.301686
c20571.graph_c0|orf1	0.015873	0.015873	0.0793651	0.119048	0.0714286	0.0952381	0.047619	0.00793651	0.047619	0.047619	0.015873	0.0714286	0	0.0396825	0.0952381	0.103175	0.047619	0.00793651	0.047619	0.0238095	-1.21286	0.629648
c20573.graph_c0|orf1	0.0425532	0.0553191	0.0680851	0.0468085	0.00851064	0.0553191	0.0595745	0.0468085	0.0425532	0.093617	0.119149	0.102128	0.012766	0.0425532	0.0297872	0.0595745	0.0425532	0.00851064	0.0255319	0.0382979	0.380937	-0.885517
c20573.graph_c0|orf2	0.0377358	0.0660377	0.0660377	0.0188679	0.00943396	0.0283019	0.113208	0.0660377	0.00943396	0.0943396	0.103774	0.0566038	0.0283019	0.0849057	0.0188679	0.0754717	0.0566038	0.00943396	0.0471698	0.00943396	1.18869	-0.825059
c20577.graph_c0|orf1	0.0661765	0.0882353	0.0735294	0.0367647	0.0294118	0.0514706	0.102941	0.0367647	0.0147059	0.0220588	0.0955882	0.117647	0.0294118	0.0147059	0.0220588	0.0735294	0.0441176	0.00735294	0.0294118	0.0441176	-1.00552	-1.31455
c20578.graph_c2|orf1	0.0441176	0.117647	0.0661765	0.0955882	0	0.0441176	0.0808824	0.0808824	0.0147059	0.0441176	0.0808824	0.00735294	0	0.0661765	0.0367647	0.110294	0.0367647	0.0147059	0.0147059	0.0441176	-0.938872	0.229468
c20580.graph_c0|orf1	0.0584795	0.0526316	0.0409357	0.0409357	0.00584795	0.146199	0.0292398	0.0701754	0.0643275	0.0350877	0.0877193	0.0350877	0.0233918	0.0292398	0.0760234	0.122807	0.0175439	0.0116959	0.0292398	0.0233918	-1.21458	1.67864
c20581.graph_c0|orf1	0.0426357	0.0697674	0.0542636	0.0426357	0.00775194	0.0271318	0.0775194	0.0968992	0.0503876	0.0852713	0.0891473	0.0697674	0.0232558	0.0348837	0.0348837	0.0775194	0.0348837	0	0.0116279	0.0697674	-0.128342	-0.285924
c20585.graph_c0|orf1	0.0864865	0.0108108	0.102703	0.00540541	0.0216216	0.0378378	0.0108108	0.0810811	0.0162162	0.0594595	0.0432432	0.0162162	0.0378378	0.0648649	0.0918919	0.0864865	0.0594595	0.0108108	0.0594595	0.0972973	1.38903	2.59165
c20590.graph_c0|orf2	0.056	0.032	0.04	0.04	0.144	0.024	0.072	0.048	0.016	0.048	0.072	0.04	0.016	0.032	0.088	0.056	0.056	0	0.056	0.064	0.647292	1.09852
c20592.graph_c0|orf1	0.0437158	0.0491803	0.0491803	0.0874317	0.0327869	0.0765027	0.0163934	0.0273224	0.0163934	0.0601093	0.0710383	0.131148	0.0163934	0.0273224	0.0437158	0.103825	0.0601093	0	0.0163934	0.0710383	-0.922114	-0.296756
c20594.graph_c0|orf1	0.0431433	0.0477658	0.0493066	0.0616333	0.0215716	0.0261941	0.0924499	0.0323575	0.0215716	0.0570108	0.12943	0.0708783	0.0169492	0.0477658	0.0539291	0.0939908	0.0292758	0.00924499	0.0215716	0.0739599	0.203649	-0.796837
c20595.graph_c0|orf1	0.0368324	0.0349908	0.0570902	0.0607735	0.014733	0.0570902	0.0662983	0.0276243	0.0441989	0.0718232	0.092081	0.0699816	0.0405157	0.0589319	0.0405157	0.0589319	0.0423573	0.0128913	0.06814	0.0441989	1.20694	-0.542375
c20597.graph_c0|orf1	0.0265957	0.0425532	0.0319149	0.0957447	0.0478723	0.0265957	0.0531915	0.0319149	0.0106383	0.0691489	0.132979	0.0638298	0.0265957	0.0265957	0.037234	0.148936	0.0425532	0.0159574	0.0106383	0.0585106	0.152821	-0.592877
c20597.graph_c1|orf1	0.0443038	0.0253165	0.056962	0.056962	0.0316456	0.0632911	0.0759494	0.0189873	0.0126582	0.0316456	0.151899	0.0822785	0.0316456	0.0379747	0.0316456	0.126582	0.0443038	0.00632911	0.0253165	0.0443038	-0.109933	-0.805435
c20599.graph_c0|orf1	0.077381	0.0416667	0.0535714	0.0654762	0.0178571	0.0238095	0.0416667	0.0357143	0.0357143	0.0952381	0.0952381	0.0833333	0.0238095	0.0119048	0.0535714	0.077381	0.047619	0.0178571	0.0238095	0.077381	0.484241	-0.202785
c20601.graph_c0|orf1	0.048913	0.0543478	0.0326087	0.0978261	0.0217391	0.0217391	0.048913	0.0543478	0.0380435	0.0652174	0.0978261	0.0706522	0.0163043	0.0380435	0.0543478	0.0543478	0.0597826	0.0217391	0.0217391	0.0815217	0.379846	-0.10416
c20602.graph_c0|orf1	0.0733333	0.09	0.0466667	0.0766667	0.00333333	0.03	0.0566667	0.0466667	0.0233333	0.0366667	0.0566667	0.07	0.00333333	0.0466667	0.0433333	0.153333	0.06	0.01	0.0266667	0.0466667	-1.28647	0.445007
c20604.graph_c0|orf1	0.0541401	0.0350318	0.0573248	0.0477707	0.0350318	0.0382166	0.044586	0.0477707	0.0286624	0.0859873	0.0987261	0.0796178	0.0318471	0.0414013	0.044586	0.0796178	0.0636943	0.00955414	0.0254777	0.0509554	0.689964	-0.0135886
c20607.graph_c0|orf1	0.0718232	0.0331492	0.0331492	0.0607735	0.00552486	0.0441989	0.0939227	0.0662983	0.038674	0.0441989	0.0662983	0.0994475	0.0110497	0.0552486	0.0110497	0.116022	0.0883978	0.00552486	0.0165746	0.038674	-0.904	-0.275795
c20610.graph_c0|orf1	0.0684211	0.0210526	0.0368421	0.0789474	0.0368421	0.0473684	0.0473684	0.0789474	0.0368421	0.0578947	0.1	0.0894737	0.0157895	0.0526316	0.0263158	0.0736842	0.0263158	0.00526316	0.0105263	0.0894737	0.239395	-0.276907
c20614.graph_c0|orf1	0.0769231	0.0512821	0.0358974	0.0512821	0.0410256	0.025641	0.0410256	0.0820513	0.0153846	0.0512821	0.0615385	0.0410256	0.025641	0.0666667	0.0307692	0.0615385	0.0615385	0.0410256	0.0615385	0.0769231	1.83656	1.02749
c20615.graph_c0|orf1	0.0373563	0.0632184	0.0258621	0.0545977	0.0287356	0.0373563	0.0862069	0.112069	0.00862069	0.0747126	0.066092	0.0545977	0.0431034	0.0287356	0.0431034	0.0747126	0.0488506	0.00287356	0.0316092	0.0775862	0.0626496	0.0207497
c20616.graph_c0|orf1	0.0243902	0.0813008	0.0325203	0.0650407	0.0813008	0.0243902	0.0813008	0.0569106	0.0162602	0.097561	0.0650407	0.0731707	0.0162602	0.0406504	0.0243902	0.0650407	0.0325203	0.0325203	0.0406504	0.0487805	1.19836	-0.769198
c20617.graph_c0|orf1	0.06	0.0866667	0.0533333	0.0933333	0	0.06	0.106667	0.0133333	0.0466667	0.08	0.126667	0.0933333	0.0266667	0.02	0	0.0733333	0.0266667	0	0.0133333	0.02	-0.884978	-2.44977
c20618.graph_c0|orf1	0.0802139	0.0427807	0.0213904	0.112299	0.0160428	0.0374332	0.0909091	0.0748663	0.0106952	0.0374332	0.0962567	0.0641711	0.026738	0.026738	0.0160428	0.0962567	0.0588235	0.0106952	0.0106952	0.0695187	-0.798479	-0.707591
c2062.graph_c0|orf1	0.0438596	0.0263158	0.0964912	0.0701754	0.0438596	0.0701754	0.0350877	0.0263158	0	0.0526316	0.0964912	0.0438596	0.0175439	0.0789474	0.0438596	0.105263	0.0438596	0.0350877	0.0175439	0.0526316	0.961134	0.371006
c20620.graph_c0|orf1	0.0613718	0.101083	0.0505415	0.0288809	0.00361011	0.0505415	0.122744	0.0288809	0.0216606	0.0577617	0.0722022	0.0866426	0.0180505	0.0216606	0.0505415	0.101083	0.0541516	0	0.00722022	0.0613718	-1.55514	-0.748086
c20620.graph_c0|orf2	0.0485437	0.0776699	0.038835	0.0679612	0	0.0194175	0.126214	0.038835	0.0194175	0.0873786	0.0970874	0.038835	0.0485437	0.00970874	0.0485437	0.0194175	0.0582524	0	0.038835	0.116505	0.405837	-1.22329
c20626.graph_c0|orf1	0.056872	0.0663507	0.0758294	0.042654	0.014218	0.07109	0.137441	0.0236967	0.00473934	0.028436	0.104265	0.042654	0.056872	0.0189573	0.0379147	0.07109	0.0473934	0.0189573	0.0379147	0.042654	-0.305914	-1.0705
c2063.graph_c0|orf1	0.06	0.07	0.06	0.03	0.02	0.04	0.1	0.05	0.04	0.02	0.11	0.06	0.03	0.07	0.02	0.04	0.01	0.03	0.03	0.11	1.16686	-0.701094
c20631.graph_c0|orf1	0.107807	0.0334572	0.0446097	0.0780669	0.00371747	0.0669145	0.0929368	0.0557621	0	0.0334572	0.0408922	0.130112	0.0111524	0.0185874	0.0780669	0.0780669	0.0408922	0.00743494	0.0185874	0.0594796	-1.92479	-0.391564
c20634.graph_c0|orf1	0.0646766	0.114428	0.0447761	0.0696517	0	0	0.0696517	0.0447761	0.0149254	0.0149254	0.0945274	0.0348259	0	0.0149254	0.0298507	0.174129	0.079602	0.0149254	0.0149254	0.104478	-1.34405	0.607366
c20636.graph_c0|orf1	0.0990099	0.0371287	0.0346535	0.0519802	0.0173267	0.0148515	0.049505	0.0742574	0.0346535	0.0569307	0.113861	0.0668317	0.0371287	0.0470297	0.0371287	0.0569307	0.0371287	0.0173267	0.0668317	0.049505	1.41418	0.0807652
c20637.graph_c0|orf1	0.052795	0.052795	0.0559006	0.0434783	0.015528	0.0372671	0.0621118	0.0776398	0.015528	0.0652174	0.102484	0.0776398	0.015528	0.0559006	0.0465839	0.0745342	0.0403727	0.0124224	0.0248447	0.0714286	0.44951	-0.00747311
c20640.graph_c0|orf1	0.0365854	0.0426829	0.103659	0.109756	0.00609756	0.0487805	0.054878	0.0731707	0.0182927	0.0487805	0.0853659	0.0487805	0.00609756	0.0121951	0.0243902	0.128049	0.0609756	0	0.0182927	0.0731707	-1.263	-0.0484081
c20641.graph_c0|orf1	0.0805369	0.0536913	0.0536913	0.0604027	0	0.0402685	0.0402685	0.0469799	0.033557	0.033557	0.0738255	0.0671141	0	0.0268456	0.0268456	0.114094	0.033557	0.00671141	0.0268456	0.181208	-0.19884	0.510983
c20643.graph_c0|orf1	0.0304348	0.0173913	0.0608696	0.073913	0.0347826	0.026087	0.073913	0.0521739	0.026087	0.0565217	0.1	0.0913043	0.0217391	0.0478261	0.0173913	0.108696	0.0391304	0.0217391	0.0130435	0.0869565	0.583987	-0.873369
c20644.graph_c0|orf1	0.102362	0.0787402	0.015748	0.0629921	0.00787402	0.0629921	0.165354	0.0551181	0.015748	0.0314961	0.102362	0.110236	0	0.00787402	0	0.0866142	0.0314961	0.00787402	0.015748	0.0393701	-1.93139	-2.00478
c20649.graph_c0|orf2	0.127389	0.0636943	0.0191083	0.0382166	0	0.0254777	0.00636943	0.101911	0.0127389	0.0254777	0.121019	0.0573248	0.00636943	0.0318471	0.0764331	0.11465	0.0509554	0.00636943	0.0382166	0.0764331	-0.360419	1.99333
c20652.graph_c0|orf1	0.0386473	0.0338164	0.0628019	0.0628019	0.057971	0.0193237	0.0434783	0.0869565	0.0193237	0.0434783	0.0531401	0.0531401	0.0434783	0.0531401	0.0628019	0.0483092	0.0628019	0.0338164	0.0628019	0.057971	1.4809	0.884576
c20654.graph_c0|orf1	0.0397351	0.0331126	0.0596026	0.0596026	0.0397351	0.0331126	0.0529801	0.0529801	0.0264901	0.0529801	0.0860927	0.0860927	0.00662252	0.0794702	0.0331126	0.0728477	0.0596026	0.013245	0.0198675	0.0927152	0.750654	-0.000689841
c20655.graph_c0|orf1	0.0359897	0.0385604	0.0514139	0.0616967	0.0102828	0.0282776	0.0745501	0.0488432	0.0102828	0.066838	0.120823	0.0976864	0.0154242	0.0462725	0.033419	0.066838	0.0642674	0.0128535	0.0462725	0.0694087	0.767713	-0.827275
c20656.graph_c0|orf1	0.00675676	0.101351	0.0337838	0.0878378	0.0135135	0.0202703	0.0135135	0.0472973	0.027027	0.0202703	0.0945946	0.0810811	0.0202703	0.0743243	0.0540541	0.168919	0.0472973	0.00675676	0.0135135	0.0675676	-0.697953	0.434515
c20658.graph_c0|orf1	0.0643275	0.0526316	0.0526316	0.0526316	0.00584795	0.0467836	0.0818713	0.0350877	0.0233918	0.0175439	0.0935673	0.0935673	0.0233918	0.0409357	0.0467836	0.175439	0.0409357	0	0.0175439	0.0350877	-1.5481	-0.233829
c20659.graph_c0|orf1	0.045283	0.0641509	0.045283	0.0641509	0.0264151	0.0679245	0.0528302	0.0301887	0.0188679	0.0679245	0.154717	0.0264151	0.0415094	0.0301887	0.0415094	0.10566	0.0415094	0.0113208	0.0264151	0.0377358	0.405948	-0.163382
c2066.graph_c0|orf1	0.00917431	0.0183486	0.0733945	0.0366972	0	0.0275229	0.0642202	0.0550459	0.00917431	0.0275229	0.0366972	0.0733945	0.00917431	0.0458716	0.110092	0.229358	0.0825688	0.0183486	0.0275229	0.0458716	-1.36174	1.77069
c20662.graph_c0|orf1	0.0818713	0.0584795	0.0116959	0.111111	0.0350877	0.0175439	0.111111	0.0994152	0.00584795	0.0292398	0.0643275	0.0292398	0.0233918	0.0526316	0.0409357	0.0584795	0.0409357	0	0.00584795	0.122807	-0.640339	-0.169173
c20663.graph_c0|orf1	0.0334262	0.0362117	0.0389972	0.0584958	0.0111421	0.0389972	0.0640669	0.0473538	0.0250696	0.0779944	0.10585	0.097493	0.0139276	0.0473538	0.0557103	0.091922	0.0389972	0.00835655	0.0445682	0.0640669	0.480806	-0.446543
c20664.graph_c0|orf2	0.0625	0.0170455	0.0625	0.0852273	0.0284091	0.0340909	0.0965909	0.0511364	0.0227273	0.0454545	0.0681818	0.153409	0.0397727	0.0454545	0.0170455	0.0454545	0.0340909	0.0113636	0.0340909	0.0454545	0.0167671	-2.05846
c20666.graph_c0|orf1	0.0769231	0.034965	0.041958	0.0559441	0.027972	0.013986	0.034965	0.0559441	0.020979	0.0979021	0.0769231	0.048951	0.048951	0.020979	0.034965	0.0839161	0.0909091	0.00699301	0.0559441	0.0699301	1.21036	0.51446
c20667.graph_c0|orf1	0.0793651	0.0634921	0.047619	0.0793651	0.0396825	0.0634921	0.0238095	0.119048	0	0.0634921	0.0555556	0.047619	0.00793651	0.0238095	0.015873	0.0873016	0.0634921	0.015873	0.0396825	0.0634921	-0.139871	1.06537
c20676.graph_c0|orf1	0.0463576	0.0463576	0.0529801	0.0331126	0.0331126	0.0596026	0.0794702	0.013245	0.0463576	0.0463576	0.13245	0.0728477	0.013245	0.0331126	0.0463576	0.0993377	0.0331126	0.00662252	0.0198675	0.0860927	-0.024949	-0.3467
c20684.graph_c0|orf1	0.0265487	0.0176991	0.0442478	0.0707965	0.0353982	0.0442478	0.079646	0.079646	0.0442478	0.0176991	0.0884956	0.0265487	0.0176991	0.0353982	0.0707965	0.141593	0.0530973	0.0176991	0.0530973	0.0353982	-0.371604	1.13834
c20686.graph_c0|orf1	0.064	0.08	0.056	0.072	0.016	0.04	0.104	0.064	0	0.024	0.112	0.032	0	0.008	0.056	0.128	0.056	0.008	0	0.08	-1.75794	0.197399
c20687.graph_c0|orf1	0.0545455	0.0409091	0.0681818	0.0590909	0.0136364	0.0227273	0.0590909	0.0409091	0.0181818	0.0454545	0.0772727	0.104545	0.0409091	0.0454545	0.0454545	0.0681818	0.0681818	0.00454545	0.0590909	0.0636364	0.426054	-0.445181
c20691.graph_c0|orf1	0.0654206	0.0747664	0.046729	0.0529595	0.00311526	0.0373832	0.143302	0.0311526	0.0124611	0.0373832	0.0716511	0.133956	0.0342679	0.0280374	0.05919	0.0529595	0.0436137	0.00934579	0.0280374	0.0342679	-1.20347	-1.82408
c20692.graph_c0|orf1	0.100559	0.0614525	0.0558659	0.0837989	0.0167598	0.0502793	0.0502793	0.0782123	0.0167598	0.0558659	0.0670391	0.0446927	0.0223464	0.0335196	0.027933	0.0726257	0.0614525	0.0111732	0.0335196	0.0558659	-0.282809	0.42302
c20693.graph_c0|orf1	0.0532787	0.0163934	0.0286885	0.0778689	0.0163934	0.0286885	0.0655738	0.0614754	0.0778689	0.00409836	0.127049	0.0532787	0.00409836	0.0532787	0.0327869	0.0737705	0.0614754	0.0122951	0.0245902	0.127049	0.262809	0.451793
c20695.graph_c0|orf1	0.0483271	0.0520446	0.0520446	0.0594796	0.0483271	0.0520446	0.0520446	0.0446097	0.0223048	0.0780669	0.0855019	0.0557621	0.0223048	0.0557621	0.0260223	0.0855019	0.070632	0.00743494	0.0223048	0.0594796	0.491699	0.102863
c20705.graph_c0|orf1	0.0600601	0.03003	0.03003	0.0690691	0.015015	0.0540541	0.0600601	0.048048	0.024024	0.039039	0.0780781	0.0630631	0.00900901	0.033033	0.0600601	0.204204	0.0720721	0	0.012012	0.039039	-1.70143	0.957063
c20708.graph_c0|orf1	0.036036	0.0315315	0.0540541	0.0630631	0.121622	0.0405405	0.0540541	0.0585586	0	0.0495495	0.045045	0.0855856	0.0135135	0.045045	0.027027	0.0990991	0.0630631	0.0045045	0.0900901	0.018018	0.67036	0.273834
c20710.graph_c0|orf1	0.057554	0.0647482	0.0215827	0.0143885	0.107914	0.0503597	0.0431655	0.0359712	0.0791367	0.0215827	0.0935252	0.100719	0.0143885	0.0503597	0.028777	0.0935252	0.0719424	0.00719424	0.028777	0.0143885	-0.0829645	0.679789
c20711.graph_c0|orf2	0.02	0.05	0.05	0.05	0.01	0.04	0.07	0.06	0.01	0.07	0.13	0.13	0.01	0.03	0.02	0.1	0.05	0	0.02	0.08	-0.138479	-1.22959
c20711.graph_c0|orf1	0.0666667	0.047619	0.104762	0.0761905	0.0285714	0.047619	0.0285714	0.0761905	0.00952381	0.0380952	0.0761905	0.0285714	0.00952381	0.0857143	0.0380952	0.0952381	0.0285714	0.0285714	0.0571429	0.0285714	0.904802	0.883099
c20714.graph_c0|orf2	0.038835	0.0291262	0.0485437	0.0582524	0.0291262	0.0582524	0.0485437	0.165049	0.0194175	0.0485437	0.038835	0.106796	0.00970874	0.0679612	0.0291262	0.0485437	0.0679612	0.00970874	0.00970874	0.0679612	-0.286838	0.711114
c20717.graph_c0|orf1	0.0902256	0.0451128	0.0526316	0.0526316	0.0075188	0.0338346	0.0789474	0.0451128	0.0150376	0.0526316	0.105263	0.075188	0.0225564	0.037594	0.0789474	0.0639098	0.075188	0.0037594	0.0225564	0.0413534	-0.518464	0.12824
c20722.graph_c0|orf1	0.0402685	0.0201342	0.0469799	0.0469799	0.14094	0.033557	0.0738255	0.0671141	0.00671141	0.0536913	0.033557	0.0939597	0.0201342	0.0604027	0.0805369	0.0671141	0.0402685	0	0.0201342	0.0536913	0.110771	0.416307
c20723.graph_c0|orf1	0.084788	0.0399002	0.0548628	0.0473815	0.0299252	0.0523691	0.0573566	0.0349127	0.0149626	0.0623441	0.129676	0.0997506	0.0249377	0.0548628	0.032419	0.0523691	0.0249377	0.0124688	0.0399002	0.0498753	0.936632	-0.841323
c20725.graph_c0|orf1	0.0601504	0.037594	0.0225564	0.120301	0.0150376	0.0451128	0.0601504	0.0300752	0.0150376	0.0451128	0.0977444	0.112782	0.0300752	0.0526316	0.0451128	0.075188	0.0300752	0.0075188	0.037594	0.0601504	-0.121555	-1.24987
c20726.graph_c0|orf1	0.0461538	0.04	0.0584615	0.0676923	0.0215385	0.0184615	0.0615385	0.0430769	0.00615385	0.0676923	0.0861538	0.0615385	0.04	0.0584615	0.0246154	0.116923	0.0738462	0.00615385	0.0430769	0.0584615	0.720027	-0.265799
c20727.graph_c0|orf1	0.0661765	0.0588235	0.0588235	0.0514706	0	0.0588235	0.0661765	0.0220588	0.00735294	0.0220588	0.0955882	0.183824	0.0661765	0.00735294	0.0147059	0.0808824	0.0367647	0.0147059	0.0147059	0.0735294	-0.695503	-2.13604
c20732.graph_c0|orf1	0.0490798	0.0368098	0.104294	0.0245399	0	0.0797546	0.0368098	0.0736196	0.0184049	0.0245399	0.0858896	0.0429448	0.00613497	0.0797546	0.110429	0.141104	0.0245399	0	0.0490798	0.0122699	-0.73667	1.88756
c20732.graph_c1|orf1	0.0379747	0.0253165	0.122363	0.0548523	0.00843882	0.0886076	0.0379747	0.0506329	0.0253165	0.0253165	0.0590717	0.021097	0.0168776	0.0801688	0.0886076	0.172996	0.0337553	0.00421941	0.0295359	0.0168776	-1.00397	1.69319
c20733.graph_c0|orf1	0.0806452	0.0322581	0.0725806	0.0403226	0.0483871	0.0322581	0.0483871	0.0887097	0.00806452	0.0806452	0.0645161	0.0322581	0.0241935	0.0322581	0.0483871	0.0645161	0.0241935	0.0322581	0.0645161	0.0806452	1.70704	0.867224
c20734.graph_c0|orf1	0.0732673	0.0138614	0.0316832	0.019802	0	0.0316832	0.0217822	0.342574	0.0019802	0.0277228	0.0376238	0.0158416	0.0039604	0.039604	0.0653465	0.0910891	0.132673	0	0.00594059	0.0435644	-1.32975	4.56427
c20736.graph_c0|orf1	0.0460705	0.0596206	0.0704607	0.0650407	0.0243902	0.0162602	0.0758808	0.0216802	0.0189702	0.097561	0.0731707	0.0487805	0.0271003	0.0325203	0.0542005	0.0921409	0.0487805	0.0162602	0.0406504	0.0704607	0.700062	-0.372178
c20738.graph_c0|orf1	0.0939597	0.0805369	0.0671141	0.0604027	0.0469799	0.033557	0.0469799	0.0536913	0.0402685	0.0671141	0.0805369	0.033557	0.00671141	0.0469799	0.0268456	0.0805369	0.0134228	0.0134228	0.0536913	0.0536913	0.644133	0.315988
c20741.graph_c0|orf1	0.0678571	0.0607143	0.0571429	0.0714286	0.025	0.0178571	0.0642857	0.05	0.0357143	0.0392857	0.0821429	0.0428571	0.0285714	0.0357143	0.0642857	0.146429	0.0392857	0.0107143	0.0142857	0.0464286	-0.772296	0.47191
c20743.graph_c0|orf1	0.0509259	0.0787037	0.0416667	0.0509259	0.00925926	0.0324074	0.037037	0.0185185	0.00462963	0.0231481	0.0648148	0.0416667	0.00925926	0.0324074	0.138889	0.199074	0.0972222	0.00925926	0.00925926	0.0509259	-2.02137	2.33834
c20748.graph_c0|orf2	0.0285714	0.0214286	0.0357143	0.0571429	0.00714286	0.0285714	0.05	0.0571429	0.0214286	0.0785714	0.0785714	0.114286	0.0285714	0.05	0.0285714	0.121429	0.0428571	0.0142857	0.0428571	0.0928571	0.905602	-0.506547
c20748.graph_c0|orf1	0.0625	0.0375	0.0416667	0.0291667	0.0125	0.0333333	0.0625	0.0541667	0.0291667	0.0791667	0.116667	0.0666667	0.0125	0.075	0.05	0.0833333	0.0291667	0.0166667	0.0333333	0.075	1.30599	0.103045
c20749.graph_c0|orf1	0.0507246	0.0942029	0.0362319	0.0289855	0.0144928	0.0507246	0.115942	0.0869565	0.0289855	0.0289855	0.108696	0.0724638	0.0217391	0.0217391	0.0362319	0.108696	0.0289855	0.0144928	0.0144928	0.0362319	-1.13292	-0.433684
c20750.graph_c0|orf1	0.0454545	0.0629371	0.0454545	0.0874126	0.0174825	0.013986	0.0839161	0.041958	0.027972	0.0594406	0.115385	0.0734266	0.013986	0.041958	0.048951	0.0804196	0.034965	0.0104895	0.0244755	0.0699301	0.00650167	-0.886313
c20752.graph_c0|orf1	0.07	0.13	0.03	0.02	0	0.06	0.08	0.02	0	0.03	0.07	0.14	0.03	0.03	0.07	0.01	0.07	0.01	0.03	0.1	-0.778927	-0.639892
c20753.graph_c0|orf1	0.101695	0.0372881	0.040678	0.0305085	0.00677966	0.0169492	0.0677966	0.0949153	0.0237288	0.0677966	0.0881356	0.0847458	0.0101695	0.040678	0.0440678	0.0711864	0.0474576	0.020339	0.0271186	0.0779661	0.507196	0.354249
c20754.graph_c0|orf1	0.0833333	0.0520833	0.03125	0.078125	0.03125	0.0208333	0.0833333	0.0416667	0.00520833	0.046875	0.0833333	0.0989583	0.0260417	0.03125	0.0572917	0.046875	0.046875	0.0104167	0.03125	0.09375	-0.031092	-0.730178
c20755.graph_c0|orf2	0.060241	0.0240964	0.0281124	0.0763052	0.00401606	0.0160643	0.0843373	0.0923695	0.00803213	0.060241	0.0562249	0.116466	0.00401606	0.00803213	0.120482	0.0361446	0.0803213	0.0200803	0.0160643	0.0883534	-0.925005	0.423827
c20758.graph_c0|orf1	0.0358491	0.0415094	0.0603774	0.045283	0.054717	0.045283	0.054717	0.0566038	0.0339623	0.0528302	0.0716981	0.054717	0.0226415	0.045283	0.0509434	0.122642	0.0622642	0	0.0339623	0.054717	-0.130233	0.761892
c20760.graph_c0|orf1	0.030888	0.0656371	0.0656371	0.042471	0.034749	0.0540541	0.0694981	0.0656371	0.023166	0.046332	0.0888031	0.0694981	0.023166	0.0501931	0.046332	0.104247	0.027027	0.011583	0.034749	0.046332	-0.036164	-0.00732641
c20761.graph_c0|orf1	0.0698529	0.0294118	0.0514706	0.0625	0.0147059	0.0294118	0.0514706	0.0698529	0.0220588	0.102941	0.0698529	0.0661765	0.0257353	0.0294118	0.0441176	0.0845588	0.0551471	0.0147059	0.0220588	0.0845588	0.606902	0.146972
c20762.graph_c0|orf1	0.0751295	0.0518135	0.0492228	0.0621762	0.0233161	0.0233161	0.0803109	0.0336788	0.0259067	0.0284974	0.0932642	0.0725389	0.0518135	0.0492228	0.0414508	0.0803109	0.0414508	0.0129534	0.0233161	0.0803109	0.239949	-0.581163
c20765.graph_c0|orf1	0.0562914	0.0397351	0.0397351	0.0562914	0.0463576	0.0397351	0.0562914	0.0794702	0.0397351	0.0496689	0.0860927	0.0496689	0.0264901	0.0298013	0.0397351	0.0562914	0.0728477	0.0264901	0.0496689	0.0596026	0.828261	0.700573
c20766.graph_c2|orf1	0.0555556	0.0444444	0.0444444	0.0444444	0.0277778	0.05	0.0666667	0.0333333	0.0333333	0.0388889	0.144444	0.0444444	0.0277778	0.05	0.05	0.0833333	0.0277778	0.0111111	0.0444444	0.0777778	0.845672	0.0101517
c20767.graph_c0|orf1	0.0725389	0.0259067	0.0310881	0.0518135	0	0.0362694	0.0880829	0.11399	0	0.0259067	0.0777202	0.0829016	0.0103627	0.0466321	0.0673575	0.0777202	0.0777202	0.00518135	0.0259067	0.0829016	-0.743909	0.718543
c20768.graph_c0|orf1	0.0569106	0.0406504	0.0325203	0.097561	0.0162602	0.0162602	0.0650407	0.0731707	0.00813008	0.0325203	0.130081	0.0569106	0.0325203	0.0650407	0.0162602	0.0894309	0.0243902	0.00813008	0.0243902	0.113821	0.748749	-0.717295
c20770.graph_c0|orf1	0.0751445	0.0404624	0.0520231	0.0924855	0.0115607	0.0289017	0.0520231	0.0462428	0	0.0809249	0.0751445	0.0231214	0.017341	0.0462428	0.0462428	0.0867052	0.0982659	0.00578035	0.0289017	0.0924855	0.280662	0.642714
c20772.graph_c0|orf1	0.0549451	0.043956	0.043956	0.0769231	0.032967	0.0274725	0.0879121	0.0659341	0.021978	0.0384615	0.0824176	0.0659341	0.021978	0.032967	0.0494505	0.120879	0.0714286	0	0.0164835	0.043956	-1.07978	0.031919
c20773.graph_c0|orf1	0.046729	0.0186916	0.0747664	0.046729	0.140187	0.0186916	0.0373832	0.0654206	0.0186916	0.0373832	0.0934579	0.0373832	0.0280374	0.0373832	0.0560748	0.0841121	0.0373832	0.00934579	0.046729	0.0654206	1.21652	0.997962
c20774.graph_c0|orf1	0.0457143	0.0514286	0.0457143	0.04	0.0628571	0.0228571	0.0971429	0.0228571	0.0285714	0.0571429	0.0685714	0.0742857	0.0285714	0.0514286	0.04	0.137143	0.0571429	0.00571429	0.0171429	0.0457143	-0.20498	-0.32174
c20775.graph_c0|orf1	0.0326531	0.0367347	0.0367347	0.0530612	0.0163265	0.0244898	0.0530612	0.0489796	0.0285714	0.0530612	0.122449	0.0693878	0.0122449	0.0530612	0.0367347	0.110204	0.0693878	0.0367347	0.0408163	0.0653061	1.18598	0.248984
c20776.graph_c0|orf1	0.0442478	0.0501475	0.0442478	0.0766962	0.0265487	0.0235988	0.0855457	0.0471976	0.0412979	0.0619469	0.0530973	0.117994	0.0265487	0.0589971	0.0412979	0.0855457	0.0235988	0.00884956	0.0530973	0.0294985	0.0680572	-1.12093
c20777.graph_c0|orf1	0.0586081	0.0695971	0.029304	0.0622711	0.00732601	0.0659341	0.0659341	0.043956	0.025641	0.047619	0.0842491	0.0659341	0.003663	0.0549451	0.0659341	0.0915751	0.0952381	0.00732601	0.032967	0.021978	-0.899052	0.713819
c20781.graph_c0|orf1	0.0825688	0.0275229	0.0642202	0.0917431	0.00917431	0.0183486	0.0366972	0.0733945	0.00917431	0.0275229	0.0550459	0.0733945	0.0183486	0.0458716	0.0183486	0.0917431	0.0458716	0.00917431	0.0642202	0.137615	0.559329	0.258112
c20785.graph_c1|orf1	0.0615764	0.0615764	0.0566502	0.0418719	0.0221675	0.0788177	0.0566502	0.0517241	0.044335	0.044335	0.0763547	0.0640394	0.0147783	0.0246305	0.0566502	0.110837	0.0591133	0	0.0147783	0.0591133	-1.24813	0.773701
c20787.graph_c0|orf1	0.0812183	0.035533	0.0507614	0.035533	0.0101523	0.0304569	0.0456853	0.111675	0.00507614	0.0761421	0.0609137	0.0609137	0.0558376	0.071066	0.0253807	0.0659898	0.0761421	0.0101523	0.035533	0.0558376	1.17062	0.598757
c20788.graph_c0|orf2	0.0882353	0.127451	0.00980392	0.0294118	0.00980392	0.0196078	0.0392157	0.0686275	0.0392157	0.0490196	0.117647	0	0	0.0294118	0.0882353	0.117647	0.0686275	0	0.00980392	0.0882353	-0.883067	2.12517
c20788.graph_c0|orf1	0.0618557	0.0670103	0.0103093	0.0824742	0.0206186	0.0927835	0.0257732	0.0618557	0.0463918	0.0154639	0.0979381	0.0360825	0.0360825	0.0515464	0.0412371	0.113402	0.056701	0.00515464	0.0309278	0.0463918	-0.6842	1.07984
c20790.graph_c0|orf1	0.0816327	0.0612245	0.0272109	0.00680272	0.00680272	0.0204082	0.0204082	0.0816327	0.0340136	0.047619	0.122449	0.0408163	0.047619	0.0816327	0.0204082	0.102041	0.0816327	0.0136054	0.0544218	0.047619	1.71636	1.28552
c20791.graph_c0|orf1	0.040293	0.0732601	0.029304	0.040293	0.043956	0.032967	0.0586081	0.0805861	0.03663	0.0512821	0.0732601	0.0512821	0.029304	0.025641	0.0549451	0.0989011	0.0659341	0.010989	0.021978	0.0805861	-0.165116	0.899644
c20795.graph_c0|orf1	0.0415512	0.0277008	0.0609418	0.0470914	0.0193906	0.0443213	0.0526316	0.0360111	0.0249307	0.0554017	0.099723	0.0831025	0.0443213	0.0360111	0.0415512	0.144044	0.0554017	0.00831025	0.0166205	0.0609418	-0.0285923	-0.108029
c20797.graph_c0|orf1	0.0352564	0.0384615	0.0608974	0.0480769	0.0224359	0.025641	0.0641026	0.0641026	0.0320513	0.0897436	0.0673077	0.0576923	0.0160256	0.0416667	0.0384615	0.112179	0.0576923	0.0192308	0.0288462	0.0801282	0.66867	0.289817
c20801.graph_c0|orf1	0.0246914	0.0493827	0.0329218	0.0493827	0.0617284	0.0411523	0.0658436	0.0946502	0.0288066	0.0288066	0.0617284	0.090535	0.00411523	0.0452675	0.0617284	0.0617284	0.0699588	0.0164609	0.0452675	0.0658436	-0.0499985	0.78682
c20803.graph_c0|orf1	0.0468085	0.0340426	0.0382979	0.0297872	0.012766	0.012766	0.0340426	0.0510638	0.0212766	0.0851064	0.119149	0.0723404	0.012766	0.119149	0.0255319	0.0553191	0.0595745	0.0382979	0.0723404	0.0595745	3.329	0.219441
c20806.graph_c0|orf1	0.017094	0.0940171	0.0512821	0.034188	0.0512821	0.00854701	0.0512821	0.042735	0.017094	0.034188	0.128205	0.0512821	0.042735	0.0598291	0.034188	0.0769231	0.0769231	0.034188	0.0683761	0.025641	1.75555	0.150533
c20807.graph_c0|orf1	0.027027	0.0540541	0.045045	0.0630631	0.018018	0.027027	0.036036	0.045045	0.045045	0.0990991	0.0990991	0.0540541	0.045045	0.036036	0.036036	0.0900901	0.0540541	0.018018	0.027027	0.0810811	1.24338	-0.101488
c20808.graph_c0|orf1	0.0163934	0.057377	0.0491803	0.0245902	0.0245902	0.0245902	0.0901639	0.0655738	0.0163934	0.0737705	0.147541	0.0737705	0.0163934	0.0245902	0.0245902	0.0819672	0.0655738	0.00819672	0.0163934	0.0983607	0.609381	-0.635257
c20812.graph_c0|orf1	0.0492611	0.044335	0.0837438	0.044335	0.00492611	0.0344828	0.0394089	0.103448	0.0197044	0.0492611	0.0295567	0.0295567	0.0147783	0.0591133	0.0591133	0.08867	0.0689655	0.00492611	0.0246305	0.147783	0.136115	1.76541
c20812.graph_c1|orf1	0.0487805	0.0365854	0.0670732	0.0609756	0.00609756	0.0304878	0.0426829	0.0914634	0.0243902	0.054878	0.0487805	0.0243902	0.0182927	0.0487805	0.0670732	0.134146	0.0670732	0	0.0304878	0.097561	-0.321184	1.63643
c20814.graph_c0|orf1	0.0491803	0.0519126	0.0273224	0.068306	0.0382514	0.0355191	0.0765027	0.0327869	0.0300546	0.0519126	0.131148	0.0765027	0.00819672	0.0519126	0.0327869	0.0928962	0.0327869	0.00819672	0.0218579	0.0819672	0.286354	-0.693177
c20817.graph_c0|orf1	0.0326797	0.0784314	0.0522876	0.0588235	0.0326797	0.0392157	0.0718954	0.0718954	0.00653595	0.0457516	0.0457516	0.0392157	0.0196078	0.0392157	0.0326797	0.111111	0.0980392	0.0261438	0.0130719	0.0849673	-0.315591	0.80133
c20819.graph_c0|orf1	0.0490654	0.00934579	0.0186916	0.0280374	0	0.0817757	0.0046729	0.341121	0	0.00934579	0.0350467	0.0186916	0.00700935	0.0327103	0.0560748	0.102804	0.154206	0.0046729	0	0.046729	-1.80783	4.93348
c20820.graph_c0|orf1	0.0461538	0.0461538	0.0358974	0.0512821	0.0102564	0.0307692	0.0769231	0.0512821	0.00512821	0.0923077	0.128205	0.0769231	0.0358974	0.0410256	0.0307692	0.0615385	0.0410256	0.00512821	0.0615385	0.0717949	1.39546	-1.00254
c20821.graph_c0|orf1	0.0517799	0.038835	0.0420712	0.0679612	0.00647249	0.0355987	0.0679612	0.0809061	0.02589	0.0582524	0.116505	0.0517799	0.0194175	0.0485437	0.038835	0.0776699	0.0291262	0.012945	0.0453074	0.0841424	0.766292	-0.0814135
c20822.graph_c0|orf1	0.0581395	0.0203488	0.0523256	0.0494186	0	0.0348837	0.0755814	0.0494186	0.0290698	0.0581395	0.119186	0.0784884	0.0261628	0.0523256	0.0406977	0.0872093	0.0436047	0.0203488	0.0319767	0.0726744	0.819202	-0.405776
c20830.graph_c0|orf1	0.0430108	0.0645161	0.0268817	0.0430108	0.0107527	0.0376344	0.102151	0.0430108	0.0322581	0.0537634	0.0860215	0.0967742	0.0376344	0.0483871	0.0483871	0.0376344	0.0376344	0.0268817	0.0752688	0.0483871	1.05866	-0.919156
c20831.graph_c0|orf1	0.029703	0.049505	0.049505	0.029703	0.019802	0.118812	0.019802	0.00990099	0.039604	0.168317	0.0891089	0.0792079	0.00990099	0.029703	0.039604	0.0594059	0.128713	0.019802	0	0.00990099	0.538002	0.429591
c20832.graph_c0|orf1	0.0438596	0.0263158	0.0438596	0.0701754	0.0175439	0.0438596	0.0701754	0.0350877	0.0175439	0.0789474	0.0964912	0.0877193	0.0175439	0.0263158	0.0438596	0.0789474	0.0438596	0	0.0350877	0.122807	0.337263	-0.657023
c20833.graph_c0|orf1	0.0327869	0.0409836	0.0409836	0.131148	0	0	0.155738	0.0655738	0.00819672	0.0819672	0.0409836	0.106557	0.0163934	0.0245902	0.0327869	0.106557	0.0819672	0	0.00819672	0.0245902	-1.78983	-2.05904
c20834.graph_c0|orf1	0.0442478	0.0265487	0.0619469	0.0619469	0	0.0442478	0.115044	0.0176991	0.0353982	0.0530973	0.0884956	0.168142	0.0265487	0.0619469	0.0353982	0.0619469	0.0265487	0	0.0530973	0.0176991	-0.197523	-2.37795
c20835.graph_c0|orf1	0.0963455	0.0265781	0.0431894	0.0863787	0.0232558	0.0365449	0.172757	0.0299003	0.00996678	0.0531561	0.0797342	0.076412	0.00996678	0.00996678	0.00996678	0.089701	0.0531561	0.00332226	0.0265781	0.0631229	-1.15055	-1.88391
c20837.graph_c0|orf1	0.0571429	0.047619	0.047619	0.0571429	0.00952381	0.0285714	0.2	0.0380952	0.0190476	0.0190476	0.0761905	0.0761905	0	0.0380952	0.0380952	0.0666667	0.0761905	0.0190476	0.00952381	0.0761905	-1.26903	-1.39683
c20843.graph_c0|orf1	0.0960452	0.0367232	0.0621469	0.059322	0.00564972	0.0254237	0.0734463	0.0649718	0.059322	0.0225989	0.124294	0.0508475	0.019774	0.0254237	0.0536723	0.0649718	0.0508475	0.00282486	0.0282486	0.0734463	-0.402074	0.311805
c20845.graph_c0|orf1	0.0736434	0.0658915	0.0271318	0.0620155	0.00775194	0.0348837	0.104651	0.0310078	0.0232558	0.0387597	0.0542636	0.108527	0.0193798	0.0193798	0.0542636	0.112403	0.0852713	0	0.0116279	0.0658915	-1.79873	-0.423012
c20846.graph_c0|orf1	0.0480769	0.0673077	0.0384615	0.0576923	0.00961538	0.0576923	0.0625	0.0673077	0.0288462	0.0288462	0.0817308	0.0288462	0.0240385	0.0336538	0.0528846	0.144231	0.0625	0.0192308	0.0288462	0.0576923	-0.689188	1.09172
c20847.graph_c0|orf1	0.049505	0.00990099	0.029703	0.108911	0.049505	0.039604	0.0693069	0.039604	0.00990099	0.049505	0.0594059	0.148515	0.019802	0.049505	0	0.108911	0.049505	0.00990099	0.019802	0.0792079	-0.202199	-1.55824
c20851.graph_c0|orf1	0.0429448	0.0245399	0.0920245	0.0674847	0.0122699	0.0981595	0.0797546	0.0245399	0.0184049	0.0490798	0.116564	0.0306748	0.0306748	0.0613497	0.0552147	0.0981595	0.0429448	0	0.0122699	0.0429448	-0.432951	-0.130666
c20853.graph_c0|orf1	0.0694444	0.0763889	0.0694444	0.0416667	0.0138889	0.0694444	0.0694444	0.0520833	0.0138889	0.0451389	0.104167	0.100694	0.0173611	0.0381944	0.0347222	0.0694444	0.0381944	0.00347222	0.0173611	0.0555556	-0.687752	-0.597562
c20854.graph_c0|orf2	0.0711744	0.0498221	0.0427046	0.0747331	0.0533808	0.0320285	0.0320285	0.0640569	0.0106762	0.0569395	0.088968	0.0960854	0.0498221	0.0213523	0.0533808	0.0604982	0.0391459	0.0213523	0.0462633	0.0355872	0.622623	-0.208563
c20854.graph_c0|orf1	0.0831169	0.0363636	0.074026	0.0454545	0.0155844	0.0974026	0.0337662	0.0454545	0.025974	0.0480519	0.0844156	0.0363636	0.0272727	0.0350649	0.0727273	0.114286	0.0584416	0.0038961	0.012987	0.0493506	-0.858058	1.36886
c20855.graph_c0|orf1	0.0439815	0.0671296	0.0856481	0.0393519	0.0300926	0.0578704	0.0601852	0.0532407	0.025463	0.0393519	0.0717593	0.0439815	0.0208333	0.0162037	0.0601852	0.136574	0.0532407	0.00231481	0.0416667	0.0509259	-0.933557	0.873877
c20858.graph_c0|orf1	0.0942029	0.0362319	0.0362319	0.0362319	0.0144928	0.0217391	0.0942029	0.0289855	0.0217391	0.0942029	0.0652174	0.101449	0.0507246	0.0289855	0.0217391	0.0797101	0.057971	0.0144928	0.0362319	0.0652174	0.771993	-1.07264
c20863.graph_c0|orf1	0.0863309	0.0503597	0.028777	0.0719424	0.0215827	0.0143885	0.0935252	0.0503597	0.0143885	0.0647482	0.0719424	0.0791367	0.028777	0.028777	0.0431655	0.0791367	0.0359712	0.00719424	0.0215827	0.107914	-0.049277	-0.701373
c20863.graph_c1|orf1	0.0584416	0.0281385	0.025974	0.047619	0.00649351	0.0324675	0.0627706	0.0822511	0.030303	0.0541126	0.127706	0.0454545	0.0108225	0.034632	0.0627706	0.0909091	0.0584416	0.0108225	0.0281385	0.101732	0.366916	0.827165
c20864.graph_c0|orf1	0.121951	0.00813008	0.0406504	0.0325203	0.00813008	0.0162602	0.0569106	0.0406504	0.00813008	0.0162602	0.0406504	0.0487805	0.0162602	0.00813008	0.0731707	0.211382	0.170732	0	0.0162602	0.0650407	-1.99787	2.59209
c20865.graph_c0|orf1	0.0224719	0.0505618	0.0280899	0.0786517	0.0337079	0.0337079	0.0898876	0.0730337	0.0280899	0.0224719	0.0955056	0.0617978	0.011236	0.0730337	0.0337079	0.117978	0.0505618	0.00561798	0	0.0898876	-0.53053	-0.115819
c20866.graph_c0|orf1	0.0977444	0.0338346	0.0300752	0.0300752	0.0451128	0.0112782	0.0451128	0.0977444	0.0225564	0.0714286	0.093985	0.0338346	0.018797	0.056391	0.0338346	0.0714286	0.0601504	0.0225564	0.0150376	0.109023	1.46781	1.18715
c20870.graph_c0|orf1	0.0446429	0.0892857	0.0714286	0.0535714	0.0357143	0.0625	0.0714286	0	0.0178571	0.0625	0.116071	0.0625	0.00892857	0.0535714	0.0446429	0.0446429	0.0446429	0.0178571	0.0357143	0.0625	0.544259	-0.624905
c20872.graph_c0|orf1	0.0711111	0.04	0.0844444	0.0533333	0.0355556	0.04	0.0488889	0.0177778	0.0266667	0.0577778	0.151111	0.0577778	0.0444444	0.0355556	0.0266667	0.102222	0.0444444	0.00888889	0.0177778	0.0355556	0.559705	-0.580105
c20878.graph_c0|orf1	0.0343137	0.0392157	0.0490196	0.0686275	0.0196078	0.0343137	0.0833333	0.0637255	0.0245098	0.0490196	0.132353	0.0784314	0.0294118	0.0637255	0.0245098	0.0490196	0.0343137	0.0147059	0.0245098	0.0833333	0.951666	-1.05634
c20879.graph_c0|orf1	0.0344828	0.0551724	0.0137931	0.0413793	0.0206897	0.0275862	0.0758621	0.124138	0.0275862	0.062069	0.110345	0.0896552	0.0413793	0.0413793	0.0413793	0.062069	0.0344828	0.00689655	0.0137931	0.0758621	0.350728	-0.316924
c20881.graph_c0|orf1	0.047619	0.0204082	0.108844	0.0612245	0.00680272	0.0272109	0.0204082	0.0272109	0.047619	0.0272109	0.0408163	0.0204082	0	0.0408163	0.0816327	0.197279	0.0884354	0.00680272	0.0544218	0.0748299	-0.728271	2.37153
c20882.graph_c0|orf1	0.0422535	0.0387324	0.0492958	0.0352113	0.0598592	0.028169	0.0387324	0.0739437	0.0211268	0.0422535	0.116197	0.0387324	0.0105634	0.056338	0.028169	0.102113	0.0985915	0.0140845	0.0422535	0.0633803	0.990324	1.25998
c20882.graph_c0|orf2	0.0336134	0.0378151	0.0630252	0.0504202	0.0378151	0.0672269	0.0882353	0.0168067	0.0210084	0.0420168	0.134454	0.0840336	0.0336134	0.0462185	0.0420168	0.0672269	0.0378151	0.00840336	0.0294118	0.0588235	0.331051	-1.03883
c20885.graph_c0|orf1	0.0365854	0.0426829	0.054878	0.0609756	0.0304878	0.0121951	0.0487805	0.0487805	0.0365854	0.0487805	0.097561	0.054878	0.0304878	0.0182927	0.0304878	0.0670732	0.182927	0.0121951	0.054878	0.0304878	0.33882	0.901338
c20887.graph_c0|orf1	0.0728477	0.0331126	0.013245	0.0860927	0.00662252	0.0529801	0.0662252	0.0794702	0.0728477	0.0463576	0.145695	0.0264901	0.013245	0.0264901	0.0397351	0.0860927	0.0463576	0.00662252	0.00662252	0.0728477	-0.408416	0.40019
c20889.graph_c0|orf1	0.0453258	0.0339943	0.0538244	0.0283286	0.0311615	0.0226629	0.0226629	0.0453258	0.0226629	0.0594901	0.172805	0.0368272	0.0311615	0.0793201	0.0509915	0.0849858	0.0453258	0.0169972	0.0368272	0.0793201	2.21638	0.619118
c20890.graph_c0|orf1	0.0585366	0.0341463	0.0585366	0.0487805	0.0195122	0.0487805	0.0146341	0.0585366	0.0097561	0.0731707	0.136585	0.0341463	0.0390244	0.0878049	0.0439024	0.0780488	0.0487805	0.0146341	0.0390244	0.0536585	1.89164	0.649775
c20892.graph_c0|orf1	0.057554	0.0215827	0.0431655	0.0215827	0.0215827	0.028777	0.0647482	0.0503597	0.00719424	0.0935252	0.0719424	0.115108	0.0215827	0.057554	0.0791367	0.0719424	0.0503597	0.0215827	0.0359712	0.0647482	1.06168	0.0248728
c20893.graph_c0|orf1	0.06875	0.0625	0.0375	0.0625	0.0125	0.03125	0.09375	0.05	0.0125	0.05	0.08125	0.06875	0.01875	0.06875	0.0375	0.05	0.05	0.01875	0.0625	0.0625	0.801288	-0.457595
c20897.graph_c0|orf1	0.0465116	0.0465116	0.0604651	0.0488372	0.0139535	0.111628	0.0511628	0.0186047	0.0372093	0.0325581	0.0627907	0.0674419	0.00930233	0.0488372	0.0697674	0.137209	0.0627907	0.00232558	0.0395349	0.0325581	-1.30838	1.007
c20899.graph_c0|orf1	0.0445545	0.039604	0.019802	0.049505	0.0247525	0.039604	0.118812	0.0594059	0.00990099	0.0643564	0.0841584	0.0940594	0.029703	0.0445545	0.0247525	0.0742574	0.0693069	0.0148515	0.019802	0.0742574	0.184135	-0.980923
c20902.graph_c0|orf1	0.0412371	0.0206186	0.0257732	0.0721649	0.0515464	0.0360825	0.0721649	0.0412371	0.00515464	0.0412371	0.113402	0.0824742	0.0103093	0.0618557	0.0412371	0.0927835	0.0618557	0.0154639	0.056701	0.056701	0.806642	-0.215869
c20903.graph_c0|orf1	0.0454545	0.00826446	0.0289256	0.152893	0	0.0661157	0.0289256	0.0578512	0.00413223	0.0495868	0.0867769	0.144628	0.00413223	0.0123967	0.0909091	0.0413223	0.0702479	0	0.00826446	0.0991736	-1.52851	-0.495292
c20904.graph_c1|orf1	0.061008	0.0742706	0.0636605	0.103448	0.0185676	0.0530504	0.0875332	0.0557029	0.0159151	0.0238727	0.0371353	0.0875332	0.0159151	0.0185676	0.0477454	0.137931	0.0318302	0	0.0106101	0.0557029	-2.39643	-0.481084
c20907.graph_c0|orf1	0.0379747	0.0253165	0.0696203	0.0316456	0.0189873	0.0506329	0.0696203	0.0316456	0.0316456	0.101266	0.126582	0.101266	0.0253165	0.0443038	0.0253165	0.14557	0.0126582	0.0126582	0.00632911	0.0316456	0.454555	-1.13043
c20907.graph_c1|orf1	0.0439024	0.0536585	0.0585366	0.0439024	0.0292683	0.0439024	0.117073	0.0243902	0.0439024	0.0390244	0.131707	0.0780488	0.0292683	0.0390244	0.00487805	0.0780488	0.0243902	0.00487805	0.0146341	0.097561	0.161238	-1.6051
c20911.graph_c0|orf1	0.0578158	0.0364026	0.0449679	0.0471092	0.0171306	0.0385439	0.0770878	0.0471092	0.0214133	0.0620985	0.119914	0.0663812	0.00856531	0.0749465	0.0535332	0.0877944	0.0385439	0.0107066	0.0321199	0.0578158	0.643706	-0.10143
c20912.graph_c0|orf1	0.0338346	0.037594	0.0714286	0.0639098	0.0263158	0.0413534	0.0225564	0.0789474	0.0225564	0.0789474	0.075188	0.0413534	0.0150376	0.0451128	0.056391	0.0977444	0.0639098	0.0150376	0.0488722	0.0639098	0.749533	1.14076
c20913.graph_c0|orf1	0.038961	0.038961	0.0714286	0.0779221	0	0.0454545	0.103896	0.0584416	0.00649351	0.0909091	0.0714286	0.0649351	0.00649351	0.0324675	0.038961	0.0584416	0.0584416	0.00649351	0.038961	0.0909091	0.0523719	-0.760659
c20913.graph_c1|orf1	0.0515021	0.0386266	0.0772532	0.0901288	0.0171674	0.0386266	0.0858369	0.0386266	0.0257511	0.0472103	0.0729614	0.0257511	0.0171674	0.0600858	0.0429185	0.0772532	0.0772532	0	0.0257511	0.0901288	-0.195242	0.104343
c20918.graph_c0|orf1	0.125	0.0714286	0.0178571	0.0535714	0.00892857	0.0357143	0.0267857	0.0446429	0	0.0714286	0.0446429	0.0803571	0.0178571	0.0357143	0.0446429	0.160714	0.0714286	0	0.0178571	0.0714286	-0.935161	0.958826
c20921.graph_c0|orf2	0.0506173	0.0740741	0.0432099	0.054321	0.0148148	0.0407407	0.0679012	0.082716	0.0246914	0.0419753	0.0753086	0.0876543	0.0209877	0.0320988	0.0382716	0.106173	0.0555556	0.0135802	0.0296296	0.045679	-0.667661	0.0703916
c20921.graph_c0|orf1	0.0506173	0.0740741	0.0432099	0.054321	0.0148148	0.0407407	0.0679012	0.082716	0.0246914	0.0419753	0.0753086	0.0876543	0.0209877	0.0320988	0.0382716	0.106173	0.0555556	0.0135802	0.0296296	0.045679	-0.667661	0.0703916
c20923.graph_c0|orf1	0.0333333	0.0285714	0.0666667	0.0571429	0.0190476	0.0333333	0.0904762	0.0333333	0.0238095	0.0666667	0.1	0.0857143	0.0333333	0.0285714	0.0428571	0.1	0.0571429	0.00952381	0.0380952	0.052381	0.180296	-0.83511
c20925.graph_c0|orf1	0.0437158	0.0327869	0.0601093	0.0437158	0.0437158	0.0546448	0.0819672	0.0437158	0.010929	0.0382514	0.125683	0.0491803	0.0163934	0.0546448	0.0382514	0.0765027	0.0546448	0.0163934	0.0382514	0.0765027	0.778411	0.00377271
c20926.graph_c0|orf2	0.0518519	0.0592593	0.0592593	0.0592593	0.111111	0.037037	0.037037	0.0888889	0.0296296	0.0666667	0.037037	0.0444444	0.0296296	0.00740741	0.037037	0.0740741	0.0296296	0.0148148	0.0666667	0.0592593	0.736504	0.816783
c20929.graph_c0|orf1	0.064	0.044	0.076	0.052	0.028	0.04	0.08	0.068	0.008	0.068	0.072	0.06	0.016	0.04	0.02	0.064	0.052	0.012	0.044	0.092	0.622983	-0.214588
c20934.graph_c0|orf1	0.0552764	0.0703518	0.0703518	0.0452261	0.0150754	0.040201	0.0552764	0.0301508	0.0351759	0.0703518	0.0703518	0.105528	0.0301508	0.0502513	0.0251256	0.100503	0.040201	0.00502513	0.0603015	0.0251256	0.270326	-0.684581
c20936.graph_c0|orf1	0.0186916	0.0186916	0.121495	0.0654206	0.140187	0.046729	0.046729	0.0934579	0.0186916	0.140187	0.0186916	0.0654206	0	0.0373832	0.0186916	0.0560748	0.0747664	0.00934579	0.00934579	0	0.612417	0.197741
c20937.graph_c0|orf1	0.0601504	0.112782	0.0451128	0.0225564	0	0.0300752	0.0451128	0.075188	0.0225564	0.0526316	0.0977444	0.0526316	0.037594	0.0451128	0.0451128	0.120301	0.0601504	0.0075188	0.0300752	0.037594	-0.203017	0.702125
c20938.graph_c0|orf1	0.047619	0.00952381	0.0857143	0.047619	0.0190476	0.052381	0.0285714	0.0380952	0.0333333	0.0714286	0.119048	0.0619048	0.0190476	0.0380952	0.0428571	0.109524	0.0666667	0.0190476	0.0333333	0.0571429	0.834735	0.508745
c20941.graph_c0|orf1	0.0225989	0.0338983	0.0564972	0.0564972	0.0621469	0.0338983	0.0508475	0.0451977	0.0282486	0.0847458	0.118644	0.0734463	0.0169492	0.0225989	0.0282486	0.118644	0.0564972	0	0.0169492	0.0734463	0.325085	-0.26931
c20945.graph_c0|orf1	0.0520548	0.0273973	0.0383562	0.0493151	0.0246575	0.0328767	0.0684932	0.060274	0.0191781	0.0684932	0.10137	0.0794521	0.00547945	0.0410959	0.0410959	0.109589	0.0465753	0.0164384	0.0465753	0.0712329	0.614784	0.0355505
c20947.graph_c0|orf1	0.042735	0.0299145	0.0213675	0.0811966	0.0470085	0.0299145	0.0811966	0.0683761	0.0384615	0.00854701	0.115385	0.0897436	0.0042735	0.0555556	0.0213675	0.0555556	0.0555556	0.0128205	0.0299145	0.111111	0.29725	-0.41694
c20949.graph_c0|orf1	0.0775681	0.0356394	0.0649895	0.0712788	0.0545073	0.0377358	0.0796646	0.0503145	0.0419287	0.0314465	0.0587002	0.0356394	0.0377358	0.0230608	0.0440252	0.0964361	0.0838574	0.00419287	0.0104822	0.0607966	-0.843164	0.560187
c2095.graph_c0|orf1	0.0418848	0.0366492	0.026178	0.0732984	0.0157068	0.0628272	0.0366492	0.0575916	0.0732984	0.0418848	0.109948	0.0575916	0.0104712	0.0366492	0.078534	0.0890052	0.0471204	0.0052356	0.026178	0.0732984	-0.433141	0.963645
c20953.graph_c0|orf1	0.0597015	0.00746269	0.0223881	0.00746269	0.0223881	0.0298507	0.0447761	0.0597015	0.00746269	0.119403	0.179104	0.0298507	0.0447761	0.0746269	0.0298507	0.0746269	0.0522388	0.0223881	0.0671642	0.0447761	3.5502	0.215934
c20954.graph_c0|orf1	0.0631229	0.0365449	0.0498339	0.0431894	0.0564784	0.089701	0.0431894	0.0863787	0.0199336	0.0564784	0.0664452	0.0265781	0.0299003	0.0598007	0.0697674	0.0498339	0.0431894	0.00664452	0.0365449	0.0664452	0.47424	1.42409
c20955.graph_c0|orf1	0.0536913	0.0268456	0.0469799	0.0469799	0.0201342	0.033557	0.0134228	0.0469799	0.033557	0.0671141	0.114094	0.0872483	0.00671141	0.100671	0.033557	0.0738255	0.0604027	0.0201342	0.0604027	0.0536913	1.99635	0.467006
c20956.graph_c1|orf1	0.0463918	0.0463918	0.056701	0.0360825	0.0876289	0.0154639	0.0773196	0.056701	0.0103093	0.0412371	0.0618557	0.0360825	0.0463918	0.0721649	0.0154639	0.0979381	0.103093	0	0.0412371	0.0515464	0.837842	0.521266
c20958.graph_c0|orf2	0.192982	0	0.0175439	0.0877193	0.0175439	0	0.105263	0.105263	0.00877193	0.0526316	0.0789474	0.0701754	0.0175439	0.0350877	0.0438596	0.0614035	0.0350877	0.00877193	0.00877193	0.0526316	-0.524925	-0.17908
c20959.graph_c0|orf1	0.0862069	0.0258621	0.0431034	0.0603448	0.0172414	0.0689655	0.0431034	0.112069	0.0172414	0.0258621	0.0689655	0.0258621	0.00862069	0.0172414	0.0862069	0.137931	0.0517241	0.00862069	0.0431034	0.0517241	-1.17389	2.21704
c20960.graph_c0|orf1	0.024911	0.0427046	0.0427046	0.0782918	0.0106762	0.0498221	0.0711744	0.0533808	0.0284698	0.0676157	0.0925267	0.0640569	0.0177936	0.0498221	0.0498221	0.103203	0.0818505	0	0.0213523	0.0498221	-0.460762	0.0104455
c20962.graph_c0|orf1	0.0731707	0.0585366	0.0195122	0.0390244	0.0097561	0.0195122	0.0780488	0.0243902	0.0390244	0.0682927	0.0682927	0.097561	0.0341463	0.0536585	0.0536585	0.0878049	0.0439024	0.0195122	0.0439024	0.0682927	0.664596	-0.375849
c20965.graph_c0|orf1	0.0491071	0.0111607	0.0334821	0.0602679	0.0558036	0.0267857	0.0758929	0.0647321	0.00223214	0.015625	0.0558036	0.0736607	0.00446429	0.0401786	0.109375	0.0379464	0.125	0.00446429	0.0245536	0.129464	-0.489382	1.50825
c20970.graph_c0|orf1	0.056	0.072	0.08	0.032	0.036	0.036	0.068	0.044	0.016	0.072	0.124	0.028	0.024	0.064	0.016	0.072	0.056	0.008	0.024	0.072	1.09548	-0.116845
c20973.graph_c0|orf1	0.0584416	0.0649351	0.0194805	0.025974	0.025974	0.025974	0.0454545	0.0714286	0.00649351	0.0454545	0.103896	0.11039	0.0194805	0.0584416	0.0519481	0.0649351	0.0584416	0.00649351	0.038961	0.0974026	0.643008	0.235586
c20974.graph_c1|orf1	0.0688623	0.0718563	0.0778443	0.0508982	0.0149701	0.0359281	0.0808383	0.110778	0.00898204	0.0988024	0.0538922	0.0658683	0.011976	0.0239521	0.0359281	0.0778443	0.0419162	0	0.0209581	0.0479042	-0.592904	-0.100913
c20975.graph_c0|orf1	0.0588235	0.0514706	0.0220588	0.0441176	0.0514706	0.0220588	0.0367647	0.0514706	0.00735294	0.0588235	0.176471	0.0955882	0.0220588	0.0808824	0.00735294	0.117647	0.0220588	0	0.0294118	0.0441176	1.28829	-0.785615
c20979.graph_c0|orf1	0.0813704	0.0256959	0.0364026	0.0364026	0.0321199	0.0256959	0.0321199	0.0813704	0.0171306	0.0835118	0.126338	0.0385439	0.0299786	0.0770878	0.0256959	0.0728051	0.0364026	0.0171306	0.0406852	0.0835118	2.27641	0.551933
c20980.graph_c0|orf1	0.137652	0.0890688	0.0242915	0.0364372	0	0.0850202	0.174089	0.0202429	0.0404858	0.0323887	0.0850202	0.0890688	0.0323887	0.0121457	0	0.0728745	0.0242915	0	0.00404858	0.0404858	-2.01571	-1.99147
c20984.graph_c0|orf1	0.0880829	0.0466321	0.0466321	0.0673575	0.0518135	0.0207254	0.0673575	0.0621762	0.0673575	0.0259067	0.124352	0.0777202	0.00518135	0.0103627	0.015544	0.0569948	0.0518135	0.0103627	0.0259067	0.0777202	-0.166556	-0.236921
c20985.graph_c0|orf2	0.0668449	0.0481283	0.040107	0.0294118	0.00802139	0.0481283	0.0481283	0.0561497	0.013369	0.0775401	0.117647	0.0614973	0.0481283	0.040107	0.0588235	0.0721925	0.0641711	0.0106952	0.0160428	0.0748663	0.705667	0.316075
c20985.graph_c0|orf1	0.0540984	0.0360656	0.0409836	0.0262295	0.0295082	0.0245902	0.0540984	0.0262295	0.0311475	0.095082	0.163934	0.0491803	0.0278689	0.0672131	0.0245902	0.0934426	0.0442623	0.0196721	0.0311475	0.0606557	2.16602	-0.318143
c20990.graph_c0|orf1	0.0551724	0.124138	0.0896552	0.062069	0.0206897	0.062069	0.0413793	0.0344828	0	0.0344828	0.0827586	0.124138	0.0206897	0.0413793	0.0275862	0.0689655	0.062069	0.0137931	0.0137931	0.0206897	-1.093	-0.809601
c20991.graph_c0|orf1	0.0209424	0.078534	0.0575916	0.052356	0.0209424	0.0471204	0.0366492	0.0418848	0.0104712	0.0837696	0.0890052	0.0837696	0.0209424	0.0680628	0.0418848	0.0575916	0.0732984	0.0104712	0.0418848	0.0628272	0.920764	-0.0993874
c20995.graph_c0|orf1	0.0310559	0.0621118	0.0496894	0.0496894	0.10559	0.068323	0.0745342	0.0621118	0.0310559	0.0807453	0.0869565	0.0434783	0.0248447	0.0248447	0.0248447	0.0807453	0.0248447	0.0124224	0.0434783	0.0186335	0.549377	-0.167093
c20998.graph_c0|orf1	0.0408163	0.0238095	0.0646259	0.105442	0.0102041	0.0408163	0.0646259	0.0306122	0.0238095	0.0714286	0.0782313	0.119048	0.0136054	0.0578231	0.0510204	0.0714286	0.037415	0.00340136	0.0306122	0.0612245	-0.11832	-1.19907
c21000.graph_c0|orf1	0.045045	0.0990991	0.0630631	0.036036	0.036036	0.045045	0.0630631	0.0720721	0.00900901	0.036036	0.108108	0.0540541	0.018018	0.0810811	0.018018	0.0810811	0.0630631	0.00900901	0.036036	0.027027	0.312743	0.147185
c21000.graph_c1|orf1	0.0194175	0.0679612	0.0582524	0.116505	0.116505	0.0291262	0.0679612	0.0582524	0.038835	0.0194175	0.0194175	0.0776699	0	0.038835	0.0291262	0.0970874	0.0291262	0.0194175	0.0485437	0.0485437	-0.534064	-0.171214
c21001.graph_c0|orf1	0.0524345	0.0449438	0.0486891	0.071161	0.011236	0.0374532	0.0524345	0.0561798	0.0337079	0.0599251	0.0973783	0.0636704	0.0299625	0.0486891	0.0599251	0.0524345	0.0561798	0.0149813	0.0411985	0.0674157	0.634585	0.124903
c21004.graph_c0|orf1	0.0543807	0.0422961	0.0543807	0.00906344	0.00302115	0.129909	0.0694864	0.0332326	0.0362538	0.0302115	0.0725076	0.0966767	0.0241692	0.0271903	0.102719	0.108761	0.0362538	0.00302115	0.0453172	0.021148	-1.49433	0.854104
c21008.graph_c0|orf1	0.166065	0.032491	0.0397112	0.0180505	0.00722022	0.0216606	0.0541516	0.0505415	0.0144404	0.0361011	0.0397112	0.234657	0.00722022	0.0180505	0.101083	0.0685921	0.0252708	0	0.0108303	0.0541516	-1.8741	-0.426647
c21013.graph_c0|orf1	0.0662252	0.0596026	0.0993377	0.0397351	0.0264901	0.0596026	0.0198675	0.0860927	0.0529801	0.0264901	0.0927152	0.0264901	0.00662252	0.0397351	0.0264901	0.125828	0.013245	0.0397351	0.00662252	0.0860927	0.226066	1.35659
c21015.graph_c0|orf1	0.0502793	0.0223464	0.0335196	0.0391061	0.027933	0.0223464	0.0670391	0.0614525	0.0391061	0.0502793	0.0949721	0.0782123	0.0167598	0.0502793	0.0502793	0.0670391	0.0446927	0.00558659	0.0446927	0.134078	0.99129	0.233323
c21016.graph_c0|orf1	0.0657895	0.0197368	0.0526316	0.0526316	0.0328947	0.0328947	0.0526316	0.0460526	0.00657895	0.0526316	0.138158	0.0460526	0.0263158	0.0460526	0.0460526	0.131579	0.0394737	0	0.0394737	0.0723684	0.609316	0.249441
c21019.graph_c0|orf5	0.0787402	0.0787402	0.0551181	0.0393701	0	0.0314961	0.0472441	0.0551181	0.023622	0.0393701	0.0708661	0.0787402	0.023622	0.0708661	0.0472441	0.0393701	0.0393701	0.0314961	0.0629921	0.0866142	1.25783	0.299723
c21019.graph_c0|orf1	0.0668605	0.0843023	0.0465116	0.0610465	0.0290698	0.0639535	0.0436047	0.0436047	0.0203488	0.0203488	0.0406977	0.0552326	0.0116279	0.0348837	0.0843023	0.136628	0.0755814	0.00290698	0.00581395	0.0726744	-1.93193	1.54165
c21024.graph_c0|orf1	0.0512821	0.0512821	0.039627	0.0582751	0.044289	0.032634	0.0606061	0.0536131	0.0512821	0.039627	0.0606061	0.0606061	0.030303	0.044289	0.0512821	0.118881	0.0629371	0.00932401	0.016317	0.0629371	-0.427693	0.636424
c21028.graph_c0|orf1	0.0727969	0.0383142	0.0268199	0.0421456	0.0344828	0.0383142	0.0383142	0.0651341	0.0191571	0.0536398	0.0842912	0.0344828	0.0229885	0.0383142	0.0383142	0.141762	0.0689655	0.0153257	0.0536398	0.0727969	0.623695	1.35991
c21028.graph_c2|orf1	0.0341615	0.0559006	0.0434783	0.0652174	0.0652174	0.0310559	0.052795	0.0931677	0.0279503	0.0465839	0.0496894	0.0403727	0.0279503	0.0434783	0.0372671	0.0993789	0.0279503	0.015528	0.0496894	0.0931677	0.645921	0.710615
c21029.graph_c0|orf1	0.0258065	0.0258065	0.0903226	0.0516129	0.0451613	0.0580645	0.0580645	0.0451613	0.0322581	0.0709677	0.0903226	0.0580645	0.0193548	0.0322581	0.00645161	0.116129	0.0709677	0.00645161	0.0129032	0.083871	0.206317	-0.0739222
c21029.graph_c1|orf1	0.0483871	0.0443548	0.0604839	0.0483871	0.0241935	0.0282258	0.0524194	0.0846774	0.0120968	0.0564516	0.0725806	0.0403226	0.0201613	0.0725806	0.0483871	0.120968	0.0443548	0	0.0282258	0.0927419	0.343945	0.860544
c21032.graph_c0|orf1	0.0871261	0.0260078	0.0429129	0.0598179	0.00130039	0.0325098	0.0351105	0.111834	0.00520156	0.0325098	0.145644	0.0702211	0.00130039	0.0520156	0.0377113	0.0845254	0.046814	0.00780234	0.0195059	0.10013	0.258688	0.647814
c21037.graph_c0|orf1	0.0666667	0.0972222	0.0277778	0.0666667	0.00277778	0.0888889	0.144444	0.0111111	0.0222222	0.0388889	0.075	0.158333	0.0472222	0.0277778	0.0277778	0.0388889	0.0277778	0.00833333	0.00555556	0.0166667	-1.7773	-2.85131
c21040.graph_c0|orf1	0.0828402	0.0532544	0.0295858	0.0532544	0.00591716	0.035503	0.0828402	0.100592	0.0118343	0.035503	0.0473373	0.0769231	0.0177515	0.0236686	0.0591716	0.0769231	0.0887574	0.0236686	0.0118343	0.0828402	-0.885283	0.818846
c21041.graph_c0|orf1	0.0540541	0.036036	0.0990991	0.045045	0.018018	0.018018	0.0810811	0.045045	0.018018	0.045045	0.0810811	0.0720721	0.018018	0.0720721	0.0540541	0.045045	0.0540541	0.027027	0.027027	0.0900901	0.974322	-0.163414
c21044.graph_c0|orf2	0.0505051	0.0606061	0.0505051	0.010101	0.0505051	0.0505051	0.030303	0.0505051	0.040404	0.10101	0.0909091	0.0606061	0.020202	0.030303	0.030303	0.0606061	0.010101	0.040404	0.0606061	0.10101	2.42604	0.366206
c21044.graph_c0|orf1	0.0372671	0.0248447	0.0559006	0.0372671	0.0496894	0.0434783	0.130435	0.00621118	0.0372671	0.0869565	0.0621118	0.0869565	0.0496894	0.0559006	0.0434783	0.0434783	0.0434783	0	0.0372671	0.068323	0.829103	-1.48549
c21045.graph_c0|orf1	0.0625	0.0416667	0.0260417	0.0572917	0.00520833	0.0885417	0.125	0.0520833	0.0208333	0.0572917	0.125	0.104167	0.015625	0.0364583	0.0260417	0.0677083	0.0364583	0	0.00520833	0.046875	-0.985919	-1.52621
c21046.graph_c0|orf2	0.0791367	0.0863309	0.0431655	0.0143885	0.0143885	0.0143885	0.0503597	0.0791367	0.0215827	0.0359712	0.0719424	0.107914	0.0215827	0.0647482	0.0503597	0.0503597	0.0503597	0.00719424	0.0431655	0.0935252	0.442641	0.375511
c21048.graph_c0|orf1	0.163265	0.102041	0.0459184	0.0102041	0.00510204	0.0408163	0.0714286	0.0306122	0.0255102	0.0357143	0.0612245	0.142857	0.00510204	0.0408163	0.0459184	0.0306122	0.0306122	0.0102041	0.0204082	0.0816327	-0.785647	-0.415249
c21050.graph_c0|orf1	0.0362319	0.0652174	0.0362319	0.0507246	0.00724638	0.0724638	0.0869565	0.0507246	0.0144928	0.0652174	0.108696	0.0797101	0.0362319	0.0507246	0.0144928	0.108696	0.0652174	0	0.00724638	0.0434783	-0.486201	-0.825146
c21051.graph_c0|orf1	0.045045	0.0630631	0.045045	0.0810811	0.027027	0.0405405	0.0720721	0.0765766	0.0225225	0.0225225	0.0990991	0.0855856	0.0315315	0.045045	0.027027	0.0765766	0.0315315	0.0225225	0.0405405	0.045045	0.064542	-0.643838
c21052.graph_c0|orf1	0.0196078	0.0313725	0.0313725	0.0352941	0.0235294	0.0235294	0.0588235	0.054902	0.0235294	0.0705882	0.168627	0.0509804	0.027451	0.0588235	0.0588235	0.0627451	0.0823529	0.0156863	0.0509804	0.0509804	1.78065	0.257272
c21053.graph_c0|orf1	0.0574163	0.0478469	0.0574163	0.062201	0.00478469	0.0287081	0.0574163	0.0430622	0.0191388	0.0909091	0.0909091	0.0478469	0.0430622	0.0669856	0.0430622	0.0956938	0.0287081	0.0191388	0.0478469	0.0478469	1.38208	-0.295112
c21053.graph_c0|orf2	0.0737705	0.057377	0.0491803	0.0409836	0.0491803	0.0163934	0.0491803	0.0409836	0.00819672	0.0655738	0.0819672	0.0491803	0.00819672	0.0901639	0.0163934	0.0819672	0.0491803	0.00819672	0.0737705	0.0901639	1.88122	0.331982
c21055.graph_c0|orf1	0.0337553	0.0421941	0.0675105	0.101266	0.0168776	0.0590717	0.101266	0.0464135	0.00421941	0.0548523	0.0801688	0.0801688	0.0253165	0.0337553	0.0421941	0.0421941	0.0421941	0.0126582	0.0379747	0.0759494	-0.144094	-1.26662
c21056.graph_c0|orf1	0.0447761	0.0373134	0.0335821	0.0485075	0.00746269	0.0373134	0.108209	0.0559701	0.0261194	0.0559701	0.100746	0.0671642	0.0261194	0.0410448	0.0634328	0.0783582	0.0522388	0.0261194	0.0373134	0.0522388	0.349779	-0.272621
c21057.graph_c0|orf1	0.0405405	0.0405405	0.0405405	0.0810811	0.0202703	0.0675676	0.0608108	0.027027	0.0135135	0.0675676	0.128378	0.0540541	0.0337838	0.0337838	0.0472973	0.0878378	0.0472973	0.00675676	0.027027	0.0743243	0.257665	-0.452416
c21058.graph_c0|orf1	0.0404624	0.0375723	0.0635838	0.0375723	0.0317919	0.0260116	0.0606936	0.0375723	0.017341	0.066474	0.0953757	0.109827	0.017341	0.0549133	0.0520231	0.124277	0.0433526	0.00289017	0.0231214	0.0578035	0.0955102	-0.3614
c21059.graph_c0|orf1	0.0639731	0.0774411	0.0606061	0.043771	0.00673401	0.0639731	0.0505051	0.043771	0.0505051	0.043771	0.0774411	0.037037	0.026936	0.03367	0.0606061	0.131313	0.0707071	0.00673401	0.016835	0.03367	-1.09712	1.10735
c21059.graph_c1|orf1	0.0507614	0.0609137	0.0456853	0.0558376	0.0152284	0.0203046	0.035533	0.0659898	0.0609137	0.035533	0.0812183	0.0761421	0.0101523	0.0406091	0.0862944	0.106599	0.0406091	0.00507614	0.0253807	0.0812183	-0.588406	1.03126
c21062.graph_c0|orf1	0.0340136	0.0748299	0.0544218	0.047619	0.0408163	0.0340136	0.0680272	0.0612245	0.0204082	0.047619	0.0952381	0.0544218	0.0136054	0.0544218	0.0204082	0.129252	0.0272109	0.0136054	0.0204082	0.0884354	0.229426	-0.0499502
c21064.graph_c0|orf1	0.0761421	0.035533	0.0228426	0.0761421	0.0177665	0.0329949	0.0558376	0.0888325	0.0304569	0.0659898	0.0736041	0.0862944	0.0203046	0.0329949	0.0380711	0.0659898	0.0558376	0.0101523	0.0329949	0.0812183	0.126894	0.0802581
c21066.graph_c0|orf2	0.0909091	0.136364	0.00909091	0.0636364	0.00909091	0.0272727	0.0272727	0.0454545	0.0181818	0.0545455	0.0727273	0.0636364	0	0.0545455	0.0545455	0.127273	0.0727273	0.00909091	0.0181818	0.0454545	-1.00445	0.987803
c21068.graph_c0|orf1	0.0326087	0.0597826	0.0434783	0.0434783	0.0163043	0.0163043	0.0543478	0.0326087	0.00543478	0.0652174	0.13587	0.076087	0.0271739	0.048913	0.0271739	0.0978261	0.0923913	0.00543478	0.0271739	0.0923913	0.832471	-0.289153
c21069.graph_c0|orf1	0.0651466	0.0358306	0.0488599	0.0553746	0.0423453	0.0260586	0.0684039	0.0423453	0.029316	0.0749186	0.0977199	0.0977199	0.0325733	0.0260586	0.0488599	0.0814332	0.0325733	0	0.0358306	0.0586319	0.254819	-0.702311
c21073.graph_c0|orf1	0.0672269	0.0756303	0.0840336	0.092437	0.0168067	0.0420168	0.10084	0.0336134	0.00840336	0.0588235	0.0336134	0.0672269	0.00840336	0	0.0504202	0.12605	0.0672269	0.00840336	0.0252101	0.0336134	-1.96838	-0.392736
c21076.graph_c0|orf1	0.0194175	0.0485437	0.135922	0.0582524	0	0.0582524	0.0485437	0.038835	0.0194175	0.0582524	0.038835	0.194175	0.0291262	0.0194175	0.0679612	0.0873786	0.00970874	0	0.0194175	0.0485437	-1.43831	-1.55876
c21076.graph_c1|orf1	0.0819672	0.0601093	0.0437158	0.0655738	0.010929	0.0327869	0.0546448	0.0491803	0.0163934	0.0491803	0.114754	0.103825	0.0218579	0.0218579	0.0273224	0.0546448	0.0655738	0	0.0163934	0.10929	-0.22786	-0.628043
c21079.graph_c0|orf1	0.0581395	0.0542636	0.0465116	0.100775	0.0310078	0.0271318	0.108527	0.0775194	0.0193798	0.0775194	0.0736434	0.0620155	0.0155039	0.0387597	0.0232558	0.0891473	0.0465116	0.00387597	0.00775194	0.0387597	-0.73196	-0.995227
c21082.graph_c0|orf1	0.0882353	0.0294118	0.0392157	0.0490196	0.00980392	0.0294118	0.0980392	0.0392157	0.0294118	0.0392157	0.107843	0.0784314	0.0196078	0.0392157	0.0294118	0.0882353	0.0784314	0	0.0196078	0.0882353	-0.314211	-0.361547
c21083.graph_c0|orf1	0.0512821	0.0897436	0.0448718	0.0769231	0.0448718	0.0448718	0.0769231	0.0448718	0.0192308	0.025641	0.0641026	0.141026	0.0128205	0.0384615	0.0576923	0.0448718	0.0512821	0.00641026	0.025641	0.0384615	-1.25164	-0.909118
c21084.graph_c0|orf1	0.0577281	0.0484171	0.0782123	0.0465549	0.0167598	0.0316574	0.0800745	0.0297952	0.0242086	0.0428305	0.0856611	0.0949721	0.00744879	0.0167598	0.0633147	0.117318	0.0670391	0.00558659	0.0167598	0.0689013	-1.11355	-0.0655037
c21087.graph_c0|orf1	0.0683962	0.0801887	0.0707547	0.0707547	0.00943396	0.0353774	0.0613208	0.0636792	0.0235849	0.0566038	0.0518868	0.0566038	0.00471698	0.0283019	0.0542453	0.117925	0.0731132	0.00707547	0.0141509	0.0518868	-1.34314	0.640646
c21088.graph_c0|orf1	0.0766871	0.0521472	0.0490798	0.0613497	0.0184049	0.0429448	0.0582822	0.0674847	0.0153374	0.0736196	0.113497	0.0337423	0.0122699	0.0337423	0.0337423	0.0858896	0.0582822	0.0214724	0.0398773	0.0521472	0.608095	0.390448
c21089.graph_c0|orf1	0.0716049	0.0518519	0.0296296	0.0617284	0.0345679	0.0567901	0.0888889	0.0345679	0.0296296	0.0518519	0.11358	0.0888889	0.0197531	0.0345679	0.0419753	0.054321	0.0395062	0.0123457	0.0246914	0.0592593	-0.0627926	-0.810098
c21092.graph_c0|orf1	0.0246305	0.0246305	0.0492611	0.0591133	0.0147783	0.0394089	0.0689655	0.0591133	0.0394089	0.0492611	0.0640394	0.0788177	0.0246305	0.0738916	0.044335	0.0985222	0.0394089	0.0197044	0.0689655	0.0591133	0.973836	0.0396773
c21094.graph_c0|orf1	0.0655738	0.0772834	0.0421546	0.0327869	0.0210773	0.0538642	0.0491803	0.0562061	0.0257611	0.0491803	0.088993	0.0468384	0.0374707	0.0538642	0.0444965	0.0702576	0.0608899	0.00702576	0.0398126	0.0772834	0.483513	0.659585
c21095.graph_c0|orf1	0.0666667	0	0.025	0.1	0	0.0166667	0.075	0.0666667	0.0666667	0.0333333	0.0833333	0.125	0.025	0.075	0.0333333	0.0833333	0.00833333	0.025	0.0333333	0.0583333	0.489543	-1.07163
c21096.graph_c0|orf1	0.017094	0.0598291	0.0854701	0.0512821	0.042735	0.025641	0.0769231	0.0683761	0.025641	0.00854701	0.0683761	0.136752	0.034188	0.034188	0.017094	0.0769231	0.0769231	0	0.0512821	0.042735	-0.577366	-0.870901
c21097.graph_c0|orf1	0.111111	0.0763889	0.0208333	0.0416667	0.0138889	0.0486111	0.0555556	0.0833333	0.00694444	0.0625	0.0694444	0.131944	0.0138889	0.0208333	0.0416667	0.0277778	0.0208333	0	0.0625	0.0902778	-0.0418215	-0.415784
c21104.graph_c0|orf1	0.0857143	0.0228571	0.0628571	0.0171429	0	0.0285714	0.0171429	0.08	0.0171429	0.0914286	0.0857143	0.0342857	0.0228571	0.0342857	0.102857	0.125714	0.08	0.0114286	0.0171429	0.0628571	0.265051	2.24732
c21111.graph_c0|orf1	0.0519802	0.0420792	0.0717822	0.039604	0.0148515	0.0445545	0.0742574	0.0346535	0.029703	0.0693069	0.118812	0.0841584	0.019802	0.0470297	0.0247525	0.0866337	0.0445545	0.0049505	0.0519802	0.0445545	0.629632	-0.72903
c21111.graph_c0|orf2	0.0539568	0.0503597	0.0503597	0.0503597	0.0107914	0.0143885	0.0503597	0.0791367	0.0179856	0.0683453	0.0683453	0.0539568	0.0251799	0.0431655	0.0503597	0.0827338	0.0539568	0.0179856	0.0719424	0.0863309	1.16489	0.649203
c21112.graph_c0|orf1	0.0758621	0.0758621	0.0551724	0.0413793	0.0344828	0.0482759	0.0482759	0.0896552	0.0206897	0.0275862	0.0758621	0.0965517	0.0275862	0.0413793	0.0413793	0.0482759	0.0551724	0	0.0137931	0.0827586	-0.57517	0.285772
c21113.graph_c0|orf2	0.0744186	0.130233	0.0651163	0.0325581	0.00930233	0.0325581	0.0883721	0.0372093	0.027907	0.055814	0.0651163	0.186047	0.0372093	0.00465116	0.0139535	0.0325581	0.0325581	0.00930233	0.0186047	0.0465116	-1.05788	-2.33485
c21113.graph_c0|orf1	0.0523416	0.030303	0.0661157	0.0743802	0.0137741	0.0413223	0.0688705	0.046832	0.0220386	0.0853994	0.0909091	0.0523416	0.0247934	0.046832	0.0247934	0.107438	0.046832	0.00275482	0.0413223	0.0606061	0.476947	-0.421474
c21114.graph_c0|orf1	0.0242424	0.0424242	0.0424242	0.0545455	0.0181818	0.109091	0.0787879	0.0363636	0.0484848	0.0606061	0.151515	0.0787879	0.0242424	0.0363636	0.0181818	0.0787879	0.0242424	0.0121212	0.0363636	0.0242424	0.176922	-1.05028
c21114.graph_c1|orf1	0.037037	0.0740741	0.0462963	0.037037	0.0185185	0.0555556	0.037037	0.0648148	0.0277778	0.0740741	0.101852	0.0462963	0.0555556	0.037037	0.0462963	0.0740741	0.0185185	0.0185185	0.0833333	0.0462963	1.57191	0.207726
c21116.graph_c0|orf2	0.0707071	0.0505051	0.0606061	0.0707071	0.030303	0.0505051	0.0707071	0.030303	0.030303	0.0505051	0.0707071	0.10101	0.020202	0.010101	0.020202	0.0505051	0.0707071	0	0.0505051	0.0909091	-0.29567	-0.701712
c21116.graph_c0|orf1	0.0406504	0.0569106	0.097561	0.0406504	0.0406504	0.0325203	0.130081	0.0162602	0.0243902	0.0406504	0.113821	0.130081	0.0162602	0.00813008	0.0162602	0.0813008	0.0487805	0.00813008	0.0162602	0.0406504	-0.865893	-2.12738
c21118.graph_c0|orf1	0.039801	0.0447761	0.0696517	0.0597015	0.0248756	0.0149254	0.0597015	0.0497512	0.0298507	0.0547264	0.144279	0.0945274	0.0149254	0.0447761	0.039801	0.079602	0.039801	0.00995025	0.0298507	0.0547264	0.534765	-0.760775
c21121.graph_c0|orf1	0.0782123	0.0223464	0.0223464	0.0893855	0.00558659	0.0446927	0.122905	0.0614525	0.0223464	0.0726257	0.0782123	0.106145	0.0111732	0.0670391	0.0558659	0.0335196	0.0391061	0.00558659	0.0167598	0.0446927	-0.37363	-1.29373
c21122.graph_c0|orf1	0.03125	0.025	0.06875	0.0375	0.00625	0.05	0.05625	0.01875	0.00625	0.0625	0.175	0.0875	0.03125	0.0375	0.04375	0.05625	0.05625	0.00625	0.05	0.09375	1.37952	-0.806685
c21123.graph_c0|orf1	0.0569948	0.0466321	0.0725389	0.0518135	0.015544	0.0362694	0.0673575	0.0621762	0.015544	0.0569948	0.11399	0.0829016	0.0259067	0.0310881	0.0621762	0.0673575	0.0466321	0.00518135	0.0259067	0.0569948	-0.0997101	-0.269697
c21126.graph_c0|orf1	0.0591133	0.0394089	0.0295567	0.044335	0.0591133	0.0689655	0.044335	0.0788177	0.0591133	0.044335	0.0788177	0.0295567	0.0394089	0.044335	0.0344828	0.103448	0.0394089	0	0.0246305	0.0788177	0.153297	1.08865
c21127.graph_c0|orf1	0.0483384	0.0936556	0.0664653	0.0453172	0.0151057	0.0543807	0.0574018	0.0422961	0.0181269	0.0271903	0.0271903	0.0725076	0.0120846	0.0362538	0.0422961	0.172205	0.0664653	0.00302115	0.0362538	0.0634441	-1.56151	0.811021
c21129.graph_c0|orf1	0.0544554	0.039604	0.049505	0.049505	0.0742574	0.0247525	0.0841584	0.0643564	0.029703	0.039604	0.0841584	0.00990099	0.0247525	0.0445545	0.0643564	0.108911	0.019802	0.00990099	0.0247525	0.0990099	0.378908	0.797506
c21129.graph_c1|orf1	0.0136054	0.108844	0.047619	0.0612245	0.00680272	0.0272109	0.0680272	0.0816327	0.0340136	0.0408163	0.108844	0.0612245	0.0204082	0.0680272	0.00680272	0.0952381	0.0544218	0.0204082	0.0272109	0.047619	0.253682	-0.385333
c2113.graph_c0|orf1	0.0603448	0.00862069	0.0689655	0.0603448	0.0172414	0.0258621	0.0172414	0.0689655	0.0172414	0.0862069	0.0689655	0.0517241	0.00862069	0.0431034	0.0517241	0.146552	0.0775862	0.00862069	0.0431034	0.0689655	0.505437	1.35268
c21130.graph_c0|orf1	0.0599078	0.0184332	0.0184332	0.0368664	0.0552995	0.0184332	0.124424	0.0829493	0	0.0322581	0.0691244	0.0645161	0.00460829	0.0276498	0.0875576	0.078341	0.105991	0.00921659	0.0230415	0.0829493	-0.678966	0.930022
c21131.graph_c0|orf1	0.0828025	0.0955414	0.044586	0.0382166	0.0254777	0.0191083	0.0509554	0.0955414	0.0254777	0.044586	0.0764331	0.121019	0.0127389	0.0382166	0.044586	0.0509554	0.0191083	0.0127389	0.0127389	0.089172	-0.289354	-0.186747
c21133.graph_c0|orf1	0.0601504	0.0451128	0.0275689	0.0701754	0.0150376	0.0150376	0.0601504	0.0776942	0.0225564	0.0526316	0.135338	0.0952381	0.0200501	0.0350877	0.0451128	0.0651629	0.0526316	0.0125313	0.0275689	0.0651629	0.329636	-0.43584
c21135.graph_c0|orf1	0.0396825	0.0595238	0.0436508	0.0595238	0.0238095	0.0714286	0.0753968	0.047619	0.00793651	0.0555556	0.130952	0.0277778	0.00793651	0.0277778	0.031746	0.130952	0.0515873	0.00793651	0.0238095	0.0753968	-0.309741	0.167535
c21135.graph_c1|orf1	0.0549451	0.032967	0.0164835	0.17033	0.0164835	0.032967	0.0934066	0.043956	0.0164835	0.0494505	0.0494505	0.021978	0.032967	0.0274725	0.0494505	0.137363	0.0769231	0	0.032967	0.043956	-1.42731	-0.266949
c21136.graph_c0|orf1	0.028169	0.0633803	0.0140845	0.0492958	0.028169	0.0492958	0.140845	0.0352113	0.0140845	0.0633803	0.0704225	0.0915493	0.0422535	0.0422535	0.0422535	0.0704225	0.0140845	0.00704225	0.0492958	0.084507	0.240595	-1.62763
c21141.graph_c0|orf1	0.0460251	0.0376569	0.0334728	0.100418	0	0.0627615	0.0334728	0.112971	0.0543933	0.0334728	0.146444	0.0125523	0.0041841	0.0251046	0.0543933	0.0794979	0.041841	0.0125523	0.0041841	0.104603	-0.409798	1.13917
c21143.graph_c0|orf1	0.0588235	0.0392157	0.0392157	0.0490196	0	0.372549	0.0588235	0.00980392	0.0490196	0.0196078	0.0490196	0.0294118	0.00980392	0.0294118	0.0392157	0.0588235	0.0294118	0	0	0.0588235	-3.16826	1.29747
c21144.graph_c0|orf1	0.0625	0.0375	0.0275	0.055	0.0225	0.0425	0.0475	0.0925	0.0225	0.065	0.1	0.08	0.04	0.0525	0.0325	0.0875	0.0425	0.0075	0.03	0.0525	0.55424	0.0273431
c21146.graph_c0|orf1	0.0696203	0.0696203	0.0696203	0.0189873	0	0.0189873	0.0443038	0.0632911	0	0.0506329	0.0759494	0.170886	0.0189873	0.056962	0.0316456	0.0886076	0.0316456	0.00632911	0.0189873	0.0949367	-0.014306	-0.847368
c21148.graph_c0|orf1	0.0866667	0.0933333	0.02	0.0466667	0	0.0266667	0.0333333	0.0533333	0.0333333	0.06	0.12	0.12	0.00666667	0.02	0.0466667	0.08	0.04	0.0133333	0.0333333	0.0666667	-0.185816	-0.199121
c21149.graph_c0|orf1	0.0681818	0.0909091	0.030303	0.030303	0.00757576	0.143939	0.106061	0.00757576	0.0530303	0.0378788	0.0530303	0.0833333	0.030303	0.0151515	0.0757576	0.0757576	0.0227273	0.0151515	0.0227273	0.030303	-1.87432	-0.164616
c21151.graph_c0|orf1	0.0666667	0.0333333	0.0166667	0.0444444	0.0444444	0.0277778	0.05	0.0388889	0.0444444	0.0666667	0.105556	0.0777778	0.0277778	0.0444444	0.0166667	0.111111	0.0444444	0.0166667	0.0555556	0.0666667	1.31508	-0.0738168
c21152.graph_c0|orf1	0.0493827	0.0925926	0.0987654	0.0679012	0.0123457	0.0246914	0.0432099	0.0432099	0.0123457	0.0925926	0.0925926	0.0802469	0.0185185	0.0308642	0.037037	0.0864198	0.0493827	0.0123457	0.0185185	0.037037	-0.0624779	-0.631754
c21153.graph_c0|orf1	0.033195	0.0788382	0.0497925	0.0580913	0.00414938	0.112033	0.195021	0.0248963	0.0165975	0.0207469	0.0622407	0.149378	0.0248963	0.0165975	0.0165975	0.0456432	0.0373444	0	0.0248963	0.0290456	-2.42849	-2.96919
c21155.graph_c0|orf1	0.0689655	0.0387931	0.0474138	0.0603448	0.0215517	0.0301724	0.0646552	0.0732759	0.00862069	0.0732759	0.0862069	0.0646552	0.0172414	0.0517241	0.0215517	0.0732759	0.0775862	0.012931	0.0387931	0.0689655	0.731272	0.0530903
c21156.graph_c0|orf1	0.0492958	0.084507	0.0422535	0.0422535	0	0.0492958	0.183099	0.0352113	0.0140845	0.0492958	0.15493	0.0915493	0.028169	0.0140845	0	0.056338	0.0633803	0.00704225	0.0211268	0.0140845	-0.863408	-2.66445
c21158.graph_c0|orf1	0.079646	0.0412979	0.0884956	0.0235988	0.0442478	0.0560472	0.0235988	0.0442478	0.0235988	0.0678466	0.0678466	0.0235988	0.0176991	0.0147493	0.117994	0.0884956	0.0707965	0.00589971	0.0501475	0.0501475	-0.112284	2.27053
c21159.graph_c0|orf1	0.0366972	0.0183486	0.0917431	0.0733945	0.00917431	0.0275229	0.0917431	0.0825688	0.0366972	0.0458716	0.0642202	0.0642202	0.0183486	0.0733945	0.0366972	0.0458716	0.0366972	0.0183486	0.0458716	0.0825688	0.818193	-0.371271
c21160.graph_c0|orf1	0.0116959	0.0409357	0.0116959	0.105263	0.0175439	0.0116959	0.0877193	0.0350877	0.0350877	0.0701754	0.0994152	0.116959	0.0350877	0.0350877	0.0233918	0.0760234	0.0584795	0.0116959	0.0584795	0.0584795	0.62869	-1.76696
c21161.graph_c0|orf2	0.207207	0	0.018018	0.0990991	0.00900901	0	0.126126	0.036036	0	0.0540541	0.0810811	0.0990991	0.036036	0.036036	0.045045	0.045045	0.036036	0.00900901	0	0.0630631	-0.530354	-1.47266
c21164.graph_c0|orf1	0.0458081	0.0648228	0.0380294	0.0630942	0.0276577	0.0233362	0.0544512	0.0605013	0.0259291	0.0622299	0.114952	0.0509939	0.0216076	0.0518583	0.0501296	0.0847018	0.0570441	0.0155575	0.019879	0.0674157	0.512835	0.219668
c21164.graph_c0|orf3	0.0617284	0.119342	0.0205761	0.0164609	0.0123457	0.0493827	0.0493827	0.0452675	0.0288066	0.0288066	0.0987654	0.0246914	0.0205761	0.0699588	0.0493827	0.168724	0.0658436	0.0205761	0.0123457	0.037037	-0.482897	1.46282
c21164.graph_c0|orf2	0.0846154	0.0769231	0.0730769	0.0192308	0.00769231	0.0307692	0.0615385	0.0653846	0.0153846	0.0615385	0.0923077	0.123077	0.0153846	0.0615385	0.0423077	0.0230769	0.0384615	0.0115385	0.0307692	0.0653846	0.514471	-0.559711
c21165.graph_c0|orf1	0.0486726	0.0353982	0.0530973	0.0530973	0.039823	0.0575221	0.039823	0.0575221	0	0.0575221	0.0530973	0.0840708	0.0309735	0.0221239	0.0176991	0.0619469	0.0884956	0.00884956	0.0619469	0.128319	0.809354	0.309925
c21166.graph_c0|orf1	0.0352941	0.0470588	0.0411765	0.0823529	0.0176471	0.0588235	0.0352941	0.0882353	0.0529412	0.0588235	0.0647059	0.0352941	0.0176471	0.0411765	0.0411765	0.0764706	0.111765	0	0.0117647	0.0823529	-0.543729	1.30966
c21168.graph_c0|orf1	0.137931	0.0775862	0.0258621	0.0689655	0.00862069	0.0344828	0.206897	0.0172414	0	0.0689655	0.12069	0.0862069	0.00862069	0.00862069	0	0.0603448	0.0258621	0	0.0258621	0.0172414	-1.32663	-3.05355
c21170.graph_c0|orf1	0.0327869	0.0393443	0.0459016	0.0688525	0.0131148	0.00983607	0.0754098	0.052459	0.0295082	0.0590164	0.144262	0.0754098	0.0196721	0.0786885	0.0360656	0.0721311	0.0459016	0.0131148	0.0295082	0.0590164	1.12026	-0.819421
c21171.graph_c0|orf1	0.0990566	0.0377358	0.0283019	0.0754717	0.00471698	0.0424528	0.165094	0.0471698	0.0235849	0.0377358	0.0849057	0.122642	0.0235849	0.0518868	0.0377358	0.0235849	0.0424528	0.00471698	0.0188679	0.0283019	-1.01227	-2.12263
c21174.graph_c0|orf1	0.0503778	0.0730479	0.02267	0.0377834	0.0176322	0.0277078	0.0579345	0.0780856	0.0554156	0.0579345	0.0554156	0.146096	0.0302267	0.0352645	0.0377834	0.0453401	0.070529	0.0151134	0.0201511	0.0654912	-0.156228	-0.372445
c21177.graph_c0|orf1	0.0655022	0.0174672	0.0393013	0.0349345	0.0262009	0.00873362	0.0218341	0.0873362	0.00436681	0.069869	0.122271	0.0305677	0.0305677	0.100437	0.0480349	0.0960699	0.0786026	0.0131004	0.0349345	0.069869	2.07514	1.3767
c21179.graph_c0|orf1	0.0864865	0.0702703	0.0540541	0.0594595	0.0324324	0.0486486	0.0378378	0.0432432	0.027027	0.0972973	0.0594595	0.0432432	0.0216216	0.0378378	0.0324324	0.0918919	0.0486486	0.0162162	0.0216216	0.0702703	0.42017	0.433296
c21181.graph_c0|orf3	0.06875	0.06875	0.05	0.0875	0	0.04375	0.0875	0.0625	0.025	0.08125	0.05625	0.10625	0.05	0.0625	0.00625	0.0875	0.01875	0	0.0125	0.025	-0.440943	-1.78885
c21181.graph_c0|orf1	0.0591873	0.0521201	0.0547703	0.0521201	0.020318	0.04947	0.069788	0.0415194	0.024735	0.0512367	0.118375	0.0724382	0.0371025	0.0309187	0.0326855	0.0795053	0.0477032	0.0141343	0.0344523	0.0574205	0.334069	-0.510633
c21181.graph_c0|orf2	0.0252101	0.0462185	0.0420168	0.0546218	0.0336134	0.0336134	0.0882353	0.0420168	0.0336134	0.0588235	0.155462	0.0504202	0.0462185	0.0672269	0.0294118	0.0840336	0.0336134	0.00420168	0.0210084	0.0504202	0.980584	-0.985586
c21182.graph_c0|orf1	0.0357143	0.0982143	0.0535714	0.0535714	0	0.0892857	0.0267857	0.00892857	0.0178571	0.0982143	0.142857	0.0357143	0.0267857	0.0267857	0.0267857	0.0982143	0.0446429	0.00892857	0.0446429	0.0625	0.672544	-0.196221
c21183.graph_c0|orf1	0.0958084	0.0239521	0.0538922	0.0598802	0.0359281	0.011976	0.0838323	0.11976	0.0179641	0.0419162	0.0898204	0.0598802	0.0299401	0.00598802	0.0359281	0.0538922	0.0598802	0.0239521	0.0359281	0.0598802	0.242505	0.247635
c21192.graph_c0|orf1	0.0819672	0.0737705	0.0409836	0.0245902	0	0.0901639	0.0409836	0.0819672	0.0245902	0.0327869	0.131148	0.0327869	0	0.0163934	0.114754	0.0983607	0.0491803	0	0	0.0655738	-1.68409	2.03151
c21194.graph_c0|orf1	0.0448718	0.025641	0.025641	0.025641	0.0192308	0.0384615	0.0320513	0.0705128	0.0192308	0.108974	0.134615	0.025641	0.0448718	0.0512821	0.0128205	0.0833333	0.0961538	0.0384615	0.0384615	0.0641026	2.72999	0.734763
c21200.graph_c0|orf1	0.0225989	0.0621469	0.0282486	0.079096	0.0112994	0.039548	0.0451977	0.0338983	0.0169492	0.0508475	0.107345	0.107345	0.0169492	0.0564972	0.079096	0.0621469	0.0338983	0.0225989	0.0451977	0.079096	0.582375	-0.386068
c21203.graph_c0|orf1	0.05	0.0571429	0.0428571	0.0642857	0.0285714	0.0428571	0.0571429	0.0785714	0.0142857	0.0571429	0.121429	0.0714286	0	0	0.0571429	0.05	0.05	0.0142857	0.0357143	0.107143	0.0275812	0.18231
c21204.graph_c0|orf1	0.0416667	0.0277778	0.0555556	0.0694444	0.0138889	0.0277778	0.0694444	0.0416667	0.0347222	0.0555556	0.152778	0.0763889	0.0208333	0.0486111	0.0625	0.0347222	0.0347222	0.00694444	0.0555556	0.0694444	1.07303	-0.692957
c21207.graph_c0|orf1	0.117089	0.0506329	0.0474684	0.0379747	0.0158228	0.0348101	0.056962	0.0506329	0.0126582	0.0506329	0.0917722	0.0917722	0.0474684	0.0348101	0.0379747	0.0696203	0.0411392	0	0.0379747	0.0727848	0.217067	-0.270696
c21210.graph_c0|orf1	0.0422535	0.0633803	0.0492958	0.105634	0.00704225	0.0140845	0.161972	0.0704225	0.00704225	0.0352113	0.0492958	0.0352113	0.028169	0.0140845	0.0492958	0.126761	0.0915493	0	0.0211268	0.028169	-2.15699	-0.660052
c21210.graph_c1|orf1	0.0672269	0.117647	0.0840336	0.0420168	0	0.0588235	0.0504202	0.00840336	0.0336134	0.0420168	0.0756303	0.0420168	0.0252101	0.0336134	0.00840336	0.12605	0.092437	0.00840336	0	0.0840336	-0.980564	0.305466
c21211.graph_c0|orf1	0.0520833	0.0354167	0.0583333	0.0583333	0.0166667	0.0375	0.075	0.0645833	0.00625	0.0416667	0.08125	0.10625	0.025	0.0583333	0.0333333	0.05625	0.0604167	0.0104167	0.0583333	0.0645833	0.532175	-0.547152
c21213.graph_c0|orf1	0.0352423	0.0396476	0.0660793	0.0572687	0.0132159	0.0396476	0.110132	0.0176211	0.0264317	0.0484581	0.127753	0.136564	0.030837	0.0396476	0.00881057	0.0748899	0.0396476	0.00881057	0.0264317	0.0528634	0.0581488	-2.3407
c21221.graph_c0|orf1	0.0416667	0.0294118	0.0343137	0.0686275	0.0367647	0.0318627	0.0686275	0.0392157	0.0318627	0.0563725	0.102941	0.0784314	0.0343137	0.0416667	0.0441176	0.0833333	0.0367647	0.0269608	0.0441176	0.0686275	1.0493	-0.484304
c21222.graph_c0|orf1	0.0569395	0.113879	0.0533808	0.0498221	0.0213523	0.0640569	0.0391459	0.0498221	0.0640569	0.0284698	0.103203	0.0320285	0.0142349	0.0355872	0.0462633	0.0960854	0.0569395	0.0106762	0.0106762	0.0533808	-0.920483	0.979582
c21223.graph_c0|orf1	0.0540541	0.0743243	0.0135135	0.0608108	0.0675676	0.027027	0.0405405	0.0608108	0.0202703	0.0675676	0.0540541	0.0405405	0.0337838	0.0540541	0.027027	0.0945946	0.0675676	0.00675676	0.027027	0.108108	0.7395	0.722189
c21224.graph_c0|orf2	0.0694444	0.0694444	0.0347222	0.0347222	0.00694444	0.0555556	0.0416667	0.0902778	0.0138889	0.0347222	0.104167	0.0208333	0.0208333	0.0347222	0.0902778	0.0972222	0.0833333	0.0138889	0.0138889	0.0694444	-0.573382	2.03862
c21227.graph_c0|orf1	0.0435897	0.074359	0.0538462	0.0487179	0.0128205	0.0205128	0.0538462	0.0538462	0.0333333	0.0692308	0.0923077	0.0538462	0.0230769	0.0538462	0.0461538	0.0871795	0.0589744	0.0230769	0.0358974	0.0615385	0.797978	0.283892
c21229.graph_c0|orf1	0.0348432	0.0418118	0.0766551	0.0731707	0.0174216	0.0418118	0.111498	0.0383275	0.010453	0.0836237	0.101045	0.118467	0.0209059	0.0383275	0.0174216	0.0487805	0.0522648	0	0.0278746	0.0452962	-0.0617562	-2.12439
c21230.graph_c0|orf1	0.0736842	0.0491228	0.0807018	0.0140351	0	0.129825	0.0631579	0.0912281	0.0140351	0.077193	0.0701754	0.0526316	0.045614	0.0175439	0.0526316	0.0315789	0.0631579	0	0.0175439	0.0561404	-0.577561	0.68085
c21231.graph_c0|orf1	0.0458015	0.0152672	0.0534351	0.0610687	0.0229008	0.0381679	0.0458015	0.0305344	0.0152672	0.0839695	0.10687	0.0992366	0.0305344	0.0534351	0.0229008	0.0839695	0.0687023	0.00763359	0.0458015	0.0687023	1.22186	-0.642877
c21232.graph_c0|orf1	0.0358744	0.0358744	0.0852018	0.0941704	0.0941704	0.0403587	0.0717489	0.0134529	0.0224215	0.0627803	0.116592	0.0941704	0.0269058	0.0224215	0.0134529	0.0627803	0.0358744	0	0.0179372	0.0538117	0.155201	-1.71393
c21235.graph_c0|orf1	0.0674699	0.0433735	0.060241	0.0481928	0.00963855	0.0313253	0.0554217	0.0746988	0.0409639	0.060241	0.0698795	0.0650602	0.0313253	0.0722892	0.0361446	0.0722892	0.0481928	0.00963855	0.0409639	0.0626506	0.755475	0.277758
c21237.graph_c0|orf1	0.045	0.04	0.03	0.075	0.03	0.04	0.065	0.05	0.055	0.07	0.085	0.075	0.04	0.055	0.04	0.06	0.06	0.01	0.03	0.045	0.525811	-0.362071
c21239.graph_c0|orf1	0.0526316	0.0451128	0.037594	0.075188	0	0.037594	0.105263	0.0676692	0.0075188	0.0676692	0.075188	0.0601504	0.0300752	0.0300752	0.0526316	0.112782	0.0451128	0.0225564	0.0300752	0.0451128	-0.2937	-0.426532
c21242.graph_c0|orf1	0.0420712	0.0453074	0.0550162	0.0485437	0.0291262	0.0355987	0.0744337	0.0517799	0.012945	0.0711974	0.126214	0.0970874	0.02589	0.02589	0.02589	0.0970874	0.0550162	0.00647249	0.0194175	0.0550162	0.118828	-0.898653
c21242.graph_c1|orf1	0.05	0.0423077	0.0615385	0.0423077	0.0269231	0.0461538	0.0653846	0.0384615	0.0461538	0.0423077	0.107692	0.0769231	0.0384615	0.0423077	0.0423077	0.0846154	0.0423077	0.0115385	0.0307692	0.0615385	0.341727	-0.243437
c21244.graph_c0|orf1	0.0957447	0.037234	0.0425532	0.0585106	0.0106383	0.0212766	0.0638298	0.0531915	0.0212766	0.0585106	0.0904255	0.117021	0.0265957	0.0585106	0.0319149	0.0851064	0.0319149	0.0106383	0.037234	0.0478723	0.383879	-0.774347
c21247.graph_c0|orf1	0.0733591	0.019305	0.0579151	0.0965251	0.042471	0.027027	0.100386	0.0579151	0.003861	0.0849421	0.0733591	0.0810811	0.003861	0.0501931	0.027027	0.0579151	0.042471	0.015444	0.030888	0.0540541	0.408187	-1.0959
c21248.graph_c0|orf1	0.0666667	0.0487179	0.0461538	0.0538462	0.00769231	0.0153846	0.0641026	0.074359	0.025641	0.0769231	0.123077	0.0666667	0.0410256	0.0487179	0.0358974	0.074359	0.0589744	0.0102564	0.0128205	0.0487179	0.628655	-0.35591
c21250.graph_c0|orf1	0.0376569	0.0794979	0.0292887	0.0627615	0.0376569	0.0376569	0.0711297	0.0502092	0.0167364	0.0376569	0.112971	0.0502092	0.0209205	0.0251046	0.100418	0.117155	0.0334728	0	0.0209205	0.0585774	-1.02459	0.489734
c21253.graph_c0|orf1	0.0533981	0.104369	0.0291262	0.0436893	0.00242718	0.0121359	0.026699	0.0315534	0.0194175	0.0145631	0.0533981	0.0291262	0.0121359	0.0242718	0.104369	0.152913	0.109223	0.00728155	0.0776699	0.092233	-0.743065	2.50477
c21255.graph_c0|orf1	0.102362	0.0393701	0.015748	0.0708661	0.00787402	0.015748	0.0314961	0.0944882	0.00787402	0.125984	0.0551181	0.0551181	0.0551181	0.0472441	0.0393701	0.0708661	0.0314961	0.023622	0.0393701	0.0708661	1.75357	0.193958
c21258.graph_c0|orf1	0.0902778	0.0625	0.0347222	0.0208333	0	0.0694444	0.0833333	0.354167	0.00694444	0.00694444	0.0347222	0.0416667	0	0.00694444	0.118056	0.0208333	0.0277778	0	0.00694444	0.0138889	-2.89856	3.30341
c21259.graph_c0|orf1	0.0614035	0.0877193	0.0570175	0.0394737	0	0.0789474	0.0438596	0.0877193	0.0350877	0.0307018	0.0482456	0.0438596	0.00438596	0.0526316	0.0921053	0.135965	0.0263158	0.00438596	0.0394737	0.0307018	-1.4889	1.81885
c21259.graph_c1|orf1	0.0488323	0.0573248	0.044586	0.0403397	0.0254777	0.044586	0.0764331	0.0382166	0.0360934	0.0530786	0.110403	0.07431	0.0276008	0.0276008	0.0530786	0.0721868	0.0552017	0.0212314	0.0276008	0.0658174	0.268738	-0.163682
c21262.graph_c0|orf1	0.033557	0.0671141	0.0268456	0.0604027	0.0268456	0.0604027	0.0604027	0.0402685	0.0469799	0.0671141	0.107383	0.0469799	0.0469799	0.0671141	0.0604027	0.0604027	0.033557	0.00671141	0.0268456	0.0536913	0.648314	-0.106008
c21263.graph_c0|orf1	0.0687023	0.145038	0.0763359	0.0839695	0.0381679	0.0305344	0.0839695	0.0381679	0.0305344	0.0229008	0.0381679	0.0839695	0.0381679	0.0152672	0.0381679	0.0687023	0.0229008	0.0229008	0.0458015	0.00763359	-1.19539	-0.965592
c21265.graph_c0|orf1	0.0409639	0.0554217	0.0361446	0.0674699	0.0120482	0.0409639	0.0891566	0.0771084	0.0216867	0.0554217	0.0795181	0.0939759	0.0168675	0.0506024	0.053012	0.0771084	0.0385542	0.00963855	0.0289157	0.0554217	-0.34753	-0.498205
c21265.graph_c0|orf2	0.056	0.112	0.032	0.04	0	0.032	0.024	0.152	0.048	0.032	0.048	0	0.024	0.064	0.112	0.064	0.04	0.024	0.072	0.024	0.172577	2.8951
c21266.graph_c0|orf1	0.046729	0.0654206	0.0654206	0.046729	0.0280374	0.0280374	0.0654206	0.0747664	0	0.0280374	0.0654206	0.046729	0.00934579	0.046729	0.0186916	0.149533	0.0373832	0	0.046729	0.130841	-0.0910527	0.531945
c21266.graph_c1|orf1	0.0709677	0.0451613	0.0580645	0.0516129	0.0258065	0.0322581	0.0580645	0.0774194	0	0.0322581	0.103226	0.0387097	0.00645161	0.0516129	0.0322581	0.122581	0.0516129	0.0193548	0.0387097	0.083871	0.386343	0.787295
c21270.graph_c0|orf1	0.0503145	0.0566038	0.0503145	0.0125786	0.0691824	0.0503145	0.0880503	0.0440252	0.0125786	0.0754717	0.0754717	0.0691824	0.0188679	0.0314465	0.0440252	0.106918	0.0377358	0.00628931	0.0251572	0.0754717	0.166836	0.0124116
c21271.graph_c0|orf1	0.0747664	0.0280374	0.046729	0.0373832	0	0.046729	0.0654206	0.00934579	0.00934579	0.046729	0.121495	0.0560748	0.0280374	0.0841121	0.046729	0.0654206	0.0560748	0.0280374	0.0560748	0.0934579	1.85509	0.0489857
c21272.graph_c0|orf1	0.0480769	0.0240385	0.0432692	0.0673077	0.0625	0.0384615	0.0528846	0.0432692	0.0192308	0.0625	0.0961538	0.0817308	0.0240385	0.0769231	0.0288462	0.0769231	0.0480769	0.0144231	0.0480769	0.0432692	1.30833	-0.312222
c21277.graph_c0|orf1	0.0181818	0.0484848	0.0666667	0.0848485	0.030303	0.0727273	0.0787879	0.0666667	0.0121212	0.0484848	0.0727273	0.0545455	0.0424242	0.0363636	0.0424242	0.0909091	0.0424242	0.00606061	0.0181818	0.0666667	-0.526272	-0.371871
c21281.graph_c0|orf1	0.0542636	0.0581395	0.0542636	0.0968992	0.0232558	0.0271318	0.0387597	0.100775	0	0.0542636	0.0697674	0.0387597	0.0232558	0.0426357	0.0426357	0.0503876	0.0658915	0.0193798	0.0387597	0.100775	0.593388	0.629736
c21289.graph_c0|orf1	0.0204082	0.0340136	0.0680272	0.0816327	0.00680272	0.0272109	0.0952381	0.115646	0.0136054	0.0680272	0.0544218	0.0884354	0.0136054	0.0340136	0.0340136	0.0612245	0.0612245	0	0.0408163	0.0816327	-0.307557	-0.537397
c21290.graph_c0|orf1	0.04	0.032	0.016	0.024	0.008	0.04	0.048	0.024	0.008	0.008	0.152	0.136	0.024	0.008	0.12	0.176	0.096	0	0.016	0.024	-1.79105	0.77256
c21291.graph_c0|orf1	0.0263158	0.0350877	0.0964912	0.0350877	0.00877193	0.0263158	0.0614035	0.0701754	0	0.0614035	0.0877193	0.0614035	0.0350877	0.0438596	0.0350877	0.175439	0.0438596	0.0438596	0.0263158	0.0263158	0.672121	0.188439
c21294.graph_c0|orf1	0.0498615	0.0581717	0.0609418	0.0637119	0.033241	0.033241	0.0858726	0.0775623	0.0470914	0.0387812	0.0526316	0.0470914	0.0387812	0.0304709	0.0415512	0.0886427	0.0470914	0.00831025	0.0304709	0.066482	-0.422555	0.168944
c21295.graph_c0|orf3	0.140244	0.0487805	0.0365854	0.0426829	0.0121951	0.0121951	0.0487805	0.103659	0.00609756	0.0670732	0.0914634	0.0243902	0.00609756	0.054878	0.0914634	0.0609756	0.054878	0.0487805	0.0121951	0.0365854	0.760805	1.80376
c21297.graph_c1|orf1	0.05	0.0833333	0.116667	0.05	0.025	0.05	0.0583333	0	0.0166667	0.0833333	0.05	0.175	0.0166667	0.025	0.025	0.0583333	0.0166667	0.00833333	0.0583333	0.0333333	-0.133201	-2.07138
c21299.graph_c0|orf3	0.0666667	0.0666667	0.0333333	0.0666667	0.025	0.0166667	0.05	0.0833333	0.0583333	0.0583333	0.108333	0.0333333	0.0166667	0.00833333	0.0833333	0.0666667	0.025	0	0.025	0.108333	-0.229197	0.840968
c21301.graph_c0|orf1	0.0930233	0.0581395	0.0465116	0.0639535	0.0174419	0.0232558	0.0581395	0.0581395	0.0290698	0.0697674	0.0872093	0.0639535	0.0232558	0.0348837	0.0348837	0.0872093	0.0174419	0.0174419	0.0523256	0.0639535	0.663772	-0.193367
c21303.graph_c0|orf1	0.0440678	0.0711864	0.0542373	0.0711864	0.0169492	0.0610169	0.0915254	0.0440678	0.0237288	0.0338983	0.0779661	0.0644068	0.020339	0.0881356	0.0338983	0.0440678	0.0440678	0.0169492	0.0271186	0.0711864	0.2443	-0.559371
c21305.graph_c0|orf1	0.0636943	0.121019	0.0382166	0.0955414	0.0127389	0.0254777	0.0573248	0.0828025	0.0191083	0.0382166	0.0318471	0.0509554	0.0191083	0.00636943	0.0764331	0.10828	0.0828025	0	0.00636943	0.0636943	-2.34683	0.943202
c21307.graph_c0|orf1	0.0319149	0.0957447	0.0283688	0.0425532	0.0602837	0.035461	0.0531915	0.0460993	0.0673759	0.0460993	0.070922	0.0638298	0.0141844	0.0567376	0.0390071	0.120567	0.0425532	0.0035461	0.035461	0.0460993	-0.202339	0.510899
c21312.graph_c0|orf1	0.127451	0.0294118	0.0784314	0.0392157	0.0294118	0	0.0588235	0.0490196	0.0392157	0.00980392	0.107843	0.0784314	0.00980392	0.0196078	0.0196078	0.0980392	0.0980392	0.00980392	0.00980392	0.0882353	-0.484605	0.541218
c21312.graph_c1|orf1	0.112782	0.037594	0.0300752	0.0977444	0.0300752	0.0225564	0.075188	0.0977444	0.037594	0.0300752	0.120301	0.075188	0.0225564	0	0.0300752	0.037594	0.0451128	0.0075188	0.0225564	0.0676692	-0.576942	-0.436342
c21312.graph_c2|orf2	0.0571429	0.0857143	0.142857	0.133333	0.00952381	0.047619	0.0761905	0.0285714	0.0285714	0.00952381	0.0190476	0.142857	0.00952381	0	0.0380952	0.142857	0.0285714	0	0	0	-3.73473	-1.58878
c21316.graph_c0|orf1	0.0640394	0.0246305	0.0689655	0.0394089	0.0344828	0.00985222	0.0295567	0.044335	0.00985222	0.0985222	0.108374	0.08867	0.0295567	0.08867	0.0295567	0.0640394	0.0147783	0.00492611	0.0394089	0.108374	2.39015	-0.547266
c21317.graph_c0|orf1	0.0650888	0.0177515	0.0946746	0.0473373	0.0650888	0.0473373	0.0177515	0.0532544	0.0118343	0.0414201	0.0887574	0.0473373	0.0177515	0.0473373	0.0650888	0.0591716	0.0769231	0.0295858	0.0414201	0.0650888	1.13437	1.41262
c21318.graph_c0|orf1	0.0559441	0.048951	0.030303	0.0606061	0.013986	0.04662	0.0652681	0.0629371	0.013986	0.0932401	0.0839161	0.0932401	0.039627	0.027972	0.025641	0.0675991	0.0629371	0.00699301	0.032634	0.0675991	0.426834	-0.686858
c21321.graph_c0|orf1	0.0578512	0.0743802	0.0165289	0.0330579	0.0247934	0.0330579	0.0165289	0.0826446	0.0495868	0.0495868	0.0661157	0.0909091	0.0495868	0.0495868	0.0743802	0.0330579	0.0247934	0.0413223	0.0826446	0.0495868	1.79291	0.861863
c21322.graph_c0|orf1	0.037594	0.0300752	0.0300752	0.0526316	0	0.0300752	0.0902256	0.0601504	0.0225564	0.0827068	0.12782	0.112782	0.0300752	0.0150376	0.0225564	0.0526316	0.0451128	0.0225564	0.0526316	0.0827068	1.18001	-1.43604
c21325.graph_c0|orf1	0.0524476	0.0384615	0.034965	0.0699301	0.013986	0.0979021	0.034965	0.0734266	0.041958	0.013986	0.034965	0.041958	0.013986	0.041958	0.048951	0.202797	0.0314685	0.0034965	0.0594406	0.048951	-1.38519	1.72993
c21332.graph_c0|orf1	0.0490798	0.0490798	0.0736196	0.116564	0.0184049	0.0184049	0.0858896	0.0613497	0.0184049	0.0429448	0.0674847	0.0674847	0.00613497	0.0306748	0.0306748	0.116564	0.0674847	0	0.00613497	0.0736196	-1.40477	-0.536664
c21332.graph_c1|orf1	0.0373134	0.0223881	0.0447761	0.104478	0.0149254	0.0671642	0.0373134	0.0223881	0.0223881	0.0522388	0.0522388	0.0746269	0.11194	0.0373134	0.0522388	0.0746269	0.0671642	0	0	0.104478	0.0326151	-0.593332
c21341.graph_c0|orf1	0.0701754	0	0.0263158	0.0350877	0	0.0350877	0.0614035	0.0263158	0.0350877	0.0350877	0.131579	0.131579	0	0.0877193	0.0526316	0.0964912	0.0789474	0.00877193	0.0438596	0.0438596	0.524108	-0.0532544
c21342.graph_c0|orf1	0.05	0.0147059	0.0470588	0.0647059	0.00882353	0.111765	0.0676471	0.0617647	0.0323529	0.0264706	0.0705882	0.0529412	0.0411765	0.0205882	0.0735294	0.161765	0.05	0.00294118	0.00588235	0.0352941	-1.91398	0.907694
c21345.graph_c0|orf1	0.0941704	0.0313901	0.0672646	0.044843	0.0179372	0.0269058	0.0627803	0.0358744	0.0134529	0.0493274	0.0852018	0.0493274	0.0044843	0.0179372	0.103139	0.143498	0.0717489	0	0	0.0807175	-1.36313	1.32537
c21347.graph_c0|orf2	0.0729614	0.0729614	0.0300429	0.0643777	0.0257511	0.0171674	0.0729614	0.0600858	0.0214592	0.0643777	0.103004	0.0815451	0.0386266	0.0600858	0.0343348	0.0686695	0.0300429	0.0214592	0.0257511	0.0343348	0.694003	-0.804287
c21347.graph_c0|orf1	0.0600707	0.04947	0.0282686	0.0530035	0.0141343	0.0742049	0.0636042	0.0459364	0.0530035	0.0424028	0.123675	0.0459364	0.024735	0.024735	0.0459364	0.109541	0.0353357	0.00706714	0.0141343	0.0848057	-0.440825	0.310394
c21350.graph_c0|orf1	0.0409836	0.0655738	0.0819672	0.0737705	0.0655738	0.0245902	0.0901639	0.0491803	0	0.0327869	0.0327869	0.0655738	0.0327869	0.0245902	0.0983607	0.122951	0.057377	0	0	0.0409836	-1.85831	0.30724
c21351.graph_c0|orf1	0.037594	0.037594	0.047619	0.0802005	0.075188	0.0250627	0.0626566	0.0651629	0.0275689	0.0401003	0.0802005	0.0977444	0.0125313	0.0350877	0.0275689	0.075188	0.075188	0.0175439	0.0526316	0.0275689	0.233992	-0.212261
c21353.graph_c0|orf2	0.07	0.05	0.07	0.04	0.03	0.04	0.09	0.03	0.02	0.02	0.16	0.11	0.03	0.02	0.02	0.06	0.04	0	0.05	0.05	0.0430797	-1.44095
c21356.graph_c0|orf1	0.0654762	0.0416667	0.0595238	0.047619	0.00595238	0.00595238	0.0654762	0.0416667	0.0238095	0.0595238	0.10119	0.0535714	0.0357143	0.0654762	0.10119	0.0714286	0.0357143	0.00595238	0.0416667	0.0714286	0.747078	0.364971
c21358.graph_c0|orf1	0.0314685	0.0384615	0.0559441	0.0594406	0.0314685	0.020979	0.0874126	0.027972	0.027972	0.0804196	0.111888	0.0629371	0.0174825	0.048951	0.0524476	0.0839161	0.0454545	0.00699301	0.0384615	0.0699301	0.760689	-0.615674
c21360.graph_c0|orf3	0.0588235	0.147059	0.0588235	0.0392157	0	0.00980392	0.0588235	0.0392157	0.0196078	0.0588235	0.0490196	0.107843	0.0196078	0.0196078	0.0490196	0.0392157	0.0686275	0.00980392	0.0392157	0.107843	-0.392123	-0.356366
c21365.graph_c0|orf1	0.0482759	0.0344828	0.0655172	0.0862069	0.0310345	0.0172414	0.0551724	0.037931	0.0241379	0.0586207	0.0655172	0.1	0.0172414	0.037931	0.0413793	0.131034	0.0655172	0.0103448	0.037931	0.0344828	-0.33964	-0.308788
c21370.graph_c0|orf1	0.101695	0.0310734	0.0480226	0.0564972	0.0112994	0.0480226	0.0734463	0.0621469	0.0112994	0.0282486	0.115819	0.0649718	0.0225989	0.0282486	0.0480226	0.124294	0.059322	0.0112994	0.0141243	0.039548	-0.858922	0.306742
c21371.graph_c0|orf1	0.0497738	0.0859729	0.0497738	0.0497738	0.0135747	0.0452489	0.0769231	0.0633484	0.0135747	0.040724	0.0542986	0.117647	0.00904977	0.0316742	0.0678733	0.0859729	0.0588235	0.0135747	0.00452489	0.0678733	-1.40128	-0.0728733
c21375.graph_c0|orf1	0.092827	0.00843882	0.0506329	0.0548523	0.0168776	0.0421941	0.0295359	0.101266	0.0168776	0.0379747	0.101266	0.0801688	0.0168776	0.0295359	0.0337553	0.092827	0.0675105	0.0337553	0.0126582	0.0801688	0.354026	0.918751
c21376.graph_c0|orf1	0.052459	0.0852459	0.0491803	0.0393443	0.0229508	0.0163934	0.0327869	0.052459	0.0163934	0.0491803	0.0786885	0.0655738	0.00983607	0.0393443	0.0819672	0.144262	0.0918033	0.0229508	0.0163934	0.0327869	-0.607583	1.44344
c21376.graph_c0|orf3	0.0545455	0.0636364	0.00909091	0.0727273	0.0363636	0.00909091	0.0909091	0.0272727	0.0363636	0.0363636	0.0727273	0.0454545	0.0363636	0.0636364	0.0454545	0.127273	0.0545455	0.00909091	0.0545455	0.0545455	0.260817	-0.019612
c21377.graph_c0|orf1	0.0942029	0.0362319	0.0289855	0.0289855	0.0217391	0.0652174	0.0289855	0.0652174	0.0724638	0.0289855	0.0507246	0.057971	0.0434783	0.0289855	0.0942029	0.137681	0.057971	0	0.0217391	0.0362319	-1.23892	2.06982
c21378.graph_c0|orf1	0.0325203	0.0243902	0.097561	0.0569106	0	0.195122	0	0.0650407	0.0325203	0.00813008	0.00813008	0.0162602	0.0406504	0.0569106	0.113821	0.0650407	0.0569106	0.0162602	0.097561	0.0162602	-0.611795	2.95655
c21384.graph_c0|orf1	0.0547945	0.0547945	0.0547945	0.0856164	0.0136986	0.0479452	0.0856164	0.0308219	0.0273973	0.0547945	0.0924658	0.0753425	0.0342466	0.010274	0.0753425	0.0924658	0.0308219	0	0.0273973	0.0513699	-1.05914	-0.68112
c21387.graph_c0|orf1	0.0446097	0.070632	0.0446097	0.0446097	0.0148699	0.0446097	0.0780669	0.0557621	0.0260223	0.0594796	0.100372	0.0743494	0.0297398	0.0669145	0.0260223	0.0594796	0.0483271	0.00743494	0.0334572	0.070632	0.617885	-0.556773
c21387.graph_c0|orf2	0.042328	0.047619	0.026455	0.0740741	0.015873	0.026455	0.0952381	0.0529101	0.00529101	0.042328	0.100529	0.0582011	0.031746	0.0529101	0.0740741	0.0899471	0.0634921	0.021164	0.042328	0.037037	0.151878	-0.0835581
c21389.graph_c0|orf1	0.0458716	0.0733945	0.0917431	0.0733945	0.00917431	0.0275229	0.110092	0.0183486	0.00917431	0.0183486	0.12844	0.137615	0.0275229	0	0	0.110092	0.0550459	0	0.00917431	0.0550459	-1.57916	-2.43294
c21390.graph_c0|orf1	0.0595238	0.0714286	0.047619	0.0297619	0.0119048	0.0238095	0.107143	0.0119048	0.0238095	0.0833333	0.0833333	0.0892857	0.047619	0.0595238	0.0238095	0.0714286	0.0416667	0	0.0178571	0.0952381	0.622022	-1.48003
c21394.graph_c0|orf1	0.0315789	0.0578947	0.0719298	0.0491228	0.00175439	0.0684211	0.112281	0.0315789	0.0140351	0.045614	0.101754	0.149123	0.0245614	0.0157895	0.0333333	0.114035	0.0315789	0	0.0157895	0.0298246	-1.58975	-1.95951
c21396.graph_c0|orf1	0.037594	0.112782	0.0150376	0.0526316	0.0150376	0	0.105263	0.0451128	0.0300752	0.037594	0.0601504	0.0601504	0.0150376	0.0075188	0.0300752	0.18797	0.112782	0.0075188	0.0300752	0.037594	-1.74156	0.271659
c21397.graph_c0|orf1	0.0346821	0.0231214	0.0346821	0.104046	0.017341	0.0346821	0.0520231	0.0809249	0.0346821	0.0751445	0.109827	0.0924855	0.0231214	0.0289017	0.0404624	0.0693642	0.0635838	0	0.0115607	0.0693642	-0.199687	-0.552702
c21399.graph_c0|orf1	0.0283019	0.0471698	0.0188679	0.0566038	0.0283019	0.0754717	0.132075	0.0188679	0	0.0377358	0.0754717	0.0566038	0.0283019	0.0188679	0.141509	0.113208	0.0849057	0	0.00943396	0.0283019	-2.19881	0.497055
c21401.graph_c0|orf1	0.0835165	0.021978	0.0549451	0.0571429	0.0131868	0.0373626	0.0791209	0.0571429	0.0197802	0.043956	0.0769231	0.10989	0.0175824	0.0703297	0.043956	0.043956	0.0593407	0.021978	0.0351648	0.0527473	0.475291	-0.403435
c21404.graph_c1|orf1	0.0433735	0.0722892	0.0289157	0.0506024	0.0192771	0.0337349	0.053012	0.0674699	0.00722892	0.0361446	0.0939759	0.0843373	0.0216867	0.0289157	0.0457831	0.142169	0.0626506	0.00963855	0.0144578	0.0843373	-0.70448	0.364826
c21406.graph_c0|orf1	0.0961538	0.0673077	0.0528846	0.0528846	0.0480769	0.0336538	0.0480769	0.0913462	0.00480769	0.0336538	0.0528846	0.0432692	0.00961538	0.0528846	0.0769231	0.0961538	0.0625	0.0144231	0.0144231	0.0480769	-0.701678	1.61686
c21411.graph_c0|orf1	0.0852713	0.0620155	0.0310078	0.0465116	0.00775194	0.0155039	0.0852713	0.0542636	0.0232558	0.0620155	0.108527	0.0387597	0.0387597	0.0310078	0.0542636	0.0310078	0.108527	0	0.0542636	0.0620155	0.493354	0.305952
c21412.graph_c0|orf1	0.0649351	0.0292208	0.0487013	0.0487013	0.0194805	0.0357143	0.0519481	0.038961	0.0227273	0.0616883	0.103896	0.0519481	0.025974	0.0779221	0.0487013	0.113636	0.0519481	0.012987	0.0227273	0.0681818	0.829037	0.409353
c21414.graph_c0|orf1	0.0595238	0.0357143	0.031746	0.0436508	0.0396825	0.0396825	0.0595238	0.0555556	0.0436508	0.0634921	0.123016	0.0555556	0.0238095	0.0515873	0.0357143	0.111111	0.031746	0.00793651	0.0238095	0.0634921	0.634001	0.127398
c21416.graph_c0|orf1	0.0324675	0.0454545	0.0584416	0.0584416	0.0779221	0.025974	0.0519481	0.0519481	0.012987	0.0584416	0.0909091	0.0324675	0.0194805	0.0584416	0.038961	0.0844156	0.0519481	0	0.0844156	0.0649351	1.39829	0.496017
c21420.graph_c0|orf1	0.0559006	0.0310559	0.0807453	0.0496894	0.0310559	0.00621118	0.0434783	0.0807453	0.0186335	0.0869565	0.124224	0.0931677	0.00621118	0.0248447	0.0248447	0.0745342	0.0621118	0.0124224	0.0496894	0.0434783	1.00377	-0.266308
c21421.graph_c0|orf1	0.0493421	0.0690789	0.0460526	0.0493421	0.00328947	0.0263158	0.121711	0.0526316	0	0.0460526	0.108553	0.0953947	0.0427632	0.0592105	0.0361842	0.0888158	0.0394737	0.00986842	0.0164474	0.0394737	-0.204398	-1.4899
c21426.graph_c0|orf1	0.0949868	0.0844327	0.0738786	0.0580475	0.00791557	0.0395778	0.118734	0.0712401	0.0131926	0.0369393	0.0369393	0.0949868	0.0158311	0.0343008	0.0633245	0.0395778	0.0474934	0.0131926	0.00527704	0.0501319	-1.56802	-0.54167
c21430.graph_c1|orf1	0.103226	0.0774194	0.0451613	0.0451613	0.0129032	0.0322581	0.0709677	0.0967742	0.0387097	0.0322581	0.0645161	0.0516129	0.0193548	0.0451613	0.0516129	0.103226	0.0451613	0	0.0193548	0.0451613	-1.11743	0.876151
c21431.graph_c0|orf2	0.0701754	0.0175439	0.0350877	0.0263158	0.0701754	0.122807	0.0263158	0.0438596	0.0263158	0.0438596	0.0701754	0.0701754	0.00877193	0.0175439	0.0526316	0.157895	0.0701754	0	0.0263158	0.0438596	-1.13124	1.71082
c21432.graph_c0|orf1	0.0341463	0.0585366	0.0390244	0.0585366	0.0097561	0.0341463	0.0634146	0.0634146	0.0243902	0.0341463	0.0682927	0.117073	0.0439024	0.0390244	0.0829268	0.0390244	0.0341463	0.0243902	0.0536585	0.0780488	0.389011	-0.293454
c21433.graph_c0|orf1	0.0344828	0.0394089	0.0295567	0.108374	0.00492611	0.0394089	0.118227	0.0197044	0.0344828	0.0640394	0.0738916	0.0935961	0.00985222	0.0246305	0.0541872	0.118227	0.0591133	0	0.0147783	0.0591133	-1.49665	-1.22981
c21438.graph_c0|orf1	0.0704225	0.0492958	0.0422535	0.0774648	0.0211268	0.028169	0.0704225	0.0352113	0.0422535	0.056338	0.0774648	0.0422535	0.00704225	0.0633803	0.056338	0.0985915	0.056338	0.00704225	0.0492958	0.0492958	0.0875975	0.413552
c21444.graph_c0|orf1	0.0225564	0.0827068	0.0300752	0.0601504	0.0150376	0.0075188	0.0977444	0.0676692	0.037594	0.0902256	0.112782	0.0977444	0.037594	0.0300752	0.0526316	0.037594	0.037594	0	0.0300752	0.0526316	0.265807	-1.42671
c21445.graph_c0|orf1	0.0494792	0.0364583	0.0416667	0.0833333	0.0520833	0.0416667	0.0416667	0.046875	0.03125	0.0598958	0.0807292	0.0546875	0.03125	0.0807292	0.0442708	0.111979	0.0260417	0.0104167	0.0234375	0.0520833	0.620812	0.133262
c21448.graph_c0|orf1	0.0951087	0.0625	0.0380435	0.0570652	0.0108696	0.0244565	0.0679348	0.0516304	0.0163043	0.0788043	0.108696	0.0543478	0.0353261	0.0434783	0.0461957	0.0461957	0.0597826	0	0.0353261	0.0679348	0.564066	-0.21202
c21448.graph_c1|orf1	0.0729614	0.055794	0.0386266	0.0472103	0.0128755	0.0343348	0.0729614	0.0429185	0.0386266	0.0600858	0.0772532	0.0772532	0.0386266	0.0300429	0.0386266	0.0987124	0.0386266	0.0214592	0.0515021	0.0515021	0.428227	-0.254047
c21448.graph_c2|orf1	0.0644068	0.0508475	0.0474576	0.0813559	0	0.040678	0.155932	0.0338983	0.0169492	0.0440678	0.0949153	0.135593	0.00677966	0.0271186	0.0237288	0.0508475	0.0440678	0.00338983	0.0338983	0.0440678	-1.17239	-2.47322
c21450.graph_c0|orf1	0.0735294	0.0490196	0.0392157	0.0196078	0.00980392	0.0490196	0.0539216	0.0882353	0.00490196	0.0441176	0.0833333	0.0686275	0.0245098	0.0441176	0.102941	0.0686275	0.0735294	0.00980392	0.0343137	0.0588235	-0.212732	1.48627
c21451.graph_c0|orf1	0.0423729	0.0508475	0.0338983	0.0508475	0	0.0847458	0.127119	0.0169492	0.00847458	0.0847458	0.101695	0.118644	0.0254237	0.0254237	0	0.144068	0.0762712	0	0	0.00847458	-1.42004	-1.90935
c21452.graph_c0|orf1	0.0318471	0.0286624	0.0605096	0.066879	0.00955414	0.0191083	0.0764331	0.0605096	0.0350318	0.0573248	0.0859873	0.111465	0.0254777	0.0573248	0.0318471	0.0859873	0.044586	0.00318471	0.0350318	0.0732484	0.283325	-0.930838
c21454.graph_c0|orf1	0.0756303	0.0588235	0.0504202	0.092437	0.0336134	0.0336134	0.0420168	0.0756303	0.00840336	0.0252101	0.117647	0.092437	0.0168067	0.0588235	0.0168067	0.0336134	0.0504202	0.0252101	0.0336134	0.0588235	0.625117	-0.505759
c21456.graph_c0|orf2	0.0648148	0.037037	0.0555556	0.037037	0.037037	0.0277778	0.0462963	0.0462963	0.00925926	0.0740741	0.101852	0.0277778	0.0277778	0.0648148	0.0185185	0.0833333	0.0925926	0.037037	0.0648148	0.0462963	2.25217	0.742445
c21457.graph_c0|orf1	0.0466667	0.0266667	0.06	0.0566667	0.0166667	0.0233333	0.0733333	0.0666667	0.00666667	0.0733333	0.0533333	0.0833333	0.03	0.0666667	0.0266667	0.103333	0.05	0.0133333	0.04	0.0833333	0.848463	-0.331022
c2146.graph_c0|orf1	0.0340136	0.0748299	0.0408163	0.0612245	0.0204082	0.0340136	0.0952381	0.102041	0	0.0204082	0.0816327	0.0340136	0.0272109	0.047619	0.0272109	0.129252	0.047619	0.00680272	0.0272109	0.0884354	-0.529135	0.247113
c21460.graph_c0|orf1	0.0576923	0.0641026	0.025641	0.0320513	0.0128205	0.0320513	0.0897436	0.0448718	0.0320513	0.0641026	0.0448718	0.134615	0.0384615	0.025641	0.0384615	0.0384615	0.0769231	0.025641	0.025641	0.0961538	0.241882	-0.772157
c21463.graph_c0|orf1	0.103774	0.0188679	0.0660377	0.141509	0.00943396	0.0283019	0.0566038	0.0377358	0.0283019	0.0283019	0.103774	0.00943396	0.0188679	0.0471698	0.0566038	0.0566038	0.141509	0	0.0188679	0.0283019	-0.901353	0.783392
c21464.graph_c0|orf1	0.0521739	0.0173913	0.0608696	0.0608696	0.0434783	0.0434783	0.0608696	0.0782609	0.026087	0.0521739	0.0434783	0.0521739	0	0.0434783	0.0695652	0.0869565	0.0782609	0.00869565	0.0347826	0.0869565	-0.205154	1.32408
c21465.graph_c0|orf1	0.0421053	0.0421053	0.0596491	0.0385965	0.0245614	0.0526316	0.0736842	0.0245614	0.0245614	0.0631579	0.122807	0.0491228	0.0245614	0.0701754	0.0421053	0.0982456	0.0280702	0.0105263	0.0596491	0.0491228	1.186	-0.244105
c21470.graph_c0|orf1	0.0983607	0.057377	0.0655738	0.0655738	0.0327869	0.0327869	0.057377	0.0245902	0.0327869	0.0737705	0.0819672	0.0245902	0.0245902	0.0409836	0.057377	0.057377	0.0655738	0	0.0491803	0.057377	0.391853	0.493443
c21473.graph_c0|orf1	0.0172414	0.0517241	0.0948276	0.0258621	0.0258621	0.0431034	0.0603448	0.0258621	0.0258621	0.0603448	0.0948276	0.103448	0.0172414	0.0775862	0.0431034	0.12931	0.0431034	0.00862069	0.0258621	0.0258621	0.208118	-0.416045
c21474.graph_c0|orf1	0.0879765	0.0234604	0.026393	0.0469208	0.0234604	0.0351906	0.0527859	0.0410557	0.0117302	0.0351906	0.11437	0.0674487	0.0322581	0.0322581	0.0645161	0.117302	0.0703812	0.0175953	0.0293255	0.0703812	0.167331	0.697971
c21476.graph_c0|orf1	0.038674	0.0718232	0.0607735	0.0552486	0.0939227	0.0773481	0.0497238	0.0773481	0.0110497	0.0497238	0.0828729	0.0607735	0.0165746	0.0331492	0.0165746	0.038674	0.038674	0.0276243	0.0276243	0.0718232	0.673488	0.100026
c21480.graph_c0|orf1	0.0431373	0.0372549	0.072549	0.0529412	0.027451	0.0529412	0.0509804	0.0372549	0.0254902	0.0470588	0.107843	0.0823529	0.0215686	0.0392157	0.045098	0.141176	0.0607843	0	0.0254902	0.0294118	-0.598071	0.0724593
c21482.graph_c0|orf3	0.0630631	0.0540541	0.0540541	0.108108	0.018018	0.0630631	0.0630631	0.027027	0.00900901	0.045045	0.108108	0.0990991	0.027027	0.036036	0.036036	0.045045	0.045045	0	0.027027	0.0720721	-0.46506	-1.26125
c21482.graph_c0|orf1	0.0650888	0.0828402	0.0473373	0.0710059	0.00591716	0.0473373	0.0710059	0.0473373	0.035503	0.0473373	0.0710059	0.0414201	0.0177515	0.0650888	0.0887574	0.0828402	0.0473373	0.00591716	0.0177515	0.0414201	-0.85822	0.622355
c21483.graph_c0|orf1	0.0588235	0.0504202	0.0672269	0.0546218	0.00420168	0.0504202	0.0252101	0.0504202	0.0336134	0.0504202	0.113445	0.0336134	0.012605	0.0504202	0.0798319	0.130252	0.0462185	0.012605	0.0252101	0.0504202	-0.144601	1.31026
c21484.graph_c0|orf1	0.0714286	0.0248447	0.068323	0.0931677	0.0186335	0.0434783	0.052795	0.0621118	0.0248447	0.0434783	0.0590062	0.068323	0.0248447	0.0217391	0.0465839	0.145963	0.052795	0.00310559	0.0217391	0.052795	-1.18192	0.315234
c21485.graph_c0|orf1	0.0398406	0.0199203	0.0318725	0.0517928	0.0398406	0.0239044	0.059761	0.0278884	0.00398406	0.0478088	0.14741	0.0756972	0.0398406	0.0756972	0.0438247	0.0876494	0.0717131	0.0159363	0.0159363	0.0796813	1.37185	-0.331686
c21488.graph_c0|orf1	0.0597015	0.0447761	0.0671642	0.0298507	0.0223881	0	0.0746269	0.0298507	0.0298507	0.0746269	0.0820896	0.11194	0.00746269	0.0746269	0.0820896	0.0671642	0.0447761	0.0149254	0.00746269	0.0746269	0.499947	-0.277197
c21489.graph_c0|orf1	0.0428571	0	0.0642857	0.0785714	0.0214286	0.0214286	0.0142857	0.0928571	0.00714286	0.0642857	0.114286	0.0428571	0.0214286	0.0428571	0.0357143	0.114286	0.0928571	0.0142857	0.0714286	0.0428571	1.26906	1.09992
c21496.graph_c0|orf1	0.0384615	0.0448718	0.0576923	0.0705128	0.0320513	0.0705128	0.0448718	0.0512821	0.00641026	0.0576923	0.115385	0.0769231	0.0576923	0.0641026	0.0320513	0.0384615	0.0320513	0.00641026	0.025641	0.0769231	1.02018	-0.796095
c21498.graph_c0|orf1	0.0450704	0.0450704	0.056338	0.0647887	0.0253521	0.028169	0.0535211	0.0422535	0.0169014	0.0619718	0.0478873	0.126761	0.0140845	0.0309859	0.0619718	0.149296	0.0450704	0.0056338	0.0197183	0.0591549	-0.993527	-0.192874
c21502.graph_c0|orf1	0.0333333	0.08	0.04	0.0466667	0.0133333	0.0533333	0.06	0.0533333	0.0133333	0.04	0.0733333	0.0666667	0.0133333	0.0333333	0.0466667	0.173333	0.0733333	0.02	0.02	0.0466667	-1.02134	0.736678
c21505.graph_c0|orf1	0.0642857	0.0357143	0.0392857	0.05	0.0392857	0.0357143	0.0678571	0.0428571	0.0214286	0.0428571	0.1	0.0964286	0.0214286	0.0571429	0.05	0.075	0.0464286	0.0178571	0.0428571	0.0535714	0.604502	-0.220564
c21506.graph_c1|orf1	0.0530973	0.0265487	0.0442478	0.0884956	0.0265487	0.0530973	0.0619469	0.0265487	0	0.106195	0.106195	0.0973451	0.0619469	0.079646	0.00884956	0.0530973	0.0442478	0	0.00884956	0.0530973	1.22889	-1.88509
c21508.graph_c0|orf1	0.0365297	0.0593607	0.0273973	0.0456621	0.0273973	0.0365297	0.0456621	0.0456621	0.0456621	0.0410959	0.100457	0.0456621	0.0365297	0.0365297	0.0547945	0.173516	0.0502283	0.0228311	0.0319635	0.0365297	0.00199893	0.8802
c21510.graph_c0|orf1	0.0141844	0.106383	0.113475	0.141844	0.0070922	0.113475	0.0567376	0.0212766	0.0992908	0.0496454	0.035461	0.0141844	0	0.0141844	0.0425532	0.113475	0.0425532	0	0	0.0141844	-2.96139	0.101509
c21510.graph_c1|orf1	0.048433	0.0854701	0.014245	0.0626781	0.00854701	0.0541311	0.037037	0.045584	0.042735	0.034188	0.0769231	0.02849	0.019943	0.037037	0.0626781	0.153846	0.0911681	0.00854701	0.025641	0.0626781	-1.00359	1.62449
c21511.graph_c0|orf1	0.0485934	0.0409207	0.0613811	0.0869565	0.0127877	0.0358056	0.102302	0.0306905	0.0153453	0.0588235	0.107417	0.117647	0.0255754	0.0255754	0.0409207	0.0588235	0.0537084	0.0102302	0.0230179	0.0434783	-0.451856	-1.74505
c21516.graph_c0|orf1	0.0882353	0.040107	0.026738	0.0294118	0.0294118	0.0320856	0.0561497	0.0802139	0.00802139	0.0534759	0.0962567	0.0802139	0.0347594	0.0668449	0.0508021	0.0614973	0.0454545	0.013369	0.0454545	0.0614973	1.08227	0.370362
c21520.graph_c0|orf1	0.0526316	0.0451128	0.0225564	0.0601504	0.0150376	0.0225564	0.0902256	0.0676692	0.0150376	0.075188	0.0902256	0.0827068	0.037594	0.0601504	0.037594	0.0300752	0.0451128	0.0075188	0.0526316	0.0902256	1.25527	-0.851787
c21521.graph_c0|orf1	0.102975	0.02746	0.0389016	0.0755149	0.020595	0.0343249	0.0640732	0.0732265	0.0160183	0.0411899	0.100686	0.0709382	0.0160183	0.0297483	0.0366133	0.0869565	0.0411899	0.02746	0.0251716	0.0709382	0.134288	0.0644597
c21522.graph_c0|orf1	0.0503145	0.0251572	0.0251572	0.081761	0.106918	0.00628931	0.0314465	0.0566038	0.0314465	0.0377358	0.0943396	0.0691824	0.0188679	0.0503145	0.0880503	0.119497	0.0314465	0.0125786	0.0125786	0.0503145	0.148427	0.854283
c21523.graph_c0|orf1	0.0691244	0.0691244	0.0276498	0.0368664	0.0230415	0.0322581	0.0875576	0.0599078	0.0230415	0.0414747	0.0645161	0.0967742	0.0368664	0.0138249	0.0414747	0.129032	0.0460829	0.00460829	0.0184332	0.078341	-0.981758	-0.223901
c21524.graph_c0|orf1	0.0758621	0.0344828	0.0275862	0.0344828	0.0206897	0.0413793	0.0413793	0.0827586	0.0206897	0.0206897	0.0413793	0.0206897	0.0551724	0.0689655	0.117241	0.124138	0.0689655	0	0.0137931	0.0896552	-0.489097	2.49738
c21524.graph_c1|orf1	0.0576923	0.0865385	0.00961538	0.0384615	0.0384615	0.0576923	0.0961538	0.0192308	0.0480769	0.0192308	0.163462	0.0384615	0.0384615	0.0576923	0.0480769	0.0961538	0.00961538	0	0.0384615	0.0384615	0.0788455	-0.485174
c21529.graph_c0|orf1	0.0416667	0.0208333	0.0885417	0.0520833	0.0104167	0.0677083	0.0677083	0.0364583	0.0104167	0.046875	0.0520833	0.0833333	0.0364583	0.03125	0.0729167	0.0989583	0.130208	0	0.00520833	0.046875	-1.3223	0.622754
c21530.graph_c0|orf1	0.0622222	0.0355556	0.0533333	0.0666667	0.0311111	0.0266667	0.0577778	0.0311111	0.0311111	0.0844444	0.0888889	0.0577778	0.0177778	0.0533333	0.0444444	0.0755556	0.0577778	0.0177778	0.04	0.0666667	1.05912	-0.0231491
c21534.graph_c1|orf1	0.115108	0.028777	0.057554	0.057554	0.00719424	0.0503597	0.0647482	0.0863309	0.057554	0.0215827	0.158273	0.0503597	0.0143885	0.0143885	0.0215827	0.0503597	0.0431655	0	0.0143885	0.0863309	-0.392871	0.130424
c21535.graph_c0|orf1	0.0565217	0.0434783	0.073913	0.0521739	0.0173913	0.0173913	0.0478261	0.0782609	0.026087	0.0652174	0.0956522	0.026087	0.0304348	0.0347826	0.0304348	0.108696	0.0565217	0.026087	0.0652174	0.0478261	1.23595	0.677863
c21539.graph_c0|orf1	0.0512821	0.017094	0.025641	0.034188	0.042735	0.034188	0.0769231	0.0940171	0.0683761	0.025641	0.0683761	0.0683761	0.00854701	0.042735	0.0769231	0.111111	0.017094	0.025641	0.042735	0.0683761	0.108122	1.14067
c21545.graph_c0|orf1	0.0290456	0.00414938	0.0829876	0.06639	0.0165975	0.0788382	0.153527	0.06639	0.00414938	0.0248963	0.0456432	0.145228	0.0290456	0.0290456	0.0414938	0.0414938	0.0373444	0.00414938	0.0207469	0.0788382	-1.30068	-1.94035
c21553.graph_c0|orf1	0.0375587	0.028169	0.0328638	0.0375587	0.028169	0.0140845	0.028169	0.0469484	0.0187793	0.131455	0.0610329	0.0704225	0.0234742	0.0938967	0.0375587	0.0892019	0.0751174	0.0375587	0.028169	0.0798122	2.65296	0.493668
c21554.graph_c0|orf1	0.0522876	0.0196078	0.0784314	0.0588235	0	0.0392157	0.0588235	0.0261438	0.0457516	0.0522876	0.0653595	0.0980392	0.0196078	0.104575	0.0326797	0.0457516	0.0653595	0.0130719	0.0392157	0.0849673	1.13548	-0.348494
c21555.graph_c0|orf1	0.0374332	0.0374332	0.0481283	0.0588235	0.0588235	0.0481283	0.0695187	0.0534759	0.0320856	0.0641711	0.0695187	0.0962567	0.0213904	0.0213904	0.0374332	0.0748663	0.0695187	0.0106952	0.0374332	0.0534759	-0.0101683	-0.22655
c21557.graph_c0|orf1	0.028777	0.0503597	0.028777	0.0719424	0.122302	0.0143885	0.0431655	0.057554	0.0215827	0.028777	0.0935252	0.0863309	0.0215827	0.0503597	0.0143885	0.0719424	0.057554	0.00719424	0.0791367	0.0503597	1.25978	-0.105127
c21558.graph_c0|orf2	0.0442478	0.0442478	0.0530973	0.079646	0.0353982	0.106195	0.0707965	0.0884956	0.0265487	0.0530973	0.079646	0.0176991	0.0353982	0.0265487	0.0707965	0.0619469	0.00884956	0	0.0442478	0.0530973	-0.485158	0.518179
c21558.graph_c0|orf1	0.105058	0.0505837	0.0466926	0.0700389	0.0077821	0.0194553	0.120623	0.0311284	0.0155642	0.0466926	0.0933852	0.077821	0.0233463	0.0233463	0.0155642	0.077821	0.0544747	0.0077821	0.0466926	0.0661479	-0.227517	-1.25368
c21559.graph_c0|orf1	0.0993377	0.0662252	0.0463576	0.0794702	0.0198675	0.013245	0.0662252	0.0529801	0.00662252	0.0662252	0.0927152	0.0794702	0.0331126	0.0331126	0.0596026	0.0397351	0.0331126	0.013245	0.0397351	0.0596026	0.362493	-0.603353
c21560.graph_c0|orf1	0.0294118	0.0294118	0.0504202	0.0588235	0.00840336	0.0252101	0.0882353	0.0462185	0.0252101	0.0798319	0.0546218	0.10084	0.0252101	0.0672269	0.0546218	0.0630252	0.0504202	0.0294118	0.0630252	0.0504202	1.23357	-0.635241
c21561.graph_c0|orf1	0.0481283	0.128342	0.026738	0.0534759	0.00534759	0.0213904	0.139037	0.0320856	0.0160428	0.0481283	0.0962567	0.0855615	0.0320856	0.0374332	0.0213904	0.0962567	0.0374332	0.0106952	0.0160428	0.0481283	-0.857629	-1.81025
c21562.graph_c0|orf1	0.0796813	0.0318725	0.0398406	0.0478088	0.0239044	0.0199203	0.0438247	0.0796813	0.00796813	0.10757	0.0996016	0.0438247	0.0199203	0.0756972	0.0199203	0.0677291	0.0717131	0.00796813	0.063745	0.0478088	1.99317	0.409323
c21565.graph_c0|orf1	0.0501931	0.042471	0.03861	0.03861	0.030888	0.0579151	0.100386	0.042471	0.019305	0.0656371	0.0501931	0.0888031	0.011583	0.0772201	0.034749	0.0694981	0.0772201	0.011583	0.00772201	0.0849421	0.0531024	-0.225972
c21567.graph_c0|orf2	0.0283688	0.0496454	0.0567376	0.035461	0.0638298	0.0141844	0.106383	0.0567376	0.0141844	0.0425532	0.113475	0.0638298	0.0212766	0.0567376	0.0283688	0.120567	0.070922	0.0141844	0	0.0425532	0.0413701	-0.365925
c21569.graph_c0|orf1	0.0502008	0.0903614	0.0481928	0.0522088	0.0281124	0.0401606	0.0481928	0.0381526	0.0281124	0.0502008	0.114458	0.0401606	0.0100402	0.0522088	0.0441767	0.0943775	0.0742972	0.0120482	0.0341365	0.0502008	0.140458	0.591872
c21571.graph_c0|orf1	0.0595238	0.0833333	0.0654762	0.0873016	0.0119048	0.0496032	0.0734127	0.0297619	0.015873	0.0257937	0.0218254	0.0853175	0.00595238	0.0238095	0.0734127	0.160714	0.0357143	0.00396825	0.0436508	0.0436508	-2.15991	0.199693
c21577.graph_c0|orf1	0.0696203	0.0664557	0.0443038	0.0506329	0.0189873	0.0253165	0.120253	0.0253165	0.00949367	0.0537975	0.120253	0.101266	0.028481	0.0379747	0.0316456	0.0822785	0.028481	0.0126582	0.0253165	0.0474684	-0.0591118	-1.73208
c21580.graph_c0|orf2	0.128655	0.122807	0.00584795	0.0350877	0.0116959	0.0467836	0.0467836	0.0409357	0.0116959	0.0526316	0.0818713	0.0877193	0.0233918	0.0409357	0.0409357	0.0643275	0.0760234	0	0.0350877	0.0467836	-0.616245	0.336428
c21581.graph_c0|orf1	0.0542636	0.0387597	0.0697674	0.0155039	0.0155039	0.0775194	0.0310078	0.0775194	0.0155039	0.0232558	0.0620155	0.0155039	0.0155039	0.0620155	0.116279	0.108527	0.162791	0.00775194	0.0155039	0.0155039	-1.15487	3.45141
c21582.graph_c0|orf1	0.0588235	0.0653595	0.0588235	0.0457516	0.0588235	0.0261438	0.0588235	0.0522876	0.0653595	0.0326797	0.0915033	0.0849673	0.0130719	0.0392157	0.0457516	0.0718954	0.0392157	0	0.0522876	0.0392157	-0.097259	0.109514
c21583.graph_c0|orf1	0.0448276	0.062069	0.0517241	0.062069	0.0206897	0.037931	0.113793	0.0448276	0.00689655	0.0517241	0.0965517	0.148276	0.0172414	0.0206897	0.0172414	0.0793103	0.0310345	0.00689655	0.0172414	0.0689655	-0.78001	-2.15432
c21584.graph_c0|orf1	0.035503	0.0473373	0.0710059	0.0473373	0.0118343	0.0473373	0.0828402	0.035503	0.0236686	0.0473373	0.112426	0.0946746	0.0236686	0.0414201	0.035503	0.0591716	0.0650888	0.0532544	0.0295858	0.035503	0.895007	-0.71903
c21586.graph_c0|orf1	0.0773994	0.0557276	0.0464396	0.0681115	0.0185759	0.0247678	0.0681115	0.0928793	0.0340557	0.0743034	0.0835913	0.0681115	0.0309598	0.0309598	0.0464396	0.0526316	0.0247678	0.0123839	0.00928793	0.0804954	0.117693	-0.257837
c21587.graph_c0|orf1	0.0454545	0.0833333	0.0454545	0.0378788	0.0227273	0.0227273	0.0227273	0	0.030303	0.0227273	0.113636	0.0378788	0.0151515	0.0530303	0.121212	0.143939	0.0530303	0.0151515	0.0378788	0.0757576	-0.0736485	1.71551
c21589.graph_c0|orf1	0.0429688	0.0351562	0.0585938	0.0625	0.015625	0.0507812	0.0546875	0.0820312	0.0195312	0.0390625	0.0859375	0.0546875	0.0234375	0.0390625	0.0742188	0.0976562	0.0585938	0.0078125	0.0273438	0.0703125	-0.413046	0.877994
c21590.graph_c0|orf1	0.0447761	0.0597015	0.00746269	0.0298507	0.0149254	0.0298507	0.0298507	0.0597015	0.0298507	0.0820896	0.0970149	0.0522388	0.0223881	0.0820896	0.0373134	0.0820896	0.0597015	0.0149254	0.0522388	0.11194	1.97674	0.837727
c21591.graph_c0|orf1	0.0641026	0.0811966	0.0598291	0.0683761	0.017094	0.034188	0.0555556	0.0683761	0.017094	0.0641026	0.0683761	0.141026	0.0128205	0.0299145	0.0299145	0.0683761	0.0470085	0.0042735	0.0042735	0.0641026	-0.948737	-0.966356
c21594.graph_c0|orf1	0.0555556	0.0740741	0.0740741	0.037037	0.0648148	0.0277778	0.0833333	0.0277778	0.0648148	0.0185185	0.037037	0.0833333	0.0185185	0.0648148	0.0555556	0.0648148	0.037037	0.0185185	0.037037	0.0555556	-0.0484153	0.111806
c21596.graph_c0|orf1	0.048	0.016	0.048	0.056	0.032	0.032	0.048	0.056	0.016	0.04	0.152	0.12	0.016	0.032	0.032	0.104	0.056	0	0.032	0.064	0.135943	-0.564558
c21600.graph_c0|orf1	0.0263158	0.0684211	0.0421053	0.0736842	0.0105263	0.0473684	0.189474	0.0210526	0.00526316	0.0105263	0.205263	0.1	0.0157895	0.00526316	0	0.1	0.0315789	0	0	0.0473684	-1.60694	-3.30948
c21601.graph_c0|orf1	0.046332	0.0772201	0.0501931	0.034749	0.011583	0.019305	0.0849421	0.0540541	0.027027	0.03861	0.108108	0.0888031	0.042471	0.03861	0.046332	0.0772201	0.0579151	0.030888	0.027027	0.03861	0.327982	-0.506017
c21603.graph_c0|orf1	0.0792683	0.0243902	0.0426829	0.0853659	0.0304878	0.0121951	0.0792683	0.0609756	0.0304878	0.054878	0.0609756	0.0914634	0.0365854	0.0304878	0.0304878	0.0914634	0.0670732	0.00609756	0.0121951	0.0731707	-0.372609	-0.533684
c21607.graph_c0|orf1	0.015748	0.0629921	0.0787402	0.0314961	0.00787402	0.0944882	0.110236	0.0629921	0.0629921	0.0629921	0.0708661	0.015748	0.00787402	0.0393701	0.0393701	0.110236	0.0393701	0	0.015748	0.0708661	-0.948588	0.38655
c21609.graph_c0|orf1	0.108527	0.0465116	0.0232558	0	0.0232558	0.0465116	0.0697674	0.0697674	0.0155039	0.100775	0.0310078	0.0852713	0.0155039	0.0620155	0.0465116	0.0542636	0.0387597	0.0310078	0.0232558	0.108527	1.27927	0.587555
c21611.graph_c0|orf1	0.0505319	0.0558511	0.0611702	0.0638298	0.0691489	0.0425532	0.0452128	0.0345745	0.0212766	0.0478723	0.087766	0.0744681	0.018617	0.0345745	0.037234	0.0851064	0.0425532	0.0345745	0.0239362	0.0691489	0.62476	0.000427237
c21617.graph_c0|orf1	0.0599251	0.0187266	0.0486891	0.116105	0.00374532	0.0636704	0.11985	0.0599251	0.0299625	0.0411985	0.0636704	0.0861423	0.00374532	0.0524345	0.0374532	0.071161	0.0337079	0.0149813	0.0187266	0.0561798	-0.997518	-1.1137
c21618.graph_c0|orf1	0.0252101	0.0168067	0.0714286	0.0630252	0.00840336	0.0420168	0.109244	0.0336134	0.0336134	0.0630252	0.0882353	0.0588235	0.0294118	0.0294118	0.0378151	0.0840336	0.0882353	0.00420168	0.0546218	0.0588235	0.146154	-0.543424
c21619.graph_c0|orf2	0.0380952	0.0571429	0.104762	0.0380952	0.0190476	0.0380952	0.0761905	0.0190476	0.0380952	0.0571429	0.0761905	0.171429	0.0285714	0.0380952	0.047619	0.0857143	0.0190476	0.0190476	0.00952381	0.0190476	-0.554745	-1.75543
c21619.graph_c0|orf1	0.0666667	0.0333333	0.02	0.06	0.02	0.0333333	0.0933333	0.0266667	0.0333333	0.0466667	0.06	0.12	0.0266667	0.0333333	0.04	0.08	0.06	0.00666667	0.04	0.1	-0.162426	-0.777195
c21620.graph_c0|orf1	0.0586907	0.0293454	0.0541761	0.103837	0.0180587	0.027088	0.0948081	0.0406321	0.013544	0.0699774	0.106095	0.0609481	0.020316	0.0474041	0.027088	0.0902935	0.0496614	0.00902935	0.0293454	0.0496614	0.144884	-1.10757
c21621.graph_c0|orf1	0.0707692	0.0246154	0.0769231	0.0676923	0.00923077	0.0338462	0.0676923	0.0430769	0.0215385	0.0430769	0.113846	0.0892308	0.0215385	0.0369231	0.0492308	0.0984615	0.0523077	0	0.0246154	0.0553846	-0.450788	-0.431634
c21623.graph_c0|orf1	0.0841121	0.0420561	0.0327103	0.0140187	0.0280374	0.0373832	0.0700935	0.0280374	0.0186916	0.046729	0.121495	0.046729	0.0373832	0.0794393	0.0233645	0.102804	0.0327103	0.0233645	0.0186916	0.11215	1.60674	0.0741384
c21625.graph_c0|orf1	0.0797101	0.0797101	0.0724638	0.0289855	0	0.0362319	0.0362319	0.101449	0.108696	0.0144928	0.101449	0.00724638	0.0144928	0.0144928	0.0507246	0.115942	0.0289855	0	0.0797101	0.0289855	-0.52498	1.91571
c21628.graph_c0|orf1	0.0465686	0.0343137	0.0637255	0.0588235	0.0220588	0.0294118	0.0514706	0.0563725	0.0220588	0.0833333	0.0931373	0.0661765	0.0220588	0.0563725	0.0441176	0.102941	0.0465686	0.00490196	0.0416667	0.0539216	0.708062	0.00150775
c2163.graph_c0|orf2	0.0588235	0.0176471	0.0882353	0.0470588	0.00588235	0.0470588	0.0705882	0.0647059	0.00588235	0.0705882	0.129412	0.0176471	0.0235294	0.105882	0.0529412	0.0470588	0.0411765	0.0117647	0.0235294	0.0705882	1.61967	0.232437
c21630.graph_c0|orf1	0.0503597	0.057554	0.028777	0.0863309	0.0143885	0.0431655	0.0503597	0.0647482	0.0215827	0.028777	0.0935252	0.0719424	0.028777	0.0215827	0.0431655	0.122302	0.0359712	0.028777	0.028777	0.0791367	-0.250078	0.0808663
c21631.graph_c0|orf1	0.0899471	0.111111	0.026455	0.047619	0.0185185	0.021164	0.0661376	0.0582011	0.031746	0.0291005	0.0793651	0.0687831	0.010582	0.0238095	0.0714286	0.124339	0.0555556	0.0132275	0.00793651	0.0449735	-1.53676	0.745916
c21632.graph_c0|orf1	0.0734694	0.0530612	0.0571429	0.0571429	0.0122449	0.0163265	0.118367	0.0489796	0.0285714	0.0408163	0.0816327	0.102041	0.00408163	0.0571429	0.0285714	0.0734694	0.0693878	0.00408163	0.0163265	0.0571429	-0.695803	-0.941408
c21632.graph_c1|orf1	0.0775194	0.0387597	0.0620155	0.0542636	0	0.0310078	0.0620155	0.0310078	0.00775194	0.0852713	0.108527	0.100775	0.0155039	0.0387597	0.0465116	0.116279	0.0387597	0.00775194	0.0232558	0.0542636	0.0342395	-0.678796
c21640.graph_c0|orf2	0.0526316	0.151316	0.0493421	0.0526316	0	0.0328947	0.101974	0.125	0.0131579	0.00986842	0.0296053	0.0526316	0.00328947	0.0493421	0.0657895	0.0592105	0.0328947	0.00986842	0.0361842	0.0723684	-1.59376	0.617697
c21640.graph_c0|orf1	0.0884956	0.0560472	0.0707965	0.0471976	0.0117994	0.0412979	0.0678466	0.0471976	0.0235988	0.0589971	0.0766962	0.129794	0.0324484	0.0442478	0.0412979	0.0619469	0.0383481	0	0.020649	0.0412979	-0.474977	-0.951986
c21643.graph_c0|orf1	0.0530973	0.0707965	0.0265487	0.079646	0.00884956	0.0442478	0.132743	0.079646	0.00884956	0.0265487	0.0707965	0.132743	0.0353982	0.00884956	0.0707965	0.0530973	0.0442478	0	0.0176991	0.0353982	-2.06093	-1.43727
c21644.graph_c0|orf1	0.0634921	0.0555556	0.0714286	0.0555556	0.015873	0.0396825	0.031746	0.0634921	0.015873	0.031746	0.111111	0.0634921	0.0396825	0.0555556	0.015873	0.111111	0.0634921	0	0.015873	0.0793651	0.0586979	0.197601
c21646.graph_c0|orf1	0.0639098	0.0413534	0.0676692	0.0488722	0.0225564	0.037594	0.037594	0.0451128	0.0150376	0.0526316	0.120301	0.0526316	0.0338346	0.0639098	0.0488722	0.0977444	0.0338346	0.0075188	0.0338346	0.075188	0.897343	0.254873
c21647.graph_c0|orf1	0.0364583	0.0364583	0.0364583	0.0885417	0.0104167	0.015625	0.078125	0.0625	0.0260417	0.0885417	0.0729167	0.104167	0.03125	0.0833333	0.03125	0.0572917	0.0416667	0.015625	0.0416667	0.0416667	1.11418	-1.24064
c21649.graph_c0|orf1	0.097561	0.0243902	0.0528455	0.0569106	0.0243902	0.0487805	0.0365854	0.0528455	0.0325203	0.0447154	0.134146	0.0731707	0.0365854	0.0528455	0.0284553	0.0813008	0.0325203	0.00813008	0.0487805	0.0325203	0.821583	-0.0876772
c21650.graph_c0|orf1	0.0524017	0.0262009	0.0218341	0.0655022	0	0.0393013	0.113537	0.0480349	0.0174672	0.0524017	0.0611354	0.0960699	0.0131004	0.0436681	0.0436681	0.152838	0.104803	0	0.00873362	0.0393013	-1.55861	-0.207683
c21650.graph_c1|orf1	0.0583658	0.0233463	0.0466926	0.0505837	0	0.0505837	0.0972763	0.0505837	0.0155642	0.0428016	0.0428016	0.105058	0.0077821	0.0466926	0.0428016	0.128405	0.128405	0	0	0.0622568	-1.64929	0.285565
c21653.graph_c0|orf1	0.045082	0.0532787	0.045082	0.114754	0.0122951	0.0245902	0.0327869	0.0614754	0.0327869	0.0368852	0.0778689	0.0491803	0.00409836	0.0409836	0.0532787	0.172131	0.057377	0.0122951	0.0245902	0.0491803	-1.02963	0.798607
c21655.graph_c0|orf1	0.0591133	0.044335	0.0566502	0.0591133	0.0246305	0.0246305	0.044335	0.0492611	0.0418719	0.0640394	0.091133	0.0812808	0.0320197	0.046798	0.0517241	0.0788177	0.044335	0.0221675	0.0369458	0.046798	0.75717	-0.00742331
c21656.graph_c0|orf1	0.0763359	0.0458015	0.0839695	0.0229008	0.0763359	0.0229008	0.0458015	0.0534351	0.00763359	0.0763359	0.0839695	0.0916031	0.0152672	0.0610687	0.0305344	0.0458015	0.0992366	0.0152672	0.0152672	0.0305344	0.89562	0.263962
c21658.graph_c0|orf1	0.090301	0.0301003	0.0802676	0.0367893	0.0100334	0.0434783	0.0301003	0.0568562	0.0133779	0.0234114	0.0602007	0.0267559	0.00334448	0.0735786	0.120401	0.160535	0.0568562	0	0.0468227	0.0367893	-0.813669	2.60907
c21661.graph_c0|orf2	0.0314465	0.0566038	0.0566038	0.0314465	0.0691824	0.0440252	0.0691824	0.0503145	0.0188679	0.0691824	0.0628931	0.0691824	0.0125786	0.0754717	0.0314465	0.0943396	0.0377358	0.00628931	0.0566038	0.0566038	0.960782	0.0812557
c21661.graph_c0|orf1	0.107656	0.0358852	0.0239234	0.0598086	0.0119617	0.0478469	0.0813397	0.0334928	0.0167464	0.0598086	0.131579	0.100478	0.0263158	0.0334928	0.0191388	0.069378	0.0526316	0.00478469	0.0334928	0.0502392	0.129585	-1.06999
c21662.graph_c0|orf1	0.0529801	0.0761589	0.0463576	0.0331126	0.00993377	0.0529801	0.0364238	0.0463576	0.0298013	0.0364238	0.0993377	0.0761589	0.0430464	0.0298013	0.0794702	0.142384	0.0430464	0.00993377	0.0165563	0.0397351	-0.809208	0.727574
c21665.graph_c0|orf1	0.0416667	0.0555556	0.05	0.0777778	0.0472222	0.0305556	0.0527778	0.0666667	0.0305556	0.0583333	0.0638889	0.0638889	0.0194444	0.0472222	0.0416667	0.075	0.0555556	0.0166667	0.0444444	0.0611111	0.44563	0.231265
c21666.graph_c0|orf1	0.046683	0.044226	0.0614251	0.0540541	0.014742	0.046683	0.046683	0.0614251	0.017199	0.027027	0.110565	0.0589681	0.022113	0.0687961	0.046683	0.108108	0.04914	0.004914	0.039312	0.0712531	0.235986	0.495892
c21668.graph_c0|orf1	0.0967742	0.104839	0.0564516	0.129032	0.00806452	0.0322581	0.104839	0.016129	0.016129	0.016129	0.145161	0.0725806	0.00806452	0.016129	0.00806452	0.0322581	0.0564516	0.00806452	0.00806452	0.0645161	-1.32739	-1.97062
c21670.graph_c0|orf1	0.0571429	0.0285714	0.0285714	0.0380952	0	0.0666667	0.152381	0.00952381	0.047619	0.0380952	0.047619	0.0285714	0.00952381	0.0571429	0.0857143	0.114286	0.0857143	0.0380952	0.0190476	0.047619	-0.681764	0.670578
c21671.graph_c0|orf1	0.0888889	0.047619	0.0380952	0.0571429	0.015873	0.0285714	0.047619	0.0380952	0.0285714	0.0730159	0.0952381	0.0730159	0.0285714	0.0698413	0.0349206	0.0920635	0.0444444	0.00952381	0.031746	0.0571429	0.791409	-0.111515
c21673.graph_c0|orf1	0.0253165	0.0126582	0.0189873	0.0316456	0.00632911	0.0126582	0.120253	0.0886076	0.00632911	0.0126582	0.0696203	0.177215	0.00632911	0.0126582	0.126582	0.056962	0.113924	0.00632911	0.00632911	0.0886076	-1.85477	0.086329
c21674.graph_c0|orf1	0.08	0.0657143	0.0685714	0.0428571	0.02	0.0371429	0.0514286	0.0371429	0.0371429	0.0314286	0.0942857	0.04	0.02	0.0314286	0.0857143	0.122857	0.06	0.0142857	0.0171429	0.0428571	-0.807866	1.2076
c21676.graph_c0|orf1	0.0606061	0.121212	0.0606061	0.030303	0.00757576	0.0681818	0.0909091	0.0454545	0.0151515	0.0757576	0.0833333	0.0984848	0.0227273	0.0151515	0.0378788	0.0454545	0.0530303	0.0151515	0.0151515	0.0378788	-0.800024	-0.910502
c21677.graph_c0|orf1	0.040201	0.0703518	0.0351759	0.0502513	0.0301508	0.0301508	0.100503	0.0753769	0.0150754	0.0552764	0.0904523	0.0753769	0.0301508	0.0452261	0.0351759	0.0854271	0.0502513	0.0100503	0.0150754	0.0603015	-0.153464	-0.581876
c21680.graph_c0|orf1	0.0927152	0.013245	0.0331126	0.0331126	0.0463576	0.0331126	0.013245	0.0728477	0.0198675	0.0794702	0.139073	0.0331126	0.0198675	0.0529801	0.0331126	0.0596026	0.0198675	0.013245	0.0860927	0.10596	2.83129	0.937212
c21681.graph_c0|orf1	0.030303	0.0606061	0.0519481	0.0909091	0.017316	0.038961	0.108225	0.030303	0.012987	0.038961	0.0952381	0.112554	0.00865801	0.038961	0.047619	0.0692641	0.0519481	0.004329	0.017316	0.0735931	-0.977164	-1.46485
c21689.graph_c0|orf1	0.0574163	0.0574163	0.0382775	0.0334928	0.0143541	0.0574163	0.0334928	0.0526316	0.0143541	0.0287081	0.0861244	0.062201	0.0239234	0.0334928	0.0813397	0.143541	0.0574163	0.00478469	0.0478469	0.0717703	-0.524041	1.43731
c21690.graph_c0|orf1	0.0614035	0.0350877	0.0789474	0.0438596	0.00877193	0.0263158	0.0614035	0.0526316	0.0350877	0.0526316	0.0877193	0.105263	0.0263158	0.0350877	0.0175439	0.0614035	0.0526316	0	0.0614035	0.0964912	0.658114	-0.615837
c21691.graph_c0|orf1	0.070922	0.0472813	0.0543735	0.0638298	0.0236407	0.0378251	0.0567376	0.0520095	0.0212766	0.0803783	0.104019	0.0520095	0.0141844	0.0472813	0.0260047	0.0685579	0.0472813	0.0118203	0.0401891	0.0803783	0.937136	-0.125926
c21694.graph_c0|orf2	0.0581395	0.0310078	0.0426357	0.0620155	0.0155039	0.0387597	0.0503876	0.0542636	0.0232558	0.0503876	0.0968992	0.0891473	0.0271318	0.0620155	0.0620155	0.100775	0.0620155	0	0.0348837	0.0387597	-0.0735048	0.192842
c21694.graph_c0|orf1	0.0331325	0.0542169	0.0451807	0.0481928	0.0180723	0.0331325	0.0542169	0.0692771	0.0210843	0.0542169	0.0963855	0.0753012	0.0180723	0.0843373	0.0572289	0.0783133	0.0542169	0	0.0512048	0.0542169	0.628417	0.301229
c21696.graph_c0|orf1	0.0671378	0.0530035	0.0671378	0.04947	0.0318021	0.0318021	0.0459364	0.0459364	0.0318021	0.0353357	0.0918728	0.04947	0.0141343	0.0530035	0.0282686	0.116608	0.04947	0.0176678	0.024735	0.0954064	0.382731	0.575616
c21698.graph_c0|orf1	0.0682927	0.0243902	0.0634146	0.0390244	0.00487805	0.112195	0.0487805	0.0390244	0.0341463	0.0341463	0.0585366	0.0341463	0.0146341	0.0585366	0.107317	0.097561	0.0146341	0.00487805	0.0829268	0.0585366	-0.136339	1.68186
c21699.graph_c0|orf1	0.0531401	0.0338164	0.0289855	0.057971	0.0144928	0.0483092	0.144928	0.0628019	0.0193237	0.0483092	0.120773	0.101449	0.0241546	0.0483092	0.0193237	0.0724638	0.0386473	0.00966184	0	0.0531401	-0.46384	-1.78874
c21700.graph_c0|orf1	0.0229008	0.0916031	0.0458015	0.0229008	0.0305344	0.0229008	0.0992366	0.0534351	0.0381679	0.0381679	0.0839695	0.0610687	0.0229008	0.0458015	0.0458015	0.0992366	0.0610687	0.00763359	0.0381679	0.0687023	-0.120219	0.0572519
c21701.graph_c0|orf1	0.0537037	0.0518519	0.0592593	0.0296296	0.0203704	0.0259259	0.0481481	0.037037	0.0222222	0.05	0.112963	0.0407407	0.0296296	0.0907407	0.0333333	0.0851852	0.0425926	0.0240741	0.0611111	0.0814815	2.10367	0.377948
c21702.graph_c0|orf1	0.0223881	0.0634328	0.0559701	0.152985	0.0186567	0.0373134	0.0447761	0.0895522	0.0410448	0.0335821	0.0485075	0.0597015	0.00746269	0.0223881	0.0223881	0.104478	0.0671642	0.00746269	0.0261194	0.0746269	-1.35477	0.0158722
c21703.graph_c0|orf2	0.0431655	0.0503597	0.0647482	0.0647482	0.0503597	0.028777	0.0791367	0.0431655	0.0359712	0.0359712	0.165468	0.0431655	0.028777	0.028777	0.0359712	0.057554	0.0359712	0.0143885	0.0215827	0.0719424	0.648922	-0.650701
c21703.graph_c0|orf1	0.0386473	0.0241546	0.0386473	0.0338164	0.0676329	0.0434783	0.0289855	0.0338164	0.0241546	0.0917874	0.101449	0.0772947	0.0531401	0.0676329	0.0483092	0.0772947	0.0289855	0.0144928	0.0483092	0.057971	2.18276	-0.0450985
c21705.graph_c0|orf1	0.0621762	0.0829016	0.0829016	0.0725389	0.015544	0	0.0829016	0.0777202	0.015544	0.0414508	0.0673575	0.0518135	0.0103627	0.0207254	0.0518135	0.0725389	0.0569948	0.015544	0.0207254	0.0984456	-0.558331	0.0955772
c21706.graph_c0|orf1	0.0553191	0.0765957	0.0382979	0.0638298	0.012766	0.148936	0.0425532	0.0723404	0.0553191	0.0212766	0.0723404	0.0425532	0.0212766	0.0468085	0.0297872	0.0765957	0.0297872	0.012766	0.0425532	0.0382979	-0.887538	0.867241
c21706.graph_c0|orf2	0.027027	0.045045	0.198198	0.027027	0.045045	0.045045	0.00900901	0.027027	0.00900901	0.0900901	0.0720721	0.036036	0.018018	0.036036	0.018018	0.108108	0.162162	0	0	0.027027	-0.073214	1.13825
c21707.graph_c0|orf1	0.0503145	0.0503145	0.0880503	0.0754717	0.00628931	0.0440252	0.0440252	0.0188679	0	0.0251572	0.106918	0.0377358	0.0314465	0.0377358	0.0314465	0.238994	0.0377358	0	0.00628931	0.0691824	-1.20006	0.233209
c21709.graph_c0|orf1	0.048	0.016	0.052	0.04	0.02	0.016	0.04	0.088	0.004	0.08	0.084	0.064	0.04	0.076	0.06	0.068	0.044	0.024	0.028	0.108	1.94587	0.560117
c21711.graph_c0|orf1	0.0692308	0.0769231	0.0384615	0.0692308	0	0.0461538	0.0230769	0.0692308	0	0.0615385	0.0769231	0.0846154	0.0153846	0.0230769	0.0923077	0.123077	0.0384615	0	0.0153846	0.0769231	-1.21851	0.814917
c21713.graph_c0|orf1	0.0432099	0.0185185	0.0493827	0.0802469	0.0123457	0.0308642	0.0864198	0.0617284	0.0679012	0.0679012	0.12963	0.0802469	0.0185185	0.0246914	0.0308642	0.0987654	0.0185185	0.00617284	0.00617284	0.0679012	-0.184143	-1.04107
c21715.graph_c0|orf1	0.0378788	0.0454545	0.0606061	0.0681818	0.0151515	0.0378788	0.0530303	0.0530303	0.0340909	0.0454545	0.094697	0.0871212	0.0189394	0.030303	0.0606061	0.0795455	0.0454545	0.0189394	0.0265152	0.0871212	0.00131222	-0.0254955
c21716.graph_c0|orf1	0.091954	0.141762	0	0.0498084	0.00766284	0.0574713	0.103448	0.126437	0.0383142	0	0.168582	0	0	0	0.0804598	0.0114943	0.00766284	0	0	0.114943	-1.6401	0.757492
c21716.graph_c0|orf3	0.110656	0.0491803	0.0163934	0.0614754	0.00409836	0.045082	0.0655738	0.0942623	0.00819672	0.0368852	0.118852	0.0491803	0.00819672	0.0532787	0.0778689	0.0327869	0.0614754	0.0204918	0.0368852	0.0491803	0.13091	0.945306
c21718.graph_c0|orf1	0.0727273	0.0363636	0.0272727	0.0272727	0.118182	0.00909091	0.0454545	0.0818182	0.00909091	0.0636364	0.0818182	0.0545455	0.0181818	0.0545455	0.0818182	0.0545455	0.0636364	0.0181818	0.0363636	0.0454545	1.28256	1.40923
c21719.graph_c0|orf1	0.0647482	0.0143885	0.0359712	0.057554	0.00719424	0.057554	0.0935252	0.057554	0.0215827	0.0503597	0.0647482	0.100719	0.0143885	0.0431655	0.0359712	0.0935252	0.057554	0.0215827	0.028777	0.0791367	-0.128798	-0.311884
c21720.graph_c0|orf1	0.0395221	0.0340074	0.0340074	0.0707721	0.142463	0.0330882	0.0569853	0.0762868	0.0257353	0.0248162	0.0597426	0.0735294	0.0110294	0.0275735	0.0661765	0.0845588	0.0505515	0.0101103	0.0229779	0.0560662	-0.33804	0.837824
c21721.graph_c0|orf1	0.0368421	0.0614035	0.0473684	0.054386	0.0192982	0.0280702	0.077193	0.0561404	0.0280702	0.0684211	0.1	0.0754386	0.0438596	0.0438596	0.0368421	0.0614035	0.0508772	0.00526316	0.0263158	0.0789474	0.534268	-0.709383
c21721.graph_c0|orf3	0.0666667	0.0444444	0.037037	0.0814815	0.00740741	0.0222222	0.0740741	0.0666667	0.0148148	0.0666667	0.0740741	0.0518519	0.00740741	0.0592593	0.0740741	0.0666667	0.037037	0	0.0296296	0.118519	0.100418	0.248488
c21721.graph_c0|orf2	0.0627803	0.058296	0.0336323	0.0560538	0.029148	0.0403587	0.0605381	0.0964126	0.0269058	0.0807175	0.0672646	0.058296	0.044843	0.0269058	0.0426009	0.0605381	0.0515695	0.0044843	0.0426009	0.0560538	0.340497	0.217969
c21723.graph_c0|orf1	0.0436364	0.0472727	0.0545455	0.101818	0.0218182	0.0145455	0.08	0.0181818	0.0181818	0.0654545	0.0945455	0.0872727	0.0109091	0.0436364	0.0363636	0.0872727	0.0618182	0.00727273	0.0290909	0.0763636	-0.0169601	-1.09355
c21724.graph_c0|orf1	0.0742358	0.0436681	0.0524017	0.0436681	0	0.0480349	0.0829694	0.0480349	0.0131004	0.0480349	0.0742358	0.100437	0.0393013	0.0567686	0.0480349	0.0917031	0.0480349	0	0.0349345	0.0524017	-0.294927	-0.48057
c21727.graph_c0|orf1	0.0580645	0.0645161	0.0709677	0.0516129	0.0258065	0.0193548	0.0516129	0.0774194	0.0258065	0.0580645	0.103226	0.0516129	0.0129032	0.0387097	0.0387097	0.0967742	0.0322581	0.0258065	0.0193548	0.0774194	0.508591	0.29544
c21727.graph_c0|orf2	0.0454545	0.0909091	0.0818182	0.0272727	0.0363636	0.0454545	0.0363636	0.0545455	0.0181818	0.1	0.0909091	0.0545455	0.0181818	0.0545455	0.0181818	0.127273	0.00909091	0.0272727	0.00909091	0.0545455	0.910221	-0.0423784
c21729.graph_c0|orf1	0.017094	0.017094	0.042735	0.0769231	0.034188	0.00854701	0.0512821	0.025641	0.042735	0.0854701	0.196581	0.0854701	0	0.042735	0.042735	0.0769231	0.0598291	0.00854701	0.034188	0.0512821	1.31281	-0.892987
c21730.graph_c0|orf1	0.06875	0.05	0.05	0.0625	0.0125	0.05	0.09375	0.05625	0.01875	0.075	0.1375	0.0875	0.0125	0.06875	0.0125	0.025	0.04375	0.00625	0.00625	0.0625	0.517997	-1.42288
c21732.graph_c0|orf1	0.0671141	0.0402685	0.0604027	0.0671141	0.0402685	0.0201342	0.0469799	0.0536913	0.033557	0.0604027	0.107383	0.0536913	0.0134228	0.0536913	0.033557	0.0805369	0.0604027	0.0134228	0.0738255	0.0201342	1.07805	0.261978
c21735.graph_c1|orf2	0.0662651	0.0722892	0.0933735	0.13253	0.0120482	0.0180723	0.0813253	0.0722892	0.0120482	0.0240964	0.0542169	0.0753012	0.0060241	0.0271084	0.060241	0.0692771	0.0572289	0.00903614	0.0060241	0.0512048	-1.90389	-0.468954
c21735.graph_c1|orf1	0.0903614	0.0813253	0.00903614	0.060241	0.0210843	0.0210843	0.0481928	0.0843373	0.00903614	0.0150602	0.14759	0.0120482	0.00301205	0.0271084	0.063253	0.0481928	0.0210843	0.00903614	0.00301205	0.225904	0.375826	1.07229
c21736.graph_c0|orf1	0.0526316	0.0350877	0.0526316	0.0175439	0.0116959	0.0292398	0.0350877	0.0350877	0.00584795	0.0643275	0.175439	0.0584795	0.0467836	0.0760234	0.0467836	0.0877193	0.0467836	0.0116959	0.0467836	0.0643275	2.13598	0.0231704
c21741.graph_c0|orf1	0.030837	0.0484581	0.092511	0.092511	0.0220264	0.0220264	0.0837004	0.0264317	0.0220264	0.0704846	0.0969163	0.092511	0.0264317	0.0352423	0.0440529	0.0484581	0.0440529	0.00881057	0.0132159	0.0792952	0.0586353	-1.51622
c21743.graph_c1|orf1	0.046332	0.046332	0.0579151	0.131274	0.015444	0.042471	0.0888031	0.030888	0.00772201	0.03861	0.0888031	0.108108	0.023166	0.027027	0.019305	0.0733591	0.0540541	0.00772201	0.019305	0.0733591	-0.894421	-1.80442
c21746.graph_c0|orf1	0.0614035	0.00877193	0.0438596	0.0614035	0	0.0350877	0.0701754	0.0350877	0.0438596	0.0526316	0.105263	0.122807	0.0263158	0.0438596	0.0526316	0.0263158	0.0789474	0	0.0350877	0.0964912	0.348593	-0.678496
c21747.graph_c0|orf1	0.0666667	0.102564	0.0512821	0.0615385	0.00512821	0.0307692	0.025641	0.117949	0.0102564	0.0666667	0.0769231	0.0717949	0.025641	0.0564103	0.0410256	0.0769231	0.0410256	0.00512821	0.025641	0.0410256	-0.159644	0.459692
c21747.graph_c0|orf3	0.0588235	0.166667	0.0784314	0.0196078	0	0.0490196	0.0490196	0.166667	0	0.0294118	0.0490196	0.0490196	0.0294118	0.0196078	0.0490196	0.0490196	0.0784314	0	0.00980392	0.0490196	-1.78638	1.39352
c21748.graph_c0|orf1	0.0581395	0.0290698	0.0523256	0.0465116	0.0174419	0.0406977	0.139535	0.0406977	0.0406977	0.0523256	0.0930233	0.0988372	0.0348837	0.0290698	0.0116279	0.0930233	0.0174419	0.0116279	0.0465116	0.0465116	0.0561744	-1.80604
c21750.graph_c0|orf1	0.0738916	0.0640394	0.0418719	0.0541872	0.00738916	0.0492611	0.0418719	0.0517241	0.0221675	0.046798	0.0960591	0.0566502	0.0172414	0.044335	0.0369458	0.08867	0.0394089	0.0295567	0.0788177	0.0591133	1.01291	0.476904
c21755.graph_c0|orf1	0.096	0.048	0.056	0.064	0	0.04	0.096	0.056	0.008	0.016	0.088	0.032	0.008	0.032	0.072	0.096	0.056	0	0.048	0.088	-0.935031	0.696386
c21756.graph_c0|orf1	0.0747126	0.0431034	0.0431034	0.0287356	0.0258621	0.0143678	0.066092	0.103448	0.0143678	0.0574713	0.0890805	0.0632184	0.0287356	0.0287356	0.0402299	0.0718391	0.066092	0.00287356	0.0287356	0.109195	0.423228	0.57913
c21757.graph_c0|orf1	0.0404412	0.0661765	0.0514706	0.0661765	0.0294118	0.0220588	0.0882353	0.0477941	0.0110294	0.0661765	0.110294	0.0955882	0.0294118	0.0698529	0.0220588	0.0514706	0.0441176	0.00367647	0.0367647	0.0477941	0.704549	-1.44387
c21758.graph_c0|orf1	0.0905172	0.0560345	0.0344828	0.0689655	0.00862069	0.0517241	0.150862	0.0431034	0.012931	0.0258621	0.0646552	0.0474138	0.0474138	0.0431034	0.0344828	0.0905172	0.0517241	0.00431034	0.0172414	0.0560345	-1.12165	-0.909054
c21760.graph_c0|orf2	0.0142857	0.0714286	0.0785714	0.0285714	0.0571429	0.0428571	0.05	0.0142857	0.0285714	0.1	0.114286	0.0714286	0.0142857	0.0642857	0.0214286	0.107143	0.0642857	0.00714286	0.00714286	0.0428571	0.790429	-0.41581
c21760.graph_c0|orf1	0.0920245	0.0184049	0.0398773	0.0736196	0.0153374	0.0398773	0.104294	0.0398773	0.0245399	0.0552147	0.110429	0.113497	0.0245399	0.0429448	0.0276074	0.0674847	0.0306748	0.00306748	0.0337423	0.0429448	-0.10033	-1.55582
c21765.graph_c0|orf1	0.0314465	0.0628931	0.0566038	0.0251572	0.0188679	0.0503145	0.0754717	0.0188679	0.0188679	0.0880503	0.132075	0.132075	0.0125786	0.0503145	0.0251572	0.0943396	0.0314465	0.0125786	0	0.0628931	0.325484	-1.53571
c21771.graph_c0|orf1	0.0641646	0.027845	0.0544794	0.0484262	0.0302663	0.0254237	0.0411622	0.0532688	0.0157385	0.0653753	0.0750605	0.0532688	0.0302663	0.0569007	0.0520581	0.098063	0.0859564	0.0205811	0.0338983	0.0677966	0.934382	0.920061
c21772.graph_c0|orf1	0.0614035	0.0701754	0.0263158	0.0526316	0.0350877	0.0263158	0.0263158	0.0263158	0.0263158	0.0877193	0.149123	0.105263	0.0175439	0.0701754	0.0350877	0.0964912	0.0263158	0.0175439	0.0175439	0.0263158	1.10829	-0.723196
c21773.graph_c0|orf1	0.0344828	0.00985222	0.0738916	0.0295567	0	0.0394089	0.0591133	0.0689655	0.0295567	0.0344828	0.128079	0.0788177	0.044335	0.0591133	0.0640394	0.0935961	0.044335	0	0.0246305	0.0837438	0.455641	0.15767
c21774.graph_c0|orf1	0.0432099	0.0740741	0.0246914	0.0802469	0.0185185	0.037037	0.111111	0.0493827	0.00617284	0.0246914	0.0679012	0.117284	0.0246914	0.0432099	0.0555556	0.0679012	0.0308642	0.0185185	0.0246914	0.0802469	-0.728203	-1.22236
c21775.graph_c0|orf1	0.0452128	0.0771277	0.0478723	0.0957447	0.00265957	0.0345745	0.0585106	0.0505319	0.018617	0.0319149	0.0824468	0.0478723	0.00797872	0.0319149	0.0452128	0.143617	0.0664894	0.00265957	0.0398936	0.0691489	-1.10919	0.388963
c21776.graph_c0|orf1	0.056	0.024	0.04	0.072	0	0.04	0.096	0.024	0.08	0.048	0.096	0.088	0.016	0.064	0.04	0.064	0.032	0.024	0.032	0.064	0.467076	-0.858431
c21777.graph_c0|orf1	0.0683453	0.0251799	0.0683453	0.0539568	0.057554	0.0503597	0.0719424	0.0395683	0	0.0539568	0.0647482	0.0827338	0.0251799	0.0215827	0.0467626	0.0791367	0.0647482	0.0107914	0.0143885	0.100719	-0.139806	-0.043431
c21778.graph_c0|orf1	0.0319635	0.0616438	0.0776256	0.0410959	0.043379	0.0273973	0.0228311	0.0616438	0.043379	0.0479452	0.0890411	0.118721	0.0159817	0.0456621	0.0388128	0.100457	0.0296804	0.00456621	0.0296804	0.0684932	0.124529	-0.0546497
c21781.graph_c0|orf1	0.0491329	0.0346821	0.0346821	0.0491329	0.0260116	0.0375723	0.0549133	0.0433526	0.0202312	0.0462428	0.130058	0.0635838	0.0404624	0.066474	0.0317919	0.0809249	0.0635838	0.017341	0.0346821	0.0751445	1.29818	-0.0686253
c21782.graph_c0|orf1	0.0638821	0.0540541	0.0515971	0.0515971	0.02457	0.0515971	0.0663391	0.039312	0.029484	0.0589681	0.0638821	0.103194	0.019656	0.036855	0.036855	0.140049	0.04914	0.004914	0.017199	0.036855	-0.947973	-0.243155
c21783.graph_c0|orf1	0.0583942	0.0875912	0.0364964	0.0437956	0.00243309	0.0583942	0.0900243	0.0729927	0.0486618	0.0291971	0.0583942	0.0510949	0.00973236	0.0437956	0.0583942	0.0778589	0.0583942	0.0121655	0.0364964	0.0656934	-0.890906	0.742939
c21783.graph_c0|orf2	0.0544218	0.0340136	0.0408163	0.0748299	0.0272109	0.0408163	0.0204082	0.0544218	0.0136054	0.0680272	0.0884354	0.0680272	0.0340136	0.0408163	0.108844	0.0680272	0.0680272	0.0204082	0.0408163	0.0340136	0.438242	1.03976
c21784.graph_c0|orf1	0.0660377	0.0283019	0.0566038	0.0943396	0.00943396	0.00943396	0.00943396	0.0943396	0.00943396	0.0660377	0.0849057	0.0471698	0.0283019	0.0754717	0.0566038	0.0660377	0.0566038	0.0188679	0.0283019	0.0943396	1.27902	0.874906
c21784.graph_c1|orf1	0.0445545	0.0693069	0.0346535	0.0643564	0.00990099	0.0346535	0.0940594	0.0445545	0.049505	0.0594059	0.0742574	0.0643564	0.00990099	0.0346535	0.0445545	0.0940594	0.0544554	0.019802	0.019802	0.0792079	-0.362388	-0.197666
c21785.graph_c0|orf1	0.0431655	0.028777	0.0719424	0.0431655	0.0359712	0.028777	0.100719	0.028777	0.0143885	0.0503597	0.0863309	0.0935252	0.028777	0.0431655	0.0935252	0.0647482	0.0503597	0	0.0431655	0.0503597	-0.11046	-0.416438
c21787.graph_c0|orf1	0.0584795	0.0760234	0.0409357	0.0292398	0.0292398	0.0175439	0.0175439	0.111111	0.0877193	0.0350877	0.0643275	0.122807	0.0175439	0.0643275	0.0409357	0.0526316	0.0350877	0.00584795	0.0292398	0.0643275	0.141464	0.679569
c21788.graph_c0|orf2	0.092437	0.0420168	0.0672269	0.0336134	0.0420168	0.0252101	0.0588235	0.0588235	0.0168067	0.0672269	0.0420168	0.0588235	0.0420168	0.0252101	0.0588235	0.117647	0.0420168	0.0168067	0.0420168	0.0504202	0.242715	0.684699
c21789.graph_c0|orf1	0.0141844	0.0921986	0.120567	0.0212766	0.0141844	0.120567	0.0567376	0.0780142	0.0141844	0.035461	0.0496454	0.0851064	0.0141844	0.0283688	0.0283688	0.0851064	0.0425532	0.0141844	0.035461	0.0496454	-1.04876	0.273863
c21790.graph_c0|orf1	0.0390625	0.0234375	0.0546875	0.0546875	0.0234375	0.0078125	0.0625	0.0234375	0.03125	0.046875	0.09375	0.0625	0.015625	0.0625	0.03125	0.21875	0.046875	0.0078125	0.046875	0.046875	0.186098	0.209708
c21792.graph_c0|orf1	0.0821918	0.0410959	0.0410959	0.0410959	0.0228311	0.0228311	0.0547945	0.127854	0.0136986	0.0456621	0.0502283	0.0776256	0.0182648	0.0821918	0.0319635	0.0776256	0.0776256	0.00456621	0.00913242	0.0776256	0.0325417	0.969174
c21793.graph_c0|orf1	0.056	0.032	0.072	0.04	0.032	0.072	0.056	0.088	0.016	0.088	0.104	0.088	0.016	0.064	0.032	0.048	0.032	0	0.016	0.048	0.489761	-0.317164
c21794.graph_c0|orf1	0.139706	0.0367647	0.125	0.0147059	0	0.0661765	0	0.191176	0.0220588	0	0.0147059	0.00735294	0.0588235	0.0147059	0.102941	0.0808824	0.00735294	0.0147059	0.0955882	0.00735294	-0.385347	3.47002
c21795.graph_c0|orf1	0.0366197	0.0732394	0.0929577	0.056338	0.0169014	0.0197183	0.0929577	0.0450704	0.0140845	0.056338	0.101408	0.0788732	0.0253521	0.0394366	0.0394366	0.0985915	0.0450704	0.0028169	0.0253521	0.0394366	-0.406675	-0.979388
c21797.graph_c0|orf1	0.0783133	0.0361446	0.0421687	0.0301205	0.0180723	0.0421687	0.0180723	0.0542169	0.174699	0.0240964	0.0722892	0.0060241	0	0.0301205	0.114458	0.0963855	0.0301205	0	0.0963855	0.0361446	-0.122831	3.07382
c21798.graph_c0|orf2	0.0434783	0.0652174	0.0304348	0.0347826	0.00869565	0.0391304	0.0565217	0.0565217	0.0304348	0.0565217	0.0913043	0.134783	0.0130435	0.0565217	0.0565217	0.0521739	0.0565217	0.00434783	0.0347826	0.0782609	0.111578	-0.320983
c21798.graph_c0|orf1	0.0384615	0.0475113	0.061086	0.0429864	0.0158371	0.020362	0.0927602	0.0452489	0.040724	0.0520362	0.081448	0.0837104	0.0294118	0.040724	0.0542986	0.0837104	0.0542986	0.0226244	0.0429864	0.0497738	0.35962	-0.36193
c21800.graph_c0|orf2	0.0425532	0.0638298	0.0319149	0.0691489	0.0106383	0.0478723	0.0478723	0.0638298	0.0265957	0.0797872	0.0638298	0.111702	0.037234	0.0425532	0.0212766	0.0638298	0.0531915	0.00531915	0.0159574	0.101064	0.17286	-0.719145
c21800.graph_c0|orf1	0.0778443	0.0319361	0.0359281	0.011976	0.0179641	0.0219561	0.0399202	0.0758483	0.011976	0.0998004	0.149701	0.0399202	0.0279441	0.0379242	0.0479042	0.0758483	0.0578842	0.0139721	0.0459082	0.0778443	1.9499	0.734138
c21801.graph_c0|orf1	0.106227	0.043956	0.03663	0.043956	0.018315	0.032967	0.0512821	0.0549451	0.021978	0.014652	0.0879121	0.0549451	0.010989	0.029304	0.0659341	0.186813	0.0805861	0	0.014652	0.043956	-1.65072	1.5742
c21802.graph_c0|orf1	0.0604491	0.0535406	0.0587219	0.0880829	0.0552677	0.0241796	0.0518135	0.0569948	0.0259067	0.0639033	0.0984456	0.0587219	0.0120898	0.044905	0.0328152	0.0708117	0.0483592	0.0138169	0.0241796	0.0569948	0.394766	-0.170581
c21805.graph_c0|orf1	0.0579268	0.0304878	0.0823171	0.0396341	0.00914634	0.0182927	0.0914634	0.0335366	0.0182927	0.054878	0.125	0.0823171	0.0182927	0.0579268	0.0365854	0.0914634	0.0457317	0.00914634	0.0213415	0.0762195	0.511329	-0.813244
c21806.graph_c0|orf1	0.0390071	0.070922	0.0957447	0.035461	0.0283688	0.0460993	0.0319149	0.0638298	0.0567376	0.035461	0.173759	0.0390071	0.0070922	0.0496454	0.0283688	0.070922	0.0567376	0.0212766	0.0106383	0.0390071	0.555469	0.501704
c21808.graph_c0|orf1	0.118765	0.0522565	0.04038	0.0593824	0.00712589	0.0807601	0.0498812	0.123515	0.0166271	0.0475059	0.0570071	0.064133	0.0522565	0.0213777	0.0166271	0.0688836	0.0546318	0.0023753	0.0118765	0.0546318	-0.878649	0.494427
c21810.graph_c0|orf1	0.0284091	0.0795455	0.0170455	0.107955	0.0397727	0.0511364	0.0511364	0.0625	0.0511364	0.0113636	0.0681818	0.0852273	0	0.0170455	0.0454545	0.113636	0.0568182	0	0.0397727	0.0738636	-1.63819	0.300295
c21811.graph_c0|orf2	0.0720721	0.0810811	0.0630631	0.036036	0.00900901	0.0720721	0.0720721	0.0810811	0.027027	0.036036	0.0900901	0.0630631	0.036036	0.036036	0.018018	0.0900901	0.036036	0.00900901	0.027027	0.045045	-0.51822	-0.0616627
c21811.graph_c0|orf1	0.0502392	0.0574163	0.0502392	0.0645933	0.0143541	0.0478469	0.062201	0.062201	0.00478469	0.0454545	0.0813397	0.0358852	0.0191388	0.0334928	0.069378	0.174641	0.0598086	0.00478469	0.0143541	0.0478469	-1.24697	0.976877
c21812.graph_c0|orf1	0.0437956	0.0627737	0.0394161	0.0686131	0.020438	0.0262774	0.0773723	0.0627737	0.0218978	0.0627737	0.0978102	0.0759124	0.0218978	0.0423358	0.0291971	0.0759124	0.0554745	0.010219	0.0335766	0.0715328	0.27813	-0.562646
c21813.graph_c0|orf1	0.0965517	0.037931	0.0517241	0.0551724	0.0137931	0.0724138	0.0758621	0.0310345	0.0586207	0.0448276	0.113793	0.0482759	0.0241379	0.0413793	0.037931	0.062069	0.0482759	0.0206897	0.0206897	0.0448276	0.053109	0.015136
c21814.graph_c0|orf1	0.0419355	0.0709677	0.0354839	0.0677419	0.00645161	0.0258065	0.0709677	0.0516129	0.0258065	0.083871	0.0806452	0.0967742	0.0193548	0.0516129	0.0387097	0.0677419	0.0580645	0.0129032	0.0322581	0.0612903	0.335291	-0.714211
c21816.graph_c0|orf1	0.0877743	0.0909091	0.0188088	0.0595611	0	0.0438871	0.172414	0.0470219	0.0125392	0.031348	0.0658307	0.141066	0.0219436	0.0250784	0.0376176	0.0626959	0.0282132	0.00940439	0.015674	0.0282132	-1.94671	-2.28361
c21817.graph_c0|orf1	0.0736196	0.0368098	0.0613497	0.0306748	0.0797546	0.0674847	0.00613497	0.0674847	0.00613497	0.0184049	0.0552147	0.0306748	0.00613497	0.0613497	0.0736196	0.0368098	0.0797546	0.0306748	0.0858896	0.0920245	1.55809	2.59967
c21820.graph_c0|orf1	0.0654206	0.0560748	0	0.046729	0	0.0186916	0.0934579	0.345794	0.0186916	0	0.0560748	0.0841121	0	0.0186916	0.121495	0.0186916	0	0	0	0.0560748	-2.43367	2.16943
c21821.graph_c0|orf1	0.0714286	0.0680272	0.0612245	0.0884354	0	0.0272109	0.115646	0.037415	0.0102041	0.0714286	0.102041	0.085034	0.0136054	0.0612245	0.0102041	0.0680272	0.0238095	0.00680272	0.0204082	0.0578231	-0.063021	-1.98842
c21823.graph_c0|orf1	0.10241	0.0361446	0.0240964	0.0542169	0.0120482	0.0240964	0.0662651	0.0843373	0.0481928	0.0843373	0.0903614	0.0963855	0.0240964	0.0240964	0.0722892	0.0361446	0.0240964	0.0060241	0.0180723	0.0722892	0.0563374	-0.134103
c21824.graph_c0|orf1	0.0479042	0.0419162	0.0538922	0.0179641	0.0239521	0.0419162	0.0419162	0.0538922	0.011976	0.101796	0.0898204	0.0838323	0.0538922	0.0419162	0.0299401	0.0419162	0.0658683	0.0359281	0.0538922	0.0658683	2.36265	-0.148009
c21826.graph_c0|orf1	0.0606061	0.0787879	0.0242424	0.127273	0	0.0181818	0.0606061	0.0666667	0.0424242	0.0242424	0.0727273	0.0848485	0.00606061	0.0242424	0.0424242	0.0969697	0.10303	0.00606061	0.00606061	0.0545455	-1.92123	0.0336079
c21827.graph_c0|orf1	0.0376344	0.0537634	0.0645161	0.0215054	0.0268817	0.102151	0.0698925	0.0107527	0.0215054	0.0322581	0.139785	0.0591398	0.0215054	0.0591398	0.0430108	0.0752688	0.0430108	0.0107527	0.0752688	0.0322581	0.7289	-0.0437223
c21828.graph_c0|orf1	0.0890411	0.0273973	0.0684932	0.0410959	0.0205479	0.0205479	0.0342466	0.0958904	0.0684932	0.00684932	0.0410959	0.0410959	0.0342466	0.0479452	0.0684932	0.178082	0.0547945	0	0.0342466	0.0273973	-1.10362	2.15354
c21829.graph_c0|orf1	0.0546875	0.0625	0.046875	0.03125	0.0625	0.0625	0.03125	0.0625	0.117188	0.0234375	0.046875	0.078125	0.015625	0.03125	0.0234375	0.179688	0.0234375	0	0.0234375	0.0234375	-1.34309	1.14343
c21833.graph_c0|orf1	0.0845588	0.0845588	0.0147059	0.0330882	0.0147059	0.0220588	0.0588235	0.132353	0.0147059	0.0625	0.0625	0.0808824	0.0147059	0.0404412	0.0441176	0.0404412	0.0735294	0.0110294	0.0330882	0.0772059	0.0679209	0.840626
c21834.graph_c0|orf1	0.0541401	0.0350318	0.0764331	0.0477707	0.022293	0.0318471	0.044586	0.0605096	0.0127389	0.0700637	0.0987261	0.066879	0.022293	0.0636943	0.0318471	0.0796178	0.0636943	0.0191083	0.044586	0.0541401	1.23472	0.169272
c21835.graph_c0|orf1	0.0456026	0.0325733	0.0488599	0.0521173	0.0586319	0.0423453	0.0716612	0.0521173	0.0162866	0.0846906	0.107492	0.0912052	0.0260586	0.0358306	0.0390879	0.0846906	0.0390879	0.00325733	0.0260586	0.0423453	0.407413	-0.70682
c21836.graph_c0|orf1	0.0413793	0.0482759	0.00689655	0.0965517	0.00689655	0.0551724	0.124138	0.062069	0.0206897	0.0482759	0.0758621	0.0206897	0.0275862	0.0482759	0.0344828	0.0896552	0.062069	0.0206897	0.0344828	0.0758621	-0.10029	-0.283969
c21839.graph_c0|orf1	0.0289855	0.0362319	0.101449	0.0434783	0.00724638	0.0144928	0.0289855	0.123188	0.0144928	0.0724638	0.0434783	0.0507246	0.0289855	0.0652174	0.0724638	0.0724638	0.0434783	0.0144928	0.0362319	0.101449	1.01154	1.2559
c21841.graph_c0|orf1	0.0495627	0.0553936	0.0408163	0.0641399	0.0262391	0.058309	0.0349854	0.0524781	0.0524781	0.0379009	0.0932945	0.0291545	0.0262391	0.0408163	0.0495627	0.116618	0.0641399	0.0145773	0.0262391	0.0670554	-0.102131	1.15773
c21843.graph_c0|orf1	0.0336538	0.0480769	0.0961538	0.0336538	0.00961538	0.0528846	0.0480769	0.0769231	0.0240385	0.0432692	0.0576923	0.0576923	0.00480769	0.0336538	0.0625	0.201923	0.0480769	0	0.0192308	0.0480769	-1.50796	1.32995
c21844.graph_c0|orf1	0.047619	0.047619	0.0190476	0.0571429	0.00952381	0	0.0761905	0.114286	0.0380952	0.133333	0.0380952	0.12381	0.0285714	0.0380952	0.00952381	0.0380952	0.0761905	0.0190476	0.0380952	0.047619	1.10806	-0.892479
c21845.graph_c0|orf1	0.0398406	0.0398406	0.0717131	0.0478088	0.0278884	0.0199203	0.059761	0.0438247	0.0199203	0.0876494	0.0756972	0.0796813	0.0239044	0.0278884	0.0239044	0.10757	0.0756972	0.0278884	0.0438247	0.0557769	0.953617	-0.196289
c21846.graph_c0|orf1	0.0569948	0.0621762	0.0777202	0.0621762	0.015544	0.0414508	0.0569948	0.0880829	0.0103627	0.0621762	0.0466321	0.0880829	0.015544	0.0569948	0.0362694	0.11399	0.0362694	0.0103627	0.015544	0.0466321	-0.573779	0.0139318
c21847.graph_c0|orf1	0.0625	0.0446429	0.0446429	0.0535714	0.00892857	0.0714286	0.0803571	0.0446429	0.00892857	0.0267857	0.0357143	0.107143	0.0178571	0.0357143	0.107143	0.0892857	0.0803571	0	0.0178571	0.0625	-1.90774	0.680715
c21848.graph_c0|orf1	0.0833333	0.0277778	0.037037	0.0462963	0	0.0185185	0.0462963	0.0462963	0.00925926	0.0185185	0.101852	0.231481	0.0185185	0.0277778	0.0740741	0.0462963	0.101852	0	0	0.0648148	-1.36853	-0.895512
c21853.graph_c0|orf1	0.102459	0.0409836	0.0245902	0.045082	0.0122951	0.0491803	0.0368852	0.057377	0.0163934	0.0532787	0.122951	0.0942623	0.00819672	0.0327869	0.0737705	0.110656	0.0327869	0.0163934	0.0204918	0.0491803	-0.284104	0.559776
c21854.graph_c0|orf1	0.0518868	0.0306604	0.0518868	0.0589623	0.0188679	0.0424528	0.0660377	0.0495283	0.0235849	0.0660377	0.101415	0.0566038	0.0306604	0.0353774	0.0448113	0.0707547	0.0566038	0.00943396	0.0330189	0.101415	0.656796	-0.0389753
c21856.graph_c0|orf1	0.0797872	0.12766	0.0319149	0.0319149	0.0106383	0.0106383	0.037234	0.0691489	0.037234	0.0531915	0.0691489	0.12234	0.0319149	0.0319149	0.0425532	0.0585106	0.0638298	0	0.0212766	0.0691489	-0.574656	-0.0592775
c21857.graph_c0|orf1	0.0610687	0.0687023	0.0381679	0.0305344	0	0.122137	0.0534351	0.0305344	0.0152672	0.0534351	0.10687	0.0610687	0.0152672	0.0381679	0.0229008	0.122137	0.0381679	0	0.0305344	0.0916031	-0.499796	0.229554
c21858.graph_c0|orf1	0	0.0175439	0.0789474	0.0175439	0	0	0.0350877	0.0263158	0.00877193	0.236842	0.175439	0.0263158	0.00877193	0.131579	0.0350877	0.0614035	0.0350877	0.00877193	0.0526316	0.0438596	4.88644	-0.784185
c21861.graph_c0|orf1	0.0327273	0.0690909	0.0327273	0.0618182	0.00727273	0.0290909	0.0690909	0.0727273	0.0509091	0.0509091	0.0945455	0.0254545	0.00727273	0.0290909	0.0581818	0.0945455	0.0581818	0.0181818	0.0363636	0.101818	0.0746082	0.869099
c21869.graph_c0|orf1	0.035503	0.035503	0.0591716	0.035503	0.0650888	0.0177515	0.035503	0.0769231	0.035503	0.0414201	0.0414201	0.201183	0.0236686	0.0118343	0.0118343	0.0769231	0.106509	0.0118343	0.0118343	0.0650888	-0.546984	-0.514908
c21870.graph_c0|orf2	0.0671642	0.0597015	0.0373134	0.0522388	0.0298507	0.0373134	0.0820896	0.0597015	0.0298507	0.0373134	0.0746269	0.0895522	0.0223881	0.0522388	0.0298507	0.0895522	0.0447761	0	0.0298507	0.0746269	-0.3499	-0.327879
c21870.graph_c1|orf1	0.057377	0.0327869	0.057377	0.0737705	0.0819672	0.057377	0.0327869	0.00819672	0.0245902	0.057377	0.0819672	0.0491803	0.0245902	0.0819672	0.0245902	0.106557	0.057377	0.00819672	0.0409836	0.0409836	0.965651	0.268397
c21874.graph_c1|orf1	0.0589971	0.0560472	0.0530973	0.0501475	0.0176991	0.112094	0.020649	0.0855457	0.0324484	0.0294985	0.079646	0.0324484	0.0117994	0.0324484	0.0471976	0.129794	0.0412979	0.00589971	0.0235988	0.079646	-0.967391	1.72435
c21876.graph_c0|orf1	0.08	0.0311111	0.0266667	0.0266667	0.0488889	0.0266667	0.0133333	0.0488889	0.04	0.0755556	0.12	0.0533333	0.0266667	0.0755556	0.0222222	0.0977778	0.0666667	0.0266667	0.04	0.0533333	2.16532	0.944458
c21877.graph_c0|orf1	0.0565217	0.0478261	0.0304348	0.0869565	0.0130435	0.026087	0.0869565	0.0304348	0.0347826	0.0782609	0.126087	0.1	0.00869565	0.0608696	0.0173913	0.073913	0.0347826	0	0.0173913	0.0695652	0.239968	-1.6315
c21880.graph_c0|orf5	0.0891089	0.158416	0.00990099	0.019802	0.00990099	0.049505	0.0792079	0.049505	0.00990099	0.00990099	0.118812	0.00990099	0.00990099	0.029703	0.039604	0.188119	0.029703	0	0.00990099	0.0792079	-1.75746	0.96829
c21886.graph_c0|orf1	0.0185185	0.0925926	0.0277778	0.0833333	0.0648148	0.0277778	0.0555556	0.0648148	0.0277778	0.037037	0.0925926	0.0277778	0.0185185	0.037037	0.0462963	0.101852	0.037037	0.00925926	0.00925926	0.12037	-0.140192	0.426969
c21888.graph_c0|orf2	0.0630631	0.018018	0.036036	0.045045	0.00900901	0.0540541	0.045045	0.0630631	0.00900901	0.045045	0.135135	0.0810811	0.045045	0.0540541	0.0720721	0.0900901	0.0630631	0	0.036036	0.036036	0.265519	0.370543
c21892.graph_c1|orf1	0.00621118	0.0496894	0.130435	0.0496894	0.0496894	0.0496894	0.0124224	0.0559006	0.0186335	0.0372671	0.0621118	0.0621118	0.00621118	0.0434783	0.0745342	0.124224	0.0496894	0.0124224	0.0434783	0.0621118	-0.134394	1.29412
c21895.graph_c0|orf1	0.0444444	0.0666667	0.0488889	0.04	0.00888889	0.0222222	0.08	0.0755556	0.0266667	0.0622222	0.102222	0.0622222	0.0622222	0.0355556	0.0488889	0.0311111	0.0666667	0.0133333	0.0311111	0.0711111	0.818707	-0.336762
c21896.graph_c0|orf2	0.0547945	0.155251	0.0319635	0.0228311	0.0228311	0.0502283	0.0410959	0.0821918	0.0273973	0.0593607	0.0730594	0.109589	0.0182648	0.0319635	0.0410959	0.0456621	0.0182648	0.0182648	0.0456621	0.0502283	-0.0931785	-0.114353
c21897.graph_c0|orf1	0.0639535	0.0523256	0.0755814	0.0523256	0.0348837	0.0406977	0.116279	0.0639535	0.0174419	0.0348837	0.0813953	0.0465116	0.0174419	0.0639535	0.0232558	0.0581395	0.0581395	0.00581395	0.0406977	0.0523256	0.0542081	-0.381955
c21898.graph_c0|orf1	0.0454545	0.0625	0.0397727	0.0511364	0.0284091	0.0454545	0.0681818	0.0625	0.0227273	0.0681818	0.0852273	0.130682	0.0113636	0.0340909	0.0340909	0.0397727	0.0681818	0.00568182	0.0397727	0.0568182	-0.0263644	-0.733579
c21898.graph_c1|orf1	0.0652632	0.0694737	0.0673684	0.0757895	0.00842105	0.0610526	0.126316	0.0463158	0.0252632	0.0357895	0.0357895	0.0905263	0.00842105	0.0252632	0.0757895	0.0652632	0.0526316	0.00842105	0.0189474	0.0378947	-2.04304	-0.534189
c219.graph_c0|orf1	0.0642202	0.0275229	0.119266	0.100917	0.00917431	0.0275229	0.12844	0.0366972	0.00917431	0.0458716	0.0275229	0.0275229	0.00917431	0.0366972	0.0458716	0.0825688	0.100917	0.00917431	0.0458716	0.0458716	-0.939355	-0.166406
c219.graph_c1|orf1	0.0362319	0.0942029	0.0652174	0.0434783	0.0144928	0.0362319	0.0724638	0.0434783	0.0217391	0.0507246	0.0724638	0.0869565	0.0289855	0.0144928	0.0507246	0.123188	0.0724638	0	0	0.0724638	-1.42086	-0.129852
c21901.graph_c0|orf1	0.12069	0.0344828	0.0344828	0.0448276	0.00689655	0.0655172	0.206897	0.0206897	0.00344828	0.037931	0.0965517	0.106897	0.0275862	0.0275862	0	0.0448276	0.062069	0	0.0172414	0.0413793	-1.26036	-2.59301
c21905.graph_c0|orf1	0.0360825	0.0773196	0.0515464	0.0257732	0.0154639	0.0360825	0.0154639	0.0721649	0.0257732	0.0463918	0.103093	0.108247	0.0154639	0.0463918	0.0463918	0.103093	0.0618557	0.00515464	0.0154639	0.0927835	-0.0621081	0.592539
c21906.graph_c0|orf1	0.0703125	0.078125	0.0390625	0.0234375	0.0234375	0.0703125	0.15625	0.0234375	0.015625	0.046875	0.078125	0.125	0.0625	0.03125	0.015625	0.046875	0.03125	0	0.015625	0.046875	-0.755925	-2.41165
c21908.graph_c0|orf1	0.0642857	0.0785714	0.121429	0.0785714	0	0.0214286	0.05	0.0714286	0.00714286	0.0428571	0.0928571	0.0714286	0.00714286	0.0642857	0.0571429	0.0642857	0.0714286	0	0	0.0357143	-0.981864	0.0361741
c21909.graph_c0|orf1	0.0409836	0.0614754	0.045082	0.0614754	0.0163934	0.0245902	0.0614754	0.0819672	0.0327869	0.0655738	0.139344	0.0737705	0.0286885	0.0327869	0.0286885	0.0491803	0.0409836	0.00409836	0.057377	0.0532787	0.852195	-0.6304
c21912.graph_c0|orf1	0.117647	0.0316742	0.0452489	0.0769231	0	0.0678733	0.113122	0.0361991	0.0180995	0.0633484	0.0950226	0.0950226	0.0361991	0.0135747	0.0452489	0.0497738	0.0452489	0.00452489	0.00904977	0.0361991	-1.08562	-1.32496
c21913.graph_c0|orf1	0.0815217	0.0271739	0.048913	0.0380435	0.0163043	0.0217391	0.076087	0.0706522	0.0217391	0.0869565	0.0869565	0.0923913	0.0217391	0.0380435	0.0597826	0.0706522	0.048913	0.0108696	0.0163043	0.0652174	0.311011	-0.139106
c21915.graph_c0|orf1	0.0828402	0.0946746	0.0591716	0.0946746	0	0.0295858	0.0887574	0.0710059	0.0177515	0.0532544	0.0532544	0.0532544	0.0295858	0.0473373	0.0236686	0.0828402	0.0473373	0.00591716	0.0236686	0.0414201	-0.87929	-0.590875
c21917.graph_c0|orf1	0.0845588	0.0367647	0.0661765	0.0441176	0.0220588	0.0367647	0.0551471	0.0551471	0.0257353	0.0698529	0.0919118	0.0661765	0.0220588	0.0477941	0.0330882	0.0919118	0.0477941	0.0110294	0.0330882	0.0588235	0.545056	0.128771
c21922.graph_c0|orf1	0.0615385	0.107692	0.0692308	0.0230769	0.0153846	0.0153846	0.0692308	0.0461538	0.0307692	0.0615385	0.0384615	0.123077	0.0153846	0.0384615	0.0307692	0.0538462	0.0615385	0.00769231	0.0230769	0.107692	-0.225694	-0.491165
c21924.graph_c0|orf1	0.0844156	0.0194805	0.0974026	0.0714286	0.0194805	0.038961	0.0584416	0.0714286	0.0194805	0.0909091	0.155844	0.0584416	0.012987	0.0324675	0.0194805	0.0714286	0.038961	0.012987	0.012987	0.012987	0.525361	-0.711456
c21926.graph_c0|orf1	0.04	0.0742857	0.0457143	0.0457143	0.0914286	0.0628571	0.0914286	0.0914286	0.00571429	0.0114286	0.108571	0.0628571	0.0228571	0.0228571	0.0114286	0.0742857	0.0285714	0.0171429	0.0285714	0.0628571	-0.142995	-0.311022
c21929.graph_c0|orf1	0.0424242	0.0606061	0.0787879	0.115152	0.0121212	0.0242424	0.10303	0.0606061	0.00606061	0.0545455	0.109091	0.0848485	0.0363636	0.0666667	0.00606061	0.0363636	0.0424242	0.00606061	0.00606061	0.0484848	-0.00971701	-2.17637
c21930.graph_c0|orf1	0.0344828	0.045977	0.0804598	0.045977	0.0114943	0.0172414	0.0862069	0.045977	0.0229885	0.12069	0.0804598	0.0804598	0	0.0517241	0.0344828	0.0632184	0.0689655	0.0172414	0.0287356	0.0632184	0.964339	-0.685801
c21931.graph_c0|orf1	0.0382775	0.0669856	0.0430622	0.0669856	0.0191388	0.0191388	0.0526316	0.0191388	0.0239234	0.0430622	0.100478	0.0717703	0.0334928	0.0813397	0.0239234	0.133971	0.0526316	0.0239234	0.0239234	0.062201	0.756683	-0.377892
c21934.graph_c0|orf1	0.0357143	0.0357143	0.0535714	0.0803571	0.0357143	0.0178571	0.0714286	0.0535714	0.0178571	0.0446429	0.0758929	0.0848214	0.0401786	0.0446429	0.0401786	0.0669643	0.0580357	0.0178571	0.0401786	0.0848214	0.66673	-0.550954
c21935.graph_c0|orf1	0.0265252	0.0769231	0.0530504	0.0477454	0.0795756	0.0291777	0.061008	0.061008	0.0318302	0.0291777	0.0742706	0.0689655	0.0159151	0.0397878	0.0636605	0.111406	0.0424403	0.00795756	0.0318302	0.0477454	-0.44449	0.56308
c21937.graph_c0|orf1	0.044586	0.0477707	0.044586	0.0541401	0.00318471	0.0414013	0.181529	0.0191083	0.0159236	0.0700637	0.0987261	0.181529	0.0318471	0.0254777	0.00318471	0.0382166	0.0350318	0.00318471	0.0350318	0.0254777	-0.587163	-3.869
c21938.graph_c0|orf1	0.034375	0.0375	0.03125	0.0875	0.059375	0.025	0.0625	0.046875	0.03125	0.065625	0.075	0.05625	0.00625	0.028125	0.03125	0.11875	0.065625	0.053125	0.021875	0.0625	0.751584	0.216777
c21939.graph_c0|orf1	0.0510204	0.0306122	0.0153061	0.0408163	0.0306122	0.0306122	0.0612245	0.0510204	0.0408163	0.0459184	0.112245	0.0816327	0.0510204	0.0459184	0.0510204	0.0918367	0.0561224	0.00510204	0.0102041	0.0969388	0.458576	0.0108723
c21941.graph_c0|orf1	0.0440252	0.0314465	0.0440252	0.0691824	0.0628931	0.00628931	0.0377358	0.106918	0.0503145	0.0628931	0.0377358	0.081761	0.0251572	0.0377358	0.0754717	0.0880503	0.0377358	0.00628931	0.0377358	0.0566038	0.0856133	0.90501
c21942.graph_c0|orf1	0.0537084	0.0716113	0.0409207	0.0485934	0.0153453	0.0332481	0.0409207	0.0358056	0.0153453	0.0690537	0.107417	0.0434783	0.0383632	0.0613811	0.0434783	0.0869565	0.056266	0.0204604	0.0358056	0.0818414	1.26885	0.279623
c21944.graph_c0|orf1	0.0291262	0.0436893	0.0631068	0.0679612	0.0194175	0.0339806	0.0339806	0.0194175	0.0339806	0.0873786	0.106796	0.038835	0	0.0873786	0.0242718	0.135922	0.0436893	0.00970874	0.038835	0.0825243	1.29091	0.194099
c21945.graph_c0|orf1	0.0806452	0.0537634	0.0376344	0.0268817	0.0215054	0.0215054	0.0752688	0.0860215	0.0215054	0.0913978	0.0860215	0.0806452	0.0376344	0.016129	0.0537634	0.0430108	0.0537634	0.00537634	0.0322581	0.0752688	0.502936	-0.0711595
c21949.graph_c0|orf1	0.0423077	0.0576923	0.0423077	0.0269231	0.0192308	0.0576923	0.0692308	0.0307692	0.0230769	0.0423077	0.0846154	0.0961538	0.0307692	0.0538462	0.0653846	0.103846	0.0307692	0.00384615	0.0384615	0.0807692	-0.0372088	-0.0694004
c21950.graph_c0|orf2	0.040404	0.0505051	0.0505051	0.030303	0.010101	0.030303	0.0505051	0.020202	0.0707071	0.020202	0.0808081	0.0909091	0.010101	0.0707071	0.10101	0.111111	0.10101	0	0.010101	0.0505051	-1.02306	1.27773
c21951.graph_c0|orf1	0.0450161	0.0321543	0.0643087	0.0546624	0.0321543	0.0482315	0.0546624	0.0514469	0.0128617	0.0353698	0.0578778	0.0546624	0.0128617	0.0771704	0.073955	0.144695	0.0578778	0.00643087	0.0514469	0.0321543	-0.223186	1.14541
c21954.graph_c0|orf2	0.0471698	0.0801887	0.0518868	0.0518868	0.0283019	0.0613208	0.0471698	0.0801887	0.0235849	0.0849057	0.0518868	0.0471698	0.0141509	0.0518868	0.0471698	0.0801887	0.0377358	0.00471698	0.0330189	0.0754717	0.10226	0.657966
c21954.graph_c0|orf1	0.0355556	0.0311111	0.0711111	0.0488889	0.0488889	0.0355556	0.0488889	0.0888889	0.0355556	0.0488889	0.106667	0.0444444	0.0177778	0.0311111	0.0622222	0.0933333	0.0622222	0.0222222	0.0222222	0.0444444	0.266121	1.01146
c21955.graph_c1|orf1	0.0233918	0.152047	0.0233918	0.116959	0.0175439	0.0175439	0.0467836	0.0701754	0.0292398	0.0350877	0.0643275	0.0584795	0.0409357	0.0350877	0.0467836	0.0935673	0.0584795	0.00584795	0.0116959	0.0526316	-1.3338	-0.196408
c21956.graph_c0|orf1	0.0444444	0.0666667	0.0296296	0.0888889	0	0.0222222	0.111111	0.0666667	0.0148148	0.0444444	0.0962963	0.0962963	0.0518519	0.0518519	0.00740741	0.0740741	0.0518519	0	0.0444444	0.037037	-0.120576	-1.80389
c21962.graph_c0|orf1	0.0326531	0.0367347	0.0693878	0.0897959	0.0693878	0.0326531	0.0734694	0.0326531	0.0163265	0.044898	0.110204	0.106122	0.0163265	0.0326531	0.0326531	0.0571429	0.0489796	0.0244898	0.0367347	0.0367347	0.417453	-1.20156
c21963.graph_c0|orf1	0.135762	0.0231788	0.0463576	0.0596026	0.0264901	0.0463576	0.0629139	0.0695364	0.0430464	0.0331126	0.122517	0.0695364	0.013245	0.0331126	0.0397351	0.0496689	0.0364238	0.00331126	0.013245	0.0728477	-0.296131	0.158788
c21966.graph_c0|orf1	0.0938967	0.0258216	0.0399061	0.0211268	0.0258216	0.028169	0.0446009	0.056338	0.0164319	0.0657277	0.129108	0.0258216	0.0305164	0.07277	0.0305164	0.107981	0.0610329	0.0234742	0.0211268	0.0798122	1.70717	0.927808
c21969.graph_c0|orf1	0.0838323	0.0598802	0.0538922	0.161677	0.0179641	0.0538922	0.0538922	0.0359281	0.0479042	0.0179641	0.0838323	0.0299401	0	0.0239521	0.0419162	0.113772	0.0419162	0	0.00598802	0.0718563	-2.02212	0.0285401
c21970.graph_c0|orf1	0.0588235	0.0294118	0.0490196	0.0392157	0.0294118	0.0392157	0.0196078	0.0686275	0.0294118	0.107843	0.0882353	0.0686275	0.0392157	0.0196078	0.0392157	0.117647	0.0294118	0	0.0392157	0.0882353	0.945141	0.376095
c21974.graph_c0|orf1	0.0550459	0.0412844	0.059633	0.0550459	0.00458716	0.0642202	0.0779817	0.059633	0.0137615	0.0275229	0.087156	0.0642202	0.0229358	0.0504587	0.059633	0.0688073	0.0504587	0.00917431	0.0321101	0.0963303	-0.205343	0.225683
c21976.graph_c0|orf1	0.0981308	0.0607477	0.0186916	0.0607477	0.00934579	0.0700935	0.126168	0.0373832	0.0140187	0.0373832	0.088785	0.11215	0.0747664	0.0046729	0.0233645	0.0560748	0.0280374	0.00934579	0	0.0700935	-0.987972	-1.99901
c21977.graph_c0|orf1	0.0673077	0.0480769	0.0528846	0.0192308	0.0432692	0.0336538	0.0576923	0.0769231	0.0192308	0.0480769	0.0625	0.0480769	0.0144231	0.0336538	0.0865385	0.0576923	0.0721154	0.00961538	0.0528846	0.0961538	0.381693	1.60145
c21978.graph_c0|orf1	0.0307692	0.0495726	0.0461538	0.0683761	0.025641	0.0273504	0.0735043	0.0307692	0.0153846	0.0461538	0.0905983	0.0666667	0.0119658	0.0769231	0.0649573	0.116239	0.0735043	0.00854701	0.0222222	0.0547009	-0.117223	0.162956
c21981.graph_c0|orf1	0.0680628	0.0366492	0.026178	0.0471204	0.0314136	0.0418848	0.0732984	0.052356	0.0104712	0.052356	0.0890052	0.0890052	0.0104712	0.0471204	0.0680628	0.0471204	0.0680628	0.0052356	0.0366492	0.0994764	0.234693	0.235573
c21981.graph_c1|orf1	0.027027	0.108108	0.0540541	0.0900901	0.018018	0.018018	0.0540541	0.045045	0	0.045045	0.108108	0.0540541	0.0720721	0.027027	0.036036	0.036036	0.0540541	0.00900901	0.036036	0.108108	0.678802	-0.953586
c21982.graph_c0|orf1	0.0560224	0.0308123	0.0448179	0.0448179	0.0336134	0.0420168	0.0616246	0.0308123	0.022409	0.0840336	0.103641	0.0616246	0.0168067	0.0504202	0.0448179	0.0980392	0.0560224	0.0112045	0.0420168	0.0644258	0.932309	0.0829092
c21983.graph_c0|orf1	0.0636704	0.0299625	0.0374532	0.0599251	0.0262172	0.0411985	0.0299625	0.071161	0.0187266	0.071161	0.104869	0.0786517	0.0187266	0.0524345	0.071161	0.0861423	0.0337079	0.00374532	0.0411985	0.0599251	0.527837	0.515395
c21994.graph_c0|orf1	0.0437956	0.0510949	0.0437956	0.0656934	0.0291971	0.0510949	0.0583942	0.0583942	0.00729927	0.0437956	0.0875912	0.0948905	0.0510949	0.0510949	0.0437956	0.10219	0.0291971	0.0218978	0.0437956	0.0218978	0.352405	-0.527016
c21995.graph_c0|orf1	0.0479452	0.0479452	0.0342466	0.0479452	0.0273973	0.0410959	0.0753425	0.0684932	0.0547945	0.0753425	0.0958904	0.0753425	0.0273973	0.0205479	0.0410959	0.0616438	0.0547945	0.0273973	0.00684932	0.0684932	0.331546	-0.166973
c21999.graph_c0|orf1	0.0449173	0.035461	0.0567376	0.0567376	0.0165485	0.0260047	0.0638298	0.0685579	0.0189125	0.0803783	0.106383	0.0851064	0.0212766	0.0378251	0.0425532	0.101655	0.0425532	0.00236407	0.0165485	0.0756501	0.160225	-0.408764
c22004.graph_c0|orf1	0.077551	0.0530612	0.0571429	0.0571429	0.0285714	0.0244898	0.0693878	0.0897959	0.0204082	0.0530612	0.102041	0.0244898	0.0122449	0.0285714	0.0285714	0.077551	0.0530612	0.00408163	0.0244898	0.114286	0.198784	0.530202
c22004.graph_c0|orf2	0.0714286	0.116071	0.00892857	0.0357143	0	0.0446429	0.133929	0.0357143	0.00892857	0.0267857	0.0982143	0.0982143	0.0446429	0.0535714	0.0446429	0.0267857	0.0357143	0.0267857	0.0535714	0.0357143	0.151806	-1.44936
c22005.graph_c0|orf1	0.0663265	0.0765306	0.0306122	0.112245	0.0102041	0.0306122	0.0867347	0.0459184	0.0102041	0.0204082	0.0816327	0.0714286	0.0153061	0.0408163	0.0612245	0.0765306	0.0663265	0.00510204	0.0102041	0.0816327	-1.37667	-0.36393
c22005.graph_c1|orf2	0.0769231	0.0480769	0.0288462	0.0384615	0.0192308	0.0384615	0.0288462	0.0480769	0.0576923	0.0384615	0.144231	0.0865385	0.0192308	0.0192308	0.0288462	0.0576923	0.0865385	0.0192308	0.0384615	0.0769231	0.664244	0.440594
c22006.graph_c0|orf1	0.0510638	0.0510638	0.0489362	0.0574468	0.0212766	0.0553191	0.0723404	0.0531915	0.0170213	0.0489362	0.0808511	0.0893617	0.0106383	0.0489362	0.0510638	0.0978723	0.0638298	0.0148936	0.0148936	0.0510638	-0.565707	0.0210297
c22007.graph_c0|orf1	0.0846154	0.0576923	0.05	0.0730769	0.0192308	0.0346154	0.0807692	0.0769231	0.0192308	0.0730769	0.115385	0.0576923	0.0192308	0.0461538	0.0153846	0.0576923	0.05	0.00384615	0.0307692	0.0346154	0.214223	-0.652948
c22009.graph_c0|orf1	0.0555556	0.0962963	0.0407407	0.0814815	0.00740741	0.0185185	0.111111	0.0444444	0.0296296	0.0444444	0.0296296	0.151852	0.0333333	0.0222222	0.0407407	0.0703704	0.0296296	0.0037037	0.0333333	0.0555556	-1.41214	-1.88931
c22010.graph_c0|orf1	0.0575342	0.0657534	0.0493151	0.120548	0.0328767	0.0520548	0.0739726	0.0630137	0.0246575	0.0383562	0.0821918	0.0520548	0.0109589	0.0246575	0.0246575	0.106849	0.030137	0.00821918	0.030137	0.0520548	-1.02769	-0.488877
c22011.graph_c0|orf1	0.0843373	0.060241	0.0120482	0.0722892	0.0240964	0.0481928	0.0421687	0.060241	0.0240964	0.0301205	0.0843373	0.0421687	0.0361446	0.0542169	0.0903614	0.0662651	0.060241	0.0180723	0.0180723	0.0722892	-0.117769	1.21312
c22013.graph_c0|orf1	0.0619048	0.0190476	0.0261905	0.128571	0.00952381	0.0238095	0.128571	0.0619048	0.0166667	0.0428571	0.05	0.12619	0.0142857	0.0380952	0.0619048	0.0309524	0.0452381	0.0261905	0.0404762	0.047619	-0.583442	-1.59067
c22014.graph_c0|orf1	0.0215054	0.0537634	0.046595	0.0716846	0.0143369	0.0394265	0.0394265	0.0573477	0.0286738	0.0967742	0.0824373	0.0573477	0.0286738	0.0681004	0.0179211	0.107527	0.0358423	0.0107527	0.0394265	0.0824373	1.23704	-0.243382
c22015.graph_c0|orf1	0.0705645	0.0544355	0.0403226	0.0544355	0.0141129	0.046371	0.0705645	0.0745968	0.016129	0.0887097	0.0806452	0.046371	0.0322581	0.0403226	0.0564516	0.0504032	0.0584677	0.00403226	0.0362903	0.0645161	0.398902	0.237518
c22021.graph_c0|orf1	0.086758	0.0182648	0.0273973	0.100457	0.0228311	0.0228311	0.123288	0.0547945	0.00913242	0.0502283	0.0776256	0.114155	0.00913242	0.0410959	0.0319635	0.0593607	0.0319635	0.0136986	0.0319635	0.0730594	-0.251833	-1.60384
c22025.graph_c0|orf1	0.056338	0.056338	0.056338	0.0422535	0.0492958	0.028169	0.056338	0.0211268	0.00704225	0.105634	0.119718	0.0422535	0.0211268	0.0352113	0.0352113	0.0704225	0.084507	0.00704225	0.0352113	0.0704225	1.24718	-0.0273562
c22029.graph_c0|orf1	0.0640569	0.044484	0.0533808	0.0373665	0.00711744	0.0587189	0.0533808	0.0516014	0.0373665	0.0516014	0.0711744	0.0587189	0.0320285	0.0373665	0.0516014	0.119217	0.0640569	0.0088968	0.0373665	0.0604982	-0.200526	0.803709
c22030.graph_c0|orf1	0.0379747	0.0379747	0.0506329	0.0506329	0.0253165	0.0886076	0.151899	0.0316456	0.0126582	0.0316456	0.0696203	0.0949367	0.0189873	0.0379747	0.0316456	0.0822785	0.056962	0	0.0189873	0.0696203	-1.30303	-1.26522
c22031.graph_c0|orf1	0.0833333	0.0238095	0.047619	0.0297619	0.00595238	0.0238095	0.0952381	0.077381	0.0238095	0.047619	0.0654762	0.113095	0.0238095	0.047619	0.0357143	0.0714286	0.0595238	0	0.0297619	0.0952381	-0.0851335	-0.337749
c22034.graph_c0|orf2	0.0263158	0.0614035	0.0789474	0.0789474	0.0263158	0.0263158	0.0350877	0.0263158	0.0263158	0.0789474	0.114035	0.0701754	0.0175439	0.0526316	0.0175439	0.0789474	0.0526316	0	0.0701754	0.0614035	1.16087	-0.658113
c22037.graph_c0|orf1	0.0441176	0.0147059	0.0441176	0.0637255	0.0147059	0.0539216	0.0784314	0.0588235	0	0.0392157	0.0882353	0.107843	0.00980392	0.0539216	0.0588235	0.0833333	0.0686275	0.00490196	0.0441176	0.0686275	-0.218015	-0.146618
c22038.graph_c0|orf1	0.0416667	0.077381	0.0535714	0.0357143	0.00595238	0.0238095	0.0952381	0.0654762	0.0238095	0.0892857	0.125	0.0952381	0.0238095	0.0297619	0.0297619	0.0535714	0.047619	0.00595238	0.0357143	0.0416667	0.39154	-1.23854
c22039.graph_c0|orf1	0.0551181	0.0944882	0.0314961	0.0551181	0.00787402	0.0314961	0.0866142	0.0393701	0.023622	0.0787402	0.0629921	0.102362	0.0393701	0.015748	0.0472441	0.0393701	0.0629921	0	0.023622	0.102362	-0.360982	-0.956274
c22040.graph_c0|orf1	0.052381	0.0190476	0.0952381	0.0142857	0.0047619	0.109524	0.0190476	0.147619	0.0333333	0.0380952	0.047619	0.0190476	0.109524	0.0142857	0.109524	0.0619048	0.0333333	0.0047619	0.0285714	0.0380952	-0.266785	2.22976
c22041.graph_c0|orf1	0.0378788	0.00757576	0.0681818	0.0530303	0.00757576	0.0151515	0.106061	0.0151515	0	0.030303	0.0454545	0.0606061	0.00757576	0.0151515	0.265152	0.0530303	0.0909091	0	0.00757576	0.113636	-2.07499	2.12681
c22043.graph_c0|orf1	0.0649819	0.0252708	0.0613718	0.0758123	0.0144404	0.0180505	0.0613718	0.0469314	0.0180505	0.0758123	0.101083	0.101083	0.0361011	0.0216606	0.0108303	0.0758123	0.0541516	0.0108303	0.0397112	0.0866426	0.782797	-1.14867
c22043.graph_c1|orf1	0.0418605	0.0465116	0.055814	0.0744186	0.027907	0.0325581	0.0465116	0.0697674	0.027907	0.106977	0.12093	0.0604651	0.0139535	0.0325581	0.0325581	0.0883721	0.055814	0.0139535	0.0232558	0.027907	0.60193	-0.244053
c22048.graph_c1|orf1	0.0373134	0.0373134	0.0298507	0.134328	0.00746269	0.0597015	0.0895522	0.0671642	0.0447761	0.0298507	0.11194	0.0522388	0	0.0149254	0.0820896	0.0970149	0.0298507	0	0.0223881	0.0522388	-1.82942	-0.181476
c22050.graph_c0|orf1	0.0346821	0.0751445	0.0578035	0.0346821	0.0231214	0.00578035	0.0289017	0.0462428	0.0289017	0.0693642	0.109827	0.0346821	0.0289017	0.0635838	0.104046	0.0520231	0.0462428	0.017341	0.0462428	0.0924855	1.55525	1.10865
c22051.graph_c0|orf1	0.0540541	0.0702703	0.027027	0.0810811	0.0162162	0.0162162	0.0864865	0.0378378	0	0.0648649	0.118919	0.0594595	0.0162162	0.0378378	0.0864865	0.108108	0.0540541	0.0108108	0.0216216	0.0324324	-0.52023	-0.236603
c22054.graph_c0|orf1	0.0574713	0.0613027	0.0613027	0.0498084	0.0191571	0.0421456	0.0651341	0.0574713	0.0383142	0.045977	0.0727969	0.0421456	0.0114943	0.0536398	0.0574713	0.10728	0.045977	0.0114943	0.0421456	0.0574713	-0.109532	0.772504
c22055.graph_c0|orf1	0.037037	0.134259	0.0277778	0.0972222	0.00462963	0.0138889	0.0787037	0.106481	0.0185185	0.0416667	0.0462963	0.0694444	0.00925926	0.0416667	0.0416667	0.0972222	0.0277778	0.00462963	0.0601852	0.0416667	-1.06258	-0.223641
c22057.graph_c0|orf1	0.029703	0.118812	0.00990099	0.029703	0.049505	0.0693069	0.029703	0.0792079	0.029703	0.039604	0.049505	0.217822	0.00990099	0.029703	0.029703	0.019802	0.0594059	0	0.049505	0.049505	-0.854219	-0.78009
c22060.graph_c0|orf1	0.0517241	0.0804598	0.0517241	0.0632184	0.0114943	0.0114943	0.0402299	0.0977011	0.0287356	0.109195	0.0632184	0.091954	0.00574713	0.045977	0.0402299	0.0402299	0.0804598	0.00574713	0.0172414	0.0632184	0.219148	0.0969641
c22063.graph_c0|orf1	0.0568862	0.0479042	0.0449102	0.0658683	0.0149701	0.0658683	0.0419162	0.0359281	0.0359281	0.0269461	0.0718563	0.0449102	0.0389222	0.0389222	0.0658683	0.170659	0.0538922	0.00299401	0.0269461	0.0479042	-1.07022	1.04496
c22064.graph_c0|orf1	0.0634146	0.0487805	0.0487805	0.0780488	0	0.0487805	0.0878049	0.0439024	0.0341463	0.102439	0.107317	0.0487805	0.0146341	0.0585366	0.0390244	0.0536585	0.0390244	0.00487805	0.0390244	0.0390244	0.564623	-0.77296
c22067.graph_c0|orf1	0.0549085	0.0549085	0.0399334	0.0615641	0.014975	0.0482529	0.0648918	0.0848586	0.014975	0.0599002	0.0898502	0.0698835	0.0183028	0.0499168	0.046589	0.078203	0.0449251	0.00166389	0.0232945	0.078203	-0.156424	0.090868
c22069.graph_c0|orf1	0.0446927	0.0391061	0.0335196	0.0335196	0.0502793	0.0446927	0.128492	0.0782123	0.0167598	0.0167598	0.0782123	0.0837989	0.0223464	0.0335196	0.0726257	0.0782123	0.0502793	0.0111732	0.0391061	0.0446927	-0.691142	-0.0170623
c22077.graph_c0|orf1	0.059126	0.0745501	0.0385604	0.0539846	0.0359897	0.0616967	0.0462725	0.059126	0.0179949	0.0411311	0.0951157	0.0488432	0.0102828	0.0308483	0.066838	0.125964	0.0488432	0.0102828	0.0128535	0.0616967	-0.880164	0.999938
c22077.graph_c1|orf1	0.080292	0.0437956	0.0291971	0.0437956	0.0218978	0.0255474	0.0145985	0.0510949	0.0328467	0.0729927	0.113139	0.0291971	0.040146	0.040146	0.0547445	0.0985401	0.0656934	0.0182482	0.0437956	0.080292	1.40702	1.24333
c22080.graph_c0|orf1	0.0732484	0.0605096	0.044586	0.0541401	0.0127389	0.0509554	0.127389	0.0350318	0.0127389	0.0573248	0.0859873	0.0828025	0.0254777	0.0254777	0.0382166	0.0923567	0.0477707	0.00636943	0.0191083	0.0477707	-0.920911	-1.11835
c22087.graph_c0|orf2	0.039548	0.0677966	0.0451977	0.039548	0.0169492	0.0282486	0.0677966	0.0564972	0	0.0677966	0.0903955	0.0903955	0.0282486	0.0451977	0.0621469	0.0621469	0.0734463	0.00564972	0.0508475	0.0621469	0.440875	-0.098068
c22087.graph_c0|orf1	0.0417582	0.0373626	0.0373626	0.0417582	0.0307692	0.0285714	0.043956	0.0417582	0.0395604	0.0769231	0.107692	0.0571429	0.0351648	0.0703297	0.043956	0.0703297	0.0703297	0.0175824	0.0373626	0.0703297	1.66077	0.333278
c22091.graph_c0|orf1	0.0442478	0.0884956	0.0265487	0.0442478	0.0176991	0.0973451	0.0442478	0.0530973	0.123894	0.00884956	0.0265487	0.0707965	0.0265487	0.00884956	0.0707965	0.123894	0.0353982	0	0.0353982	0.0530973	-2.16286	1.43148
c22098.graph_c0|orf1	0.0576923	0.0615385	0.0423077	0.0230769	0.0192308	0.0461538	0.0576923	0.0692308	0.0153846	0.0576923	0.0884615	0.0884615	0.0230769	0.0269231	0.0576923	0.0923077	0.0615385	0.00769231	0.0423077	0.0615385	-0.0802187	0.463811
c22100.graph_c0|orf1	0.0444444	0.105556	0.0777778	0.0722222	0.0166667	0.0555556	0.0444444	0.0555556	0.05	0.0388889	0.0777778	0.0444444	0.00555556	0.0333333	0.0444444	0.15	0.05	0	0	0.0333333	-1.89023	0.653255
c22101.graph_c0|orf1	0.0465116	0.0620155	0.0387597	0.0620155	0.0387597	0.0232558	0.0542636	0.0465116	0.00775194	0.0542636	0.100775	0.0852713	0.0387597	0.0310078	0.0232558	0.100775	0.0465116	0.0232558	0.0465116	0.0697674	0.857441	-0.543784
c22103.graph_c0|orf1	0.0446429	0.03125	0.0535714	0.0357143	0.0267857	0.0133929	0.0267857	0.0714286	0.0133929	0.120536	0.0848214	0.0446429	0.0357143	0.0758929	0.03125	0.129464	0.0580357	0.0178571	0.0267857	0.0580357	1.92284	0.614938
c22104.graph_c0|orf1	0.0410959	0.0410959	0.105023	0.0776256	0.0182648	0.0639269	0.100457	0.00913242	0.0365297	0.0547945	0.105023	0.0639269	0.0319635	0.0456621	0.0319635	0.0684932	0.0547945	0.00456621	0.00913242	0.0365297	-0.468448	-1.27123
c22105.graph_c0|orf1	0.0625	0.0477941	0.0514706	0.0551471	0.0588235	0.0257353	0.0404412	0.0735294	0.0183824	0.0514706	0.0845588	0.0330882	0.0183824	0.0257353	0.0551471	0.139706	0.0404412	0.0110294	0.0147059	0.0919118	-0.0724964	1.1349
c22106.graph_c0|orf2	0.0615385	0.0615385	0.0692308	0.0230769	0.00769231	0.0461538	0.0384615	0.169231	0.00769231	0.0230769	0.0307692	0.0615385	0.0153846	0.0538462	0.0384615	0.115385	0.0923077	0	0.0384615	0.0461538	-0.961114	2.11613
c22106.graph_c0|orf1	0.0479452	0.0205479	0.0136986	0.0479452	0.0342466	0.0342466	0.0547945	0.157534	0.0273973	0.0136986	0.116438	0.0547945	0.0273973	0.0410959	0.0753425	0.0821918	0.0890411	0.0136986	0	0.0479452	-0.507101	1.72278
c22109.graph_c0|orf2	0.0956522	0.130435	0.0434783	0.0347826	0.0434783	0.00869565	0.026087	0.0521739	0.026087	0.0521739	0.026087	0.113043	0.00869565	0.026087	0.104348	0.0434783	0.0434783	0	0.026087	0.0956522	-0.957617	0.933831
c22111.graph_c0|orf1	0.0706215	0.0423729	0.0451977	0.0762712	0.0254237	0.0423729	0.0762712	0.0508475	0.019774	0.0677966	0.0819209	0.0819209	0.0282486	0.0564972	0.0169492	0.059322	0.0706215	0.00847458	0.0282486	0.0508475	0.308601	-0.702709
c22117.graph_c0|orf1	0.0571429	0.0666667	0.0571429	0.0547619	0.0142857	0.0452381	0.0571429	0.0428571	0.0238095	0.0547619	0.0785714	0.0761905	0.0214286	0.047619	0.0357143	0.140476	0.0333333	0.00714286	0.0238095	0.0619048	-0.413998	-0.0807318
c22118.graph_c0|orf1	0.0379747	0.0590717	0.0421941	0.0548523	0.0168776	0.0337553	0.0801688	0.0843882	0.0379747	0.0632911	0.0970464	0.0759494	0.0168776	0.0548523	0.0421941	0.0590717	0.0421941	0.00843882	0.0295359	0.0632911	0.268722	-0.291441
c22119.graph_c0|orf1	0.0282486	0.079096	0.0338983	0.0338983	0.0112994	0.0847458	0.19774	0.0282486	0.0169492	0.039548	0.112994	0.158192	0.0338983	0.0282486	0.0112994	0.0451977	0.0112994	0	0.0225989	0.0225989	-1.34925	-3.56063
c22121.graph_c0|orf1	0.0691057	0.0447154	0.0406504	0.0528455	0.0406504	0.0447154	0.0691057	0.0325203	0.0284553	0.0528455	0.138211	0.0569106	0.00813008	0.0487805	0.0325203	0.097561	0.0365854	0.0121951	0.0284553	0.0650407	0.500716	-0.196043
c22123.graph_c0|orf1	0.0394089	0.0935961	0.046798	0.0369458	0.0615764	0.0270936	0.0640394	0.0714286	0.0369458	0.0492611	0.0615764	0.0714286	0.0270936	0.0270936	0.0246305	0.105911	0.044335	0.0172414	0.0320197	0.0615764	0.00229257	0.152675
c22126.graph_c0|orf1	0.0609319	0.0860215	0.0681004	0.0501792	0.0250896	0.0394265	0.0250896	0.0645161	0.0179211	0.0358423	0.0716846	0.0609319	0.0143369	0.0501792	0.0501792	0.0752688	0.0824373	0.0143369	0.0394265	0.0681004	-6.12107e-05	1.1144
c22127.graph_c0|orf1	0.0724638	0.0724638	0.0772947	0.0628019	0.00966184	0.0289855	0.0676329	0.0434783	0.0289855	0.0241546	0.0434783	0.0676329	0.0193237	0.0531401	0.0386473	0.135266	0.0772947	0.00483092	0.0193237	0.0531401	-1.22683	0.428712
c22128.graph_c0|orf1	0.0767544	0.0548246	0.0635965	0.0767544	0.0131579	0.0460526	0.0350877	0.0526316	0.0438596	0.0482456	0.0921053	0.0307018	0.0175439	0.0416667	0.0701754	0.0986842	0.0460526	0.00219298	0.0175439	0.0723684	-0.530438	0.986116
c22130.graph_c0|orf1	0.0833333	0.0277778	0.0555556	0.0277778	0.00925926	0.0555556	0.0555556	0.0555556	0.0185185	0.037037	0.101852	0.175926	0.0462963	0.0277778	0.0555556	0.0462963	0.0462963	0	0.0185185	0.0555556	-0.496344	-0.965572
c22131.graph_c0|orf1	0.0862069	0.0452586	0.0474138	0.0625	0.0280172	0.0323276	0.0387931	0.0625	0.0258621	0.0452586	0.114224	0.0538793	0.012931	0.0517241	0.0387931	0.0883621	0.0689655	0.00646552	0.012931	0.0775862	0.0870905	0.652987
c22132.graph_c0|orf1	0.0347222	0.0763889	0.0347222	0.0347222	0.0694444	0.0347222	0.104167	0.0486111	0.0208333	0.0763889	0.0694444	0.0972222	0.0208333	0.0208333	0.0486111	0.0763889	0.0416667	0.0277778	0.0416667	0.0208333	0.232828	-0.704075
c22134.graph_c0|orf1	0.0398773	0.0613497	0.0582822	0.0398773	0.0122699	0.0337423	0.0920245	0.0368098	0.0184049	0.0337423	0.107362	0.0766871	0.0276074	0.0705521	0.0429448	0.104294	0.0613497	0.0184049	0.00920245	0.0552147	-0.0011177	-0.40917
c22136.graph_c0|orf1	0.0374449	0.0440529	0.0859031	0.0418502	0.0132159	0.0528634	0.0704846	0.0374449	0.0242291	0.0462555	0.0704846	0.0660793	0.0198238	0.0374449	0.0484581	0.147577	0.0682819	0.0154185	0.0286344	0.0440529	-0.577654	0.388643
c22138.graph_c0|orf1	0.0484581	0.0660793	0.0132159	0.0881057	0.0748899	0.0220264	0.0528634	0.0837004	0.0396476	0.0264317	0.092511	0.0837004	0.0132159	0.00881057	0.0528634	0.105727	0.0220264	0.0132159	0.0132159	0.0792952	-0.7852	0.138239
c22139.graph_c0|orf1	0.070922	0.0638298	0.0425532	0.0992908	0.0283688	0.035461	0.070922	0.0496454	0.0283688	0.0638298	0.0921986	0.0851064	0.0283688	0.0425532	0.035461	0.0567376	0.0283688	0.0212766	0.0212766	0.035461	0.0673794	-1.05527
c22140.graph_c0|orf1	0.104167	0.0555556	0.0555556	0.0833333	0	0.0138889	0.104167	0.0555556	0.00694444	0.0555556	0.0555556	0.0763889	0.0138889	0.0277778	0	0.0763889	0.0625	0.0138889	0.0416667	0.0972222	-0.140358	-0.938733
c22145.graph_c0|orf1	0.0419162	0.0479042	0.0658683	0.0658683	0.00598802	0.0778443	0.0658683	0.0419162	0.011976	0.0239521	0.0718563	0.0419162	0.0179641	0.0479042	0.0598802	0.11976	0.0838323	0.00598802	0.0359281	0.0658683	-0.904463	0.889401
c22146.graph_c0|orf1	0.0380435	0.0380435	0.0652174	0.0380435	0	0.0597826	0.0869565	0.103261	0.0271739	0.0543478	0.0434783	0.0706522	0.0271739	0.0271739	0.0434783	0.130435	0.0706522	0.00543478	0.0108696	0.0597826	-1.19721	0.557658
c22151.graph_c0|orf1	0.0740741	0.0444444	0.0444444	0.0296296	0.00740741	0.00740741	0.0222222	0.0962963	0.0222222	0.037037	0.0962963	0.0740741	0.0518519	0.103704	0.0296296	0.0666667	0.037037	0.0148148	0.0666667	0.0740741	2.18022	0.564875
c22155.graph_c0|orf1	0.0533981	0.0631068	0.0436893	0.0873786	0.0436893	0.0533981	0.092233	0.0242718	0.0436893	0.0631068	0.0825243	0.0728155	0.0242718	0.0291262	0.0679612	0.0582524	0.0291262	0.00485437	0.0194175	0.0436893	-0.705236	-0.790427
c22157.graph_c0|orf2	0.0608108	0.0608108	0.0405405	0.108108	0.027027	0.0202703	0.135135	0.0472973	0.0202703	0.027027	0.0945946	0.0405405	0.00675676	0.0608108	0.027027	0.0945946	0.0405405	0	0.00675676	0.0810811	-0.963809	-1.06805
c22158.graph_c0|orf1	0.0248447	0.0993789	0.0496894	0.0496894	0.0186335	0.0372671	0.0496894	0.0745342	0.0372671	0.0372671	0.0807453	0.0372671	0.0248447	0.0248447	0.0434783	0.0931677	0.0559006	0.0186335	0.0434783	0.0993789	0.0932141	0.801065
c22159.graph_c0|orf1	0.05	0.05	0.0375	0.05625	0.00625	0.025	0.04375	0.125	0	0.05	0.075	0.0875	0.0375	0.04375	0.0125	0.175	0.04375	0.0125	0.025	0.04375	-0.267989	0.254464
c22161.graph_c0|orf1	0.0578512	0.0247934	0.0578512	0.0661157	0.0413223	0.0247934	0.0991736	0.0495868	0.0165289	0.00826446	0.140496	0.0826446	0.0330579	0.0495868	0.0165289	0.123967	0.0495868	0	0.00826446	0.0495868	-0.485859	-1.00207
c22162.graph_c0|orf1	0.03125	0.0416667	0.046875	0.0520833	0.0572917	0.0520833	0.0416667	0.046875	0.0364583	0.0677083	0.0885417	0.0677083	0.0416667	0.0677083	0.0416667	0.09375	0.0260417	0.00520833	0.0416667	0.0520833	1.01506	-0.00802198
c22165.graph_c0|orf1	0.0681818	0.0909091	0.0606061	0.0681818	0.0227273	0.0681818	0.0681818	0.0719697	0.0113636	0.0151515	0.0454545	0.0454545	0.0227273	0.0378788	0.0871212	0.143939	0.0265152	0.00757576	0.0227273	0.0151515	-2.04895	1.00198
c22168.graph_c0|orf2	0.0787879	0.0545455	0.0606061	0.0484848	0.0242424	0.0424242	0.0666667	0.0727273	0.0121212	0.0545455	0.109091	0.0787879	0.0242424	0.0363636	0.0606061	0.0545455	0.0121212	0.00606061	0.0363636	0.0666667	0.17758	-0.258012
c22168.graph_c0|orf1	0.0313901	0.0224215	0.0627803	0.0941704	0.00896861	0.0224215	0.0986547	0.0896861	0.0224215	0.058296	0.0538117	0.0941704	0.0179372	0.044843	0.0179372	0.0852018	0.058296	0.0179372	0.0179372	0.0807175	-0.170734	-0.906229
c22172.graph_c0|orf1	0.0454545	0.0909091	0.0181818	0.0181818	0.00909091	0.0181818	0.0636364	0.0909091	0.00909091	0.0454545	0.109091	0.0454545	0.0272727	0.0181818	0.0909091	0.236364	0.0454545	0	0	0.0181818	-1.82659	1.40598
c22173.graph_c0|orf1	0.0397727	0.0511364	0.0625	0.0738636	0.0397727	0.0568182	0.0511364	0.0511364	0.0340909	0.0568182	0.0795455	0.0909091	0.0227273	0.0511364	0.0284091	0.0909091	0.0340909	0.0227273	0.0170455	0.0454545	0.117265	-0.455217
c22175.graph_c0|orf1	0.046683	0.0589681	0.034398	0.0614251	0.029484	0.0515971	0.0909091	0.108108	0.02457	0.0565111	0.0663391	0.0933661	0.029484	0.031941	0.04914	0.041769	0.034398	0.002457	0.02457	0.0638821	-0.527135	-0.439192
c22176.graph_c0|orf1	0.0454545	0	0.0113636	0.0378788	0	0.0227273	0.291667	0.0113636	0	0.00378788	0.0265152	0.174242	0	0	0.0795455	0.00378788	0.0757576	0	0	0.215909	-2.23052	-2.94688
c22178.graph_c0|orf1	0.0514706	0.0294118	0.0735294	0.0294118	0.0514706	0.0294118	0.0441176	0.0661765	0	0.0735294	0.110294	0.0882353	0.0294118	0.0735294	0.00735294	0.0955882	0.0735294	0.0220588	0.0147059	0.0367647	1.38268	-0.165012
c22181.graph_c0|orf1	0.0369004	0.0479705	0.0442804	0.0922509	0.0110701	0.0332103	0.0848708	0.0332103	0.0295203	0.0295203	0.0811808	0.110701	0.0184502	0.0369004	0.0479705	0.118081	0.0516605	0.00369004	0.0295203	0.0590406	-1.09083	-0.869245
c22182.graph_c0|orf2	0.0336134	0.0588235	0.0252101	0.0588235	0	0.0252101	0.109244	0.0420168	0.0252101	0.0420168	0.0840336	0.109244	0.0168067	0.0588235	0.0672269	0.0336134	0.0420168	0.00840336	0.0756303	0.0840336	0.470303	-0.927367
c22182.graph_c0|orf1	0.0395137	0.0668693	0.0607903	0.0516717	0.0151976	0.0212766	0.0638298	0.0395137	0.0395137	0.0486322	0.0911854	0.0759878	0.0212766	0.0699088	0.0395137	0.0881459	0.0182371	0.00911854	0.0607903	0.0790274	0.889137	-0.402661
c22185.graph_c0|orf1	0.0297619	0.0357143	0.0654762	0.0833333	0.00595238	0.0238095	0.0892857	0.0357143	0.0238095	0.0892857	0.0535714	0.0952381	0.0238095	0.0535714	0.0654762	0.077381	0.047619	0.00595238	0.0238095	0.0714286	-0.0322377	-0.915155
c22188.graph_c0|orf1	0.0259067	0.0259067	0.0777202	0.103627	0.0207254	0.0518135	0.0569948	0.0259067	0.0207254	0.0362694	0.124352	0.0829016	0.015544	0.0569948	0.0466321	0.11399	0.0414508	0.015544	0.0103627	0.0466321	-0.310838	-0.71845
c22191.graph_c0|orf1	0.0588235	0.0196078	0.0588235	0.0588235	0.0588235	0.0392157	0.0588235	0.0882353	0	0.0196078	0.0588235	0.0588235	0.0392157	0.0294118	0.0490196	0.0784314	0.0784314	0.0392157	0.0490196	0.0588235	0.647356	0.933994
c22194.graph_c0|orf1	0.0371622	0.0472973	0.0743243	0.0506757	0.0101351	0.0236486	0.0777027	0.0844595	0.0371622	0.0777027	0.118243	0.0641892	0.0168919	0.0236486	0.0405405	0.0608108	0.0472973	0.00675676	0.027027	0.0743243	0.33154	-0.35823
c22196.graph_c0|orf1	0.0466667	0.0133333	0.106667	0.06	0	0.0533333	0.0533333	0.0466667	0.00666667	0.0333333	0.113333	0.08	0.02	0.04	0.0733333	0.14	0.08	0.00666667	0	0.0266667	-1.17535	0.408828
c22199.graph_c0|orf1	0.0827068	0.0526316	0.0451128	0.0601504	0	0.0601504	0.165414	0.037594	0	0.0451128	0.0676692	0.120301	0.037594	0.0150376	0.0150376	0.0902256	0.037594	0	0.037594	0.0300752	-1.45404	-2.29819
c22200.graph_c0|orf1	0.0652174	0.048913	0.0706522	0.0543478	0.00543478	0.0217391	0.048913	0.0271739	0.0163043	0.0217391	0.048913	0.0597826	0.0543478	0.0163043	0.0923913	0.130435	0.0923913	0.0326087	0.0652174	0.0271739	-0.202844	1.16392
c22203.graph_c0|orf1	0.046875	0.0078125	0.015625	0.0859375	0.0078125	0.0234375	0.382812	0.0625	0	0.0234375	0.0625	0.046875	0.03125	0.015625	0.0390625	0.015625	0.015625	0.0078125	0.0078125	0.101562	-1.80917	-4.11372
c22205.graph_c0|orf1	0.0689655	0.0603448	0.0344828	0.0948276	0.0258621	0.0517241	0.103448	0.0775862	0.0258621	0.0603448	0.0431034	0.0431034	0.00862069	0.00862069	0.0689655	0.0948276	0.0775862	0	0	0.0517241	-2.09471	0.423109
c22205.graph_c1|orf1	0.038674	0.0441989	0.0331492	0.0607735	0.0607735	0.0552486	0.127072	0.0994475	0.0552486	0.038674	0.0607735	0.0220994	0.0220994	0.0110497	0.0441989	0.121547	0.0552486	0	0.0110497	0.038674	-1.56102	0.481421
c22210.graph_c0|orf1	0.0402477	0.0340557	0.0433437	0.0588235	0.0185759	0.0433437	0.0712074	0.0464396	0.0154799	0.0866873	0.0928793	0.123839	0.00928793	0.0340557	0.0309598	0.0773994	0.0619195	0.00309598	0.0123839	0.0959752	-0.0116534	-0.949757
c22211.graph_c0|orf1	0.018018	0.036036	0.0990991	0.0540541	0.018018	0.018018	0.045045	0.00900901	0.018018	0.171171	0.0540541	0.0630631	0.018018	0.0810811	0.027027	0.0990991	0.0810811	0.00900901	0.036036	0.045045	1.9124	-0.506054
c22211.graph_c0|orf2	0	0.113208	0.113208	0.103774	0.00943396	0.160377	0.0471698	0.0660377	0.0377358	0.00943396	0.0188679	0.0377358	0.00943396	0.0471698	0.0377358	0.0377358	0.0377358	0.00943396	0.0849057	0.0188679	-1.43882	0.51361
c22212.graph_c0|orf1	0.0507463	0.041791	0.0447761	0.0447761	0.0179104	0.041791	0.0865672	0.0358209	0.0208955	0.0716418	0.104478	0.0925373	0.0298507	0.0477612	0.0208955	0.0895522	0.0626866	0.00597015	0.0298507	0.0597015	0.393049	-0.900013
c22213.graph_c0|orf1	0.0428571	0.0714286	0.0785714	0.05	0.00714286	0.0357143	0.0714286	0.114286	0.00714286	0.1	0.0357143	0.0428571	0.0357143	0.0214286	0.0285714	0.0785714	0.0214286	0.0285714	0.0857143	0.0428571	1.13478	0.0527127
c22215.graph_c0|orf1	0.0877193	0.0194932	0.0604288	0.0389864	0.00194932	0.122807	0.0565302	0.042885	0.0116959	0.0506823	0.08577	0.0506823	0.0175439	0.0136452	0.042885	0.118908	0.079922	0.0116959	0.0194932	0.0662768	-0.949551	0.996301
c22216.graph_c0|orf1	0.0740741	0.0625	0.0740741	0.0763889	0.0115741	0.0416667	0.0810185	0.0509259	0.0185185	0.0277778	0.0578704	0.141204	0.0185185	0.0138889	0.0486111	0.0740741	0.0555556	0.00231481	0.0231481	0.0462963	-1.73956	-0.950808
c22218.graph_c0|orf1	0.0619469	0.0530973	0.0530973	0.0619469	0	0.0530973	0.106195	0.0176991	0.0353982	0.0707965	0.0619469	0.123894	0.00884956	0.0442478	0.0442478	0.0973451	0.0619469	0	0.00884956	0.0353982	-1.34831	-1.16139
c22219.graph_c0|orf1	0.037037	0.0555556	0.0555556	0.062963	0.0296296	0.0333333	0.0407407	0.0333333	0.0444444	0.0592593	0.0814815	0.0555556	0.0148148	0.0666667	0.0407407	0.111111	0.0407407	0.0111111	0.037037	0.0888889	0.669145	0.333379
c22220.graph_c0|orf1	0.0764706	0.0529412	0.0411765	0.0529412	0.0117647	0.0764706	0.0529412	0.0588235	0.0294118	0.0764706	0.0588235	0.0411765	0.0235294	0.0176471	0.0647059	0.158824	0.0411765	0.0117647	0.0294118	0.0235294	-0.96246	1.03699
c22220.graph_c0|orf2	0.0683761	0.0598291	0.017094	0.0854701	0	0.0683761	0.136752	0.00854701	0.017094	0.0854701	0.111111	0.0854701	0.025641	0.042735	0.00854701	0.042735	0.0512821	0	0.034188	0.0512821	-0.117418	-2.28336
c22221.graph_c0|orf1	0.0722611	0.04662	0.048951	0.0745921	0.013986	0.041958	0.0955711	0.0722611	0.00932401	0.0652681	0.0745921	0.0909091	0.025641	0.030303	0.041958	0.0536131	0.0629371	0.002331	0.020979	0.0559441	-0.61977	-0.733319
c22223.graph_c0|orf1	0.027027	0.0594595	0.0702703	0.0594595	0	0.027027	0.0648649	0.0432432	0.00540541	0.0810811	0.0648649	0.0432432	0.0540541	0.027027	0.0324324	0.118919	0.113514	0	0.0378378	0.0702703	0.0753826	0.112969
c22226.graph_c0|orf2	0.0526316	0.0526316	0.0263158	0.0263158	0.0350877	0.0438596	0.0964912	0.0701754	0.00877193	0.0526316	0.105263	0.184211	0.00877193	0.0350877	0.0438596	0.0350877	0.0263158	0.00877193	0.0350877	0.0526316	-0.137407	-1.59952
c22227.graph_c0|orf1	0.0789474	0.0736842	0.0421053	0.0473684	0.0157895	0.0368421	0.0578947	0.0421053	0.0105263	0.0421053	0.131579	0.0578947	0.0105263	0.0842105	0.0526316	0.0684211	0.0263158	0.0210526	0.0210526	0.0789474	0.825676	0.0534885
c22228.graph_c0|orf2	0.104839	0.0403226	0.0806452	0.0322581	0.0322581	0.0322581	0.0403226	0.016129	0.0241935	0.0322581	0.0483871	0.112903	0.0322581	0.0725806	0.0322581	0.0967742	0.0403226	0.00806452	0.016129	0.104839	0.258546	-0.0413759
c22228.graph_c0|orf1	0.0438247	0.0756972	0.0717131	0.0398406	0.0119522	0.0318725	0.0478088	0.0438247	0.0478088	0.0438247	0.059761	0.0916335	0.0318725	0.0358566	0.0478088	0.103586	0.0677291	0.00398406	0.0557769	0.0438247	-0.302722	0.273677
c22230.graph_c0|orf1	0.07173	0.0886076	0.0506329	0.0506329	0.021097	0.0632911	0.0843882	0.0464135	0.0295359	0.0548523	0.0886076	0.0421941	0.0464135	0.0464135	0.0168776	0.0801688	0.0337553	0.0168776	0.0253165	0.0421941	0.128643	-0.501396
c22231.graph_c0|orf1	0.0404412	0.0514706	0.0625	0.0588235	0.0110294	0.0330882	0.0294118	0.0367647	0.0147059	0.0735294	0.0992647	0.0404412	0.0294118	0.0625	0.0514706	0.0698529	0.0625	0.0183824	0.0698529	0.0845588	1.75103	0.519034
c22232.graph_c0|orf1	0.0614973	0.0748663	0.0668449	0.0561497	0.0320856	0.0508021	0.0641711	0.0508021	0.026738	0.0427807	0.0534759	0.0828877	0.0294118	0.0240642	0.0641711	0.114973	0.0588235	0	0.0106952	0.0347594	-1.56109	0.263576
c22232.graph_c0|orf2	0.0566038	0.0754717	0.0943396	0.00943396	0.00943396	0	0.113208	0.0471698	0.0471698	0.0283019	0.0660377	0.0660377	0.0377358	0.0849057	0.0471698	0.0566038	0.0377358	0.0283019	0.0471698	0.0471698	0.979038	-0.349054
c22233.graph_c0|orf1	0.121739	0.026087	0.0347826	0.0347826	0.0173913	0.0434783	0.0608696	0.104348	0.00869565	0.0608696	0.0695652	0.0695652	0.0173913	0.0434783	0.026087	0.113043	0.0347826	0.026087	0.0173913	0.0695652	0.264367	0.680979
c22238.graph_c0|orf2	0.0631068	0.145631	0.0145631	0.0242718	0.00970874	0.0436893	0.0291262	0.101942	0.0533981	0.0485437	0.0728155	0.092233	0.0194175	0.0291262	0.0339806	0.0485437	0.0436893	0.0242718	0.0485437	0.0533981	0.0261309	0.644258
c22240.graph_c0|orf1	0.0452489	0.0769231	0.040724	0.061086	0.0158371	0.0429864	0.0972851	0.0361991	0.0226244	0.0520362	0.108597	0.108597	0.020362	0.0475113	0.0429864	0.0497738	0.061086	0.0180995	0.0248869	0.0271493	-0.212783	-1.18225
c22240.graph_c0|orf2	0.0326797	0.0392157	0.0261438	0.0522876	0.0130719	0.0653595	0.111111	0.0326797	0.0196078	0.0718954	0.117647	0.130719	0.0392157	0.0196078	0.0196078	0.0849673	0.0522876	0.00653595	0.0261438	0.0392157	-0.26641	-1.93912
c22246.graph_c0|orf1	0.0204082	0.0680272	0.0340136	0.0612245	0.00680272	0.0816327	0.108844	0.0272109	0.0136054	0.0408163	0.0544218	0.176871	0.0340136	0.0136054	0.0340136	0.0544218	0.0748299	0.00680272	0.0408163	0.047619	-1.32618	-1.88816
c22249.graph_c0|orf3	0.030303	0.0808081	0.0505051	0.0606061	0	0.0505051	0.111111	0.030303	0.0505051	0.030303	0.111111	0.10101	0.0606061	0.0505051	0.020202	0.040404	0.0606061	0.010101	0.010101	0.040404	-0.331944	-1.79763
c22249.graph_c0|orf1	0.0873786	0.116505	0.00970874	0.106796	0.038835	0.00970874	0.0970874	0.038835	0.00970874	0.0194175	0.0873786	0.0582524	0.0291262	0.0291262	0.038835	0.165049	0.00970874	0.00970874	0.00970874	0.0291262	-1.70254	-0.853528
c22250.graph_c0|orf2	0.0588235	0.0326797	0.0392157	0.0915033	0.00653595	0.0196078	0.0522876	0.0915033	0.0261438	0.0457516	0.137255	0.0980392	0.0392157	0.0130719	0.0522876	0.0392157	0.0588235	0.00653595	0.0457516	0.0457516	0.138587	-0.56476
c22251.graph_c0|orf1	0.0737564	0.0720412	0.0548885	0.0531732	0.0154374	0.0411664	0.0600343	0.051458	0.0205832	0.0617496	0.0754717	0.0634648	0.0137221	0.0394511	0.0360206	0.111492	0.0789022	0.00343053	0.0154374	0.058319	-0.683145	0.367858
c22252.graph_c0|orf1	0.064	0.02	0.072	0.048	0.02	0.024	0.036	0.076	0.02	0.068	0.1	0.076	0.032	0.04	0.044	0.112	0.06	0.012	0.02	0.056	0.452311	0.398827
c22253.graph_c0|orf1	0.0714286	0.0595238	0.0535714	0.0416667	0.0119048	0.0178571	0.0654762	0.0535714	0.00595238	0.0297619	0.125	0.0892857	0.0357143	0.0297619	0.0714286	0.0833333	0.0535714	0.0238095	0.0297619	0.047619	0.0814769	-0.0521539
c22254.graph_c0|orf1	0.0869565	0.0372671	0.052795	0.0403727	0.0186335	0.0496894	0.0745342	0.0403727	0.0310559	0.052795	0.127329	0.0652174	0.0279503	0.0496894	0.0590062	0.0590062	0.0310559	0.00931677	0.0341615	0.052795	0.488622	-0.171166
c22255.graph_c0|orf1	0.0445545	0.039604	0.0247525	0.039604	0.0148515	0.0445545	0.0841584	0.0544554	0.019802	0.0792079	0.108911	0.0940594	0.00990099	0.0940594	0.0693069	0.0445545	0.0247525	0.019802	0.029703	0.0594059	1.19369	-0.456028
c22258.graph_c0|orf1	0.0516934	0.026738	0.0534759	0.0588235	0.0196078	0.0427807	0.0784314	0.0534759	0.0160428	0.0713012	0.0748663	0.101604	0.0285205	0.0445633	0.0409982	0.0909091	0.0445633	0.00891266	0.0178253	0.0748663	0.04747	-0.670022
c22260.graph_c0|orf1	0.1	0.0428571	0.0428571	0.047619	0.00952381	0.0619048	0.138095	0.00952381	0.0190476	0.0333333	0.0857143	0.180952	0.0238095	0.0142857	0.0571429	0.0333333	0.0285714	0.00952381	0.0142857	0.047619	-1.45327	-2.30312
c22262.graph_c0|orf1	0.0378788	0.00757576	0.0681818	0.0681818	0.0378788	0.0606061	0.030303	0.0757576	0.0227273	0.0909091	0.0606061	0.0909091	0.0227273	0.0151515	0.0227273	0.0681818	0.0757576	0	0.0606061	0.0833333	0.626158	0.155423
c22263.graph_c0|orf1	0.0613497	0.0184049	0.0552147	0.0429448	0.00613497	0.0797546	0.104294	0.0306748	0.0245399	0.0674847	0.104294	0.0981595	0.0674847	0.0368098	0.0184049	0.0368098	0.0429448	0.0245399	0.0245399	0.0552147	0.888974	-1.62837
c22264.graph_c0|orf1	0.0544218	0.0612245	0.0408163	0.0748299	0.0136054	0.0272109	0.047619	0.0748299	0.0612245	0.0680272	0.047619	0.0748299	0.0408163	0.0544218	0.047619	0.047619	0.0408163	0.0136054	0.047619	0.0612245	0.622874	0.0620643
c22266.graph_c0|orf1	0.0336134	0.0840336	0.00840336	0.0756303	0.0168067	0.0336134	0.0840336	0.0672269	0.0252101	0.0420168	0.12605	0.0672269	0.0252101	0.0588235	0.0168067	0.0672269	0.0588235	0	0.0504202	0.0588235	0.282991	-0.73941
c22268.graph_c0|orf1	0.0521739	0.0173913	0.156522	0.0521739	0.0434783	0.0434783	0.0173913	0.0347826	0.026087	0.0521739	0.0347826	0.026087	0	0.026087	0.104348	0.121739	0.0869565	0	0.0782609	0.026087	-0.436632	2.25671
c22268.graph_c1|orf1	0.0410959	0.0582192	0.0958904	0.0650685	0.0239726	0.0650685	0.0239726	0.0787671	0.0308219	0.0410959	0.0650685	0.0719178	0.0273973	0.0171233	0.0616438	0.116438	0.0479452	0.00684932	0.0273973	0.0342466	-1.08198	0.813716
c22270.graph_c0|orf1	0.0379464	0.0535714	0.0535714	0.0848214	0.015625	0.0267857	0.0602679	0.0736607	0.0178571	0.0424107	0.145089	0.0602679	0.00892857	0.0602679	0.0379464	0.0982143	0.0424107	0.00669643	0.0178571	0.0558036	0.0120868	-0.300064
c22270.graph_c1|orf1	0.0555556	0.0462963	0.12037	0.101852	0.00925926	0.0277778	0.0462963	0.0462963	0	0.0277778	0.101852	0.0740741	0.0277778	0.0185185	0.0185185	0.12963	0.0555556	0.00925926	0.0185185	0.0648148	-0.787424	-0.633511
c22271.graph_c0|orf1	0.0687023	0.0610687	0.0496183	0.0572519	0	0.0839695	0.0381679	0.118321	0.0381679	0.0114504	0.0763359	0.0343511	0.0343511	0.0229008	0.103053	0.0954198	0.0381679	0.0114504	0.0229008	0.0343511	-1.50865	1.93451
c22271.graph_c1|orf1	0.0431655	0.057554	0.057554	0.0791367	0.0935252	0.0359712	0.0431655	0.0503597	0.028777	0.0359712	0.0647482	0.0719424	0.0143885	0.057554	0.028777	0.0719424	0.0503597	0.00719424	0.0359712	0.0719424	0.319691	0.148502
c22273.graph_c0|orf1	0.0459184	0.0561224	0.0663265	0.0765306	0.0255102	0.0510204	0.0612245	0.0357143	0.0153061	0.0510204	0.0765306	0.0663265	0.0204082	0.0459184	0.0612245	0.0663265	0.0612245	0.00510204	0.0204082	0.0918367	-0.279404	0.0130767
c22274.graph_c0|orf1	0.0927835	0.056701	0.0721649	0.0231959	0.00515464	0.0798969	0.0386598	0.064433	0.0541237	0.0180412	0.0695876	0.0438144	0.0154639	0.0206186	0.056701	0.154639	0.0541237	0.00773196	0.0231959	0.0489691	-1.47772	1.79695
c22275.graph_c0|orf1	0.117021	0.037234	0.0744681	0.0585106	0.00531915	0.0585106	0.037234	0.0797872	0.0425532	0.0425532	0.111702	0.0425532	0.0106383	0.0212766	0.0212766	0.0797872	0.0638298	0	0.0106383	0.0851064	-0.582492	0.812763
c22280.graph_c0|orf1	0.0567823	0.0347003	0.0283912	0.107256	0.00315457	0.0662461	0.138801	0.0315457	0.0189274	0.0347003	0.0536278	0.0725552	0.0157729	0.022082	0.0410095	0.126183	0.0536278	0.00630915	0.00315457	0.0851735	-1.97921	-0.995657
c22282.graph_c0|orf1	0.103896	0.0454545	0.0324675	0.0649351	0.0194805	0.0324675	0.038961	0.0844156	0.0194805	0.0584416	0.038961	0.123377	0.025974	0.038961	0.0584416	0.0649351	0.0324675	0	0.012987	0.103896	-0.532425	0.114968
c22284.graph_c0|orf1	0.0211268	0.0492958	0.0633803	0.0774648	0.0140845	0.0352113	0.056338	0.0492958	0.0211268	0.084507	0.056338	0.0633803	0.0492958	0.056338	0.0422535	0.0422535	0.0422535	0.0211268	0.056338	0.0985915	1.59153	-0.493964
c22286.graph_c0|orf1	0.0316206	0.0237154	0.0474308	0.0750988	0.027668	0.0474308	0.0671937	0.0355731	0.0158103	0.055336	0.0790514	0.0671937	0.0118577	0.0632411	0.0671937	0.0988142	0.0671937	0.00395257	0.0355731	0.0790514	0.0519747	0.265275
c22287.graph_c0|orf1	0.0769231	0.0664336	0.0454545	0.0734266	0.034965	0.0384615	0.0244755	0.0769231	0.013986	0.041958	0.0699301	0.0314685	0.0034965	0.0629371	0.041958	0.122378	0.0559441	0.0174825	0.027972	0.0734266	0.0314902	1.40659
c22290.graph_c0|orf1	0.0617978	0.0617978	0.0786517	0.0449438	0	0.0280899	0.0337079	0.0617978	0.00561798	0.0561798	0.0505618	0.00561798	0.011236	0.0561798	0.123596	0.0955056	0.106742	0	0.0842697	0.0337079	-0.0635019	2.61031
c22294.graph_c0|orf1	0.07	0.00333333	0.0233333	0.01	0	0.0733333	0.00666667	0.35	0	0.01	0.0233333	0.0133333	0.0266667	0.02	0.07	0.126667	0.143333	0	0.00666667	0.0233333	-2.00795	5.23188
c22294.graph_c1|orf1	0.0660377	0.00471698	0.0377358	0.0141509	0	0.188679	0.00471698	0.34434	0	0.0141509	0.0235849	0.0283019	0.0141509	0.0188679	0.0471698	0.0849057	0.0896226	0	0	0.0188679	-2.56739	4.5434
c22296.graph_c0|orf1	0.0599572	0.0385439	0.0406852	0.0792291	0.012848	0.0364026	0.0620985	0.0428266	0.0364026	0.0813704	0.0877944	0.0749465	0.0342612	0.0471092	0.0385439	0.0856531	0.0342612	0.0107066	0.0256959	0.0706638	0.486438	-0.609924
c22297.graph_c0|orf1	0.0477876	0.0442478	0.0761062	0.0619469	0.0283186	0.0530973	0.111504	0.0212389	0.019469	0.0584071	0.099115	0.099115	0.0318584	0.0477876	0.0247788	0.0725664	0.0460177	0.00530973	0.0212389	0.0300885	-0.24755	-1.66367
c22298.graph_c0|orf1	0.062201	0.0717703	0.0430622	0.100478	0.00956938	0.0478469	0.133971	0.0526316	0.00956938	0.0382775	0.0669856	0.105263	0.0239234	0.0382775	0.0430622	0.0526316	0.0239234	0.0239234	0.0191388	0.0334928	-1.04746	-1.81154
c22299.graph_c0|orf2	0.0416667	0.0324074	0.0462963	0.0555556	0.0185185	0.0555556	0.0740741	0.0601852	0.0416667	0.0601852	0.0509259	0.0509259	0.0185185	0.0416667	0.0416667	0.143519	0.0462963	0.0185185	0.037037	0.0648148	-0.120268	0.570735
c22299.graph_c0|orf1	0.0567686	0.0305677	0.0567686	0.0524017	0.0218341	0.0436681	0.0873362	0.0393013	0.0131004	0.100437	0.126638	0.0829694	0.0218341	0.0655022	0.0174672	0.0611354	0.0262009	0.0131004	0.0305677	0.0524017	1.36725	-1.40848
c22304.graph_c0|orf1	0.0890688	0.0404858	0.0242915	0.0688259	0.0202429	0.0404858	0.0526316	0.0566802	0.0202429	0.0688259	0.0647773	0.0809717	0.0283401	0.0364372	0.0283401	0.101215	0.0364372	0.00404858	0.048583	0.0890688	0.292925	-0.0884501
c22305.graph_c0|orf1	0.125926	0.0888889	0.0296296	0.0666667	0.00740741	0.0666667	0.155556	0.037037	0.037037	0.0518519	0.155556	0.0814815	0	0.00740741	0	0.0296296	0.0444444	0	0	0.0148148	-1.6401	-2.14458
c22309.graph_c1|orf1	0.0362117	0.0501393	0.0529248	0.0668524	0.0222841	0.0640669	0.0668524	0.0557103	0.0306407	0.0278552	0.0779944	0.0947075	0.0139276	0.0417827	0.0696379	0.114206	0.0557103	0.00278552	0.0194986	0.0362117	-1.3954	0.214831
c22310.graph_c0|orf1	0.0653409	0.0454545	0.0482955	0.0340909	0.0511364	0.0397727	0.0795455	0.0340909	0.03125	0.0482955	0.122159	0.0596591	0.0113636	0.03125	0.0511364	0.0994318	0.0369318	0.00284091	0.0397727	0.0681818	0.138898	0.0594442
c22312.graph_c0|orf1	0.0991736	0.0330579	0.0454545	0.0289256	0.00826446	0.0123967	0.0454545	0.0578512	0.0123967	0.0950413	0.144628	0.0247934	0.0206612	0.0950413	0.0123967	0.0867769	0.0619835	0.0123967	0.0454545	0.0578512	2.37747	0.387597
c22320.graph_c2|orf1	0.0521739	0.121739	0.0521739	0.0608696	0.00434783	0.0391304	0.0565217	0.0173913	0.0913043	0.073913	0.0521739	0.0565217	0.0173913	0.0652174	0.0695652	0.0956522	0.0391304	0.00434783	0.0173913	0.0130435	-0.887494	0.245481
c22321.graph_c0|orf1	0.0991736	0.107438	0.0578512	0.107438	0	0.0826446	0.140496	0.00826446	0.0165289	0.0578512	0.132231	0.0743802	0.00826446	0.0330579	0	0.0165289	0.0247934	0	0.00826446	0.0247934	-1.38256	-2.73876
c22328.graph_c0|orf1	0.0364964	0.0510949	0.0656934	0.0583942	0.0364964	0.0218978	0.0583942	0.0510949	0.0291971	0.080292	0.0875912	0.0583942	0.00729927	0.0510949	0.0437956	0.080292	0.0583942	0.00729927	0.0437956	0.0729927	0.737831	0.118608
c22329.graph_c0|orf1	0.0690236	0.0420875	0.0488215	0.0521886	0.0319865	0.0420875	0.0757576	0.0454545	0.0185185	0.0808081	0.10101	0.0606061	0.0286195	0.0538721	0.043771	0.0572391	0.0387205	0.0151515	0.037037	0.0572391	1.01013	-0.383389
c22329.graph_c0|orf2	0.0506912	0.078341	0.0645161	0.0829493	0	0.0645161	0.0599078	0.0645161	0.0138249	0.0276498	0.0506912	0.0875576	0.0322581	0.0552995	0.0599078	0.0552995	0.0737327	0	0.0368664	0.0414747	-1.09105	0.0505461
c22331.graph_c0|orf1	0.0334572	0.0520446	0.0446097	0.0334572	0.0297398	0.0148699	0.0371747	0.100372	0.0185874	0.0780669	0.122677	0.0371747	0.0185874	0.070632	0.0223048	0.0929368	0.0483271	0.0408922	0.0371747	0.0669145	2.24205	0.697898
c22331.graph_c0|orf2	0.054878	0.00609756	0.0182927	0.0182927	0.0121951	0.0243902	0.0304878	0.115854	0.0182927	0.146341	0.128049	0.0304878	0.0304878	0.0792683	0.0243902	0.0670732	0.0609756	0.0243902	0.0365854	0.0731707	3.22937	0.835025
c22333.graph_c0|orf1	0.0525526	0.0525526	0.0495495	0.0405405	0.0285285	0.0285285	0.0840841	0.0645646	0.0225225	0.0465465	0.105105	0.0690691	0.012012	0.021021	0.042042	0.108108	0.0525526	0.015015	0.0225225	0.0825826	-0.187481	0.0433751
c22335.graph_c0|orf1	0.0425532	0.0992908	0.0567376	0.0780142	0.0283688	0.0141844	0.0780142	0.0496454	0.0212766	0.0283688	0.120567	0.0638298	0.0496454	0.0425532	0.0212766	0.0638298	0.0425532	0.0212766	0.0283688	0.0496454	0.364342	-1.0929
c22337.graph_c0|orf1	0.0467206	0.0233603	0.0997305	0.0449236	0.0179695	0.0386343	0.0503145	0.0287511	0.0305481	0.0431267	0.0709793	0.06469	0.0125786	0.0557053	0.0575022	0.168913	0.0619946	0.00539084	0.0314465	0.0467206	-0.458359	0.766067
c22338.graph_c0|orf1	0.0412621	0.0752427	0.065534	0.0631068	0.0169903	0.0339806	0.0631068	0.0558252	0.0169903	0.0533981	0.121359	0.0776699	0.0194175	0.038835	0.0582524	0.0364078	0.0558252	0.0145631	0.0339806	0.0582524	0.271207	-0.376349
c22339.graph_c2|orf1	0.034965	0.0769231	0.027972	0.041958	0.020979	0.0559441	0.048951	0.034965	0.020979	0.020979	0.104895	0.041958	0.013986	0.00699301	0.048951	0.237762	0.132867	0	0.00699301	0.020979	-2.27413	1.64034
c22340.graph_c0|orf1	0.0514469	0.0353698	0.0546624	0.073955	0.0257235	0.0385852	0.096463	0.0289389	0.0257235	0.0353698	0.11254	0.106109	0.0321543	0.0257235	0.00643087	0.0900322	0.0353698	0.0128617	0.0257235	0.0868167	0.00147832	-1.65431
c22344.graph_c0|orf1	0.0952381	0.031746	0.0119048	0.0634921	0.015873	0.047619	0.0833333	0.0833333	0.0238095	0.0674603	0.0595238	0.0793651	0.0357143	0.0436508	0.0277778	0.0753968	0.031746	0.00396825	0.0396825	0.0793651	0.18317	-0.307295
c22345.graph_c0|orf1	0.034188	0.017094	0.025641	0.0683761	0.025641	0.0683761	0.0598291	0.0512821	0.025641	0.0512821	0.0854701	0.0854701	0.00854701	0.034188	0.0769231	0.128205	0.0854701	0.00854701	0.042735	0.017094	-0.796087	0.739711
c22345.graph_c1|orf1	0.0738636	0.0340909	0.0511364	0.0454545	0.0397727	0.0965909	0.0170455	0.0965909	0.0625	0.0284091	0.0681818	0.0170455	0.00568182	0.0227273	0.0454545	0.159091	0.0681818	0	0.0227273	0.0454545	-1.35835	2.53797
c22347.graph_c0|orf1	0.0389972	0.0473538	0.0473538	0.0501393	0.0334262	0.0473538	0.086351	0.0584958	0.0250696	0.0752089	0.0891365	0.0696379	0.0362117	0.0612813	0.0362117	0.0557103	0.0389972	0.0194986	0.0501393	0.0334262	1.11698	-0.609695
c22347.graph_c0|orf2	0.0348837	0.0465116	0.0639535	0.0697674	0.0116279	0.0465116	0.0581395	0.0290698	0.00581395	0.0523256	0.0988372	0.0755814	0.0290698	0.0290698	0.0581395	0.145349	0.0639535	0.0116279	0.0174419	0.0523256	-0.632458	-0.0785489
c22348.graph_c0|orf1	0.0682927	0.0634146	0.0390244	0.0926829	0.0243902	0.0317073	0.0780488	0.0731707	0.0219512	0.0365854	0.0487805	0.0634146	0.0121951	0.0390244	0.0536585	0.146341	0.0560976	0.00487805	0.00731707	0.0390244	-1.72902	0.356462
c22349.graph_c0|orf1	0.0297619	0.077381	0.0654762	0.077381	0.00595238	0.0654762	0.166667	0	0.00595238	0.047619	0.0535714	0.047619	0.0119048	0.0178571	0.0535714	0.119048	0.0654762	0	0.0119048	0.077381	-2.09246	-1.13787
c22350.graph_c0|orf1	0.0590278	0.0694444	0.0625	0.0555556	0.0243056	0.0520833	0.0520833	0.121528	0.0104167	0.0486111	0.0347222	0.0451389	0.0451389	0.0659722	0.0520833	0.0694444	0.03125	0.00347222	0.0416667	0.0555556	0.0407988	0.817784
c22351.graph_c0|orf2	0.03	0.04	0.06	0.05	0.02	0	0.06	0.05	0.04	0.07	0.09	0.17	0.04	0.05	0.06	0.09	0.02	0.01	0.02	0.03	0.19283	-1.46785
c22351.graph_c0|orf1	0.05	0.0833333	0.0583333	0.05	0.05	0.0666667	0.0583333	0.0416667	0.0416667	0.075	0.1	0.0916667	0.00833333	0.00833333	0.025	0.0666667	0.0333333	0.025	0.025	0.0416667	-0.0346647	-0.589312
c22352.graph_c0|orf1	0.0395349	0.0674419	0.0395349	0.0674419	0.0348837	0.027907	0.0697674	0.044186	0.0255814	0.0581395	0.0860465	0.0302326	0.027907	0.0511628	0.0465116	0.0953488	0.0674419	0.0162791	0.0488372	0.055814	0.599415	0.341645
c22353.graph_c0|orf1	0.0761421	0.0253807	0.0456853	0.0558376	0	0.0659898	0.19797	0.0253807	0.0101523	0.0558376	0.126904	0.0964467	0.0304569	0.0406091	0.0253807	0.0456853	0.035533	0.00507614	0.035533	0	-0.56945	-2.73153
c22354.graph_c0|orf1	0.0557276	0.0464396	0.0309598	0.0681115	0.0309598	0.0371517	0.0464396	0.0619195	0.0340557	0.0526316	0.0835913	0.0712074	0.0185759	0.0464396	0.0433437	0.0990712	0.0588235	0.0154799	0.0371517	0.0619195	0.240046	0.426311
c22354.graph_c0|orf2	0.034632	0.038961	0.0606061	0.0692641	0.021645	0.038961	0.04329	0.0692641	0.038961	0.103896	0.0995671	0.0692641	0.030303	0.047619	0.038961	0.0649351	0.038961	0.00865801	0.047619	0.034632	1.10046	-0.336732
c22358.graph_c0|orf1	0.0732759	0.0344828	0.0431034	0.0474138	0.0344828	0.0301724	0.12069	0.0301724	0.0258621	0.0431034	0.0991379	0.103448	0.0431034	0.0301724	0.0387931	0.112069	0.0387931	0.00862069	0.00862069	0.0344828	-0.627572	-1.30857
c22358.graph_c1|orf1	0.0492958	0.0915493	0.0704225	0.0915493	0	0.0422535	0.084507	0.0492958	0.00704225	0.0140845	0.0422535	0.0985915	0.0352113	0.0633803	0.0422535	0.15493	0.00704225	0	0.0211268	0.0352113	-1.7832	-0.946262
c22360.graph_c0|orf1	0.0215517	0.0258621	0.0689655	0.0517241	0.0215517	0.0474138	0.0603448	0.0603448	0.00862069	0.0775862	0.125	0.0818966	0.00862069	0.0474138	0.0301724	0.103448	0.0387931	0.0215517	0.0301724	0.0689655	0.919636	-0.451355
c22364.graph_c0|orf1	0.0828025	0.0509554	0.0254777	0.0382166	0.0191083	0.11465	0.044586	0.0318471	0.0191083	0.044586	0.044586	0.0700637	0.0127389	0.0382166	0.0509554	0.197452	0.044586	0	0.00636943	0.0636943	-1.82342	1.20806
c22365.graph_c0|orf1	0.0386598	0.0412371	0.0618557	0.0489691	0.0257732	0.0721649	0.0309278	0.064433	0.0128866	0.0876289	0.0798969	0.0360825	0.0180412	0.0257732	0.0463918	0.064433	0.0824742	0.0154639	0.0489691	0.0979381	0.913434	1.06898
c22367.graph_c1|orf1	0.042623	0.0229508	0.0819672	0.052459	0.00983607	0.0721311	0.0229508	0.0590164	0.0196721	0.0229508	0.0459016	0.0327869	0.0295082	0.0327869	0.101639	0.2	0.0918033	0.00983607	0.0131148	0.0360656	-1.66468	2.48605
c22369.graph_c1|orf1	0.0754717	0.0628931	0.0503145	0.0566038	0.00628931	0.0503145	0.0628931	0.0628931	0.00628931	0.0691824	0.119497	0.0628931	0.0314465	0.0440252	0.0188679	0.0314465	0.081761	0.0188679	0.0251572	0.0628931	0.75795	-0.34862
c22369.graph_c2|orf1	0.048951	0.0559441	0.041958	0.153846	0.020979	0.034965	0.153846	0.020979	0.0104895	0.034965	0.0839161	0.0734266	0.0524476	0.048951	0.027972	0.0734266	0.0174825	0	0.027972	0.0174825	-1.09525	-2.82673
c22372.graph_c0|orf1	0.0455635	0.0695444	0.0359712	0.0863309	0.00239808	0.0359712	0.117506	0.0383693	0.0167866	0.0527578	0.0815348	0.1247	0.028777	0.028777	0.0335731	0.0935252	0.0359712	0.0119904	0.0119904	0.0479616	-1.08889	-1.93536
c22373.graph_c0|orf1	0.0508021	0.0481283	0.0534759	0.0681818	0.0227273	0.0548128	0.0548128	0.052139	0.0173797	0.0641711	0.0895722	0.0855615	0.0187166	0.026738	0.0374332	0.100267	0.0614973	0.00802139	0.0227273	0.0628342	-0.378767	-0.163075
c22379.graph_c0|orf2	0.0696203	0.0696203	0.0316456	0.0664557	0.0158228	0.0126582	0.0791139	0.0474684	0.0474684	0.028481	0.129747	0.0537975	0.00949367	0.0379747	0.0632911	0.0791139	0.0664557	0.00949367	0.0126582	0.0696203	-0.522787	0.207972
c22379.graph_c0|orf1	0.0474684	0.107595	0.00632911	0.0601266	0.0126582	0.056962	0.0981013	0.117089	0.028481	0.0126582	0.10443	0.0126582	0.00949367	0.0411392	0.0632911	0.0474684	0.0253165	0	0.0126582	0.136076	-0.913981	0.751056
c22384.graph_c0|orf1	0.0636364	0.0363636	0.0272727	0.0454545	0.136364	0.0181818	0.0545455	0.0545455	0	0.0454545	0.109091	0.0454545	0.0272727	0.0545455	0.1	0.0545455	0.0363636	0	0.00909091	0.0818182	0.698475	0.907798
c22386.graph_c0|orf1	0.0394737	0.0460526	0.0460526	0.0855263	0.0131579	0.0460526	0.0394737	0.0197368	0.0394737	0.0460526	0.118421	0.0460526	0.0723684	0.0592105	0.0592105	0.0986842	0.0197368	0	0.0526316	0.0526316	0.785246	-0.36079
c22388.graph_c0|orf1	0.0305164	0.0422535	0.0399061	0.0516432	0.0586854	0.0399061	0.084507	0.0516432	0.0422535	0.0469484	0.124413	0.0774648	0.0234742	0.0516432	0.0422535	0.0868545	0.0305164	0.00704225	0.028169	0.0399061	0.301313	-0.557534
c22391.graph_c0|orf1	0.0575758	0.0666667	0.0666667	0.0787879	0.0484848	0.0121212	0.0757576	0.0515152	0.0424242	0.0424242	0.0969697	0.0424242	0.0212121	0.030303	0.0333333	0.130303	0.0333333	0.0121212	0.00909091	0.0484848	-0.527	-0.19429
c22394.graph_c0|orf1	0.0258621	0.0258621	0.0258621	0.0862069	0	0.0431034	0.0775862	0.0431034	0.00862069	0.0258621	0.112069	0.0948276	0.0517241	0.0172414	0.0689655	0.0775862	0.0689655	0	0.0344828	0.112069	-0.38128	-0.607299
c22396.graph_c0|orf2	0.0462963	0.101852	0.037037	0.148148	0.00925926	0.00925926	0.0740741	0.0462963	0.0185185	0.0277778	0.0648148	0.0648148	0.0185185	0.0277778	0.0648148	0.12037	0.00925926	0	0.0185185	0.0925926	-1.70559	-0.803881
c22397.graph_c0|orf1	0.0389222	0.0419162	0.110778	0.0419162	0.0239521	0.0299401	0.0538922	0.0389222	0.011976	0.0748503	0.0778443	0.0868263	0.0149701	0.0628743	0.0329341	0.11976	0.0389222	0.00598802	0.0419162	0.0508982	0.529327	-0.347612
c22399.graph_c0|orf1	0.0925267	0.0391459	0.0427046	0.0533808	0.0213523	0.0355872	0.0533808	0.0854093	0.0177936	0.0569395	0.088968	0.0640569	0.0427046	0.0320285	0.024911	0.0604982	0.0854093	0	0.0284698	0.0747331	0.215722	0.322921
c22399.graph_c0|orf2	0.060241	0.0481928	0.0783133	0.0542169	0.0421687	0.0722892	0.0481928	0.0301205	0	0.0722892	0.0722892	0.0361446	0.0060241	0.0120482	0.114458	0.0843373	0.0481928	0	0.060241	0.060241	-0.456296	1.25186
c22402.graph_c0|orf1	0.0662252	0.0596026	0.0463576	0.0463576	0.013245	0.0596026	0.0463576	0.0927152	0.0198675	0.0397351	0.0331126	0.0728477	0.013245	0.0397351	0.0993377	0.0927152	0.0662252	0.00662252	0	0.0860927	-1.43047	1.64676
c22407.graph_c0|orf1	0.0660377	0.0849057	0.0377358	0.0283019	0	0.0471698	0.0849057	0.103774	0.00943396	0.0566038	0.0566038	0.0754717	0.0283019	0.0283019	0.0188679	0.132075	0.0283019	0.00943396	0.0377358	0.0660377	-0.552301	0.00245584
c22409.graph_c0|orf1	0.0629921	0.023622	0.0629921	0.023622	0.0314961	0.0393701	0.0866142	0.0866142	0.023622	0.110236	0.0551181	0.0866142	0.023622	0.023622	0.0314961	0.0551181	0.0472441	0.00787402	0.0472441	0.0708661	0.843425	-0.285633
c22411.graph_c0|orf2	0.10303	0.030303	0.0484848	0.0787879	0.0181818	0.0484848	0.0484848	0.0606061	0.0484848	0.0181818	0.127273	0.0606061	0.0121212	0.0545455	0.0181818	0.0666667	0	0.0181818	0.00606061	0.133333	0.43628	-0.164344
c22412.graph_c0|orf1	0.0536585	0.0780488	0.0439024	0.0390244	0.0536585	0.0195122	0.0878049	0.0341463	0.0292683	0.0439024	0.0682927	0.097561	0.0097561	0.0487805	0.0926829	0.0780488	0.0292683	0.0292683	0.0146341	0.0487805	-0.25715	-0.0167491
c22413.graph_c0|orf1	0.0632184	0.0603448	0.0545977	0.0689655	0.0114943	0.0402299	0.0977011	0.0373563	0.0143678	0.0689655	0.109195	0.100575	0.0316092	0.0402299	0.00862069	0.045977	0.0488506	0.00574713	0.0143678	0.0775862	0.130819	-1.77715
c22416.graph_c0|orf1	0.0821256	0.0338164	0.0289855	0.0289855	0.0338164	0.0193237	0.0193237	0.0869565	0.0144928	0.144928	0.0869565	0.0434783	0.0193237	0.0483092	0.0338164	0.0676329	0.0724638	0.0193237	0.0144928	0.101449	2.07609	0.992966
c22417.graph_c0|orf1	0.0603448	0.0560345	0.0344828	0.0775862	0.012931	0.0517241	0.0818966	0.0387931	0.012931	0.0474138	0.0948276	0.142241	0.0172414	0.0301724	0.0344828	0.0474138	0.0862069	0.00431034	0.0258621	0.0431034	-0.861614	-1.23463
c22420.graph_c0|orf1	0.0385965	0.0491228	0.0526316	0.0631579	0.0105263	0.0350877	0.0596491	0.0631579	0.0596491	0.0666667	0.101754	0.0736842	0.0175439	0.0350877	0.045614	0.077193	0.0421053	0.0140351	0.0526316	0.0421053	0.403309	-0.109786
c22421.graph_c0|orf1	0.0690608	0.0552486	0.0276243	0.0607735	0.0220994	0.0414365	0.0828729	0.0745856	0.0248619	0.0552486	0.0856354	0.0690608	0.0248619	0.0331492	0.0607735	0.0441989	0.038674	0.0110497	0.0248619	0.0939227	0.00648412	-0.0668464
c22424.graph_c0|orf1	0.0535714	0.0625	0.0357143	0.0625	0.0178571	0.0535714	0.0178571	0.0357143	0.0357143	0.0178571	0.0982143	0.0982143	0.0446429	0.0267857	0.0178571	0.125	0.0625	0.0446429	0.0178571	0.0714286	0.267469	0.12343
c22425.graph_c0|orf1	0.0645161	0.0483871	0.0451613	0.0387097	0.0419355	0.00967742	0.0483871	0.0677419	0.0483871	0.0516129	0.109677	0.0645161	0.0322581	0.0419355	0.0322581	0.1	0.0516129	0.0129032	0.0258065	0.0645161	0.699433	0.324513
c22426.graph_c0|orf1	0.0446429	0.0669643	0.0401786	0.0625	0.0178571	0.0223214	0.0580357	0.0491071	0.03125	0.0625	0.09375	0.0803571	0.0223214	0.0625	0.0357143	0.0669643	0.0491071	0.0133929	0.0446429	0.0758929	0.865112	-0.355447
c22428.graph_c0|orf1	0.0452489	0.0361991	0.0497738	0.0678733	0	0.0588235	0.0995475	0.0678733	0.0180995	0.0723982	0.081448	0.0316742	0.0226244	0.0452489	0.0361991	0.0995475	0.0361991	0.00452489	0.0452489	0.081448	0.164592	-0.182897
c22432.graph_c0|orf1	0.0432099	0.037037	0.0493827	0.123457	0.0246914	0.037037	0.0987654	0.037037	0.00617284	0.0679012	0.0740741	0.0925926	0.0308642	0.037037	0.0555556	0.037037	0.0617284	0.0185185	0.00617284	0.0617284	-0.34251	-1.43172
c22433.graph_c0|orf1	0.074184	0.0326409	0.0623145	0.0534125	0.0207715	0.041543	0.10089	0.0385757	0.0237389	0.0534125	0.0890208	0.10089	0.0118694	0.0385757	0.0237389	0.0830861	0.0237389	0.0207715	0.0385757	0.0682493	0.244206	-1.0973
c22434.graph_c0|orf1	0.0305344	0.0725191	0.0496183	0.103053	0.0229008	0.0381679	0.0763359	0.0381679	0.0267176	0.0458015	0.0610687	0.0801527	0.019084	0.0610687	0.0458015	0.0954198	0.0229008	0.0152672	0.0381679	0.0572519	-0.260436	-0.777636
c22435.graph_c1|orf1	0.0492958	0.0985915	0.056338	0.183099	0.0140845	0.0422535	0.140845	0.056338	0	0.00704225	0.056338	0.105634	0.0211268	0.0211268	0.00704225	0.0704225	0.0211268	0.00704225	0	0.0422535	-2.73349	-2.90744
c22436.graph_c0|orf1	0.0530612	0.0530612	0.0285714	0.0734694	0.0326531	0.0489796	0.0693878	0.134694	0.0204082	0.0408163	0.0530612	0.118367	0.0326531	0.0285714	0.0408163	0.0653061	0.0285714	0	0.0285714	0.0489796	-0.945626	-0.313077
c22442.graph_c0|orf1	0.0608108	0.0709459	0.0608108	0.0236486	0.0337838	0.027027	0.0574324	0.027027	0.0168919	0.0472973	0.111486	0.0777027	0.00675676	0.0506757	0.0371622	0.14527	0.0540541	0.00337838	0.0236486	0.0641892	-0.154686	0.181944
c22443.graph_c0|orf1	0.11976	0.0598802	0.0538922	0.0538922	0.011976	0.0419162	0.0419162	0.0598802	0.011976	0.0718563	0.101796	0.0479042	0.0179641	0.0359281	0.0538922	0.0419162	0.0778443	0.00598802	0.0299401	0.0598802	0.176737	0.708346
c22444.graph_c0|orf1	0.0613497	0.0736196	0.0306748	0.0858896	0.00613497	0.00613497	0.0490798	0.0490798	0.0245399	0.0920245	0.0920245	0.0858896	0.0306748	0.0552147	0.0736196	0.0368098	0.0552147	0.00613497	0.0245399	0.0613497	0.475921	-0.448394
c22445.graph_c0|orf1	0.048048	0.048048	0.045045	0.0630631	0.015015	0.042042	0.048048	0.0660661	0.027027	0.0690691	0.0840841	0.0510511	0.0510511	0.042042	0.048048	0.0540541	0.0570571	0.00900901	0.0510511	0.0810811	0.977158	0.198992
c22446.graph_c0|orf1	0.0358744	0.0672646	0.0538117	0.103139	0.0403587	0.0313901	0.0627803	0.058296	0.0313901	0.0313901	0.0896861	0.0627803	0.0269058	0.0179372	0.0313901	0.0941704	0.0762332	0.0044843	0.0313901	0.0493274	-0.815677	-0.218117
c22447.graph_c0|orf1	0.015625	0.0234375	0.0859375	0.164062	0.0078125	0.046875	0.0625	0.109375	0.015625	0.0078125	0.0546875	0.0546875	0.0078125	0.015625	0.015625	0.148438	0.03125	0	0.046875	0.0859375	-1.64622	-0.26805
c22452.graph_c0|orf1	0.101626	0.0406504	0.0325203	0.0365854	0.0162602	0.0325203	0.0609756	0.0894309	0.0162602	0.0447154	0.105691	0.0528455	0.0284553	0.0325203	0.097561	0.0609756	0.0365854	0.0243902	0.0365854	0.0528455	0.324648	1.08812
c22453.graph_c0|orf1	0.0526316	0.0438596	0.0964912	0.0526316	0.00877193	0.0614035	0.0438596	0.0438596	0.0175439	0.0526316	0.0701754	0.0438596	0.0175439	0.0701754	0.00877193	0.0877193	0.0701754	0.0350877	0.0438596	0.0789474	1.2015	0.443346
c22456.graph_c0|orf1	0.075	0.08125	0.0375	0.06875	0.00625	0.025	0.075	0.05	0.01875	0.05	0.08125	0.08125	0.01875	0.05	0.06875	0.04375	0.05625	0.0125	0.03125	0.06875	-0.178275	-0.166223
c22457.graph_c0|orf1	0.0295567	0.0295567	0.0788177	0.0738916	0.0197044	0.0295567	0.08867	0.0295567	0.0344828	0.044335	0.123153	0.0935961	0.0246305	0.0788177	0.0246305	0.1133	0.0246305	0	0.0246305	0.0344828	0.121457	-1.43617
c22458.graph_c0|orf1	0.0555556	0.0679012	0.0555556	0.0864198	0.00617284	0.0740741	0.0493827	0.0493827	0.0864198	0.0308642	0.0740741	0.0308642	0	0.0308642	0.0555556	0.0679012	0.0864198	0.0123457	0	0.0802469	-1.3336	1.16764
c22459.graph_c0|orf1	0.0456621	0.0502283	0.0410959	0.0821918	0.0228311	0.0365297	0.136986	0.0502283	0.0228311	0.0593607	0.0593607	0.0593607	0.0319635	0.0547945	0.0456621	0.0639269	0.0410959	0	0.00913242	0.086758	-0.528851	-1.11737
c22460.graph_c0|orf1	0.08125	0.0625	0.0625	0.075	0.03125	0.01875	0.03125	0.06875	0.01875	0.0625	0.125	0.0375	0.0125	0.05625	0.04375	0.05625	0.06875	0.00625	0.01875	0.0625	0.521536	0.538399
c22467.graph_c0|orf3	0.091954	0.091954	0.0344828	0.0689655	0.0172414	0.0747126	0.137931	0.0344828	0.00574713	0.0229885	0.126437	0.0862069	0.0287356	0.0114943	0	0.0574713	0.0402299	0.00574713	0.00574713	0.0574713	-1.40834	-1.9845
c22468.graph_c0|orf1	0.057971	0.057971	0.0362319	0.0942029	0	0.0217391	0.0797101	0.0507246	0.0144928	0.057971	0.0942029	0.0797101	0.0217391	0.0724638	0.057971	0.0362319	0.0217391	0.0362319	0.0362319	0.0724638	1.03299	-0.872485
c22469.graph_c0|orf1	0.0314961	0.0472441	0.0708661	0.0629921	0	0.0787402	0.0866142	0.0551181	0.015748	0.0629921	0.0708661	0.0551181	0.023622	0.0472441	0.0472441	0.0866142	0.0629921	0	0.0314961	0.0629921	-0.541069	-0.0841965
c22470.graph_c0|orf1	0.118812	0.039604	0.0346535	0.049505	0.0247525	0.029703	0.049505	0.049505	0.0247525	0.113861	0.0693069	0.123762	0.019802	0.039604	0.0594059	0.049505	0.0445545	0.0049505	0.019802	0.0346535	0.21706	-0.416713
c22471.graph_c0|orf1	0.047619	0.0625	0.10119	0.0267857	0.00595238	0.0535714	0.0565476	0.0535714	0.0327381	0.0238095	0.0714286	0.0714286	0.00595238	0.0297619	0.0714286	0.14881	0.077381	0.00297619	0.00892857	0.047619	-1.7528	1.15196
c22475.graph_c0|orf2	0.0347826	0.0173913	0.0695652	0.0347826	0.0173913	0.0521739	0.0608696	0.0521739	0	0.0434783	0.121739	0.0782609	0.0521739	0.0434783	0.0434783	0.0782609	0.0608696	0.00869565	0.0347826	0.0956522	0.90431	-0.209823
c22475.graph_c0|orf1	0.0458015	0.0687023	0.0381679	0.0687023	0	0.0381679	0.0916031	0.0229008	0.00763359	0.0687023	0.0763359	0.10687	0.0305344	0.0687023	0.0381679	0.0992366	0.0381679	0	0.0381679	0.0534351	-0.103983	-1.34199
c22476.graph_c0|orf1	0.0839161	0.00699301	0.013986	0.027972	0	0	0.146853	0.0909091	0.00699301	0.020979	0.027972	0.0839161	0	0.020979	0.027972	0.146853	0.0979021	0	0.00699301	0.188811	-1.2491	0.435321
c22477.graph_c0|orf1	0.0650407	0.0853659	0.0487805	0.0650407	0	0.0325203	0.0853659	0.0609756	0.0487805	0.0528455	0.0609756	0.162602	0.0203252	0.0284553	0.0325203	0.0772358	0.0203252	0.00406504	0.0121951	0.0365854	-1.42649	-1.62678
c22480.graph_c0|orf1	0.0982659	0.0578035	0.0520231	0.0520231	0.0115607	0.0404624	0.0520231	0.0404624	0	0.0462428	0.0520231	0.115607	0.0115607	0.0462428	0.0404624	0.121387	0.0462428	0.0115607	0.017341	0.0867052	-0.664099	-0.0379395
c22481.graph_c0|orf1	0.0506329	0.0506329	0.0632911	0.0506329	0.00632911	0.0506329	0.0443038	0.0379747	0.0316456	0.0253165	0.0886076	0.0443038	0.0189873	0.056962	0.0759494	0.0759494	0.0696203	0.0253165	0.0443038	0.0886076	0.451522	1.15667
c22485.graph_c0|orf1	0.0893617	0.0170213	0.0425532	0.110638	0	0.0978723	0.12766	0.0340426	0.00425532	0.0170213	0.0212766	0.208511	0.0212766	0.0212766	0.0382979	0.0553191	0.0468085	0	0.00425532	0.0425532	-2.90168	-2.42544
c22491.graph_c0|orf1	0.103448	0.0517241	0.0287356	0.0574713	0.0114943	0.0402299	0.045977	0.0747126	0.0287356	0.045977	0.103448	0.0632184	0.0344828	0.0287356	0.0402299	0.0747126	0.0344828	0.00574713	0.0689655	0.0574713	0.437222	0.320938
c22495.graph_c0|orf1	0.0294118	0.0470588	0.0294118	0.0117647	0.176471	0.0235294	0.111765	0.0764706	0.0352941	0.0235294	0.0411765	0.0882353	0.0294118	0.0764706	0.0764706	0.0470588	0.00588235	0	0	0.0705882	0.207254	0.130248
c22499.graph_c0|orf1	0.0487805	0.0426829	0.0243902	0.054878	0.00609756	0.0457317	0.0823171	0.0640244	0.027439	0.0518293	0.0792683	0.0731707	0.0213415	0.0335366	0.0365854	0.0945122	0.0670732	0.0121951	0.0335366	0.10061	-0.031994	0.0587184
c22502.graph_c0|orf1	0.039886	0.045584	0.039886	0.0541311	0.00569801	0.045584	0.0769231	0.037037	0.02849	0.0712251	0.105413	0.0911681	0.02849	0.0626781	0.034188	0.0826211	0.0512821	0.00854701	0.025641	0.0655271	0.483214	-0.796398
c22506.graph_c0|orf1	0.0412371	0.0412371	0.0257732	0.056701	0.180412	0.0257732	0.0309278	0.0618557	0.0206186	0.0515464	0.056701	0.0670103	0.00515464	0.0154639	0.0927835	0.0309278	0.0670103	0.00515464	0.0309278	0.0927835	0.450783	1.46899
c22506.graph_c1|orf1	0.0381679	0.00763359	0.0458015	0.0534351	0.19084	0.0687023	0.0458015	0.0458015	0.0152672	0.0152672	0.0763359	0.0534351	0.00763359	0.00763359	0.0839695	0.0763359	0.0381679	0.00763359	0.00763359	0.114504	-0.1612	1.37705
c22507.graph_c0|orf1	0.047619	0.0408163	0.0408163	0.0204082	0.0204082	0.0136054	0.0204082	0.0272109	0.0340136	0.0816327	0.0748299	0.102041	0.0136054	0.0816327	0.0680272	0.0816327	0.047619	0.0340136	0.0748299	0.0748299	2.29853	0.661718
c22509.graph_c0|orf1	0.0780669	0.0669145	0.0260223	0.063197	0.0185874	0.0520446	0.070632	0.0743494	0.0260223	0.0557621	0.0817844	0.0557621	0.0260223	0.0223048	0.0483271	0.070632	0.0557621	0.00371747	0.0408922	0.063197	-0.405669	0.294407
c22513.graph_c0|orf1	0.0609756	0.0304878	0.0426829	0.0609756	0.0243902	0.0304878	0.0426829	0.152439	0.0182927	0.054878	0.0426829	0.097561	0.0243902	0.0670732	0.0243902	0.0609756	0.0487805	0.00609756	0.0243902	0.0853659	0.313295	0.499019
c22514.graph_c0|orf3	0.0960452	0.0621469	0.0621469	0.0338983	0.00564972	0.0451977	0.0338983	0.0451977	0.0225989	0.0734463	0.0621469	0.0903955	0.0508475	0.039548	0.0338983	0.0564972	0.0734463	0.0112994	0	0.101695	0.295579	0.103576
c22514.graph_c0|orf2	0.020202	0.0808081	0.0909091	0.0505051	0.166667	0.030303	0.0808081	0.0606061	0.00505051	0.0252525	0.0151515	0.10101	0.0151515	0.0353535	0.0555556	0.030303	0.0656566	0.0252525	0.0151515	0.030303	-0.321589	0.0188873
c22516.graph_c0|orf1	0.025641	0.029304	0.0622711	0.0915751	0.021978	0.043956	0.102564	0.032967	0.00732601	0.040293	0.102564	0.0842491	0.018315	0.040293	0.0549451	0.113553	0.0512821	0.018315	0.010989	0.047619	-0.68993	-0.943262
c22516.graph_c0|orf2	0.0291262	0.0485437	0.0194175	0.0291262	0.00970874	0.0194175	0.0582524	0.0679612	0.0485437	0.0194175	0.0582524	0.0485437	0.00970874	0.0970874	0.0582524	0.281553	0.038835	0.00970874	0	0.0485437	-1.0758	1.71309
c22520.graph_c0|orf1	0.0584795	0.0701754	0.0292398	0.0701754	0.0350877	0.0116959	0.0701754	0.0818713	0.0175439	0.0467836	0.105263	0.0643275	0.0116959	0.0292398	0.0467836	0.0760234	0.0233918	0.0175439	0.0350877	0.0994152	0.327561	-0.106678
c22522.graph_c0|orf1	0.062069	0.0413793	0.0965517	0.117241	0	0.0689655	0.0965517	0.0137931	0.0206897	0.0551724	0.110345	0.131034	0.0137931	0.0275862	0	0.0344828	0.0482759	0	0.0344828	0.0275862	-0.849114	-2.63475
c22523.graph_c0|orf1	0.04811	0.0446735	0.0378007	0.0515464	0.0274914	0.024055	0.0652921	0.0996564	0.024055	0.0790378	0.103093	0.0549828	0.024055	0.0378007	0.0378007	0.0652921	0.0584192	0.00343643	0.0274914	0.0859107	0.628615	0.1945
c22527.graph_c0|orf1	0.056962	0.0443038	0.0443038	0.0696203	0.0443038	0.00632911	0.0316456	0.0632911	0.0316456	0.0696203	0.0886076	0.0696203	0.0253165	0.0696203	0.0696203	0.0506329	0.0632911	0.00632911	0.0379747	0.056962	0.983542	0.514265
c22528.graph_c0|orf1	0.0188679	0.0471698	0.0518868	0.0754717	0.0188679	0.0377358	0.0660377	0.0849057	0.00943396	0.0518868	0.132075	0.0660377	0.0235849	0.0707547	0.0283019	0.0471698	0.0754717	0.0141509	0.0330189	0.0471698	0.850445	-0.387108
c22529.graph_c0|orf1	0.0723684	0.0526316	0.0263158	0.0394737	0.0263158	0.0328947	0.0197368	0.0921053	0.0526316	0.0263158	0.105263	0.0394737	0.0263158	0.0460526	0.0723684	0.111842	0.0460526	0	0.0131579	0.0986842	-0.197395	1.7942
c22531.graph_c0|orf1	0.0621762	0.0569948	0.0362694	0.0777202	0.0207254	0.0362694	0.11399	0.0362694	0.0310881	0.0673575	0.11399	0.0932642	0.0207254	0.0362694	0.0103627	0.0673575	0.0310881	0.0207254	0.00518135	0.0621762	0.0212144	-1.84669
c22533.graph_c0|orf1	0.0654762	0.10119	0.0357143	0.0357143	0.0297619	0.0238095	0.0892857	0.0238095	0.0178571	0.0535714	0.047619	0.160714	0.0297619	0.0654762	0.0357143	0.0416667	0.047619	0.00595238	0.0178571	0.0714286	-0.242738	-1.51608
c22534.graph_c0|orf1	0.0508475	0.0508475	0.0225989	0.0451977	0.0225989	0.0282486	0.0621469	0.0903955	0.0112994	0.0677966	0.079096	0.0847458	0.0621469	0.0338983	0.0734463	0.0338983	0.0621469	0.00564972	0.039548	0.0734463	0.631269	0.0955469
c22535.graph_c1|orf1	0.0705128	0.0769231	0.0576923	0.0512821	0.0128205	0.0641026	0.0576923	0.0641026	0.0192308	0.0641026	0.0384615	0.115385	0.0128205	0.0192308	0.0448718	0.0769231	0.0576923	0.0128205	0.0320513	0.0512821	-0.948617	-0.0361307
c22538.graph_c0|orf1	0.0452962	0.0487805	0.0348432	0.0383275	0.0313589	0.0243902	0.0696864	0.0348432	0.0243902	0.0452962	0.118467	0.0905923	0.0243902	0.0940767	0.0452962	0.0731707	0.0348432	0.0139373	0.0383275	0.0696864	1.29272	-0.467392
c22539.graph_c0|orf1	0.0654206	0.0560748	0.0373832	0.0934579	0	0.168224	0.0654206	0.0841121	0.046729	0.0186916	0.0934579	0.046729	0.0280374	0.0280374	0.046729	0.0373832	0.0186916	0	0.0186916	0.046729	-1.76422	0.202328
c22540.graph_c0|orf1	0.0516432	0.0610329	0.0704225	0.0469484	0.0234742	0.0469484	0.0892019	0.0375587	0.0187793	0.0375587	0.103286	0.0657277	0.028169	0.0657277	0.0234742	0.0704225	0.0516432	0.028169	0.028169	0.0516432	0.636041	-0.593257
c22544.graph_c0|orf1	0.040201	0.0703518	0.0603015	0.0703518	0.040201	0.0703518	0.0100503	0.080402	0.0150754	0.0351759	0.0351759	0.0301508	0.00502513	0.0502513	0.040201	0.125628	0.0954774	0.0100503	0.0351759	0.080402	-0.560238	2.04954
c22545.graph_c0|orf1	0.0718391	0.0431034	0.0344828	0.0977011	0.0229885	0.0373563	0.0402299	0.0545977	0.0431034	0.045977	0.0833333	0.0574713	0.00287356	0.0545977	0.0344828	0.0804598	0.066092	0.0258621	0.0229885	0.0804598	0.241172	0.494855
c22546.graph_c0|orf1	0.0307692	0.0307692	0.0692308	0.0692308	0.0461538	0.0307692	0.0692308	0.0538462	0.0153846	0.0846154	0.107692	0.0461538	0.0307692	0.0307692	0.0307692	0.0923077	0.0538462	0	0.00769231	0.1	0.471398	-0.418154
c22547.graph_c0|orf1	0.0375	0.1125	0.0375	0.0625	0	0.00625	0.04375	0.04375	0.025	0.0375	0.075	0.0125	0.00625	0.04375	0.1	0.125	0.0625	0.00625	0.06875	0.09375	-0.228312	1.66633
c22548.graph_c0|orf1	0.040146	0.0364964	0.0510949	0.0474453	0.00364964	0.0255474	0.124088	0.0437956	0.0291971	0.0474453	0.0620438	0.0985401	0.0182482	0.0328467	0.0437956	0.142336	0.0985401	0.00729927	0.00729927	0.040146	-1.39956	-0.446088
c22552.graph_c0|orf1	0.0337553	0.0632911	0.0337553	0.109705	0.0126582	0.0168776	0.130802	0.021097	0.021097	0.0506329	0.0548523	0.118143	0.0126582	0.0253165	0.0759494	0.118143	0.0506329	0	0.021097	0.0295359	-2.02366	-1.51319
c22554.graph_c0|orf1	0.045977	0.0766284	0.0651341	0.0574713	0.0153257	0.045977	0.0842912	0.0268199	0.0306513	0.0383142	0.103448	0.0766284	0.0498084	0.0306513	0.0191571	0.0651341	0.0344828	0.0191571	0.0268199	0.0881226	0.320749	-1.18937
c22556.graph_c0|orf1	0.0494505	0.0659341	0.0384615	0.0549451	0.032967	0.032967	0.0604396	0.0659341	0.0164835	0.0384615	0.0549451	0.10989	0.0164835	0.043956	0.10989	0.0824176	0.0659341	0	0	0.0604396	-1.46472	0.651877
c22558.graph_c0|orf1	0.047619	0.0190476	0.0666667	0.12381	0.12381	0.0380952	0.0571429	0.047619	0	0.047619	0.0666667	0.047619	0.0380952	0.0666667	0.0190476	0.0666667	0.047619	0.00952381	0.0380952	0.0285714	0.819563	-0.512796
c22559.graph_c0|orf1	0.116071	0.0133929	0.0357143	0.0580357	0.0357143	0.0223214	0.0625	0.0535714	0.00892857	0.0669643	0.111607	0.0669643	0.0223214	0.0223214	0.0446429	0.0803571	0.0580357	0	0.0178571	0.102679	0.258107	0.101799
c22559.graph_c0|orf2	0.0735294	0.0294118	0.0441176	0.0661765	0.0294118	0.0220588	0.0147059	0.117647	0.0220588	0.0441176	0.0735294	0.0735294	0.0441176	0.0294118	0.0367647	0.0588235	0.0588235	0	0.0220588	0.139706	0.474802	0.837829
c22562.graph_c0|orf1	0.06	0.0533333	0.0333333	0.08	0.0333333	0.06	0.06	0.0733333	0.0333333	0.0666667	0.04	0.0866667	0.0266667	0.06	0.0266667	0.04	0.0666667	0.0133333	0.00666667	0.08	-0.0209396	-0.135724
c22564.graph_c0|orf2	0.0431655	0.0791367	0.0647482	0.0791367	0	0.0359712	0.129496	0.0215827	0.0143885	0.028777	0.18705	0.0503597	0.028777	0.0359712	0.0143885	0.115108	0.0143885	0	0.00719424	0.0503597	-0.70203	-2.11205
c22564.graph_c1|orf1	0.0517241	0.112069	0.0603448	0.12069	0.00862069	0.0344828	0.0948276	0.0689655	0.00862069	0.0258621	0.103448	0.0862069	0.0258621	0.0172414	0.00862069	0.0948276	0.0172414	0	0	0.0603448	-1.82378	-1.85546
c22565.graph_c0|orf1	0.0379747	0.0379747	0.0189873	0.0949367	0.0443038	0.0316456	0.0759494	0.0316456	0.00632911	0.0632911	0.0759494	0.0696203	0.0189873	0.0316456	0.0443038	0.0696203	0.0696203	0.0189873	0.0632911	0.0949367	0.786377	-0.356408
c22566.graph_c0|orf1	0.0414747	0.0552995	0.0645161	0.0829493	0.0322581	0.0322581	0.0460829	0.0599078	0.0276498	0.0460829	0.0967742	0.0691244	0.0276498	0.0829493	0.0368664	0.0506912	0.0368664	0	0.0322581	0.078341	0.677187	-0.336221
c22567.graph_c0|orf1	0.0709677	0.0258065	0.0322581	0.0193548	0.0322581	0.0322581	0.0258065	0.0580645	0.0129032	0.0645161	0.0967742	0.0645161	0.0258065	0.083871	0.0451613	0.109677	0.0451613	0.0129032	0.0516129	0.0903226	1.77347	0.991091
c22568.graph_c0|orf1	0.027972	0.027972	0.048951	0.027972	0.00699301	0.041958	0.013986	0.034965	0.013986	0.0839161	0.174825	0.041958	0.027972	0.132867	0.020979	0.0979021	0.0559441	0.00699301	0.0559441	0.0559441	2.98341	0.281952
c22571.graph_c0|orf1	0.0726817	0.0902256	0.0401003	0.0576441	0.0075188	0.0701754	0.0651629	0.0977444	0.0250627	0.037594	0.0651629	0.0325815	0.0150376	0.0150376	0.0551378	0.140351	0.0551378	0	0.0200501	0.037594	-1.94936	1.21446
c22572.graph_c0|orf1	0.042735	0.0569801	0.0826211	0.0826211	0.011396	0.039886	0.037037	0.0569801	0.019943	0.02849	0.039886	0.11396	0.022792	0.0598291	0.0712251	0.0826211	0.048433	0.014245	0.045584	0.042735	-0.525857	0.12647
c22573.graph_c0|orf1	0.0322581	0.0241935	0.145161	0.0645161	0.00806452	0.0645161	0.0403226	0.0403226	0.0564516	0.0403226	0.0564516	0.0483871	0.00806452	0.016129	0	0.177419	0.112903	0	0.016129	0.0483871	-1.46968	0.799605
c22578.graph_c0|orf1	0.0204082	0.0408163	0.0459184	0.0816327	0.122449	0.0204082	0.0867347	0.0459184	0.0306122	0.0204082	0.0561224	0.0816327	0.0102041	0.0510204	0.0510204	0.0714286	0.0561224	0.0102041	0.0408163	0.0561224	-0.000409114	-0.109907
c22579.graph_c0|orf1	0.117647	0.122995	0.0213904	0.0213904	0.0213904	0.0481283	0.0427807	0.0481283	0.0106952	0.0534759	0.0855615	0.0802139	0.0160428	0.0588235	0.0320856	0.0588235	0.0802139	0	0.026738	0.0534759	-0.284853	0.533837
c22580.graph_c0|orf1	0.0697674	0.0232558	0.0406977	0.0348837	0.0465116	0.0406977	0.0174419	0.0639535	0.00581395	0.0988372	0.156977	0.0581395	0.0232558	0.0581395	0.0639535	0.0581395	0.0639535	0.0174419	0.00581395	0.0523256	1.60027	0.687377
c22583.graph_c0|orf1	0.0484429	0.0622837	0.0519031	0.0519031	0.017301	0.0380623	0.0380623	0.0726644	0.0415225	0.0415225	0.114187	0.0449827	0.017301	0.0380623	0.0553633	0.0934256	0.0519031	0.0207612	0.0380623	0.0622837	0.339219	0.906017
c22584.graph_c0|orf1	0.0773585	0.0622642	0.0490566	0.0660377	0.0132075	0.0377358	0.0698113	0.0528302	0.0320755	0.0490566	0.0943396	0.0584906	0.0283019	0.0396226	0.0377358	0.0698113	0.0471698	0.0150943	0.045283	0.054717	0.243323	-0.144029
c22584.graph_c0|orf2	0.038835	0.0582524	0.038835	0.038835	0.0145631	0.038835	0.092233	0.0631068	0.0242718	0.0631068	0.0631068	0.0582524	0.0339806	0.0728155	0.0291262	0.11165	0.0485437	0.00485437	0.0436893	0.0631068	0.429481	-0.11402
c22585.graph_c0|orf1	0.0346667	0.032	0.04	0.048	0.0266667	0.0426667	0.0773333	0.04	0.0213333	0.056	0.146667	0.0773333	0.0213333	0.0746667	0.0266667	0.112	0.032	0.00266667	0.016	0.072	0.656723	-0.771553
c22587.graph_c0|orf1	0.0591549	0.056338	0.0873239	0.0704225	0.0197183	0.056338	0.0816901	0.0338028	0.0253521	0.0225352	0.0929577	0.0676056	0.0394366	0.0366197	0.0366197	0.109859	0.0422535	0	0.0112676	0.0507042	-1.08629	-0.599334
c22588.graph_c0|orf1	0.0656566	0.0656566	0.0555556	0.040404	0.0151515	0.0757576	0.0757576	0.0353535	0.020202	0.040404	0.0606061	0.0454545	0.020202	0.0151515	0.0707071	0.151515	0.0808081	0	0	0.0656566	-1.9556	1.04937
c22589.graph_c0|orf1	0.0598802	0.173653	0.0299401	0.0718563	0.00598802	0.0179641	0.101796	0.0179641	0.00598802	0.0479042	0.0359281	0.113772	0.0179641	0	0.0538922	0.149701	0.0359281	0.0179641	0.011976	0.0299401	-2.4807	-1.15045
c22591.graph_c0|orf1	0.0162162	0.0162162	0.0486486	0.0702703	0.0810811	0.027027	0.0594595	0.0918919	0.00540541	0.0756757	0.0540541	0.0648649	0.0162162	0.0540541	0.0540541	0.0756757	0.0648649	0.0162162	0.0378378	0.0702703	0.931937	0.530045
c22592.graph_c0|orf1	0.0633484	0.0135747	0.0226244	0.0135747	0.0180995	0.0361991	0.0361991	0.081448	0	0.0904977	0.122172	0.0497738	0.0271493	0.0859729	0.0361991	0.104072	0.040724	0.0135747	0.0361991	0.108597	2.26025	0.79586
c22593.graph_c0|orf1	0.0685358	0.0436137	0.0498442	0.0186916	0.0155763	0.0342679	0.0436137	0.0685358	0.0218069	0.0654206	0.109034	0.0685358	0.0155763	0.0747664	0.046729	0.0778816	0.0529595	0.0186916	0.0623053	0.0436137	1.47552	0.683525
c22594.graph_c0|orf1	0.0662252	0.0596026	0.0463576	0.0397351	0.00662252	0.0264901	0.0728477	0.0331126	0.013245	0.0728477	0.0927152	0.0927152	0.013245	0.0596026	0.0596026	0.0662252	0.0728477	0.013245	0.0198675	0.0728477	0.312856	-0.181986
c22597.graph_c0|orf1	0.05	0.05	0.0722222	0.127778	0.0388889	0.0611111	0.0666667	0.0277778	0.0111111	0.0722222	0.0722222	0.0944444	0.0277778	0.0222222	0.0555556	0.0722222	0.0222222	0	0.00555556	0.05	-1.1182	-1.36033
c22598.graph_c0|orf1	0.0607966	0.033543	0.0293501	0.0796646	0.00838574	0.0167715	0.0775681	0.0607966	0.0188679	0.0503145	0.106918	0.0880503	0.033543	0.0587002	0.0587002	0.0712788	0.0607966	0.00838574	0.0230608	0.0545073	0.12948	-0.489786
c22599.graph_c0|orf1	0.0497238	0.0552486	0.0165746	0.0441989	0.0110497	0.038674	0.0828729	0.0828729	0.038674	0.0441989	0.0773481	0.0883978	0.0331492	0.0883978	0.0441989	0.0607735	0.0331492	0.0110497	0.0110497	0.0883978	0.398143	-0.218174
c22600.graph_c0|orf1	0.0692641	0.034632	0.047619	0.0519481	0.030303	0.038961	0.0649351	0.0865801	0.012987	0.0519481	0.0735931	0.0562771	0.017316	0.0519481	0.038961	0.0865801	0.0562771	0.030303	0.025974	0.0735931	0.59344	0.615947
c22603.graph_c0|orf1	0.0384615	0.0494505	0.0686813	0.0467033	0.0164835	0.0302198	0.0494505	0.032967	0.043956	0.0714286	0.0989011	0.0686813	0.0357143	0.0549451	0.0357143	0.0824176	0.0384615	0.0247253	0.0494505	0.0631868	1.44022	-0.270254
c22604.graph_c0|orf1	0.0837438	0.044335	0.046798	0.044335	0.0147783	0.0640394	0.0985222	0.0221675	0.0172414	0.0788177	0.105911	0.0738916	0.0320197	0.0369458	0.0270936	0.091133	0.0369458	0.00738916	0.0270936	0.046798	0.0974278	-0.994901
c22606.graph_c0|orf1	0.0481928	0.0522088	0.0321285	0.0441767	0.0200803	0.0441767	0.0963855	0.060241	0.0321285	0.0562249	0.11245	0.0763052	0.0281124	0.0562249	0.0401606	0.060241	0.0321285	0.0160643	0.0240964	0.0682731	0.544305	-0.669753
c22607.graph_c0|orf1	0.0785714	0.107143	0.0214286	0.0714286	0.0285714	0.0214286	0.0642857	0.0571429	0.0142857	0.00714286	0.0642857	0.0285714	0.00714286	0.0142857	0.0857143	0.164286	0.05	0.0285714	0.0142857	0.0714286	-1.61524	1.47696
c22611.graph_c0|orf1	0.037037	0.031746	0.0846561	0.0793651	0.026455	0.031746	0.042328	0.037037	0.010582	0.0793651	0.0740741	0.0529101	0.021164	0.031746	0.047619	0.0899471	0.0529101	0.037037	0.0582011	0.0740741	1.31807	0.140506
c22613.graph_c0|orf2	0.049505	0.039604	0.0891089	0.0990099	0.019802	0.19802	0.0990099	0.039604	0.00990099	0.029703	0.049505	0.029703	0	0.00990099	0.029703	0.128713	0.029703	0	0.00990099	0.039604	-2.97064	0.0474687
c22614.graph_c0|orf1	0.12	0.0333333	0.0466667	0.02	0.0266667	0.0466667	0.0866667	0.0533333	0.02	0.04	0.0666667	0.0733333	0.02	0.0466667	0.0266667	0.06	0.0466667	0.0133333	0.06	0.0933333	0.687469	0.214712
c22614.graph_c1|orf1	0.1	0.06	0.06	0.07	0.02	0.02	0.08	0.02	0.01	0.03	0.1	0.09	0.03	0.05	0.04	0.05	0.07	0.01	0.05	0.04	0.108306	-0.743552
c22616.graph_c0|orf1	0.0363248	0.042735	0.0470085	0.0641026	0.025641	0.034188	0.0876068	0.042735	0.0299145	0.0662393	0.106838	0.0940171	0.017094	0.042735	0.0448718	0.0918803	0.034188	0.00854701	0.025641	0.0576923	0.0340154	-0.924273
c22617.graph_c0|orf1	0.0714286	0.120879	0.0384615	0.0274725	0.0164835	0.032967	0.0274725	0.0384615	0.0494505	0.0384615	0.0604396	0.0934066	0.032967	0.0494505	0.0604396	0.0549451	0.0659341	0.010989	0.043956	0.0659341	-0.00756452	0.665063
c22619.graph_c0|orf1	0.0792453	0.0528302	0.0339623	0.0415094	0.0415094	0.0264151	0.0716981	0.045283	0.0226415	0.0226415	0.0641509	0.120755	0.0641509	0.0226415	0.0339623	0.0377358	0.0867925	0.00754717	0.0377358	0.0867925	0.110377	-0.501325
c22623.graph_c0|orf1	0.0794702	0.0198675	0.0596026	0.0397351	0.0264901	0.0596026	0.0264901	0.119205	0.013245	0.0264901	0.0662252	0.013245	0.0264901	0.0728477	0.0860927	0.112583	0.0662252	0	0.0397351	0.0463576	-0.152857	2.61745
c22624.graph_c0|orf1	0.0224719	0.131086	0.0486891	0.093633	0.00374532	0.0262172	0.108614	0.0636704	0.00749064	0.011236	0.0524345	0.108614	0.0187266	0.011236	0.0411985	0.127341	0.0524345	0.0149813	0.0411985	0.0149813	-2.23075	-1.07493
c22625.graph_c0|orf1	0.0247678	0.0371517	0.0557276	0.0433437	0.0185759	0.0247678	0.0588235	0.0402477	0.0278638	0.0866873	0.0773994	0.0619195	0.0278638	0.0278638	0.0588235	0.133127	0.0928793	0.0185759	0.0216718	0.0619195	0.255103	0.539222
c22628.graph_c0|orf1	0.0506608	0.0484581	0.0198238	0.0374449	0.0220264	0.0352423	0.0418502	0.0528634	0.0286344	0.092511	0.123348	0.0506608	0.0330396	0.0969163	0.0220264	0.0660793	0.0462555	0.0220264	0.0374449	0.0726872	2.42075	0.0321476
c22632.graph_c0|orf1	0.0536913	0.0201342	0.0536913	0.0469799	0.0268456	0.033557	0.0268456	0.0469799	0.0201342	0.0268456	0.134228	0.0604027	0.0268456	0.0738255	0.0604027	0.100671	0.0671141	0.00671141	0.00671141	0.107383	0.650752	0.864071
c22634.graph_c0|orf2	0.0765027	0.0382514	0.0437158	0.0928962	0.0163934	0.0163934	0.120219	0.0819672	0.0218579	0.0218579	0.0928962	0.0273224	0.0273224	0.0437158	0.0327869	0.120219	0.0491803	0.010929	0.0163934	0.0491803	-0.789291	-0.24987
c22636.graph_c0|orf1	0.037594	0.0451128	0.056391	0.0601504	0.0112782	0.0601504	0.075188	0.0526316	0.0300752	0.0714286	0.109023	0.0451128	0.018797	0.0639098	0.037594	0.0639098	0.0526316	0.0150376	0.0300752	0.0639098	0.719513	-0.151137
c22637.graph_c0|orf1	0.0310345	0.0448276	0.0517241	0.0724138	0.0275862	0.0172414	0.0551724	0.0655172	0.0241379	0.0517241	0.0724138	0.0827586	0.0241379	0.0758621	0.12069	0.0862069	0.0241379	0.00689655	0.0241379	0.0413793	-0.172528	0.468132
c22638.graph_c0|orf1	0.0419847	0.0648855	0.0648855	0.0572519	0.0152672	0.0687023	0.0839695	0.114504	0.0305344	0.0152672	0.0534351	0.0763359	0.019084	0.0419847	0.0496183	0.0877863	0.0458015	0.0114504	0.019084	0.0381679	-1.41455	0.422532
c22640.graph_c0|orf1	0.0619469	0.0530973	0.0457227	0.0707965	0.0176991	0.039823	0.0678466	0.0560472	0.0265487	0.0619469	0.0707965	0.0575221	0.019174	0.0309735	0.0486726	0.0752212	0.0516224	0.0176991	0.0545723	0.0722714	0.303285	0.162934
c22640.graph_c0|orf2	0.0454545	0.0981818	0.0109091	0.0636364	0.00727273	0.0363636	0.0563636	0.0654545	0.0563636	0.0618182	0.103636	0.00727273	0.00727273	0.0636364	0.0545455	0.0709091	0.0218182	0.00545455	0.0254545	0.138182	0.536476	0.764673
c22643.graph_c0|orf2	0.0769231	0.0598291	0.042735	0.017094	0.042735	0.0683761	0.0854701	0.0512821	0.00854701	0.025641	0.0940171	0.136752	0.025641	0.0512821	0.0512821	0.0598291	0.025641	0	0.017094	0.0598291	-0.626625	-0.707872
c22643.graph_c0|orf1	0.0508475	0.040678	0.0508475	0.0576271	0.0305085	0.0288136	0.0440678	0.0915254	0.0355932	0.0627119	0.101695	0.0423729	0.0271186	0.0508475	0.0627119	0.0542373	0.0576271	0.0152542	0.0288136	0.0661017	0.813523	0.825708
c22644.graph_c0|orf2	0.0733333	0.0466667	0.0933333	0.04	0.02	0.06	0.06	0.0266667	0.02	0.0533333	0.0866667	0.0866667	0.0333333	0.04	0.04	0.106667	0.0266667	0	0	0.0866667	-0.483281	-0.447712
c22644.graph_c0|orf1	0.0326797	0.0490196	0.0653595	0.0522876	0.0261438	0.0653595	0.0751634	0.0653595	0.0457516	0.0653595	0.0784314	0.0686275	0.00980392	0.0522876	0.0588235	0.0653595	0.0457516	0.00980392	0.0294118	0.0392157	-0.169945	0.142697
c22647.graph_c0|orf1	0.0614334	0.0580205	0.0409556	0.0614334	0.0409556	0.0341297	0.0443686	0.0648464	0.0409556	0.0750853	0.0921502	0.0477816	0.0204778	0.0307167	0.0341297	0.102389	0.0477816	0.0204778	0.0273038	0.0546075	0.467548	0.429784
c22647.graph_c0|orf2	0.0555556	0.118056	0.0208333	0.0555556	0.0277778	0.0138889	0.0138889	0.0486111	0.00694444	0.0625	0.125	0.0902778	0.0347222	0.0347222	0.0277778	0.0555556	0.0694444	0.0208333	0.0208333	0.0972222	0.919989	-0.197175
c22648.graph_c0|orf1	0.0494505	0.0549451	0.0686813	0.0412088	0.0192308	0.0521978	0.0549451	0.0604396	0.0164835	0.0576923	0.0631868	0.0906593	0.032967	0.0412088	0.0357143	0.126374	0.0659341	0.00824176	0.021978	0.0384615	-0.49258	0.127105
c22650.graph_c0|orf1	0.0403587	0.0852018	0.0627803	0.0627803	0.0179372	0.0627803	0.0493274	0.058296	0.00896861	0.0717489	0.0941704	0.0762332	0.0269058	0.0717489	0.0134529	0.0717489	0.0313901	0.00896861	0.0224215	0.0627803	0.490094	-0.691864
c22650.graph_c0|orf2	0.0687023	0.0381679	0.0763359	0.0687023	0.00763359	0.0305344	0.0610687	0.00763359	0.0381679	0.0610687	0.0992366	0.0763359	0.0152672	0.0992366	0.0152672	0.0763359	0.0458015	0	0.0152672	0.0992366	0.802808	-0.808518
c22652.graph_c0|orf1	0.0547445	0.0875912	0.0510949	0.0510949	0.0510949	0.0620438	0.0474453	0.0291971	0.0474453	0.0620438	0.109489	0.0328467	0.0109489	0.0437956	0.0364964	0.0839416	0.040146	0.0109489	0.040146	0.0474453	0.351826	0.382045
c22655.graph_c0|orf3	0.0283019	0.0566038	0.0471698	0.0849057	0.0188679	0.0471698	0.0849057	0.0754717	0.00943396	0.0471698	0.122642	0.0377358	0.0377358	0.0377358	0.0660377	0.0849057	0.0566038	0	0.00943396	0.0471698	-0.663071	-0.146572
c22655.graph_c0|orf1	0.07	0.035	0.045	0.07	0.02	0.02	0.11	0.06	0.025	0.03	0.12	0.055	0.03	0.075	0.025	0.05	0.035	0.01	0.015	0.1	0.650079	-0.907488
c22656.graph_c0|orf1	0.0472441	0.0551181	0.0393701	0.0472441	0.015748	0.0393701	0.0787402	0.0472441	0.015748	0.0787402	0.11811	0.0866142	0.0393701	0.023622	0.0393701	0.0472441	0.0787402	0.00787402	0.0393701	0.0551181	0.53501	-0.731796
c22658.graph_c0|orf1	0.0548387	0.0354839	0.0354839	0.0741935	0.016129	0.0290323	0.0774194	0.0548387	0.0354839	0.0354839	0.0967742	0.103226	0.0322581	0.0290323	0.0451613	0.122581	0.0258065	0.00967742	0.00322581	0.083871	-0.699055	-0.714764
c22660.graph_c0|orf1	0.0605327	0.0363196	0.062954	0.0677966	0.0266344	0.031477	0.0823245	0.0677966	0.0145278	0.0556901	0.0726392	0.0677966	0.031477	0.0363196	0.0484262	0.0677966	0.0411622	0.00726392	0.0266344	0.094431	0.0919193	-0.295595
c22662.graph_c0|orf1	0.0714286	0.0625	0.0223214	0.0669643	0	0.0892857	0.142857	0.0178571	0	0.0357143	0.107143	0.111607	0.0178571	0.00892857	0.00446429	0.129464	0.0401786	0.00446429	0	0.0669643	-1.95771	-2.01021
c22667.graph_c0|orf1	0.109091	0.0818182	0.00909091	0.0363636	0.00909091	0.0363636	0.109091	0.0454545	0.0545455	0	0.163636	0.0454545	0.0272727	0.0181818	0.0363636	0.0636364	0.0727273	0.0272727	0.00909091	0.0454545	-0.53673	-0.047807
c22669.graph_c0|orf1	0.0526316	0.0364372	0.048583	0.0323887	0.00809717	0.0323887	0.0647773	0.0566802	0.00809717	0.0931174	0.0931174	0.0647773	0.0283401	0.0931174	0.0647773	0.0850202	0.0566802	0.00404858	0.0242915	0.0526316	1.00894	0.21
c22669.graph_c1|orf1	0.054878	0.0304878	0.0325203	0.0589431	0.0162602	0.0182927	0.0345528	0.0813008	0.0243902	0.0792683	0.105691	0.0752033	0.0426829	0.0731707	0.0365854	0.0731707	0.0650407	0.0142276	0.0345528	0.0487805	1.45215	0.126936
c22671.graph_c0|orf1	0.107018	0.0421053	0.0385965	0.0368421	0.0245614	0.0192982	0.0421053	0.0578947	0.0263158	0.0719298	0.131579	0.054386	0.0210526	0.054386	0.0350877	0.0964912	0.0526316	0.0105263	0.0210526	0.0561404	0.877266	0.437845
c22675.graph_c0|orf1	0.0314136	0.0575916	0.078534	0.052356	0.0209424	0.0366492	0.13089	0.026178	0.026178	0.0680628	0.0890052	0.151832	0.026178	0.0418848	0.0157068	0.052356	0.0471204	0.0052356	0.0157068	0.026178	-0.484527	-2.60999
c22677.graph_c0|orf1	0.0470588	0.0352941	0.0529412	0.0411765	0.0235294	0.0411765	0.0823529	0.0647059	0.0294118	0.0352941	0.105882	0.0647059	0.0117647	0.0764706	0.0411765	0.0647059	0.0176471	0.00588235	0.0294118	0.129412	0.78516	-0.117836
c22682.graph_c0|orf1	0.0818713	0.0643275	0.0526316	0.0467836	0.0292398	0.0409357	0.105263	0.0233918	0.0116959	0.0409357	0.0818713	0.111111	0.0292398	0.0409357	0.0233918	0.0760234	0.0526316	0	0.0175439	0.0701754	-0.618638	-1.2666
c22683.graph_c0|orf1	0.0699301	0.041958	0.048951	0.048951	0.0769231	0.020979	0.034965	0.0629371	0.020979	0.0629371	0.0839161	0.048951	0.00699301	0.0559441	0.0559441	0.104895	0.0629371	0	0.027972	0.0629371	0.361977	1.14685
c22684.graph_c0|orf1	0.0423077	0.0615385	0.0384615	0.0384615	0.0269231	0.0615385	0.0769231	0.0423077	0.0307692	0.0269231	0.142308	0.1	0.0269231	0.0346154	0.0269231	0.0769231	0.0576923	0.0192308	0.0115385	0.0576923	-0.104023	-0.687223
c22685.graph_c0|orf1	0.0886598	0.0494845	0.0412371	0.0556701	0.00824742	0.0536082	0.0721649	0.0556701	0.0185567	0.0762887	0.101031	0.0721649	0.028866	0.0226804	0.0391753	0.0845361	0.0453608	0.00206186	0.0206186	0.0639175	-0.288434	-0.345557
c22687.graph_c0|orf1	0.0670732	0.0833333	0.0589431	0.0630081	0.00813008	0.0406504	0.046748	0.0711382	0.0223577	0.046748	0.0873984	0.0711382	0.0243902	0.0386179	0.0426829	0.0711382	0.0589431	0.00609756	0.046748	0.0447154	-0.235223	0.199129
c22694.graph_c0|orf1	0.0521739	0.0521739	0.0521739	0.104348	0.00869565	0.0434783	0.1	0.0391304	0.00434783	0.0347826	0.0608696	0.126087	0	0.0434783	0.0521739	0.121739	0.0391304	0.00434783	0.0130435	0.0478261	-1.85241	-1.17941
c22695.graph_c0|orf1	0.0749415	0.0562061	0.0421546	0.0772834	0.0163934	0.028103	0.0562061	0.0655738	0.0257611	0.0772834	0.103044	0.0562061	0.0257611	0.0327869	0.0421546	0.0608899	0.0632319	0	0.0351288	0.0608899	0.188239	-0.0623737
c22695.graph_c0|orf2	0.0829876	0.0539419	0.0456432	0.0871369	0.00414938	0.0539419	0.0829876	0.0165975	0.0165975	0.0456432	0.0871369	0.112033	0.0373444	0.0414938	0.0414938	0.0829876	0.0414938	0	0.0207469	0.0456432	-0.907075	-1.3393
c22696.graph_c0|orf1	0.0607477	0.0327103	0.0233645	0.046729	0.0233645	0.0420561	0.107477	0.0514019	0.0420561	0.0607477	0.11215	0.0747664	0.0140187	0.0654206	0.0140187	0.0654206	0.0514019	0.00934579	0.0373832	0.0654206	0.736637	-0.768457
c22697.graph_c0|orf1	0.0366972	0.0321101	0.0458716	0.0550459	0.00458716	0.0321101	0.0779817	0.0458716	0.0366972	0.0642202	0.0917431	0.0504587	0.0229358	0.0366972	0.059633	0.146789	0.0366972	0.00458716	0.0275229	0.0917431	-0.111842	0.189668
c22698.graph_c0|orf1	0.055794	0.0901288	0.0300429	0.0600858	0.0343348	0.0386266	0.0901288	0.0515021	0.0257511	0.0729614	0.0772532	0.0686695	0.00858369	0.0214592	0.0128755	0.0858369	0.0643777	0.00858369	0.0128755	0.0901288	-0.451281	-0.526759
c22699.graph_c0|orf1	0.0695652	0.0347826	0.026087	0.0695652	0.0173913	0.0521739	0.0608696	0.0695652	0.0521739	0.0608696	0.0869565	0.0695652	0.026087	0.00869565	0.0521739	0.0608696	0.0782609	0.00869565	0.0434783	0.0521739	-0.256928	0.402246
c22700.graph_c0|orf1	0.0442478	0.079646	0.0619469	0.0353982	0.0353982	0.00884956	0.079646	0.0353982	0.0707965	0.0619469	0.0530973	0.0884956	0.0353982	0.0707965	0	0.132743	0.0353982	0	0.0265487	0.0442478	0.131804	-0.786836
c22703.graph_c0|orf1	0.0431655	0.0719424	0.0503597	0	0.0215827	0.0719424	0.0215827	0.028777	0.0215827	0.0647482	0.0863309	0.143885	0	0.0791367	0.0359712	0.136691	0.0791367	0.00719424	0.0143885	0.0215827	-0.316418	0.367921
c22704.graph_c0|orf1	0.0443038	0.0443038	0.0379747	0.056962	0.0316456	0.0253165	0.0443038	0.0632911	0.0379747	0.0886076	0.0949367	0.0886076	0.0253165	0.0316456	0.0443038	0.0696203	0.0379747	0.0253165	0.0316456	0.0759494	1.10389	-0.202311
c22710.graph_c0|orf1	0.0348101	0.0474684	0.056962	0.0443038	0.0126582	0.0158228	0.0822785	0.0506329	0.0126582	0.0664557	0.0664557	0.132911	0.0379747	0.0537975	0.0411392	0.0759494	0.0664557	0.0126582	0.0221519	0.0664557	0.270081	-1.02071
c22711.graph_c0|orf1	0.0301724	0.0646552	0.0775862	0.0517241	0.0344828	0.0215517	0.0474138	0.0732759	0.0172414	0.0689655	0.0862069	0.0603448	0.0344828	0.0560345	0.0517241	0.0732759	0.0560345	0	0.0560345	0.0387931	0.703263	0.191974
c22713.graph_c1|orf1	0.0926829	0.0341463	0.0585366	0.0829268	0.0292683	0.0341463	0.0585366	0.0292683	0.0439024	0.0585366	0.097561	0.0682927	0.0146341	0.0536585	0.0341463	0.0731707	0.0439024	0.0146341	0.0243902	0.0536585	0.31422	-0.322401
c22714.graph_c0|orf1	0.0790514	0.0474308	0.0355731	0.0711462	0.027668	0.0474308	0.0592885	0.0592885	0.0197628	0.0592885	0.110672	0.083004	0.0158103	0.0197628	0.027668	0.0632411	0.055336	0.00790514	0.0474308	0.0632411	0.144731	-0.337886
c22715.graph_c0|orf1	0.0534884	0.055814	0.0395349	0.0860465	0.0116279	0.0418605	0.102326	0.0348837	0.00465116	0.0348837	0.0604651	0.118605	0.0186047	0.0395349	0.0511628	0.0604651	0.0674419	0.0186047	0.0418605	0.0581395	-0.618753	-1.01693
c22716.graph_c0|orf1	0.0364372	0.105263	0.0202429	0.0647773	0.0161943	0.0283401	0.0688259	0.0647773	0.0242915	0.0404858	0.11336	0.0445344	0.0121457	0.0364372	0.109312	0.145749	0.0242915	0	0.0202429	0.0242915	-1.48714	0.729017
c22718.graph_c1|orf1	0.0691824	0.0251572	0.0440252	0.113208	0.0188679	0.0125786	0.138365	0.0628931	0.0251572	0.0503145	0.0566038	0.081761	0.0251572	0.0251572	0.0251572	0.113208	0.0251572	0.0125786	0.00628931	0.0691824	-1.05015	-1.59182
c22718.graph_c1|orf2	0.0691824	0.0251572	0.0440252	0.113208	0.0188679	0.0125786	0.138365	0.0628931	0.0251572	0.0503145	0.0566038	0.081761	0.0251572	0.0251572	0.0251572	0.113208	0.0251572	0.0125786	0.00628931	0.0691824	-1.05015	-1.59182
c22719.graph_c0|orf1	0.0621118	0.0310559	0.0310559	0.118012	0	0.0372671	0.130435	0.0372671	0.00621118	0.0124224	0.0372671	0.229814	0.0248447	0.0186335	0.0372671	0.111801	0.0186335	0.0186335	0.0248447	0.0124224	-2.32831	-3.02743
c22721.graph_c0|orf1	0.0246914	0.0308642	0.0771605	0.0925926	0.0339506	0.0401235	0.058642	0.0277778	0.0339506	0.0833333	0.0648148	0.0709877	0.0277778	0.0679012	0.0277778	0.0802469	0.0339506	0.0339506	0.0462963	0.0432099	1.38769	-0.776629
c22722.graph_c0|orf1	0.0520231	0.0549133	0.0462428	0.0578035	0.0260116	0.0520231	0.0578035	0.0895954	0.0202312	0.0404624	0.083815	0.0289017	0.0433526	0.0491329	0.0491329	0.0751445	0.0578035	0.00867052	0.0317919	0.0751445	0.240467	0.791676
c22725.graph_c0|orf1	0.045045	0.0576577	0.0504505	0.0612613	0.0144144	0.0342342	0.0576577	0.0288288	0.0198198	0.0810811	0.106306	0.0540541	0.0162162	0.0468468	0.0504505	0.0702703	0.0648649	0.0198198	0.0432432	0.0774775	0.996238	-0.0126988
c22728.graph_c0|orf1	0.0390625	0.046875	0.03125	0.0546875	0.015625	0.0234375	0.0859375	0.148438	0.0234375	0.0859375	0.0625	0.0625	0.0078125	0.046875	0.015625	0.0703125	0.0625	0.0078125	0.0234375	0.0859375	0.282443	0.21377
c22730.graph_c0|orf1	0.0649718	0.0338983	0.0649718	0.0734463	0.0141243	0.0338983	0.0677966	0.059322	0.0282486	0.0564972	0.146893	0.0706215	0.0254237	0.039548	0.0367232	0.0677966	0.0367232	0.00847458	0.0169492	0.0536723	0.275224	-0.737628
c22731.graph_c0|orf1	0.138158	0.0460526	0.0526316	0.0855263	0	0.105263	0.0657895	0.0460526	0.00657895	0.0526316	0.0657895	0.00657895	0.0263158	0.0394737	0.0460526	0.0986842	0.0592105	0	0.00657895	0.0526316	-1.36066	0.848787
c22733.graph_c0|orf1	0.0379147	0.0473934	0.0521327	0.0853081	0.0308057	0.0663507	0.0616114	0.0781991	0.0521327	0.0189573	0.0450237	0.0616114	0.0450237	0.0308057	0.0379147	0.116114	0.042654	0.0118483	0.0450237	0.0331754	-0.824397	0.329529
c22736.graph_c0|orf1	0.0306407	0.0668524	0.086351	0.0389972	0.0334262	0.0417827	0.0529248	0.0389972	0.0250696	0.0640669	0.0612813	0.0362117	0.0306407	0.0334262	0.0557103	0.097493	0.0696379	0.0167131	0.0529248	0.0668524	0.513305	0.771326
c22739.graph_c0|orf1	0.0545455	0.025974	0.038961	0.0753247	0.0181818	0.038961	0.109091	0.0233766	0.00519481	0.038961	0.132468	0.109091	0.0233766	0.038961	0.0285714	0.0909091	0.0441558	0.012987	0.0207792	0.0701299	-0.0910015	-1.65526
c22740.graph_c0|orf1	0.0517928	0.0438247	0.059761	0.0318725	0.0318725	0.0438247	0.0717131	0.0239044	0.0199203	0.059761	0.119522	0.0677291	0.0278884	0.0717131	0.0438247	0.0956175	0.0517928	0.00796813	0.0318725	0.0438247	0.745814	-0.236191
c22741.graph_c0|orf1	0.046875	0.046875	0.0390625	0.0546875	0.0273438	0.0234375	0.0625	0.0820312	0.0234375	0.0625	0.109375	0.0625	0.0234375	0.03125	0.0585938	0.0898438	0.0507812	0.0117188	0.03125	0.0625	0.274295	0.287606
c22743.graph_c0|orf1	0.0606061	0.069697	0.0272727	0.0424242	0.0272727	0.0181818	0.0727273	0.0454545	0.0212121	0.0515152	0.109091	0.0393939	0.0181818	0.0878788	0.0454545	0.0757576	0.0515152	0.0212121	0.0363636	0.0787879	1.29832	0.301825
c22745.graph_c0|orf1	0.0383387	0.0479233	0.0734824	0.0511182	0.028754	0.0255591	0.0543131	0.0607029	0.0159744	0.057508	0.111821	0.0351438	0.0191693	0.0255591	0.0479233	0.13738	0.0479233	0.0159744	0.0191693	0.086262	0.19666	0.539778
c22746.graph_c0|orf1	0.0613497	0.0490798	0.0429448	0.0552147	0.00613497	0.0429448	0.116564	0.0245399	0.0122699	0.0552147	0.122699	0.0736196	0.0306748	0.0736196	0.0245399	0.0981595	0.0490798	0.00613497	0.0245399	0.0306748	0.127497	-1.29458
c22748.graph_c0|orf1	0.0445344	0.0526316	0.0404858	0.0364372	0.0121457	0.0161943	0.0728745	0.0647773	0.0364372	0.0607287	0.0809717	0.101215	0.0364372	0.0445344	0.0445344	0.048583	0.0809717	0.0121457	0.0161943	0.097166	0.456497	-0.237444
c22750.graph_c0|orf1	0.0372093	0.0697674	0.0744186	0.055814	0.0139535	0.0511628	0.0930233	0.0232558	0.0186047	0.0697674	0.0976744	0.0883721	0.0186047	0.027907	0.055814	0.0604651	0.0790698	0.0186047	0.0139535	0.0325581	-0.479555	-0.773991
c22752.graph_c0|orf1	0.0311615	0.0254958	0.0453258	0.0623229	0.00283286	0.0623229	0.0991501	0.0339943	0.0283286	0.0651558	0.127479	0.124646	0.01983	0.0141643	0.0283286	0.0878187	0.0538244	0.00849858	0.0226629	0.0566572	-0.436568	-1.57431
c22754.graph_c0|orf1	0.0612245	0.0306122	0.0663265	0.0586735	0.0280612	0.0382653	0.109694	0.0382653	0.0306122	0.0561224	0.0943878	0.0867347	0.0204082	0.0306122	0.0408163	0.0841837	0.0510204	0.0153061	0.0229592	0.0357143	-0.302856	-0.907047
c22755.graph_c0|orf1	0.0340909	0.0416667	0.0492424	0.0606061	0.0189394	0.0454545	0.0416667	0.151515	0.0265152	0.0416667	0.0757576	0.0681818	0.0227273	0.0454545	0.0492424	0.0909091	0.0530303	0.0113636	0.0113636	0.0606061	-0.414618	1.034
c22756.graph_c0|orf1	0.0666667	0.0777778	0.0444444	0.0277778	0.0222222	0.05	0.0722222	0.0444444	0.0388889	0.0555556	0.0666667	0.138889	0.0333333	0.0222222	0.05	0.0555556	0.05	0.0111111	0.0222222	0.05	-0.584296	-0.680157
c22758.graph_c0|orf1	0.06639	0.0248963	0.0414938	0.0705394	0.00829876	0.033195	0.0207469	0.157676	0.00829876	0.0539419	0.153527	0.0705394	0.033195	0.0622407	0.033195	0.033195	0.033195	0.0124481	0.0165975	0.06639	1.14678	0.27665
c22758.graph_c0|orf2	0.0677966	0.0225989	0.0508475	0.0847458	0.00564972	0.0282486	0.039548	0.0621469	0.00564972	0.0564972	0.112994	0.0847458	0.0225989	0.0677966	0.0451977	0.0508475	0.0734463	0.00564972	0.0225989	0.0903955	0.656531	-0.111739
c22760.graph_c0|orf1	0.0388769	0.0539957	0.0475162	0.0583153	0.0107991	0.0453564	0.062635	0.0367171	0.0367171	0.0561555	0.105832	0.0863931	0.0237581	0.049676	0.0583153	0.049676	0.049676	0.0172786	0.0388769	0.0734341	0.580625	-0.332672
c22761.graph_c0|orf1	0.0214592	0.0429185	0.0643777	0.0515021	0.0171674	0.0214592	0.0686695	0.0472103	0.0257511	0.0600858	0.133047	0.0686695	0.00858369	0.0643777	0.0472103	0.0600858	0.0772532	0.00858369	0.0472103	0.0643777	0.987578	-0.16117
c22762.graph_c0|orf2	0.036036	0.0900901	0.027027	0.045045	0.036036	0.018018	0.108108	0.036036	0.018018	0.018018	0.0810811	0.027027	0.00900901	0.0810811	0.036036	0.117117	0.045045	0.00900901	0.0540541	0.108108	0.40482	0.204661
c22762.graph_c1|orf1	0.0421836	0.0794045	0.0521092	0.0397022	0.0198511	0.0322581	0.0967742	0.0645161	0.0297767	0.0545906	0.1067	0.0397022	0.0248139	0.044665	0.0521092	0.0818859	0.0471464	0.00496278	0.0223325	0.0645161	-0.105906	-0.0335585
c22764.graph_c0|orf1	0.131429	0.0571429	0.0457143	0.0314286	0.00571429	0.0514286	0.0885714	0.0542857	0.0114286	0.0914286	0.0771429	0.0714286	0.02	0.0228571	0.0257143	0.0685714	0.0371429	0.00571429	0.0342857	0.0685714	0.0397291	-0.388939
c22765.graph_c0|orf1	0.116505	0.0194175	0.0169903	0.0825243	0.00485437	0.0169903	0.118932	0.0412621	0.0121359	0.0533981	0.0485437	0.0412621	0.0145631	0.00970874	0.0606796	0.126214	0.109223	0	0	0.106796	-1.58669	0.493254
c22766.graph_c0|orf1	0.0656934	0.0364964	0.0291971	0.0437956	0.145985	0.0218978	0.0875912	0.0875912	0	0.0291971	0.080292	0.0364964	0.0145985	0.080292	0.10219	0.0583942	0.0364964	0	0	0.0437956	0.0097635	1.17045
c22768.graph_c0|orf1	0.0661479	0.0583658	0.0428016	0.105058	0.0155642	0.0389105	0.0583658	0.0311284	0.0233463	0.0505837	0.101167	0.077821	0.0272374	0.0622568	0.0350195	0.0350195	0.0466926	0.0233463	0.0466926	0.0544747	0.791535	-0.849685
c2277.graph_c0|orf1	0.0447761	0.0149254	0.0746269	0.171642	0.0149254	0.00746269	0.171642	0.0597015	0.00746269	0.0223881	0.0820896	0.0522388	0.0223881	0.0447761	0.0223881	0.0820896	0.0447761	0	0.0298507	0.0298507	-1.34642	-2.33695
c22772.graph_c0|orf1	0.0694444	0.0277778	0.0520833	0.0763889	0.0243056	0.0555556	0.0868056	0.0555556	0.0208333	0.0381944	0.0729167	0.0833333	0.0277778	0.0694444	0.0208333	0.09375	0.0451389	0.0173611	0.0277778	0.0347222	-0.0369403	-0.603174
c22774.graph_c0|orf1	0.0582524	0.0873786	0.0436893	0.121359	0.00970874	0.0145631	0.038835	0.101942	0.0436893	0.0679612	0.0728155	0.0339806	0.00485437	0.0339806	0.0194175	0.0631068	0.0485437	0.0194175	0.0485437	0.0679612	0.236088	0.23534
c22776.graph_c0|orf1	0.0591133	0.0837438	0.08867	0.0640394	0.0147783	0.0246305	0.0492611	0.0394089	0.0295567	0.0492611	0.0738916	0.0541872	0.0344828	0.0689655	0.044335	0.0689655	0.0640394	0.00985222	0.00985222	0.0689655	0.080112	0.0681006
c22779.graph_c0|orf1	0.0645161	0.0725806	0.0483871	0.0322581	0.112903	0.016129	0.0403226	0.0725806	0.0241935	0.0322581	0.0806452	0.0483871	0.00806452	0.0241935	0.0564516	0.104839	0.0645161	0.016129	0.0241935	0.0564516	-0.0220365	1.45274
c22780.graph_c0|orf1	0.0817844	0.0334572	0.0371747	0.0669145	0.00743494	0.0408922	0.0743494	0.0520446	0.0223048	0.063197	0.0817844	0.0557621	0.0223048	0.0408922	0.0743494	0.0892193	0.0557621	0.0148699	0.00743494	0.0780669	-0.291903	0.39528
c22781.graph_c0|orf1	0.0729483	0.0334347	0.0547112	0.0729483	0.0303951	0.0121581	0.0516717	0.0790274	0.0334347	0.0364742	0.0972644	0.0638298	0.0182371	0.0425532	0.0364742	0.0942249	0.0668693	0.0212766	0.0212766	0.0607903	0.187628	0.437608
c22784.graph_c0|orf1	0.0457516	0.0653595	0.0588235	0.0718954	0.0457516	0.0392157	0.0392157	0.0588235	0.0130719	0.0522876	0.0980392	0.0522876	0.0130719	0.0457516	0.0261438	0.117647	0.0392157	0	0.0326797	0.0849673	0.0835111	0.196791
c22785.graph_c0|orf2	0.057554	0.0359712	0.0359712	0.0359712	0.0251799	0.0251799	0.057554	0.0359712	0.0539568	0.0683453	0.0863309	0.0611511	0.0395683	0.0395683	0.0503597	0.129496	0.0539568	0.0179856	0.0251799	0.0647482	0.57019	0.415486
c22785.graph_c0|orf1	0.0609037	0.0569745	0.0510806	0.0609037	0.0176817	0.0294695	0.064833	0.0589391	0.021611	0.0805501	0.0903733	0.0609037	0.0294695	0.043222	0.043222	0.0628684	0.0569745	0.00392927	0.0294695	0.0766208	0.45236	-0.178987
c22788.graph_c0|orf2	0.0326087	0.0688406	0.0434783	0.0289855	0.0326087	0.0362319	0.0905797	0.115942	0.0181159	0.0326087	0.105072	0.0326087	0.00724638	0.0398551	0.0797101	0.0615942	0.0471014	0.0108696	0.0253623	0.0905797	-0.156153	1.05642
c22789.graph_c0|orf1	0.0571429	0.0603175	0.0412698	0.0380952	0.0031746	0.047619	0.114286	0.0507937	0.00952381	0.0634921	0.0920635	0.0793651	0.031746	0.047619	0.0507937	0.0666667	0.0539683	0.015873	0.0349206	0.0412698	0.0796083	-0.711645
c22792.graph_c0|orf1	0.0416667	0.0555556	0.0324074	0.0462963	0.0231481	0.0787037	0.106481	0.0416667	0.0462963	0.0416667	0.106481	0.0833333	0.0509259	0.0138889	0.0277778	0.087963	0.0509259	0.00462963	0.00462963	0.0555556	-0.891883	-0.968986
c22795.graph_c0|orf1	0.0612245	0.0408163	0.0530612	0.0734694	0.0326531	0.0285714	0.044898	0.0734694	0.0122449	0.0612245	0.106122	0.0530612	0.00408163	0.0367347	0.0326531	0.0816327	0.0489796	0.0408163	0.0530612	0.0612245	1.24231	0.362529
c22796.graph_c0|orf1	0.00694444	0.0486111	0.0555556	0.0833333	0.0416667	0.0138889	0.0694444	0.0347222	0.0277778	0.0694444	0.131944	0.104167	0.0208333	0.0416667	0.0208333	0.0972222	0.0486111	0.00694444	0.0138889	0.0625	0.345741	-1.4853
c22798.graph_c0|orf1	0.0675676	0.0422297	0.0422297	0.0422297	0.027027	0.0439189	0.0760135	0.0557432	0.0405405	0.0625	0.119932	0.0709459	0.0320946	0.0574324	0.0219595	0.0861486	0.0236486	0.0135135	0.0439189	0.0304054	0.89117	-0.57233
c22799.graph_c0|orf1	0.0350877	0.0584795	0.0672515	0.0526316	0.0292398	0.0204678	0.0409357	0.0584795	0.0292398	0.0614035	0.114035	0.0526316	0.0263158	0.0614035	0.0497076	0.0789474	0.0497076	0.0116959	0.0584795	0.0438596	1.17507	0.284107
c22799.graph_c0|orf2	0.0612245	0.0408163	0.0612245	0.0408163	0.0204082	0.0663265	0.0561224	0.0867347	0.0153061	0.0612245	0.0816327	0.0561224	0.0204082	0.0408163	0.0561224	0.0969388	0.0459184	0.0102041	0.00510204	0.0765306	-0.311033	0.7526
c22800.graph_c0|orf1	0.0419287	0.0880503	0.0419287	0.0440252	0.0104822	0.0293501	0.0628931	0.0377358	0.0230608	0.0859539	0.0943396	0.0859539	0.0272537	0.0587002	0.0419287	0.0838574	0.0440252	0.0146751	0.0209644	0.0628931	0.560188	-0.583713
c22801.graph_c1|orf1	0.0732759	0.0431034	0.0301724	0.0689655	0.0301724	0.0603448	0.0387931	0.0948276	0.0258621	0.012931	0.0862069	0.0344828	0	0.0474138	0.0646552	0.206897	0.0387931	0.00431034	0.00862069	0.0301724	-1.75942	1.8603
c22802.graph_c0|orf2	0.102804	0.0654206	0.0186916	0.0186916	0.00934579	0.0560748	0.0560748	0.0934579	0.0186916	0.0560748	0.0934579	0.11215	0.0186916	0.0186916	0.046729	0.0373832	0.0280374	0	0.046729	0.102804	0.0190517	0.106363
c22803.graph_c0|orf1	0.0970149	0.0447761	0.0373134	0.0373134	0.0186567	0.0223881	0.0410448	0.0671642	0.0447761	0.0522388	0.123134	0.0597015	0.0335821	0.0335821	0.0485075	0.0746269	0.0447761	0.00746269	0.0335821	0.0783582	0.650681	0.543658
c22804.graph_c1|orf1	0.0344828	0.0344828	0.0387931	0.0646552	0.0258621	0.133621	0.0560345	0.0948276	0.0387931	0.0344828	0.0948276	0.0215517	0.0517241	0.012931	0.0431034	0.0948276	0.0517241	0	0.0172414	0.0560345	-1.01871	0.91569
c22805.graph_c0|orf2	0.0578512	0.0165289	0.0330579	0.0247934	0.0330579	0.0413223	0.0165289	0.0165289	0.0165289	0.0909091	0.173554	0.0578512	0.0165289	0.123967	0.0165289	0.0743802	0.0330579	0.0413223	0.0661157	0.0495868	3.98576	0.0283412
c22805.graph_c0|orf1	0.0518519	0.0148148	0.0444444	0.0222222	0.0148148	0.0444444	0.0148148	0.0518519	0.0592593	0.0666667	0.125926	0.0518519	0.0222222	0.0888889	0.0444444	0.0962963	0.0444444	0.0148148	0.0814815	0.0444444	2.25096	1.09868
c22806.graph_c0|orf1	0.0318471	0.0318471	0.0828025	0.0828025	0	0.0573248	0.127389	0.0700637	0.0127389	0.0636943	0.0955414	0.0700637	0.0509554	0.0509554	0.0127389	0.0636943	0.044586	0	0.0191083	0.0318471	-0.254765	-1.81453
c22808.graph_c0|orf1	0.0321199	0.0535332	0.0556745	0.0835118	0.0192719	0.0513919	0.0792291	0.0428266	0.0192719	0.0599572	0.0835118	0.0835118	0.0256959	0.0342612	0.0856531	0.0985011	0.0278373	0.00642398	0.012848	0.0449679	-0.96072	-0.480489
c22809.graph_c0|orf1	0.0433071	0.0748031	0.0354331	0.0472441	0.0511811	0.0275591	0.0866142	0.0472441	0.011811	0.0275591	0.0905512	0.11811	0.0354331	0.0314961	0.0354331	0.141732	0.0275591	0.011811	0.019685	0.0354331	-0.760264	-0.9328
c22810.graph_c0|orf1	0.0265487	0.0486726	0.0265487	0.0442478	0.0353982	0.039823	0.0707965	0.079646	0.0353982	0.0575221	0.115044	0.0929204	0.0309735	0.039823	0.0575221	0.039823	0.0353982	0.0132743	0.0176991	0.0929204	0.599386	-0.345577
c22814.graph_c0|orf1	0.0330275	0.0477064	0.0550459	0.0678899	0.0275229	0.0715596	0.115596	0.0256881	0.0238532	0.0550459	0.0862385	0.113761	0.0330275	0.0311927	0.0256881	0.0807339	0.0458716	0.00550459	0.0256881	0.0293578	-0.74839	-1.73757
c22816.graph_c0|orf1	0.0244565	0.0733696	0.0380435	0.0625	0.0190217	0.0271739	0.0570652	0.0543478	0.0326087	0.048913	0.122283	0.0380435	0.0407609	0.0461957	0.0434783	0.133152	0.0461957	0.0108696	0.00815217	0.0733696	0.08754	0.106942
c22817.graph_c0|orf1	0.0643777	0.0515021	0.0643777	0.0515021	0.0128755	0.0214592	0.0901288	0.0343348	0.0257511	0.0686695	0.11588	0.0815451	0.00858369	0.0386266	0.055794	0.0643777	0.0300429	0.0171674	0.0472103	0.055794	0.546811	-0.755683
c22818.graph_c0|orf1	0.0368098	0.0858896	0.0644172	0.0644172	0.0184049	0.0460123	0.0889571	0.0460123	0.0184049	0.0368098	0.0613497	0.107362	0.0122699	0.0521472	0.0245399	0.125767	0.0490798	0.00613497	0.00920245	0.0460123	-1.33511	-0.837994
c22819.graph_c0|orf2	0.0346535	0.0346535	0.0544554	0.049505	0.0346535	0.10396	0.0346535	0.0445545	0.0445545	0.039604	0.0693069	0.0594059	0.0049505	0.029703	0.0643564	0.168317	0.0792079	0	0.0148515	0.0346535	-1.65619	1.56703
c22819.graph_c0|orf1	0.0472727	0.04	0.0545455	0.0290909	0.0218182	0.0363636	0.0472727	0.08	0.0109091	0.08	0.101818	0.0836364	0.0145455	0.0581818	0.0290909	0.08	0.0581818	0	0.04	0.0872727	0.941046	0.159388
c22821.graph_c0|orf1	0.0503145	0.0251572	0.0503145	0.0628931	0.0440252	0.0188679	0.0566038	0.0691824	0.0188679	0.0754717	0.100629	0.0503145	0.0251572	0.081761	0.0377358	0.0754717	0.0691824	0	0.0251572	0.0628931	1.05795	0.202925
c22822.graph_c0|orf1	0.0740741	0.0296296	0.037037	0.0444444	0.0148148	0.0296296	0.0962963	0.0296296	0.0296296	0.0518519	0.0592593	0.0666667	0.00740741	0.0740741	0.0666667	0.118519	0.111111	0	0.0148148	0.0444444	-0.756193	0.702977
c22824.graph_c0|orf1	0.0503597	0.0323741	0.0467626	0.0719424	0.0143885	0.0323741	0.0359712	0.107914	0.0179856	0.0683453	0.0647482	0.057554	0.0215827	0.0359712	0.0935252	0.057554	0.0683453	0.00719424	0.028777	0.0863309	-0.00346872	1.28855
c22825.graph_c0|orf1	0.104294	0.0490798	0.0306748	0.0552147	0.0245399	0.0920245	0.104294	0.0184049	0.0306748	0.0306748	0.116564	0.0245399	0.0122699	0.0552147	0.0429448	0.0981595	0.0245399	0	0	0.0858896	-0.851215	0.00138495
c22827.graph_c0|orf1	0.0618557	0.0309278	0.0412371	0.0515464	0.0721649	0.0360825	0.056701	0.0412371	0.0309278	0.0721649	0.0773196	0.0618557	0.0309278	0.0360825	0.0824742	0.0979381	0.0463918	0	0.0360825	0.0360825	0.103174	0.572526
c22828.graph_c0|orf1	0.0198675	0.0529801	0.0596026	0.0529801	0.0927152	0.0397351	0.0728477	0.0794702	0.0264901	0.0728477	0.0463576	0.0596026	0.0331126	0.0264901	0.0264901	0.0463576	0.0794702	0.013245	0.0662252	0.0331126	0.84691	0.147052
c22829.graph_c0|orf1	0.0507614	0.0736041	0.0532995	0.0812183	0.0152284	0.0609137	0.0532995	0.0482234	0.0177665	0.0304569	0.119289	0.0329949	0.0126904	0.0329949	0.0532995	0.126904	0.0304569	0.0101523	0.0406091	0.0558376	-0.575504	0.385085
c22832.graph_c0|orf1	0.0575221	0.079646	0.0663717	0.0840708	0.00663717	0.0376106	0.0707965	0.050885	0.0176991	0.0597345	0.0774336	0.0707965	0.0176991	0.0221239	0.050885	0.0973451	0.039823	0.0110619	0.0265487	0.0553097	-0.811866	-0.409416
c22834.graph_c0|orf1	0.0452675	0.0329218	0.0946502	0.0534979	0.0534979	0.0411523	0.0493827	0.0534979	0.0205761	0.0864198	0.0493827	0.0740741	0.0329218	0.0411523	0.0246914	0.115226	0.0452675	0.0205761	0.0329218	0.0329218	0.6307	-0.10035
c22835.graph_c0|orf1	0.0482315	0.0321543	0.0771704	0.0514469	0.0160772	0.125402	0.0932476	0.0353698	0.0289389	0.0418006	0.0932476	0.0353698	0.0385852	0.0192926	0.0289389	0.096463	0.0578778	0.00643087	0.0160772	0.0578778	-0.900634	-0.0761765
c22837.graph_c0|orf1	0.0522388	0.0298507	0.0373134	0.0634328	0.0223881	0.0522388	0.0559701	0.0485075	0.0149254	0.0410448	0.119403	0.0634328	0.0373134	0.0634328	0.0373134	0.0522388	0.0671642	0.0186567	0.0335821	0.0895522	1.1181	-0.0339925
c22839.graph_c0|orf1	0.0546875	0.171875	0.0625	0.0234375	0.015625	0.0234375	0.03125	0.0546875	0.0390625	0.0546875	0.09375	0.125	0.03125	0.0078125	0.0234375	0.0546875	0.0390625	0.015625	0.0234375	0.0546875	-0.439148	-0.724761
c22842.graph_c0|orf1	0.0590717	0.0632911	0.0675105	0.0759494	0.0168776	0.0421941	0.0548523	0.0421941	0.0590717	0.0506329	0.0843882	0.0379747	0.0126582	0.0632911	0.0632911	0.0590717	0.0506329	0.0126582	0.0379747	0.0464135	0.130072	0.512157
c22843.graph_c0|orf1	0.034413	0.048583	0.0445344	0.0769231	0.034413	0.0323887	0.0607287	0.0607287	0.0242915	0.0708502	0.0951417	0.0728745	0.0283401	0.0526316	0.0323887	0.097166	0.0283401	0.00607287	0.0364372	0.062753	0.534397	-0.557725
c22844.graph_c0|orf1	0.0769231	0.0673077	0.0192308	0.0384615	0.0192308	0.0288462	0.0480769	0.0576923	0.0288462	0.0384615	0.134615	0.0480769	0.0192308	0.0865385	0.00961538	0.0769231	0.0769231	0.00961538	0.0288462	0.0865385	1.13837	0.434836
c22845.graph_c0|orf1	0.0590551	0.0393701	0.0669291	0.153543	0.023622	0.0551181	0.0393701	0.0551181	0.023622	0.019685	0.0551181	0.0669291	0.011811	0.0354331	0.0511811	0.0944882	0.0669291	0.00393701	0.015748	0.0629921	-1.61987	0.14831
c22846.graph_c0|orf1	0.056	0.04	0.056	0.052	0.02	0.024	0.072	0.072	0.016	0.072	0.112	0.088	0.036	0.028	0.044	0.084	0.036	0.008	0.016	0.068	0.237584	-0.646278
c22847.graph_c0|orf1	0.0550459	0.0642202	0.0642202	0.0458716	0.0183486	0.0183486	0.110092	0.0458716	0.00917431	0.110092	0.110092	0.0642202	0.0275229	0.0550459	0.0458716	0.0275229	0.0366972	0.00917431	0.0458716	0.0366972	1.22599	-1.29831
c22851.graph_c0|orf1	0.0232558	0.0232558	0.0310078	0.0310078	0.00775194	0.124031	0.0232558	0.0542636	0.0465116	0.0232558	0.0852713	0.131783	0.0155039	0.0465116	0.0542636	0.131783	0.0775194	0	0.0232558	0.0465116	-1.26655	0.903023
c22854.graph_c0|orf1	0.0662021	0.0418118	0.0383275	0.0836237	0.00348432	0.0418118	0.108014	0.0801394	0.00696864	0.0209059	0.0592334	0.135889	0.0139373	0.0278746	0.0452962	0.0940767	0.0662021	0.00696864	0.0139373	0.0452962	-1.87931	-0.858372
c22858.graph_c0|orf1	0.0717703	0.0382775	0.0478469	0.0717703	0.0143541	0.0334928	0.105263	0.0382775	0.0143541	0.0382775	0.0526316	0.143541	0.0382775	0.0239234	0.0526316	0.0861244	0.062201	0.00478469	0.0143541	0.0478469	-1.35933	-1.27562
c22864.graph_c0|orf1	0.0702948	0.0702948	0.0249433	0.0272109	0.0340136	0.0249433	0.0589569	0.0589569	0.0249433	0.0544218	0.122449	0.0362812	0.0249433	0.0793651	0.0430839	0.0657596	0.0680272	0.015873	0.031746	0.0634921	1.26637	0.679317
c22864.graph_c0|orf2	0.0669291	0.0551181	0.0275591	0.0314961	0.023622	0.023622	0.0393701	0.0787402	0.00787402	0.0748031	0.122047	0.0354331	0.0511811	0.0905512	0.0393701	0.0629921	0.0354331	0.0314961	0.0314961	0.0708661	2.44318	0.435884
c22865.graph_c0|orf1	0.0417582	0.0659341	0.0527473	0.0747253	0.0153846	0.0395604	0.0725275	0.0417582	0.0461538	0.0483516	0.0813187	0.0703297	0.032967	0.0461538	0.0505495	0.0879121	0.032967	0.0131868	0.0285714	0.0571429	-0.161834	-0.423074
c22868.graph_c1|orf1	0.0839695	0.0343511	0.0572519	0.0572519	0.0229008	0.0419847	0.0305344	0.0458015	0.0381679	0.0572519	0.0877863	0.0534351	0.0114504	0.0496183	0.0305344	0.141221	0.0267176	0.019084	0.0419847	0.0687023	0.557307	0.654903
c22869.graph_c0|orf1	0.0384615	0.0384615	0.0288462	0.0480769	0	0.0336538	0.0528846	0.245192	0.00961538	0.0336538	0.0625	0.0480769	0.00480769	0.0336538	0.173077	0.0480769	0.0480769	0	0.00961538	0.0432692	-1.75997	3.0789
c22873.graph_c0|orf1	0.0574713	0.0666667	0.0597701	0.0873563	0.00689655	0.0505747	0.114943	0.0252874	0.0229885	0.0482759	0.0643678	0.0689655	0.0091954	0.0367816	0.0413793	0.0781609	0.0597701	0.0091954	0.0367816	0.0551724	-0.935277	-0.835405
c22874.graph_c0|orf1	0.0579084	0.0423509	0.0527226	0.0492653	0.0181504	0.0449438	0.114088	0.0371651	0.028522	0.0613656	0.129646	0.0924806	0.0233362	0.0276577	0.0155575	0.0985307	0.0371651	0.00605013	0.019879	0.0432152	-0.25531	-1.51392
c22876.graph_c0|orf1	0.0380623	0.0242215	0.0588235	0.0795848	0.00692042	0.0657439	0.107266	0.0380623	0.0242215	0.0588235	0.0865052	0.100346	0.0242215	0.0311419	0.0519031	0.100346	0.0657439	0	0.017301	0.0207612	-1.26665	-1.01129
c22877.graph_c0|orf1	0.0379747	0.0443038	0.0632911	0.0632911	0.0253165	0.0189873	0.0696203	0.0126582	0.056962	0.101266	0.0949367	0.113924	0.0253165	0.056962	0.0379747	0.0316456	0.0632911	0.00632911	0.0443038	0.0316456	1.04025	-1.33522
c22878.graph_c0|orf2	0.0462963	0.0416667	0.0555556	0.125	0.037037	0.00462963	0.0787037	0.0601852	0.0138889	0.037037	0.0601852	0.0555556	0.0277778	0.0416667	0.037037	0.0694444	0.0648148	0.00925926	0.0185185	0.115741	-0.145829	-0.469926
c22879.graph_c0|orf1	0.0552632	0.05	0.0578947	0.0631579	0.0184211	0.0473684	0.0552632	0.0526316	0.0184211	0.0710526	0.0894737	0.0684211	0.0289474	0.05	0.0605263	0.0684211	0.0473684	0.00789474	0.0315789	0.0578947	0.283456	-0.00581586
c22880.graph_c0|orf1	0.0413223	0.157025	0.0330579	0.0247934	0.00826446	0.00826446	0.0743802	0.0495868	0.0165289	0	0.0495868	0.115702	0.00826446	0.0165289	0.0578512	0.247934	0.0165289	0.0165289	0.0247934	0.0330579	-2.55538	0.222463
c22881.graph_c0|orf1	0.0652174	0.026087	0.0478261	0.0173913	0.0304348	0.0369565	0.0282609	0.0630435	0.0152174	0.073913	0.136957	0.0304348	0.0304348	0.05	0.0478261	0.104348	0.0478261	0.0130435	0.0478261	0.0869565	1.77431	1.07336
c22883.graph_c0|orf1	0.0470085	0.017094	0.034188	0.0811966	0.0213675	0.0128205	0.042735	0.0982906	0.0299145	0.0854701	0.119658	0.0769231	0.0384615	0.0213675	0.0213675	0.0769231	0.0641026	0.0042735	0.0128205	0.0940171	0.718989	-0.330668
c22884.graph_c0|orf1	0.0565217	0.0521739	0.026087	0.0434783	0.0173913	0.0478261	0.0782609	0.0434783	0.0217391	0.0478261	0.0956522	0.0695652	0.0130435	0.0652174	0.0130435	0.0826087	0.0652174	0.0217391	0.026087	0.113043	0.792603	-0.129222
c22885.graph_c1|orf1	0.0672269	0.0504202	0.0504202	0.0588235	0.0336134	0.0168067	0.0840336	0.0252101	0.0168067	0.092437	0.0756303	0.092437	0.00840336	0.0840336	0.0252101	0.0756303	0.0336134	0.00840336	0.0672269	0.0336134	1.26119	-1.04384
c22886.graph_c0|orf1	0.0448718	0.0628205	0.0512821	0.0564103	0.00897436	0.0435897	0.0807692	0.0474359	0.0282051	0.0576923	0.0884615	0.0807692	0.0435897	0.0448718	0.024359	0.0820513	0.0474359	0.00384615	0.0320513	0.0705128	0.123967	-0.831776
c22888.graph_c0|orf1	0.0518868	0.0896226	0.0471698	0.0283019	0.00943396	0.0424528	0.0566038	0.0613208	0.0424528	0.0707547	0.0849057	0.0801887	0.0283019	0.0330189	0.0613208	0.0566038	0.0424528	0.00471698	0.0518868	0.0566038	0.194339	0.148476
c22889.graph_c0|orf1	0.0466667	0.0133333	0.0266667	0.08	0.00666667	0.0666667	0.246667	0.0466667	0.0133333	0.0333333	0.02	0.0933333	0.0133333	0	0.0533333	0.0666667	0.0866667	0	0	0.0866667	-2.83394	-1.86748
c22891.graph_c0|orf1	0.0452489	0.0452489	0.0588235	0.081448	0.0180995	0.0316742	0.0633484	0.0497738	0.040724	0.0497738	0.0723982	0.0950226	0.0226244	0.00904977	0.0497738	0.122172	0.0271493	0.0180995	0.0588235	0.040724	-0.377723	-0.40191
c22892.graph_c0|orf2	0.0566038	0.0943396	0.0283019	0.0566038	0.0283019	0.160377	0.0377358	0.00943396	0.0660377	0.00943396	0.150943	0.00943396	0.00943396	0.0566038	0.00943396	0.0943396	0.0188679	0	0.00943396	0.0943396	-0.712118	0.546381
c22892.graph_c0|orf1	0.0530973	0.0530973	0.039823	0.0707965	0.0265487	0.0442478	0.0707965	0.0442478	0.0530973	0.0265487	0.0973451	0.0619469	0.00442478	0.0353982	0.0353982	0.0929204	0.0707965	0.0176991	0.0176991	0.0840708	-0.459282	0.265271
c22893.graph_c0|orf1	0.0763116	0.063593	0.0302067	0.0524642	0.00476948	0.0620032	0.0890302	0.0317965	0.00953895	0.0190779	0.0572337	0.151033	0.0206677	0.0206677	0.0763116	0.104928	0.0572337	0.00158983	0.00158983	0.0699523	-2.25276	-0.525882
c22894.graph_c0|orf1	0.0675241	0.0996785	0.0482315	0.0771704	0.0643087	0.0321543	0.0771704	0.0353698	0.0289389	0.0321543	0.0514469	0.0578778	0.0096463	0.022508	0.0450161	0.135048	0.0578778	0.00321543	0.022508	0.0321543	-1.63228	0.224141
c22898.graph_c0|orf4	0.0686275	0.127451	0.00980392	0.0490196	0.00980392	0.0490196	0.0588235	0.0294118	0.0196078	0.0490196	0.0686275	0.0784314	0.0196078	0.0686275	0.0392157	0.0784314	0.117647	0.0294118	0.0196078	0.00980392	-0.39583	0.417335
c22898.graph_c0|orf3	0.0448718	0.0961538	0.0705128	0.0512821	0	0.0320513	0.0769231	0.0769231	0.0576923	0.0512821	0.0641026	0.102564	0.0384615	0.0320513	0.0512821	0.0641026	0.0448718	0	0.0192308	0.025641	-1.10908	-0.56101
c22898.graph_c0|orf1	0.0434783	0.0496894	0.0372671	0.0372671	0.0124224	0.0745342	0.124224	0.0807453	0.0186335	0.0559006	0.0869565	0.111801	0.0124224	0.0186335	0.0186335	0.0745342	0.0621118	0	0.0124224	0.068323	-1.15265	-1.01246
c22900.graph_c0|orf1	0.0194175	0.0194175	0.0485437	0.126214	0	0.0582524	0.145631	0.0485437	0.0776699	0.0194175	0.038835	0.0873786	0	0.038835	0.0485437	0.0485437	0.0970874	0.00970874	0.038835	0.0291262	-1.7864	-0.85236
c22902.graph_c0|orf1	0.0454545	0.0454545	0.0454545	0.0378788	0.0378788	0.030303	0.0454545	0.0378788	0.0681818	0.0681818	0.0606061	0.106061	0.0151515	0.0606061	0.0378788	0.121212	0.0151515	0.0151515	0.0606061	0.0454545	0.787066	-0.0411687
c22905.graph_c0|orf1	0.0327456	0.0856423	0.0680101	0.0780856	0.0327456	0.0251889	0.070529	0.0478589	0.0352645	0.0528967	0.0730479	0.0579345	0.0201511	0.0352645	0.0453401	0.0856423	0.0478589	0.0100756	0.0277078	0.0680101	-0.326978	-0.236463
c22906.graph_c0|orf1	0.0196078	0.143791	0.0326797	0.0522876	0.0130719	0.0522876	0.0261438	0.0718954	0.0130719	0.0457516	0.0980392	0.117647	0.0196078	0.0130719	0.0653595	0.0392157	0.0522876	0	0.0130719	0.111111	-0.979815	-0.0916163
c22907.graph_c0|orf1	0.0486891	0.0449438	0.071161	0.0561798	0.0411985	0.0299625	0.0449438	0.0486891	0.00749064	0.0449438	0.071161	0.071161	0.0149813	0.0561798	0.0411985	0.0973783	0.0898876	0.0224719	0.0299625	0.0674157	0.407053	0.613123
c22909.graph_c0|orf1	0.0571429	0.0642857	0.0214286	0.0285714	0.0928571	0.0357143	0.0785714	0.107143	0.00714286	0.0714286	0.0714286	0.0571429	0.0142857	0.0214286	0.0428571	0.0571429	0.05	0.00714286	0.0714286	0.0428571	0.673022	0.609909
c22910.graph_c0|orf1	0.0455531	0.0954447	0.0455531	0.0694143	0.00650759	0.0520607	0.0759219	0.0303688	0.0260304	0.0412148	0.136659	0.0563991	0.0303688	0.0390456	0.0390456	0.0650759	0.0477223	0.010846	0.0173536	0.0694143	-0.19139	-0.716042
c22911.graph_c0|orf1	0.0782609	0.0434783	0.0434783	0.0347826	0.0521739	0.0347826	0.0782609	0.0608696	0.0695652	0.0434783	0.0695652	0.0695652	0.0173913	0.0347826	0.00869565	0.0695652	0.0434783	0.0173913	0.0608696	0.0695652	0.748565	0.0891472
c22913.graph_c0|orf2	0.0396825	0.0555556	0.031746	0.0634921	0.0634921	0.031746	0.047619	0.0238095	0.0952381	0.00793651	0.0952381	0.031746	0.015873	0.031746	0.0873016	0.119048	0.0396825	0.015873	0.031746	0.0714286	-0.372454	1.35333
c22913.graph_c0|orf1	0.0481481	0.0592593	0.0518519	0.0777778	0.0185185	0.037037	0.0703704	0.0296296	0.0407407	0.0814815	0.0777778	0.0814815	0.0222222	0.0296296	0.0259259	0.0666667	0.0592593	0.0185185	0.0296296	0.0740741	0.333774	-0.787957
c22915.graph_c0|orf1	0.0718563	0.0239521	0.0359281	0.0359281	0.0718563	0.0718563	0.0299401	0.0658683	0.011976	0.0359281	0.0419162	0.0359281	0.0179641	0.0898204	0.0898204	0.0658683	0.0479042	0.0239521	0.0778443	0.0538922	1.3487	2.1684
c22917.graph_c0|orf1	0.0248756	0.0447761	0.039801	0.0298507	0	0.0348259	0.0646766	0.0497512	0.0149254	0.0646766	0.104478	0.0945274	0.00995025	0.0497512	0.0547264	0.109453	0.0646766	0.0149254	0.039801	0.0895522	0.525001	0.108511
c22918.graph_c0|orf1	0.0520362	0.0497738	0.040724	0.0746606	0.0180995	0.040724	0.0950226	0.0475113	0.020362	0.0339367	0.0859729	0.108597	0.0271493	0.0339367	0.0339367	0.0859729	0.0429864	0.020362	0.0339367	0.0542986	-0.337838	-1.05998
c22918.graph_c0|orf2	0.0865385	0.0384615	0.0576923	0.0480769	0.0384615	0.0384615	0.00961538	0.0384615	0.00961538	0.0192308	0.0673077	0.0480769	0.105769	0.0384615	0.105769	0.0961538	0.0480769	0.0288462	0.0384615	0.0384615	0.762509	1.30628
c22924.graph_c0|orf1	0.0496278	0.0347395	0.0669975	0.0744417	0.0322581	0.0347395	0.0694789	0.0496278	0.0248139	0.0694789	0.0992556	0.0868486	0.0397022	0.0471464	0.0421836	0.0769231	0.0272953	0.00496278	0.0173697	0.0521092	0.250771	-0.963606
c22926.graph_c0|orf1	0.0287356	0.103448	0.00574713	0.103448	0.00574713	0.0229885	0.178161	0.0517241	0.0114943	0.0402299	0.091954	0.0977011	0.0287356	0.0114943	0.0344828	0.0804598	0.0402299	0	0.0114943	0.0517241	-1.95335	-2.5336
c22928.graph_c0|orf1	0.0355556	0.0533333	0.0577778	0.0755556	0.00888889	0.0311111	0.0622222	0.0266667	0.00888889	0.04	0.0933333	0.111111	0.0133333	0.0533333	0.0711111	0.102222	0.0622222	0.00444444	0.0266667	0.0622222	-0.629061	-0.407413
c22930.graph_c0|orf1	0.0728745	0.0283401	0.0445344	0.0404858	0.0242915	0.0364372	0.0526316	0.0404858	0.0161943	0.0728745	0.121457	0.0283401	0.0364372	0.0647773	0.0607287	0.0566802	0.0445344	0.0323887	0.0242915	0.101215	1.96868	0.513206
c22931.graph_c0|orf3	0.0661157	0.0661157	0.107438	0.0661157	0.0247934	0.0330579	0.0495868	0.0495868	0.00826446	0.0247934	0.0413223	0.0991736	0	0.0743802	0.0165289	0.132231	0.0826446	0	0.0165289	0.0413223	-1.18632	0.136747
c22931.graph_c0|orf1	0.0319635	0.0365297	0.0502283	0.0639269	0.00913242	0.0502283	0.109589	0.0456621	0.0410959	0.0410959	0.100457	0.0913242	0.0456621	0.0365297	0.0273973	0.086758	0.0273973	0.0182648	0.0182648	0.0684932	-0.0407188	-1.38645
c22934.graph_c0|orf1	0.0502513	0.0519263	0.0351759	0.0720268	0.0536013	0.0167504	0.0485762	0.105528	0.038526	0.0301508	0.0854271	0.041876	0.0318258	0.0586265	0.0351759	0.102178	0.038526	0.0234506	0.0268007	0.0536013	0.534598	0.716267
c22936.graph_c0|orf1	0.0927835	0.0128866	0.0438144	0.0335052	0.0128866	0.0180412	0.0489691	0.0747423	0.0154639	0.0747423	0.134021	0.0721649	0.0309278	0.0824742	0.0386598	0.0541237	0.0489691	0.0103093	0.0438144	0.056701	1.88249	0.0725613
c22938.graph_c0|orf1	0.0518135	0.0362694	0.0569948	0.0310881	0.0621762	0.0362694	0.0621762	0.0880829	0.0362694	0.0414508	0.11399	0.0466321	0.0310881	0.0362694	0.0414508	0.0725389	0.0829016	0	0.0207254	0.0518135	0.16612	0.790437
c22941.graph_c0|orf1	0.0578778	0.0482315	0.0418006	0.0289389	0.0257235	0.0418006	0.073955	0.0257235	0.0289389	0.0675241	0.0868167	0.0675241	0.0192926	0.0321543	0.0450161	0.0996785	0.0385852	0.0192926	0.0707395	0.0803859	0.981288	0.0450809
c22942.graph_c0|orf1	0.12069	0.0431034	0.112069	0.0775862	0.00862069	0.0948276	0.0862069	0.0172414	0.0172414	0.00862069	0.155172	0.0775862	0	0.0258621	0	0.0603448	0.0431034	0.00862069	0.00862069	0.0344828	-1.24427	-1.22079
c22943.graph_c1|orf1	0.034965	0.0629371	0.0699301	0.0699301	0.041958	0.041958	0.034965	0.0699301	0.013986	0.0629371	0.0769231	0.0559441	0.0559441	0.048951	0.013986	0.111888	0.0559441	0.00699301	0.027972	0.041958	0.415269	-0.0737967
c22945.graph_c0|orf1	0.0555556	0.0384615	0.0940171	0.0299145	0.0213675	0.0470085	0.0769231	0.017094	0.0128205	0.0512821	0.136752	0.115385	0.0213675	0.025641	0.0512821	0.0940171	0.0299145	0.0128205	0.017094	0.0512821	-0.107301	-1.06369
c22946.graph_c0|orf1	0.0227273	0.0625	0.0511364	0.0909091	0.0170455	0.0511364	0.0852273	0.0113636	0.00568182	0.0568182	0.107955	0.0625	0.0170455	0.0511364	0.0568182	0.125	0.0511364	0.00568182	0.0170455	0.0511364	-0.650231	-0.715026
c22947.graph_c1|orf1	0.0684411	0.0684411	0.0380228	0.13308	0.00760456	0.026616	0.0912548	0.0722433	0.0114068	0.0532319	0.0380228	0.110266	0.0114068	0.0342205	0.0304183	0.0646388	0.0228137	0.00760456	0.0304183	0.0798479	-1.04365	-1.4395
c22948.graph_c0|orf1	0.0588235	0.0759013	0.0493359	0.0645161	0.0208729	0.0493359	0.0512334	0.0322581	0.0398482	0.0512334	0.134725	0.0208729	0.0246679	0.0436433	0.0417457	0.113852	0.0379507	0.00759013	0.0189753	0.0626186	0.0283511	0.255653
c22950.graph_c0|orf1	0.0514286	0.0628571	0.0628571	0.0685714	0.02	0.0342857	0.0657143	0.0428571	0.0314286	0.0542857	0.0857143	0.117143	0.0257143	0.0285714	0.04	0.108571	0.0342857	0.00571429	0.0314286	0.0285714	-0.685293	-0.9287
c22951.graph_c0|orf1	0.104096	0.0716724	0.0324232	0.0511945	0.00170648	0.0375427	0.107509	0.052901	0.0153584	0.0546075	0.0870307	0.0989761	0.0290102	0.0409556	0.0238908	0.056314	0.056314	0.00511945	0.0238908	0.0494881	-0.48752	-1.0729
c22955.graph_c0|orf1	0.0827865	0.0580515	0.0454316	0.0570419	0.00858152	0.0797577	0.126704	0.0363453	0.0106007	0.0509844	0.107521	0.107521	0.0212014	0.0277638	0.0151439	0.0535083	0.0408884	0.00605755	0.0186774	0.0454316	-0.864572	-1.77269
c22957.graph_c0|orf1	0.096	0.016	0.032	0.096	0.016	0.024	0.096	0.056	0.104	0.024	0.168	0.04	0.008	0.048	0.016	0.072	0.008	0.016	0	0.064	0.0601096	-0.773929
c22959.graph_c0|orf1	0.0493827	0.0277778	0.0432099	0.0246914	0.0154321	0.0339506	0.0246914	0.037037	0.0401235	0.104938	0.114198	0.0555556	0.0339506	0.0771605	0.0246914	0.101852	0.0555556	0.0277778	0.0493827	0.058642	2.52437	0.380499
c22960.graph_c0|orf1	0.0537634	0.0537634	0.0430108	0.0537634	0.0143369	0.0215054	0.0573477	0.0537634	0.0286738	0.078853	0.139785	0.09319	0.0358423	0.0286738	0.0322581	0.0609319	0.0501792	0.00716846	0.0501792	0.0430108	0.922481	-0.871327
c22962.graph_c0|orf1	0.0767591	0.010661	0.0426439	0.0554371	0.0191898	0.0490405	0.0575693	0.0490405	0.021322	0.0597015	0.0746269	0.10661	0.0170576	0.0405117	0.0703625	0.0895522	0.0511727	0.0127932	0.021322	0.0746269	-0.146846	0.188704
c22964.graph_c0|orf2	0.0414508	0.0725389	0.0777202	0.0621762	0.0310881	0.0310881	0.0569948	0.0362694	0.0414508	0.0673575	0.0414508	0.0518135	0.0362694	0.0725389	0.0777202	0.0569948	0.0259067	0.0207254	0.0103627	0.0880829	0.531608	0.203345
c22964.graph_c0|orf1	0.0388693	0.0600707	0.0424028	0.0812721	0.024735	0.0424028	0.0565371	0.04947	0.0530035	0.0636042	0.0848057	0.04947	0.0106007	0.0706714	0.0600707	0.0565371	0.0424028	0.0106007	0.00706714	0.0954064	0.231267	0.22051
c22965.graph_c0|orf2	0.0545455	0.0727273	0.0909091	0.0424242	0.0121212	0.0606061	0.0727273	0.0484848	0.0121212	0.0363636	0.0484848	0.115152	0.0242424	0.030303	0.0606061	0.0545455	0.0848485	0.0181818	0.0363636	0.0242424	-0.913929	-0.0896553
c22965.graph_c0|orf1	0.05	0.0681818	0.0681818	0.0727273	0.0136364	0.0409091	0.0772727	0.0272727	0.0136364	0.0227273	0.109091	0.127273	0.0227273	0.0545455	0.0181818	0.0727273	0.0409091	0.00454545	0.0181818	0.0772727	-0.449818	-1.57006
c22967.graph_c0|orf1	0.0569948	0.0259067	0.0777202	0.0362694	0.00518135	0.0259067	0.0932642	0.0414508	0.0414508	0.0518135	0.150259	0.0829016	0.0103627	0.0673575	0.0362694	0.0569948	0.0414508	0.0103627	0.0310881	0.0569948	0.845351	-0.857606
c22968.graph_c0|orf1	0.046875	0.05625	0.053125	0.03125	0.009375	0.034375	0.053125	0.04375	0.01875	0.065625	0.084375	0.071875	0.04375	0.0625	0.040625	0.071875	0.078125	0.021875	0.05625	0.05625	1.34429	0.174759
c22969.graph_c0|orf1	0.0650407	0.0650407	0.0569106	0.0894309	0	0.0162602	0.0813008	0.0650407	0.0406504	0.0813008	0.0650407	0.0487805	0.0243902	0.0569106	0.0569106	0.0243902	0.0569106	0	0.0406504	0.0650407	0.229917	-0.289355
c22970.graph_c0|orf2	0.102941	0.0147059	0.0588235	0.0441176	0	0.0514706	0.0514706	0.0735294	0.00735294	0.0882353	0.0735294	0.0882353	0.0220588	0.0294118	0.0661765	0.0294118	0.0441176	0	0.0367647	0.117647	0.498656	0.244603
c22970.graph_c0|orf1	0.0784314	0.0532213	0.0420168	0.0728291	0.00280112	0.0364146	0.0952381	0.0252101	0.0168067	0.0448179	0.123249	0.103641	0.0196078	0.0196078	0.0588235	0.0812325	0.0308123	0.00840336	0.0252101	0.0616246	-0.698683	-1.18157
c22971.graph_c0|orf1	0.0755814	0.0174419	0.0290698	0.0581395	0.0116279	0.0348837	0.0523256	0.0697674	0.0465116	0.0639535	0.116279	0.104651	0.0174419	0.0406977	0.0406977	0.0639535	0.0581395	0.00581395	0.0174419	0.0755814	0.245721	-0.16542
c22972.graph_c0|orf1	0.0452261	0.040201	0.0552764	0.0552764	0.0201005	0.0452261	0.0703518	0.0452261	0.0100503	0.105528	0.0854271	0.080402	0.0150754	0.0552764	0.0201005	0.0753769	0.0653266	0.0150754	0.0201005	0.0753769	0.877373	-0.627697
c22974.graph_c0|orf1	0.0509804	0.0509804	0.054902	0.0666667	0.0352941	0.0313725	0.0588235	0.027451	0.0196078	0.0705882	0.101961	0.0980392	0.027451	0.0470588	0.00784314	0.0862745	0.0627451	0.00392157	0.0313725	0.0666667	0.531977	-1.0141
c22976.graph_c0|orf1	0.0613108	0.0338266	0.0422833	0.0570825	0.00845666	0.0676533	0.160677	0.012685	0.012685	0.038055	0.145877	0.133192	0.0190275	0.0147992	0	0.0972516	0.0443975	0.00211416	0.00634249	0.0422833	-1.29771	-2.78668
c22977.graph_c0|orf1	0.0527704	0.0131926	0.0474934	0.0791557	0.0501319	0.0316623	0.116095	0.0448549	0.0501319	0.00791557	0.124011	0.0712401	0.00527704	0.060686	0.0158311	0.0817942	0.0316623	0.00791557	0.0237467	0.0844327	0.019045	-0.965352
c22980.graph_c0|orf1	0.055794	0.0515021	0.0300429	0.0429185	0.0214592	0.0343348	0.0300429	0.0643777	0.0171674	0.128755	0.0987124	0.0343348	0.0386266	0.0643777	0.0343348	0.0858369	0.0214592	0.0171674	0.0643777	0.0643777	2.45836	0.238394
c22981.graph_c0|orf1	0.0488889	0.04	0.04	0.0577778	0.00444444	0.0444444	0.0622222	0.0355556	0.0222222	0.0488889	0.0755556	0.151111	0.0355556	0.04	0.0444444	0.08	0.0933333	0.00888889	0.00444444	0.0622222	-0.678947	-0.753612
c22982.graph_c0|orf1	0.0205128	0.0589744	0.0410256	0.0512821	0.0615385	0.0512821	0.0897436	0.0410256	0.0564103	0.0333333	0.074359	0.107692	0.0102564	0.0384615	0.0358974	0.1	0.0384615	0.00769231	0.025641	0.0564103	-0.668967	-0.567107
c22983.graph_c0|orf2	0.0606061	0.0505051	0.010101	0.020202	0.010101	0.040404	0.10101	0.0909091	0.0505051	0.0808081	0.0909091	0.010101	0.010101	0.020202	0.0707071	0.10101	0.030303	0	0	0.151515	-0.223989	1.05645
c22983.graph_c0|orf1	0.0144928	0.0676329	0.0531401	0.0772947	0.0289855	0.0193237	0.0724638	0.0676329	0.057971	0.0531401	0.120773	0.0531401	0.0241546	0.0483092	0.0338164	0.057971	0.0531401	0.00966184	0.0241546	0.0628019	0.405383	-0.446372
c22987.graph_c0|orf1	0.031746	0.0529101	0.0687831	0.037037	0.021164	0.047619	0.0529101	0.042328	0.031746	0.031746	0.0952381	0.100529	0.021164	0.0793651	0.0529101	0.0687831	0.015873	0.021164	0.0634921	0.0634921	1.08514	-0.215091
c22988.graph_c0|orf1	0.0939597	0.0738255	0.0469799	0.0503356	0.0134228	0.033557	0.0671141	0.0671141	0.0201342	0.0402685	0.0604027	0.11745	0.0234899	0.0469799	0.0268456	0.0503356	0.033557	0.0033557	0.057047	0.0738255	-0.0107235	-0.581242
c22989.graph_c0|orf1	0.0342466	0.0342466	0.0342466	0.0890411	0.0410959	0.0342466	0.0547945	0.0753425	0.0205479	0.0684932	0.116438	0.0616438	0.0205479	0.0684932	0.0342466	0.0547945	0.0616438	0.00684932	0.0342466	0.0547945	0.921463	-0.218562
c22991.graph_c0|orf1	0.0735294	0.0330882	0.0441176	0.0514706	0.00735294	0.0183824	0.0845588	0.0808824	0.0367647	0.0588235	0.0808824	0.0808824	0.0404412	0.0551471	0.0367647	0.0625	0.0514706	0.00735294	0.0294118	0.0661765	0.451128	-0.355762
c22992.graph_c0|orf1	0.0628019	0.0821256	0.057971	0.057971	0.00966184	0.0772947	0.0917874	0.0386473	0.0193237	0.0483092	0.0676329	0.0772947	0.0144928	0.0386473	0.0193237	0.111111	0.057971	0	0	0.0676329	-1.48797	-0.524681
c22996.graph_c2|orf1	0.0932642	0.0466321	0.0621762	0.0466321	0.0310881	0.0310881	0.0518135	0.0518135	0.0259067	0.0466321	0.0777202	0.0569948	0.0207254	0.0518135	0.0621762	0.0362694	0.0621762	0.015544	0.0362694	0.0932642	0.675014	0.721524
c22999.graph_c0|orf1	0.0382514	0.0655738	0.0382514	0.0437158	0.00546448	0.0437158	0.0710383	0.0163934	0.0163934	0.0437158	0.125683	0.0655738	0.0601093	0.0546448	0.0601093	0.103825	0.0546448	0.00546448	0.0273224	0.0601093	0.283955	-0.405969
c23000.graph_c0|orf1	0.0731707	0.0276423	0.0406504	0.0341463	0.0243902	0.0390244	0.0439024	0.0747967	0.0130081	0.0601626	0.105691	0.0569106	0.0325203	0.0813008	0.0357724	0.0813008	0.0601626	0.00813008	0.0422764	0.0650407	1.33341	0.622892
c23000.graph_c0|orf2	0.0467836	0.0409357	0.0584795	0.122807	0	0.0292398	0.0935673	0.0467836	0.0116959	0.0643275	0.0994152	0.0935673	0.0409357	0.0175439	0.0409357	0.0701754	0.0467836	0.0175439	0.0175439	0.0409357	-0.482243	-1.728
c23002.graph_c0|orf1	0.0742857	0.0428571	0.0428571	0.0628571	0.00857143	0.0428571	0.06	0.06	0.0228571	0.0485714	0.0971429	0.0942857	0.02	0.0714286	0.0457143	0.0514286	0.04	0.0171429	0.04	0.0571429	0.618439	-0.286161
c23005.graph_c0|orf1	0.0357143	0.0803571	0.0595238	0.0744048	0.0238095	0.0178571	0.0684524	0.0565476	0.014881	0.0357143	0.0803571	0.0952381	0.0208333	0.0416667	0.047619	0.10119	0.0684524	0.00595238	0.0178571	0.0535714	-0.858338	-0.356206
c23006.graph_c0|orf1	0.0433925	0.0493097	0.0591716	0.0907298	0.025641	0.0453649	0.0729783	0.0394477	0.0236686	0.0631164	0.0710059	0.0788955	0.0216963	0.0473373	0.0552268	0.0788955	0.0394477	0.0118343	0.0433925	0.0394477	-0.0852191	-0.555615
c23007.graph_c0|orf1	0.0442478	0.0752212	0.0309735	0.0221239	0.0309735	0.0309735	0.0442478	0.0442478	0.0221239	0.079646	0.115044	0.0575221	0.0176991	0.0575221	0.039823	0.0840708	0.0619469	0.0132743	0.039823	0.0884956	1.32053	0.435239
c23008.graph_c0|orf1	0.030303	0.0330579	0.030303	0.0220386	0.0495868	0.0165289	0.0385675	0.0550964	0.046832	0.077135	0.0991736	0.0578512	0.0495868	0.0798898	0.0413223	0.0798898	0.0413223	0.0220386	0.0688705	0.0606061	2.65973	0.433641
c23012.graph_c0|orf1	0.0718232	0.0331492	0.0828729	0.0662983	0.0165746	0.038674	0.0276243	0.116022	0.0331492	0.038674	0.0552486	0.0331492	0.038674	0.0718232	0.0165746	0.0497238	0.0662983	0.0331492	0.0607735	0.0497238	1.4745	1.11628
c23014.graph_c0|orf1	0.0283688	0.0851064	0.0283688	0.0921986	0.0070922	0.0212766	0.035461	0.070922	0.0283688	0.070922	0.0638298	0.0567376	0.0638298	0.0496454	0.0496454	0.0780142	0.0851064	0.0070922	0.0141844	0.0638298	0.0828686	0.151326
c23016.graph_c0|orf1	0.044	0.024	0.084	0.052	0.016	0.056	0.116	0.048	0.008	0.032	0.108	0.084	0.048	0.04	0.012	0.084	0.04	0.004	0.024	0.076	-0.0458581	-1.46262
c23017.graph_c0|orf1	0.0955414	0.044586	0.044586	0.0318471	0.0127389	0.0382166	0.089172	0.0509554	0.044586	0.0636943	0.0509554	0.0636943	0.0573248	0.0318471	0.0318471	0.0700637	0.044586	0.00636943	0.0191083	0.10828	0.246931	-0.20023
c23020.graph_c0|orf1	0.047619	0.0603175	0.0285714	0.0412698	0.0190476	0.031746	0.0380952	0.0793651	0.00634921	0.104762	0.111111	0.0253968	0.0253968	0.0984127	0.0380952	0.0730159	0.0444444	0.015873	0.0444444	0.0666667	2.22785	0.58792
c23021.graph_c0|orf1	0.0346021	0.0622837	0.0346021	0.0380623	0.0242215	0.0207612	0.0519031	0.083045	0.0346021	0.0657439	0.117647	0.0588235	0.0207612	0.0311419	0.0415225	0.110727	0.0726644	0.0138408	0.0380623	0.0449827	0.425062	0.580445
c23023.graph_c0|orf1	0.0441767	0.0481928	0.0522088	0.0481928	0.0281124	0.0281124	0.108434	0.0481928	0.0321285	0.0441767	0.0963855	0.100402	0.0281124	0.0562249	0.0361446	0.0481928	0.0200803	0.0120482	0.0361446	0.0843373	0.575729	-1.28129
c23025.graph_c0|orf1	0.0695652	0.0295652	0.0434783	0.0556522	0.026087	0.0452174	0.0347826	0.08	0.0226087	0.04	0.113043	0.0486957	0.0365217	0.0504348	0.0678261	0.107826	0.0573913	0.00695652	0.0156522	0.0486957	-0.0319086	1.05535
c23027.graph_c0|orf1	0.0917431	0.0504587	0.0458716	0.0412844	0.0183486	0.059633	0.059633	0.0321101	0.0183486	0.0366972	0.151376	0.0275229	0.0321101	0.0504587	0.0504587	0.0963303	0.0275229	0.0137615	0.0229358	0.0733945	0.517701	0.316567
c23027.graph_c1|orf1	0.0310078	0.0503876	0.100775	0.0310078	0.0503876	0.0775194	0.0193798	0.0503876	0.0465116	0.0232558	0.0581395	0.0465116	0.0193798	0.0348837	0.0658915	0.166667	0.0503876	0	0.0348837	0.0426357	-1.01877	1.76817
c23029.graph_c0|orf1	0.025974	0.0519481	0.04329	0.034632	0.00865801	0.030303	0.0779221	0.0649351	0.021645	0.034632	0.0822511	0.038961	0.012987	0.0649351	0.0562771	0.0779221	0.0865801	0.017316	0.047619	0.121212	0.763424	0.993881
c23034.graph_c0|orf1	0.125828	0.0397351	0.0397351	0.0397351	0.00662252	0	0.0529801	0.0264901	0.0264901	0.0463576	0.0860927	0.0397351	0.013245	0.00662252	0.0596026	0.139073	0.139073	0.00662252	0.0463576	0.0596026	-0.525205	1.6552
c23034.graph_c1|orf1	0.0511628	0.0604651	0.055814	0.0930233	0.0465116	0.0325581	0.0651163	0.0372093	0.0186047	0.0465116	0.0930233	0.055814	0.00465116	0.0139535	0.0604651	0.0930233	0.0651163	0	0.027907	0.0790698	-0.856982	0.111424
c23039.graph_c0|orf1	0.0961538	0.0480769	0	0	0	0.0288462	0.0673077	0.326923	0.0576923	0.0288462	0.0673077	0.0192308	0.0192308	0.00961538	0.00961538	0.153846	0.0288462	0	0	0.0384615	-1.58755	2.83151
c23041.graph_c0|orf1	0.0496454	0.0921986	0.0425532	0.0425532	0.0212766	0.0283688	0.0780142	0.035461	0.0283688	0.0780142	0.106383	0.035461	0.035461	0.0567376	0.0780142	0.0496454	0.0496454	0.0070922	0.0141844	0.070922	0.45228	0.0418462
c23042.graph_c0|orf1	0.00990099	0.0594059	0.029703	0.0792079	0.178218	0.00990099	0.0693069	0.049505	0.00990099	0.039604	0.0693069	0.0693069	0.029703	0.029703	0.138614	0.039604	0.019802	0.039604	0.00990099	0.019802	0.380318	0.478763
c23043.graph_c0|orf1	0.0347826	0.00869565	0.0869565	0.026087	0.00869565	0.0173913	0	0.0782609	0.0347826	0.113043	0.113043	0.0782609	0.00869565	0.0434783	0.0434783	0.147826	0.0347826	0	0.0434783	0.0782609	1.29771	0.756778
c23044.graph_c0|orf1	0.0330579	0.0661157	0.0661157	0.0495868	0.00826446	0.0909091	0.0991736	0.0165289	0.0330579	0.0661157	0.132231	0.0909091	0.0413223	0.0330579	0.0165289	0.0909091	0.0495868	0.00826446	0	0.00826446	-0.683257	-1.63206
c23045.graph_c0|orf1	0.0609756	0.054878	0.054878	0.0609756	0.0121951	0.054878	0.054878	0.0609756	0.0243902	0.054878	0.109756	0.0487805	0.0487805	0.054878	0.054878	0.0670732	0.054878	0	0.0182927	0.0487805	0.0542429	0.111561
c23046.graph_c0|orf1	0.0403226	0.0537634	0.0430108	0.0752688	0.00806452	0.0376344	0.0645161	0.0376344	0.0403226	0.0564516	0.0994624	0.0806452	0.0268817	0.0430108	0.0456989	0.0698925	0.0430108	0.0134409	0.0591398	0.061828	0.5437	-0.529666
c23047.graph_c0|orf1	0.0769231	0.040293	0.0805861	0.0512821	0.021978	0.014652	0.0586081	0.0659341	0.029304	0.0622711	0.120879	0.0622711	0.018315	0.03663	0.040293	0.0732601	0.03663	0.021978	0.014652	0.0732601	0.678083	-0.105198
c23050.graph_c0|orf1	0.0514286	0.0342857	0.0457143	0.0914286	0.00571429	0.0457143	0.0685714	0.0571429	0.0114286	0.0457143	0.0914286	0.0342857	0.0228571	0.0457143	0.0571429	0.12	0.0514286	0	0.0457143	0.0742857	-0.28527	0.347222
c23051.graph_c0|orf1	0.0969388	0.0459184	0.0408163	0.0408163	0.0255102	0.0204082	0.0306122	0.112245	0.0153061	0.0408163	0.0765306	0.0204082	0.0255102	0.0714286	0.0663265	0.0561224	0.0714286	0.0153061	0.0357143	0.0918367	0.963498	2.00001
c23054.graph_c0|orf1	0.106599	0.0862944	0.0253807	0.0304569	0.0152284	0.0152284	0.035533	0.126904	0.0406091	0.0812183	0.0507614	0.121827	0.0101523	0.0304569	0.0456853	0.035533	0.035533	0	0.0304569	0.0761421	-0.169119	0.421501
c23055.graph_c0|orf1	0.0611995	0.0648715	0.0869033	0.0587515	0.0269278	0.0416157	0.0379437	0.0379437	0.0220318	0.0489596	0.0917993	0.0758874	0.00734394	0.0367197	0.0599755	0.113831	0.0403917	0.00979192	0.0208078	0.0563035	-0.538391	0.31432
c23056.graph_c0|orf1	0.0720721	0.0570571	0.033033	0.0540541	0.024024	0.033033	0.0660661	0.0630631	0.027027	0.0750751	0.0780781	0.0660661	0.027027	0.045045	0.039039	0.0570571	0.0630631	0.021021	0.03003	0.0690691	0.694627	0.0647284
c23058.graph_c0|orf1	0.05	0.0772727	0.0363636	0.0681818	0.00909091	0.0409091	0.154545	0.0363636	0.0136364	0.0545455	0.0590909	0.122727	0.0136364	0.0272727	0.0363636	0.0681818	0.0454545	0.00909091	0.0181818	0.0590909	-1.33084	-1.9713
c23059.graph_c0|orf1	0.0789474	0.131579	0.0614035	0.0701754	0	0.0614035	0.131579	0.0526316	0.00877193	0.0350877	0.122807	0.0350877	0	0.00877193	0.00877193	0.0350877	0.0614035	0	0.0263158	0.0701754	-1.42227	-1.09216
c23060.graph_c0|orf1	0.0536779	0.0516899	0.0357853	0.0775348	0.0318091	0.0337972	0.0457256	0.0695825	0.0139165	0.0377734	0.109344	0.0656064	0.0238569	0.0218688	0.0675944	0.117296	0.0596421	0.00795229	0.0119284	0.0636183	-0.743434	0.532657
c23062.graph_c0|orf1	0.0879828	0.0450644	0.0386266	0.0590129	0.0160944	0.0343348	0.0622318	0.0879828	0.0203863	0.0686695	0.100858	0.0697425	0.0225322	0.0300429	0.0504292	0.0493562	0.056867	0.00643777	0.0118026	0.0815451	-0.00814845	0.153605
c23062.graph_c0|orf2	0.0502959	0.0384615	0.0532544	0.0621302	0.0295858	0.0207101	0.0532544	0.0621302	0.0207101	0.0680473	0.0887574	0.0621302	0.0118343	0.035503	0.0443787	0.121302	0.0473373	0.0118343	0.0236686	0.0946746	0.260866	0.303482
c23063.graph_c0|orf1	0.0367647	0.0514706	0.0367647	0.0661765	0.0147059	0.0294118	0.0514706	0.0661765	0.0367647	0.0661765	0.125	0.0882353	0.0220588	0.0367647	0.0441176	0.0735294	0.0514706	0.0147059	0.0220588	0.0661765	0.404486	-0.342279
c23064.graph_c0|orf1	0.0630631	0.0540541	0.0630631	0.0765766	0.027027	0.027027	0.0675676	0.0585586	0.018018	0.0405405	0.126126	0.0765766	0.0135135	0.0540541	0.036036	0.0540541	0.036036	0.00900901	0.0315315	0.0675676	0.336881	-0.639252
c23065.graph_c0|orf2	0.0689655	0.0517241	0.0431034	0.0344828	0.00862069	0.0689655	0.0517241	0.0689655	0.0517241	0.0344828	0.103448	0.0603448	0.0172414	0.0517241	0.0775862	0.0689655	0.0172414	0.00862069	0.0517241	0.0603448	0.0914312	0.8673
c23065.graph_c0|orf1	0.0186916	0.0342679	0.0529595	0.0498442	0.0124611	0.046729	0.0903427	0.0716511	0.0249221	0.0778816	0.124611	0.0841121	0.0155763	0.0404984	0.0373832	0.0685358	0.046729	0.0124611	0.0249221	0.0654206	0.480468	-0.77492
c23068.graph_c0|orf1	0.0410256	0.0179487	0.0358974	0.0384615	0.0025641	0.235897	0.0282051	0.0410256	0.0461538	0.0205128	0.0615385	0.0128205	0.0512821	0.0205128	0.138462	0.105128	0.0512821	0	0.0205128	0.0307692	-2.24215	2.76748
c23070.graph_c0|orf1	0.0344828	0.0505747	0.0528736	0.0735632	0.0045977	0.0275862	0.0597701	0.062069	0.0367816	0.062069	0.0988506	0.0758621	0.0183908	0.062069	0.0390805	0.0712644	0.0413793	0.0137931	0.045977	0.0689655	0.746013	-0.363247
c23071.graph_c0|orf1	0.0444444	0.0296296	0.0851852	0.122222	0.00740741	0.0296296	0.114815	0.0592593	0.0296296	0.0518519	0.0555556	0.0518519	0.0185185	0.0148148	0.037037	0.125926	0.0740741	0.00740741	0.0185185	0.0222222	-1.64754	-0.692509
c23075.graph_c0|orf2	0.129032	0.104839	0.00806452	0.0322581	0.00806452	0.0564516	0.0483871	0.0483871	0.0241935	0.0403226	0.0967742	0.112903	0.016129	0.0322581	0.0483871	0.0322581	0.0887097	0	0.0241935	0.0483871	-0.940065	0.279238
c23076.graph_c0|orf1	0.040367	0.0366972	0.0440367	0.0642202	0.0183486	0.0293578	0.0752294	0.0678899	0.0311927	0.053211	0.0752294	0.0954128	0.0256881	0.0440367	0.0348624	0.0715596	0.0678899	0.00917431	0.040367	0.0752294	0.223083	-0.348906
c23078.graph_c0|orf1	0.045283	0.045283	0.0603774	0.0943396	0.00754717	0.0566038	0.0603774	0.0566038	0.0150943	0.0528302	0.0867925	0.0415094	0.0264151	0.0264151	0.0415094	0.0830189	0.0528302	0	0.045283	0.101887	-0.152985	0.00648345
c23083.graph_c0|orf1	0.0379147	0.028436	0.0379147	0.0616114	0.0521327	0.0379147	0.0853081	0.0379147	0.0331754	0.0473934	0.132701	0.0900474	0.028436	0.0331754	0.0189573	0.0616114	0.042654	0.014218	0.00473934	0.113744	0.633925	-1.13731
c23086.graph_c0|orf1	0.0391705	0.0552995	0.0529954	0.0668203	0.00921659	0.0322581	0.0898618	0.0391705	0.0253456	0.0460829	0.0875576	0.0990783	0.0207373	0.0576037	0.0576037	0.0506912	0.0322581	0.0138249	0.0552995	0.0691244	0.403043	-0.894629
c23087.graph_c0|orf2	0.068323	0.0310559	0.0434783	0.068323	0.0186335	0.0434783	0.0310559	0.0869565	0.0186335	0.0931677	0.0807453	0.0931677	0.0124224	0.0496894	0.0496894	0.0621118	0.0559006	0	0.0186335	0.0745342	0.234453	0.243212
c23087.graph_c0|orf1	0.0659341	0.0494505	0.0549451	0.0549451	0	0.0164835	0.0989011	0.0989011	0.010989	0.0824176	0.0769231	0.0879121	0.0384615	0.0659341	0.021978	0.0824176	0.0494505	0.010989	0	0.032967	0.0688954	-0.939005
c23088.graph_c0|orf1	0.0511364	0.0681818	0.0625	0.0397727	0.0227273	0.0795455	0.0738636	0.0454545	0.0397727	0.0568182	0.0738636	0.0738636	0.0227273	0.0454545	0.0227273	0.0568182	0.0397727	0.0113636	0.0454545	0.0681818	0.241203	-0.311606
c23089.graph_c0|orf1	0.0504202	0.0588235	0.0532213	0.0588235	0.022409	0.0252101	0.0840336	0.0504202	0.0140056	0.0448179	0.092437	0.047619	0.00560224	0.0644258	0.0504202	0.123249	0.0616246	0.00840336	0.0196078	0.0644258	-0.299281	0.282622
c23091.graph_c0|orf1	0.0446429	0.133929	0.116071	0.0714286	0.0267857	0.0803571	0.0803571	0.0446429	0.0625	0.0267857	0.0446429	0.0357143	0.0178571	0.0178571	0.0357143	0.0803571	0.00892857	0.00892857	0.00892857	0.0535714	-1.8818	-0.222577
c23091.graph_c1|orf1	0.0469799	0.0402685	0.0268456	0.0536913	0.0134228	0.114094	0	0.120805	0.0536913	0.0402685	0.100671	0.0134228	0.033557	0.033557	0.107383	0.0872483	0.0268456	0.0134228	0.0469799	0.0268456	-0.247987	2.57065
c23093.graph_c0|orf1	0.0521739	0.0347826	0.0695652	0.0782609	0.0347826	0.0782609	0.026087	0.0782609	0.0173913	0.0695652	0.0695652	0.0608696	0.00869565	0.0434783	0.0347826	0.0869565	0.0173913	0.0434783	0.0695652	0.026087	1.09997	0.489707
c23094.graph_c0|orf1	0.01875	0.05625	0.04375	0.03125	0.1375	0.025	0.0625	0.04375	0.03125	0.0875	0.05625	0.125	0.01875	0.04375	0.06875	0.04375	0.03125	0.00625	0.01875	0.05	0.640289	-0.420271
c23095.graph_c0|orf1	0.0862745	0.054902	0.0705882	0.0627451	0.027451	0.0431373	0.0823529	0.027451	0.0117647	0.027451	0.0666667	0.0588235	0.00392157	0.0392157	0.0509804	0.12549	0.0784314	0.00392157	0.0235294	0.054902	-1.26758	0.43824
c23096.graph_c0|orf1	0.0541516	0.0397112	0.0397112	0.0577617	0.0180505	0.032491	0.0794224	0.0505415	0.0216606	0.0469314	0.111913	0.0758123	0.0144404	0.0649819	0.0577617	0.0902527	0.0361011	0.00722022	0.0469314	0.0541516	0.351882	-0.210727
c23097.graph_c0|orf1	0.054878	0.0487805	0.0792683	0.0487805	0.0243902	0.0670732	0.054878	0.0426829	0.0365854	0.0487805	0.0792683	0.054878	0.0304878	0.0121951	0.0365854	0.109756	0.0731707	0	0.00609756	0.0914634	-0.859915	0.434274
c231.graph_c0|orf1	0.0471698	0.0566038	0.0188679	0.0377358	0.0188679	0.0377358	0.0566038	0.0754717	0.0283019	0.103774	0.0377358	0.0566038	0	0.0188679	0.0660377	0.113208	0.132075	0	0.0188679	0.0754717	-0.745934	1.61059
c231.graph_c1|orf1	0.0679612	0.0194175	0.0485437	0.0194175	0.0194175	0.038835	0.0582524	0.106796	0.0194175	0.0291262	0.0679612	0.0679612	0	0.0485437	0.0970874	0.038835	0.0776699	0	0.0194175	0.15534	-0.135119	1.86131
c23100.graph_c0|orf1	0.096463	0.0321543	0.0868167	0.0482315	0.0160772	0.0675241	0.0707395	0.073955	0.0160772	0.0321543	0.102894	0.0482315	0.0418006	0.0257235	0.0482315	0.106109	0.0289389	0	0.0289389	0.0289389	-0.747714	0.232208
c23103.graph_c0|orf1	0.0103093	0.0515464	0.056701	0.0412371	0.118557	0.0103093	0.0876289	0.056701	0.0154639	0.103093	0.0824742	0.0670103	0.0103093	0.0670103	0.0463918	0.0670103	0.0257732	0.0103093	0.0206186	0.0515464	1.35235	-0.546118
c23104.graph_c0|orf1	0.0466667	0.04	0.0666667	0.12	0.00666667	0.0133333	0.08	0.0533333	0.0533333	0.0533333	0.1	0.0733333	0.00666667	0.0333333	0.0333333	0.06	0.0533333	0.00666667	0.0333333	0.0666667	-0.291124	-0.93347
c23105.graph_c0|orf1	0.0814332	0.0814332	0.0325733	0.0570033	0.0162866	0.0439739	0.0732899	0.0537459	0.0211726	0.0276873	0.0732899	0.0390879	0.019544	0.0358306	0.0781759	0.123779	0.0586319	0.00651466	0.0162866	0.0602606	-1.31334	1.00599
c23106.graph_c0|orf1	0.0397727	0.0568182	0.0625	0.0681818	0.0284091	0.0511364	0.0681818	0.0397727	0.0113636	0.0511364	0.119318	0.0738636	0.0113636	0.0511364	0.0511364	0.0738636	0.0397727	0.0227273	0.0284091	0.0511364	0.303312	-0.434348
c23107.graph_c0|orf1	0.0583554	0.0318302	0.0397878	0.0530504	0.0265252	0.0185676	0.0530504	0.061008	0.0185676	0.0822281	0.103448	0.0371353	0.0185676	0.066313	0.0212202	0.0981432	0.0583554	0.0291777	0.0450928	0.0795756	1.89566	0.361355
c23108.graph_c0|orf1	0.0444444	0.0422222	0.0444444	0.0577778	0.0111111	0.0377778	0.0622222	0.0466667	0.0133333	0.0644444	0.104444	0.0733333	0.0311111	0.0533333	0.0511111	0.0777778	0.0488889	0.0177778	0.0577778	0.06	1.02597	-0.212631
c23109.graph_c0|orf1	0.0707965	0.0486726	0.0486726	0.0486726	0.0132743	0.0221239	0.0486726	0.0575221	0.0221239	0.0442478	0.0973451	0.0707965	0.0309735	0.0619469	0.0663717	0.0752212	0.0575221	0.0132743	0.0486726	0.0530973	0.648842	0.48808
c23111.graph_c0|orf1	0.0766423	0.0510949	0.040146	0.0565693	0.0109489	0.0510949	0.0729927	0.0510949	0.0273723	0.0510949	0.0948905	0.0729927	0.0255474	0.0474453	0.0437956	0.060219	0.0529197	0.00364964	0.0383212	0.0711679	0.064216	-0.153319
c23112.graph_c0|orf1	0.0736	0.0512	0.0336	0.032	0.0256	0.024	0.064	0.0496	0.0256	0.0544	0.0832	0.064	0.0288	0.0544	0.0464	0.1136	0.072	0.0048	0.0288	0.0704	0.203757	0.55732
c23113.graph_c0|orf1	0.0218579	0.0437158	0.0437158	0.0874317	0.0327869	0.0437158	0.0327869	0.0765027	0.0163934	0.0655738	0.0765027	0.0928962	0.0437158	0.0437158	0.0163934	0.114754	0.0382514	0.010929	0.0327869	0.0655738	0.428	-0.483199
c23114.graph_c0|orf1	0.068323	0.0559006	0.0248447	0.0496894	0.0186335	0.0186335	0.0559006	0.0559006	0.0186335	0.0621118	0.111801	0.10559	0.0248447	0.0372671	0.0186335	0.10559	0.0434783	0.0124224	0.0310559	0.0807453	0.51524	-0.613337
c23117.graph_c0|orf1	0.0585586	0.0630631	0.0990991	0.018018	0.0135135	0.0540541	0.018018	0.027027	0.0315315	0.0315315	0.121622	0.0585586	0.00900901	0.018018	0.0990991	0.144144	0.0720721	0	0.00900901	0.0540541	-1.2731	1.63453
c23119.graph_c0|orf1	0.0745614	0.0307018	0.0570175	0.0570175	0.0350877	0.0307018	0.0570175	0.0482456	0.00877193	0.0657895	0.100877	0.0614035	0.0131579	0.0394737	0.0131579	0.0877193	0.0438596	0.00877193	0.0350877	0.131579	0.993692	-0.172607
c23120.graph_c0|orf1	0.0585106	0.0425532	0.0904255	0.037234	0.037234	0.0425532	0.0478723	0.0585106	0.0265957	0.0531915	0.101064	0.0319149	0.0106383	0.0585106	0.0585106	0.117021	0.0212766	0.0159574	0.037234	0.0531915	0.571593	0.868773
c23122.graph_c0|orf1	0.0813397	0.0478469	0.0334928	0.076555	0.00956938	0.0239234	0.0813397	0.0574163	0.0287081	0.0382775	0.0956938	0.0717703	0.0382775	0.0813397	0.0287081	0.0669856	0.0334928	0.00956938	0.0287081	0.0669856	0.528183	-0.690791
c23123.graph_c0|orf1	0.0144928	0.0144928	0.0217391	0.26087	0.0217391	0	0.275362	0.0797101	0.0144928	0.00724638	0.0289855	0.0289855	0.00724638	0.00724638	0.00724638	0.0507246	0.0797101	0	0	0.0797101	-3.22219	-3.47787
c23124.graph_c0|orf1	0.0588235	0.0382353	0.0352941	0.0147059	0.0176471	0.0382353	0.0352941	0.0323529	0.0176471	0.0794118	0.141176	0.0264706	0.0441176	0.0705882	0.0235294	0.114706	0.0794118	0.00882353	0.0441176	0.0794118	1.99407	0.695071
c23124.graph_c0|orf2	0.140625	0.0703125	0.015625	0.03125	0	0.03125	0.0390625	0.109375	0.046875	0.078125	0.09375	0.09375	0.0078125	0.0078125	0.0390625	0.0625	0.0703125	0	0.015625	0.046875	-0.767343	0.787895
c23129.graph_c0|orf1	0.0311284	0.0700389	0.0466926	0.0505837	0.0077821	0.0505837	0.0817121	0.0622568	0.0389105	0.0389105	0.0856031	0.0817121	0.0389105	0.0428016	0.0155642	0.0817121	0.0544747	0.00389105	0.0272374	0.0894942	-0.155994	-0.596807
c23130.graph_c0|orf2	0.0573248	0.0254777	0.0573248	0.0573248	0	0.0318471	0.044586	0.0573248	0	0.0573248	0.0828025	0.044586	0.00636943	0.0764331	0.0573248	0.127389	0.0955414	0.00636943	0.044586	0.0700637	0.373799	1.22404
c23130.graph_c0|orf1	0.045283	0.0339623	0.0754717	0.0716981	0	0.0226415	0.0301887	0.0566038	0.00377358	0.090566	0.090566	0.0301887	0.0188679	0.0339623	0.0943396	0.0415094	0.139623	0.00377358	0.0339623	0.0830189	0.446797	1.42733
c23131.graph_c1|orf1	0.0393901	0.0609911	0.0393901	0.0457433	0.0152478	0.0330368	0.0762389	0.043202	0.0190597	0.0876747	0.0864041	0.0813215	0.0355781	0.0546379	0.0508259	0.0762389	0.0355781	0.0101652	0.0368488	0.0724269	0.813568	-0.622708
c23133.graph_c0|orf1	0.0683761	0.0712251	0.0512821	0.0626781	0.031339	0.031339	0.0740741	0.0769231	0.019943	0.0797721	0.0997151	0.0598291	0.022792	0.0569801	0.031339	0.045584	0.031339	0.00854701	0.019943	0.0569801	0.545571	-0.538264
c23133.graph_c0|orf2	0.0711462	0.055336	0.0513834	0.0513834	0.0316206	0.0316206	0.0869565	0.0434783	0.0355731	0.0513834	0.102767	0.0988142	0.027668	0.0395257	0.0197628	0.055336	0.0355731	0.0158103	0.0355731	0.0592885	0.469526	-1.09862
c23134.graph_c0|orf1	0.0406977	0.0639535	0.0348837	0.0581395	0.00581395	0.0465116	0.139535	0.0290698	0.00581395	0.0523256	0.139535	0.139535	0.0406977	0.0232558	0	0.110465	0.0232558	0	0.00581395	0.0406977	-0.916687	-2.99293
c23134.graph_c1|orf1	0.0151515	0.128788	0.0227273	0.0606061	0.0151515	0.0227273	0.113636	0.0606061	0	0.0757576	0.0833333	0.121212	0.0378788	0.00757576	0.0530303	0.0681818	0.0227273	0.00757576	0.0227273	0.0606061	-0.825245	-1.88021
c23135.graph_c0|orf1	0.06639	0.0622407	0.0456432	0.0580913	0.033195	0.0539419	0.0622407	0.033195	0.0248963	0.06639	0.0829876	0.0539419	0.0248963	0.0456432	0.0414938	0.06639	0.0580913	0.0207469	0.0373444	0.0622407	0.581132	0.0855025
c23135.graph_c0|orf2	0.06	0.0666667	0.0266667	0.0466667	0.00666667	0.04	0.0666667	0.0666667	0.0466667	0.0666667	0.0533333	0.0466667	0.0266667	0.0466667	0.0466667	0.0866667	0.06	0.00666667	0.0266667	0.106667	0.0651338	0.680458
c23139.graph_c0|orf2	0.0510638	0.0382979	0.0808511	0.0510638	0.0212766	0.0297872	0.0638298	0.0765957	0.0340426	0.0595745	0.0723404	0.0595745	0.0255319	0.0638298	0.0468085	0.0638298	0.0723404	0.00851064	0.0212766	0.0595745	0.317183	0.386987
c23139.graph_c0|orf1	0.0517241	0.0258621	0.0574713	0.0718391	0.0258621	0.0258621	0.0632184	0.045977	0.0229885	0.0775862	0.0747126	0.100575	0.0287356	0.066092	0.0402299	0.0689655	0.0574713	0.0114943	0.0402299	0.0431034	0.781564	-0.644304
c23140.graph_c0|orf1	0.0620438	0.0377129	0.040146	0.0437956	0.00608273	0.0498783	0.0608273	0.0389294	0.026764	0.0486618	0.100973	0.0851582	0.0231144	0.0328467	0.0620438	0.120438	0.0583942	0.00364964	0.013382	0.0851582	-0.558886	0.251726
c23142.graph_c0|orf1	0.0454545	0.030303	0	0.0227273	0.00757576	0.0530303	0.0151515	0.0151515	0.0454545	0.0984848	0.0681818	0.030303	0.0151515	0.181818	0.030303	0.166667	0.0606061	0.00757576	0.0681818	0.0378788	2.61424	1.52124
c23143.graph_c0|orf1	0.0584615	0.0707692	0.0615385	0.0369231	0.0523077	0.0338462	0.0492308	0.0523077	0.0461538	0.0430769	0.0676923	0.0676923	0.0184615	0.0646154	0.0430769	0.0615385	0.0707692	0.0184615	0.0215385	0.0615385	0.39842	0.662324
c23143.graph_c0|orf2	0.0331126	0.0728477	0.0397351	0.0662252	0.0264901	0.0529801	0.0331126	0.0662252	0.0264901	0.0463576	0.0794702	0.112583	0.013245	0.0397351	0.0331126	0.145695	0.0662252	0	0.00662252	0.0397351	-1.30494	0.121928
c23146.graph_c0|orf1	0.0307102	0.0307102	0.0633397	0.0326296	0.00959693	0.0307102	0.0575816	0.0403071	0.0211132	0.0959693	0.126679	0.059501	0.0268714	0.0652591	0.0230326	0.0940499	0.0518234	0.00959693	0.0537428	0.0767754	1.88842	-0.346214
c23148.graph_c0|orf1	0.0503876	0.0503876	0.0193798	0.0348837	0.0155039	0.0271318	0.0852713	0.0503876	0.0348837	0.104651	0.108527	0.0736434	0.0116279	0.0503876	0.0193798	0.0968992	0.0465116	0.00775194	0.0155039	0.0968992	0.849297	-0.594225
c23150.graph_c0|orf1	0.0526316	0.0350877	0.045614	0.0140351	0.0280702	0.0421053	0.0385965	0.0315789	0.0245614	0.0736842	0.154386	0.0280702	0.0491228	0.108772	0.0245614	0.0631579	0.0491228	0.0140351	0.0350877	0.0877193	2.868	0.231307
c23151.graph_c0|orf1	0.0303738	0.0654206	0.0373832	0.100467	0.0186916	0.021028	0.0934579	0.0350467	0.021028	0.0537383	0.0607477	0.133178	0.021028	0.0373832	0.0327103	0.10514	0.0537383	0.0046729	0.0046729	0.0700935	-1.15877	-1.60727
c23153.graph_c0|orf2	0.0786517	0.0814607	0.0449438	0.0786517	0.011236	0.0533708	0.0758427	0.0786517	0.0140449	0.0308989	0.0533708	0.0421348	0.0140449	0.0337079	0.0589888	0.115169	0.0393258	0.00561798	0.0196629	0.0702247	-1.48249	0.636604
c23153.graph_c0|orf1	0.0983146	0.0814607	0.0224719	0.0533708	0.0168539	0.0224719	0.0505618	0.103933	0.0337079	0.0505618	0.115169	0.0140449	0.011236	0.0533708	0.0505618	0.0814607	0.0224719	0.0140449	0.00561798	0.0983146	0.241137	1.06969
c23155.graph_c1|orf1	0.035503	0.035503	0.0414201	0.0769231	0.0177515	0.035503	0.100592	0.035503	0.0177515	0.0532544	0.0828402	0.0710059	0.0887574	0.0295858	0.0414201	0.0710059	0.0177515	0.0118343	0.0532544	0.0828402	0.903841	-1.49883
c23159.graph_c0|orf1	0.0495868	0.0413223	0.0247934	0.0413223	0.0247934	0.0247934	0.0495868	0.0661157	0.00826446	0.0247934	0.0991736	0.0330579	0.0330579	0.0826446	0.0495868	0.173554	0.0495868	0	0.0165289	0.107438	0.234283	1.15421
c23161.graph_c1|orf2	0.0304569	0.0456853	0.0152284	0.0812183	0.00507614	0.0507614	0.101523	0.0659898	0.0101523	0.0406091	0.0913706	0.0913706	0.0152284	0.0304569	0.0558376	0.0406091	0.0761421	0.0152284	0.0456853	0.0913706	-0.187246	-0.505169
c23162.graph_c0|orf1	0.0468085	0.0638298	0.0787234	0.0617021	0.0255319	0.0234043	0.0510638	0.0404255	0.0276596	0.0595745	0.0765957	0.0595745	0.0148936	0.0595745	0.0382979	0.123404	0.0617021	0.00851064	0.0319149	0.0468085	0.0304907	0.224543
c23163.graph_c0|orf1	0.0646259	0.0680272	0.0408163	0.0442177	0.0238095	0.0272109	0.0510204	0.0782313	0.0442177	0.0408163	0.112245	0.047619	0.0170068	0.0272109	0.0204082	0.122449	0.0782313	0.00340136	0.0306122	0.0578231	-0.292605	0.741833
c23165.graph_c0|orf1	0.056	0.04	0.096	0.072	0.016	0.24	0.016	0	0.04	0.032	0.08	0.048	0.016	0.048	0.056	0.072	0.008	0	0	0.064	-1.73186	0.698486
c23165.graph_c1|orf1	0.0454545	0.0545455	0.0818182	0.0181818	0.0545455	0.0727273	0.0545455	0.00909091	0.00909091	0.0818182	0.0818182	0.0636364	0	0.1	0.0272727	0.118182	0.0909091	0	0.00909091	0.0272727	0.253563	0.434864
c23168.graph_c0|orf1	0.0603448	0.0632184	0.0747126	0.0431034	0.00862069	0.0488506	0.0402299	0.0747126	0.0229885	0.0804598	0.0804598	0.0603448	0.0172414	0.0287356	0.0689655	0.100575	0.0574713	0.00862069	0.0201149	0.0402299	-0.43896	0.822706
c23170.graph_c0|orf1	0.0325581	0.027907	0.0651163	0.0790698	0.0325581	0.0418605	0.0790698	0.0604651	0.0139535	0.0651163	0.116279	0.0790698	0.0186047	0.0418605	0.027907	0.0883721	0.055814	0.00930233	0.0325581	0.0325581	0.182532	-0.803571
c23173.graph_c0|orf1	0.0716612	0.0879479	0.0358306	0.0618893	0.0228013	0.0325733	0.0814332	0.0260586	0.0162866	0.0716612	0.13355	0.0846906	0.019544	0.0358306	0.0325733	0.0814332	0.0260586	0.0130293	0.0228013	0.0423453	0.0978549	-1.24681
c23175.graph_c0|orf1	0.038961	0.0519481	0.0649351	0.0844156	0.00649351	0.038961	0.0584416	0.0454545	0.0194805	0.0649351	0.149351	0.0519481	0.025974	0.0324675	0.025974	0.0779221	0.0324675	0.00649351	0.012987	0.11039	0.479786	-0.854647
c23176.graph_c0|orf1	0.0456522	0.0347826	0.0630435	0.0347826	0.0152174	0.0652174	0.05	0.0173913	0.026087	0.0673913	0.0978261	0.0782609	0.0130435	0.00652174	0.0804348	0.165217	0.0717391	0	0.00869565	0.0586957	-1.25847	0.722395
c23179.graph_c0|orf1	0.0364964	0.0948905	0.0218978	0.0218978	0.0291971	0.0583942	0.0364964	0.0437956	0.0291971	0.080292	0.0948905	0.0583942	0.0145985	0.0656934	0.0948905	0.0875912	0.080292	0	0.0145985	0.0364964	-0.224768	1.28667
c23180.graph_c0|orf1	0.0510949	0.0620438	0.0620438	0.0583942	0.0291971	0.0291971	0.0875912	0.0328467	0.0328467	0.0547445	0.0729927	0.0839416	0.0291971	0.0510949	0.0437956	0.0875912	0.0510949	0.0109489	0.0255474	0.0437956	-0.150502	-0.629278
c23180.graph_c0|orf2	0.05	0.0714286	0.0714286	0.0428571	0.0142857	0.0357143	0.0928571	0.05	0.0357143	0.0571429	0.185714	0.0428571	0.0142857	0.0428571	0.00714286	0.1	0.00714286	0	0.0214286	0.0571429	0.365634	-1.17637
c23181.graph_c0|orf1	0.00694444	0.0555556	0.125	0.0347222	0.0138889	0.180556	0	0.0138889	0.0833333	0.0347222	0.0277778	0.0763889	0	0.0208333	0.0902778	0.131944	0.0555556	0	0.00694444	0.0416667	-2.5898	1.93217
c23182.graph_c0|orf1	0.0493827	0.037037	0.0617284	0.0555556	0.0123457	0.0246914	0.0555556	0.037037	0.0185185	0.0802469	0.0987654	0.0925926	0.0246914	0.0246914	0.0308642	0.0987654	0.0493827	0.0123457	0.0493827	0.0864198	0.790154	-0.587588
c23183.graph_c0|orf1	0.0306407	0.0779944	0.0501393	0.0557103	0.0389972	0.0334262	0.0807799	0.0501393	0.0278552	0.0529248	0.10585	0.0529248	0.0250696	0.0389972	0.0334262	0.0807799	0.0668524	0.0194986	0.0194986	0.0584958	0.201879	-0.231656
c23183.graph_c1|orf1	0.046729	0.0654206	0.0560748	0.0373832	0.0560748	0.0560748	0.0654206	0.0747664	0	0.0373832	0.102804	0.121495	0	0.046729	0.0280374	0.0373832	0.0280374	0.0280374	0.0373832	0.0747664	0.608135	-0.576447
c23184.graph_c0|orf1	0.0455531	0.0672451	0.0390456	0.0563991	0.0347072	0.0390456	0.0477223	0.0694143	0.0412148	0.0694143	0.0845987	0.0520607	0.0238612	0.0303688	0.0477223	0.0759219	0.0520607	0.0130152	0.0477223	0.0629067	0.480795	0.506863
c23186.graph_c0|orf1	0.0470085	0.0641026	0.0384615	0.0683761	0.0213675	0.0213675	0.042735	0.0555556	0.0213675	0.0555556	0.0726496	0.0470085	0.00854701	0.042735	0.0299145	0.115385	0.0811966	0.0128205	0.0512821	0.102564	0.444865	0.773292
c23186.graph_c1|orf1	0.038961	0.038961	0.0714286	0.0974026	0.0454545	0.012987	0.0714286	0.038961	0.012987	0.0649351	0.0584416	0.0194805	0.0194805	0.025974	0.0649351	0.116883	0.038961	0.012987	0.0584416	0.0909091	0.372157	0.313775
c23188.graph_c0|orf1	0.0767442	0.0488372	0.0488372	0.0604651	0.00232558	0.055814	0.0325581	0.0651163	0.0372093	0.0162791	0.0697674	0.0372093	0.00930233	0.0395349	0.113953	0.151163	0.0488372	0.00465116	0.055814	0.0255814	-1.31661	2.18501
c23189.graph_c0|orf1	0.0285714	0.0571429	0.0342857	0.0457143	0.00571429	0.0571429	0.114286	0.0514286	0.0171429	0.0571429	0.0685714	0.0914286	0.0571429	0.0742857	0.0742857	0.0514286	0.0342857	0	0.0228571	0.0571429	-0.0921189	-0.926911
c23190.graph_c0|orf1	0.0546075	0.0614334	0.0614334	0.0682594	0.0238908	0.0375427	0.116041	0.0307167	0.0170648	0.0341297	0.0580205	0.0716724	0.0238908	0.0409556	0.0614334	0.109215	0.0580205	0.00682594	0.0307167	0.0341297	-1.15868	-0.452726
c23192.graph_c0|orf2	0.0536913	0.147651	0.00671141	0.107383	0.033557	0.0268456	0.0805369	0.0671141	0.00671141	0.0134228	0.0604027	0.0402685	0.0201342	0.0134228	0.107383	0.114094	0.0604027	0	0	0.0402685	-2.86927	0.710908
c23194.graph_c0|orf1	0.106061	0.0227273	0.030303	0.0454545	0.0151515	0.0227273	0.113636	0.0757576	0.0378788	0.0530303	0.0909091	0.0757576	0.0151515	0.0378788	0.030303	0.0757576	0.0530303	0.0227273	0.0378788	0.0378788	0.204653	-0.298103
c23195.graph_c0|orf1	0.0362903	0.0685484	0.0685484	0.0483871	0.016129	0.0322581	0.0806452	0.0241935	0.0241935	0.0201613	0.0927419	0.112903	0.0282258	0.0685484	0.0362903	0.0806452	0.0443548	0.016129	0.0282258	0.0725806	0.100027	-0.95432
c23196.graph_c0|orf1	0.0354331	0.0511811	0.0807087	0.0511811	0.019685	0.0314961	0.0866142	0.0413386	0.0295276	0.0708661	0.0964567	0.0807087	0.0255906	0.0334646	0.0255906	0.0649606	0.0452756	0.0137795	0.0452756	0.0708661	0.684184	-0.975119
c23199.graph_c0|orf2	0.0569106	0.0731707	0.0609756	0.0691057	0.0243902	0.0121951	0.0569106	0.0813008	0.0406504	0.0203252	0.101626	0.0406504	0.0243902	0.0569106	0.0243902	0.0731707	0.0325203	0.0284553	0.0243902	0.097561	0.711778	0.191481
c23200.graph_c0|orf1	0.0928571	0.0642857	0.0285714	0.0285714	0.0214286	0.0785714	0.0714286	0.05	0.0714286	0.0142857	0.0642857	0.05	0.00714286	0.0142857	0.0785714	0.142857	0.0571429	0	0.0214286	0.0428571	-2.14085	1.64415
c23202.graph_c0|orf1	0.0566038	0.0377358	0.0628931	0.0628931	0.0125786	0.0503145	0.157233	0.0251572	0.0628931	0.0566038	0.132075	0.106918	0.0440252	0.00628931	0.00628931	0.0251572	0.0314465	0	0.0188679	0.0440252	-0.478771	-2.85075
c23203.graph_c0|orf1	0.0865385	0.120192	0.0432692	0.0240385	0.0192308	0.0240385	0.0721154	0.0865385	0.0144231	0.0480769	0.0721154	0.144231	0.00961538	0.0240385	0.0240385	0.0336538	0.0528846	0.0144231	0.0336538	0.0528846	-0.519863	-0.706504
c23204.graph_c0|orf1	0.103064	0.0779944	0.0222841	0.0835655	0.0139276	0.0222841	0.0612813	0.0779944	0.0389972	0.0250696	0.100279	0.0250696	0.0139276	0.0194986	0.0612813	0.0473538	0.0557103	0	0.0194986	0.130919	-0.651826	0.850015
c23204.graph_c0|orf4	0.0582524	0.0776699	0.135922	0.145631	0.0679612	0.00970874	0.0582524	0.0582524	0.0194175	0.0291262	0.0194175	0.0582524	0.0194175	0.0194175	0.0582524	0.0679612	0.038835	0.0194175	0.0194175	0.0194175	-1.38238	-0.354889
c23207.graph_c0|orf1	0.0474453	0.0510949	0.0255474	0.0693431	0.0109489	0.0291971	0.0510949	0.0693431	0.0145985	0.0583942	0.080292	0.149635	0.0255474	0.0510949	0.0328467	0.0656934	0.0620438	0.00729927	0.0145985	0.0839416	-0.0733464	-0.877334
c23209.graph_c0|orf5	0.0825688	0.0550459	0.00917431	0.0275229	0.0183486	0.0183486	0.0550459	0.0642202	0.0275229	0.0183486	0.100917	0.100917	0.0550459	0.0733945	0.0458716	0.0917431	0.0275229	0.0183486	0.0183486	0.0917431	0.752323	-0.00707222
c23209.graph_c0|orf2	0.0687831	0.026455	0.0661376	0.0661376	0.0132275	0.0555556	0.0582011	0.031746	0.0238095	0.037037	0.0925926	0.0449735	0.0132275	0.0555556	0.0582011	0.132275	0.0555556	0.00529101	0.00529101	0.0899471	-0.575877	0.651934
c23209.graph_c0|orf1	0.0483193	0.0504202	0.0420168	0.052521	0.0504202	0.0441176	0.052521	0.052521	0.0546218	0.0462185	0.111345	0.0567227	0.0231092	0.0462185	0.0378151	0.0882353	0.0630252	0.00840336	0.0357143	0.0357143	0.279279	0.391941
c23210.graph_c0|orf1	0.0740741	0.0296296	0.0814815	0.0666667	0.0222222	0.0222222	0.0444444	0.0962963	0.0296296	0.0148148	0.0444444	0.0740741	0.0222222	0.0592593	0.00740741	0.111111	0.0518519	0.0222222	0.0888889	0.037037	0.649791	0.585141
c23212.graph_c0|orf1	0.0522876	0.0261438	0.0522876	0.0424837	0.0130719	0.0588235	0.0196078	0.120915	0.0490196	0.0326797	0.0718954	0.0392157	0.00980392	0.0816993	0.0751634	0.133987	0.0424837	0.00326797	0.0457516	0.0294118	-0.165292	2.2574
c23213.graph_c0|orf1	0.0378378	0.102703	0.0432432	0.0756757	0	0.027027	0.0756757	0.0810811	0.0108108	0.0432432	0.0918919	0.0594595	0.027027	0.0540541	0.027027	0.118919	0.0432432	0.00540541	0.0378378	0.0378378	-0.509548	-0.382119
c23214.graph_c0|orf1	0.0451613	0.0354839	0.0258065	0.148387	0.00322581	0.0225806	0.112903	0.0354839	0.00322581	0.0677419	0.0677419	0.103226	0.0354839	0.0419355	0.0354839	0.0548387	0.0612903	0.00645161	0.0354839	0.0580645	-0.388449	-2.09481
c23218.graph_c0|orf1	0.112188	0.0609418	0.0429363	0.0706371	0.0193906	0.066482	0.031856	0.124654	0.0249307	0.066482	0.0540166	0.0595568	0.0290859	0.0263158	0.0110803	0.0595568	0.0526316	0.00138504	0.00692521	0.0789474	-0.576036	0.646945
c23220.graph_c0|orf1	0.0827815	0.102649	0.0364238	0.0562914	0	0.0463576	0.15894	0.0562914	0.00993377	0.0430464	0.0860927	0.122517	0.013245	0.0165563	0.0331126	0.0463576	0.0298013	0.00662252	0.0231788	0.0298013	-1.67466	-2.08845
c23222.graph_c0|orf1	0.0595855	0.0466321	0.0414508	0.0414508	0.0284974	0.0388601	0.0725389	0.0518135	0.0362694	0.0518135	0.142487	0.0518135	0.0284974	0.0466321	0.0336788	0.0699482	0.0569948	0.00259067	0.015544	0.0829016	0.503298	-0.126522
c23225.graph_c0|orf1	0.0943396	0.0943396	0.045283	0.0377358	0.0113208	0.0415094	0.0603774	0.0415094	0.00377358	0.045283	0.0830189	0.139623	0.0188679	0.0264151	0.0566038	0.0264151	0.0528302	0.00754717	0.0188679	0.0943396	-0.579307	-0.631837
c23226.graph_c0|orf1	0.107317	0.0780488	0.0536585	0.0439024	0.0243902	0.0292683	0.0682927	0.0536585	0.0195122	0.0780488	0.0682927	0.0731707	0.0243902	0.0195122	0.0341463	0.0585366	0.0634146	0.0195122	0.0243902	0.0585366	0.0656137	-0.0695873
c23227.graph_c0|orf1	0.0566038	0.0226415	0.0679245	0.0415094	0.0188679	0.0377358	0.101887	0.0679245	0.0377358	0.045283	0.0754717	0.0566038	0.0150943	0.0377358	0.0528302	0.0603774	0.0679245	0.0113208	0.0415094	0.0830189	0.123744	0.283213
c23229.graph_c0|orf1	0.0820896	0.0522388	0.0223881	0.0373134	0.00746269	0.0522388	0.0447761	0.0820896	0.0149254	0.0298507	0.11194	0.171642	0.00746269	0.0298507	0.0522388	0.0746269	0.0373134	0.0149254	0.0298507	0.0447761	-0.655386	-0.382218
c23230.graph_c0|orf1	0.030303	0.0550964	0.0578512	0.0550964	0.0330579	0.0192837	0.0578512	0.0275482	0.030303	0.0716253	0.129477	0.0688705	0.030303	0.0716253	0.0413223	0.0716253	0.046832	0.0247934	0.0413223	0.0358127	1.59327	-0.57595
c23231.graph_c0|orf1	0.0424528	0.0377358	0.0896226	0.0566038	0.0283019	0.0377358	0.0471698	0.0377358	0.0188679	0.0377358	0.0849057	0.0754717	0.0330189	0.0424528	0.0518868	0.0801887	0.0660377	0.0141509	0.0377358	0.0801887	0.384179	0.160403
c23231.graph_c0|orf2	0.032967	0.0714286	0.0384615	0.0384615	0.0164835	0.032967	0.0769231	0.104396	0.0164835	0.0604396	0.0714286	0.115385	0.0164835	0.043956	0.043956	0.0549451	0.043956	0.00549451	0.032967	0.0824176	-0.0540873	-0.350678
c23232.graph_c0|orf1	0.0588235	0.0457516	0.0392157	0.0522876	0.0457516	0.0130719	0.0718954	0.0457516	0.0261438	0.0457516	0.0849673	0.0588235	0.0130719	0.0849673	0.0588235	0.137255	0.0588235	0.0130719	0.00653595	0.0392157	-0.0192475	0.522166
c23233.graph_c0|orf1	0.0646552	0.0172414	0.103448	0.0344828	0	0.116379	0.0474138	0.0732759	0.0517241	0.0387931	0.0689655	0.0387931	0.0646552	0.0258621	0.0905172	0.0474138	0.0258621	0	0.0258621	0.0646552	-0.521295	1.04815
c23237.graph_c0|orf1	0.0777778	0.0722222	0.05	0.0388889	0	0.0222222	0.0722222	0.0555556	0.0333333	0.0611111	0.0888889	0.0666667	0.05	0.0222222	0.0611111	0.05	0.0666667	0.0277778	0.0388889	0.0444444	0.487227	0.035189
c23239.graph_c0|orf2	0.0502793	0.0558659	0.0614525	0.0558659	0.0167598	0.0614525	0.0446927	0.0782123	0.00558659	0.0446927	0.0446927	0.0614525	0.0167598	0.0391061	0.0670391	0.0949721	0.0837989	0.0111732	0.0391061	0.0670391	-0.573492	1.26242
c23239.graph_c0|orf1	0.0622951	0.0491803	0.0655738	0.052459	0.0196721	0.0295082	0.042623	0.101639	0.0229508	0.0327869	0.0688525	0.0721311	0.052459	0.0557377	0.0918033	0.0622951	0.0327869	0.00327869	0.0360656	0.0459016	-0.0622116	0.781269
c23240.graph_c0|orf1	0.0522876	0.0784314	0.0130719	0.0849673	0	0.00653595	0.0457516	0.0915033	0.0130719	0.0522876	0.0849673	0.0653595	0.0196078	0.0784314	0.0653595	0.0457516	0.0718954	0.0457516	0.0457516	0.0392157	1.15577	0.56591
c23241.graph_c0|orf1	0.0707071	0.0454545	0.0454545	0.0555556	0.030303	0.0252525	0.0606061	0.0808081	0.010101	0.0505051	0.0808081	0.0707071	0.00505051	0.0808081	0.0454545	0.0606061	0.0606061	0.010101	0.020202	0.0909091	0.499651	0.444116
c23242.graph_c1|orf1	0.027027	0.033033	0.108108	0.048048	0.033033	0.0630631	0.039039	0.0690691	0.024024	0.0510511	0.102102	0.0810811	0.00900901	0.042042	0.048048	0.123123	0.036036	0.015015	0.024024	0.024024	-0.240258	0.301198
c23245.graph_c0|orf1	0.0406091	0.071066	0.0304569	0.111675	0.0253807	0.0304569	0.111675	0.0507614	0.00507614	0.0152284	0.116751	0.0253807	0.0203046	0.0507614	0.0304569	0.121827	0.0456853	0	0.0406091	0.0558376	-0.737537	-0.661592
c23248.graph_c0|orf1	0.0384615	0.0384615	0.0961538	0.0705128	0.0320513	0.0320513	0.0512821	0.0512821	0.0128205	0.0961538	0.0576923	0.0705128	0.0128205	0.0384615	0.0384615	0.0641026	0.0641026	0.0192308	0.0512821	0.0641026	0.929472	-0.120801
c23249.graph_c0|orf1	0.0672269	0.0672269	0.0504202	0.0840336	0	0.0672269	0.092437	0.0672269	0.0168067	0.0504202	0.168067	0.10084	0	0.00840336	0	0.0588235	0.0504202	0	0.00840336	0.0420168	-1.14655	-1.66777
c23251.graph_c0|orf1	0.0555556	0.0925926	0.0308642	0.037037	0.0123457	0.0432099	0.0432099	0.0740741	0.0246914	0.0555556	0.0493827	0.135802	0.0246914	0.0493827	0.037037	0.0432099	0.0617284	0	0.037037	0.0925926	-0.146688	-0.169833
c23256.graph_c0|orf1	0.0192308	0.0673077	0.0192308	0.00961538	0	0.0192308	0.0480769	0.0576923	0.00961538	0.0673077	0.134615	0.0769231	0.0480769	0.0576923	0.00961538	0.0961538	0.105769	0	0.0769231	0.0769231	1.76075	0.0250979
c23257.graph_c0|orf1	0.06	0.04	0.065	0.035	0.01	0.045	0.065	0.045	0.015	0.035	0.115	0.12	0.035	0.04	0.03	0.095	0.055	0.005	0.03	0.06	-0.0758555	-0.704311
c23257.graph_c1|orf1	0.0421456	0.0306513	0.0613027	0.0766284	0.0229885	0.045977	0.0536398	0.045977	0.0268199	0.0727969	0.111111	0.103448	0.0153257	0.0229885	0.0344828	0.111111	0.0421456	0.00766284	0.0268199	0.045977	-0.196369	-0.736777
c23259.graph_c0|orf1	0.0502092	0.041841	0.0627615	0.0627615	0.0209205	0.0292887	0.0460251	0.0502092	0.0209205	0.0460251	0.0878661	0.0543933	0.0083682	0.0669456	0.0585774	0.083682	0.0962343	0.0125523	0.0502092	0.0502092	0.435266	0.919157
c23260.graph_c0|orf1	0.0324826	0.0464037	0.0533643	0.0719258	0.00928074	0.0324826	0.0858469	0.0301624	0.0162413	0.0348028	0.0580046	0.148492	0.0162413	0.0533643	0.0510441	0.141531	0.0487239	0.00232019	0.0232019	0.0440835	-1.30823	-1.05286
c23261.graph_c1|orf1	0.0803571	0.0625	0.0446429	0.00892857	0.00892857	0.00892857	0.0803571	0.0625	0.0178571	0.0625	0.107143	0.0625	0.0267857	0.0803571	0.0446429	0.0714286	0.0625	0.00892857	0.0357143	0.0625	1.06874	0.203065
c23262.graph_c0|orf1	0.059633	0.0642202	0.059633	0.0458716	0.00458716	0.0412844	0.0458716	0.0183486	0.0321101	0.0412844	0.110092	0.0733945	0.0321101	0.0183486	0.0458716	0.119266	0.0688073	0.00917431	0.0321101	0.0779817	-0.260442	0.157998
c23262.graph_c1|orf1	0.0294118	0.0367647	0.0882353	0.0441176	0.0147059	0.0441176	0.0514706	0.0588235	0.0441176	0.00735294	0.0808824	0.0735294	0.00735294	0.0441176	0.0514706	0.139706	0.0441176	0.0147059	0.0294118	0.0955882	-0.503793	0.791321
c23263.graph_c0|orf1	0.0474308	0.0395257	0.055336	0.0790514	0.0158103	0.0671937	0.0671937	0.0474308	0.0355731	0.0395257	0.126482	0.027668	0.0316206	0.0395257	0.0513834	0.134387	0.0474308	0.0158103	0.0118577	0.0197628	-0.566461	0.255302
c23265.graph_c0|orf1	0.0379147	0.028436	0.0663507	0.123223	0.00473934	0.028436	0.132701	0.0521327	0.014218	0.056872	0.0616114	0.0663507	0.014218	0.0331754	0.028436	0.127962	0.0521327	0	0.00473934	0.0663507	-1.49674	-1.39278
c23266.graph_c0|orf1	0.0317919	0.0606936	0.0751445	0.0346821	0.0115607	0.0520231	0.0202312	0.0693642	0.0462428	0.0144509	0.0924855	0.0520231	0.00867052	0.0346821	0.0491329	0.184971	0.0751445	0.0115607	0.0231214	0.0520231	-1.02268	1.74874
c23267.graph_c0|orf1	0.0588235	0.0481283	0.0561497	0.040107	0.0187166	0.0294118	0.0481283	0.0695187	0.0187166	0.0668449	0.114973	0.0641711	0.0213904	0.0454545	0.0294118	0.0962567	0.040107	0.00802139	0.040107	0.0855615	0.875441	0.104386
c23268.graph_c0|orf1	0.0637681	0.057971	0.0492754	0.0463768	0.0347826	0.026087	0.0376812	0.0550725	0.0173913	0.084058	0.118841	0.0695652	0.026087	0.0550725	0.0347826	0.0695652	0.0405797	0.00869565	0.0405797	0.0637681	1.29887	-0.125462
c23268.graph_c0|orf2	0.0651163	0.0651163	0.0604651	0.0511628	0.0139535	0.0372093	0.055814	0.0232558	0.0186047	0.0604651	0.0697674	0.130233	0.0325581	0.0372093	0.0511628	0.0511628	0.055814	0.0139535	0.027907	0.0790698	0.081989	-0.773739
[truncated: 16,280 more rows]
